# Supplementary material for: Elicitation with Bacillus QV15 reveals a pivotal role of F3H on flavonoid metabolism improving adaptation to biotic stress in blackberry
Source: PLoS One. 2020 May 6;15(5):e0232626. doi: 10.1371/journal.pone.0232626 (PMC7202615; doi:10.1371/journal.pone.0232626)
Supplement: S1 File — (XLSX) [file pone.0232626.s005.xlsx]

## Sheet: raw data
ID	name	locus	baseMean	log2FoldChange	FoldChange	pvalue	padj	Control-leaves-1	Control-leaves-2	Control-leaves-3	L81-leaves-1	L81-leaves-2	L81-leaves-3	description	Note	Ontology_term	Dbxref
Bras_G02628	Bras_G02628	BraspberryS0008:668583-671132	2305.69	-1.03014	-2.04223	8.0701e-65	1.00876e-60	3056.19	3287.49	3074.07	1484.57	1454.24	1477.58		Similar to LAR: Leucoanthocyanidin reductase (Desmodium uncinatum)		Gene3D:G3DSA:3.40.50.720,Gene3D:G3DSA:3.90.25.10,InterPro:IPR008030,InterPro:IPR016040,PANTHER:PTHR10366,PANTHER:PTHR10366:SF133,Pfam:PF05368,SUPERFAMILY:SSF51735
Bras_G02343	Bras_G02343	BraspberryS0007:803469-806982	5412.8	-0.94537	-1.92568	1.26575e-60	7.91091e-57	7108.52	6809.61	7714.08	3588.25	3683.67	3572.69		Similar to DFR: Bifunctional dihydroflavonol 4-reductase/flavanone 4-reductase (Pyrus communis)	GO:0003824,GO:0044237,GO:0050662	Gene3D:G3DSA:3.40.50.720,InterPro:IPR001509,InterPro:IPR016040,PANTHER:PTHR10366,PANTHER:PTHR10366:SF9,Pfam:PF01370,SUPERFAMILY:SSF51735
Bras_G04693	Bras_G04693	BraspberryS0018:491198-492738	6909.75	-0.674502	-1.59605	3.75518e-35	1.56466e-31	8284.58	8819.96	8597.27	5045.09	5188.03	5523.57		Similar to CHI3: Probable chalcone--flavonone isomerase 3 (Arabidopsis thaliana)	GO:0009813,GO:0016872,GO:0045430	Gene3D:G3DSA:3.50.70.10,InterPro:IPR016087,InterPro:IPR016088,Pfam:PF02431,SUPERFAMILY:SSF54626
Bras_G20963	Bras_G20963	BraspberryS0331:138246-140690	607.931	-1.1139	-2.1643	2.77339e-34	8.66685e-31	891.824	846.535	851.355	341.155	319.274	397.441		Similar to TT12: Protein TRANSPARENT TESTA 12 (Arabidopsis thaliana)	GO:0006855,GO:0015238,GO:0015297,GO:0016020,GO:0055085	InterPro:IPR002528,PANTHER:PTHR11206,PANTHER:PTHR11206:SF21,Pfam:PF01554,Phobius:CYTOPLASMIC_DOMAIN,Phobius:NON_CYTOPLASMIC_DOMAIN,Phobius:TRANSMEMBRANE,TIGRFAM:TIGR00797
Bras_G25925	Bras_G25925	BraspberryS0698:24439-40098	8202.7	-0.560306	-1.47458	5.87851e-29	1.46963e-25	9640.57	9807.81	10064.1	6534.18	6754.87	6414.61		Similar to ACC1: Acetyl-CoA carboxylase 1 (Arabidopsis thaliana)	GO:0003824,GO:0003989,GO:0004075,GO:0005524,GO:0006633,GO:0008152,GO:0016874,GO:0046872	Coils:Coil,Gene3D:G3DSA:2.40.50.100,Gene3D:G3DSA:3.30.1490.20,Gene3D:G3DSA:3.30.470.20,Gene3D:G3DSA:3.40.50.20,Gene3D:G3DSA:3.90.226.10,InterPro:IPR000022,InterPro:IPR000089,InterPro:IPR001882,InterPro:IPR005479,InterPro:IPR005481,InterPro:IPR005482,InterPro:IPR011053,InterPro:IPR011054,InterPro:IPR011761,InterPro:IPR011763,InterPro:IPR011764,InterPro:IPR013537,InterPro:IPR013815,InterPro:IPR0138…
Bras_G05387	Bras_G05387	BraspberryS0022:444243-451935	3172.87	0.639929	1.55825	8.83397e-24	1.84041e-20	2309.09	2331.64	2662.55	3970.04	3806.57	3957.31		Similar to ELIP1: Early light-induced protein 1,chloroplastic (Arabidopsis thaliana)		Gene3D:G3DSA:1.20.1620.10,InterPro:IPR022796,InterPro:IPR023329,PANTHER:PTHR14154,PANTHER:PTHR14154:SF1,Pfam:PF00504,Phobius:CYTOPLASMIC_DOMAIN,Phobius:NON_CYTOPLASMIC_DOMAIN,Phobius:TRANSMEMBRANE,SUPERFAMILY:SSF103511
Bras_G24959	Bras_G24959	BraspberryS0583:103061-105229	1476.16	-0.874128	-1.8329	2.93989e-23	5.24981e-20	1837.11	1761.06	2315.87	1039.59	1025.11	878.216		Similar to PKS5: Polyketide synthase 5 (Rubus idaeus)	GO:0003824,GO:0008152,GO:0009058,GO:0016746,GO:0016747	Gene3D:G3DSA:3.40.47.10,InterPro:IPR001099,InterPro:IPR011141,InterPro:IPR012328,InterPro:IPR016038,InterPro:IPR016039,InterPro:IPR018088,PANTHER:PTHR31565,PIRSF:PIRSF000451,Pfam:PF00195,Pfam:PF02797,ProSitePatterns:PS00441,SUPERFAMILY:SSF53901
Bras_G26206	Bras_G26206	BraspberryS0742:70197-72247	5049.21	-0.712918	-1.63912	8.81404e-23	1.37719e-19	5841.19	5952.41	7341.46	3803	3558.02	3799.19		Similar to PKS1: Polyketide synthase 1 (Rubus idaeus)	GO:0003824,GO:0008152,GO:0009058,GO:0016746,GO:0016747	Gene3D:G3DSA:3.40.47.10,InterPro:IPR001099,InterPro:IPR011141,InterPro:IPR012328,InterPro:IPR016038,InterPro:IPR016039,InterPro:IPR018088,PANTHER:PTHR31565,PIRSF:PIRSF000451,Pfam:PF00195,Pfam:PF02797,ProSitePatterns:PS00441,SUPERFAMILY:SSF53901
Bras_G04892	Bras_G04892	BraspberryS0019:555765-560437	551.56	-0.891701	-1.85536	1.80318e-20	2.50442e-17	667.564	742.551	825.413	351.473	330.26	392.099		Similar to Agamous-like MADS-box protein AGL8 homolog (Solanum tuberosum)	GO:0003677,GO:0003700,GO:0005634,GO:0006355,GO:0046983	Coils:Coil,InterPro:IPR002100,InterPro:IPR002487,PANTHER:PTHR11945,PANTHER:PTHR11945:SF19,PRINTS:PR00404,Pfam:PF00319,Pfam:PF01486,ProSitePatterns:PS00350,ProSiteProfiles:PS50066,ProSiteProfiles:PS51297,SMART:SM00432,SUPERFAMILY:SSF55455
Bras_G25188	Bras_G25188	BraspberryS0608:72587-79281	1631.45	-0.558668	-1.47291	2.48755e-18	3.10944e-15	1970.1	1943.7	1977.45	1254.99	1325.16	1317.32		Similar to Ext2: Exostosin-2 (Drosophila melanogaster)	GO:0016758,GO:0031227	Gene3D:G3DSA:2.115.10.20,Gene3D:G3DSA:3.90.550.10,InterPro:IPR015338,InterPro:IPR023296,PANTHER:PTHR11062,PANTHER:PTHR11062:SF2,Pfam:PF09258,Phobius:CYTOPLASMIC_DOMAIN,Phobius:NON_CYTOPLASMIC_DOMAIN,Phobius:TRANSMEMBRANE,SUPERFAMILY:SSF53448,SUPERFAMILY:SSF75005
Bras_G10444	Bras_G10444	BraspberryS0071:253938-259870	5862.66	-0.565213	-1.47961	4.90155e-18	5.56994e-15	7424.05	7542.83	6261.35	4697.49	4563.21	4687.02		Similar to SBEII: 1,4-alpha-glucan-branching enzyme 1,chloroplastic/amyloplastic (Fragment) (Pisum sativum)	GO:0003824,GO:0003844,GO:0004553,GO:0005975,GO:0005978,GO:0043169	Gene3D:G3DSA:2.60.40.10,Gene3D:G3DSA:2.60.40.1180,Gene3D:G3DSA:3.20.20.80,InterPro:IPR004193,InterPro:IPR006047,InterPro:IPR006048,InterPro:IPR006407,InterPro:IPR006589,InterPro:IPR013780,InterPro:IPR013781,InterPro:IPR013783,InterPro:IPR014756,InterPro:IPR015902,InterPro:IPR017853,PANTHER:PTHR10357,PANTHER:PTHR10357:SF27,PIRSF:PIRSF000463,Pfam:PF00128,Pfam:PF02806,Pfam:PF02922,SMART:SM00642,SUPE…
Bras_G11984	Bras_G11984	BraspberryS0094:99876-101823	1842.86	-0.647612	-1.56657	4.47698e-17	4.66352e-14	2194.36	2058.35	2618.92	1376.23	1388.33	1420.96		Similar to CHI1: Chalcone--flavonone isomerase 1 (Fragaria ananassa)	GO:0009813,GO:0016872,GO:0045430	Gene3D:G3DSA:3.50.70.10,InterPro:IPR016087,InterPro:IPR016088,Pfam:PF02431,SUPERFAMILY:SSF54626
Bras_G26906	Bras_G26906	BraspberryS0879:3627-4975	312.971	-0.878329	-1.83825	5.1853e-15	4.98586e-12	474.597	442.598	380.869	163.161	221.089	195.515		Similar to PP2B15: F-box protein PP2-B15 (Arabidopsis thaliana)		InterPro:IPR025886,PANTHER:PTHR32278,PANTHER:PTHR32278:SF0,Pfam:PF14299
Bras_G01174	Bras_G01174	BraspberryS0003:1612848-1614937	6934.95	-0.607757	-1.52389	1.55114e-14	1.33886e-11	7457.95	8018.76	10120.7	5591.33	5341.83	5079.12		Similar to Naringenin,2-oxoglutarate 3-dioxygenase (Malus domestica)	GO:0016491,GO:0016706,GO:0055114	Gene3D:G3DSA:2.60.120.330,InterPro:IPR005123,InterPro:IPR026992,InterPro:IPR027443,PANTHER:PTHR10209,PANTHER:PTHR10209:SF55,Pfam:PF03171,Pfam:PF14226,ProSiteProfiles:PS51471,SUPERFAMILY:SSF51197
Bras_G04798	Bras_G04798	BraspberryS0018:1034356-1039403	6542.51	0.432017	1.34912	1.60663e-14	1.33886e-11	5598.68	5284.51	5675.31	7293.23	7396.86	8006.51		Similar to PAI1: N-(5'-phosphoribosyl)anthranilate isomerase 1,chloroplastic (Arabidopsis thaliana)	GO:0003824,GO:0004640,GO:0006568,GO:0008152	Gene3D:G3DSA:3.20.20.70,Hamap:MF_00135,InterPro:IPR001240,InterPro:IPR011060,InterPro:IPR013785,PANTHER:PTHR22854,PANTHER:PTHR22854:SF1,Pfam:PF00697,SUPERFAMILY:SSF51366
Bras_G12217	Bras_G12217	BraspberryS0097:120308-123105	3997.13	-0.578007	-1.49279	6.80289e-14	4.72423e-11	4387.41	4525.96	5694.17	3149.72	3260.71	2964.78		Similar to Phospho-2-dehydro-3-deoxyheptonate aldolase 2,chloroplastic (Solanum lycopersicum)	GO:0003849,GO:0009073	InterPro:IPR002480,PANTHER:PTHR21337,PANTHER:PTHR21337:SF0,Pfam:PF01474,SUPERFAMILY:SSF51569
Bras_G18032	Bras_G18032	BraspberryS0228:46208-51213	5026.66	-0.416953	-1.33511	6.49221e-14	4.72423e-11	5773.39	5837.76	5744.88	4330.54	4461.6	4011.8		Similar to ACLB-1: ATP-citrate synthase beta chain protein 1 (Oryza sativa subsp. japonica)	GO:0003824,GO:0003878,GO:0004775,GO:0008152,GO:0044262,GO:0046912	Gene3D:G3DSA:1.10.230.10,Gene3D:G3DSA:1.10.580.10,Gene3D:G3DSA:3.40.50.261,Gene3D:G3DSA:3.40.50.720,InterPro:IPR002020,InterPro:IPR005810,InterPro:IPR005811,InterPro:IPR016040,InterPro:IPR016102,InterPro:IPR016141,InterPro:IPR016142,InterPro:IPR016143,InterPro:IPR017440,InterPro:IPR017866,PANTHER:PTHR26330,PANTHER:PTHR26330:SF0,Pfam:PF00285,Pfam:PF00549,ProSitePatterns:PS00399,ProSitePatterns:PS0…
Bras_G27621	Bras_G27621	BraspberryS1146:7883-11232	8812.84	-0.394359	-1.31436	6.21491e-14	4.72423e-11	9767.04	9795.81	10621.9	7638.25	7519.76	7534.28		Similar to PAL1: Phenylalanine ammonia-lyase 1 (Prunus avium)	GO:0003824,GO:0005737,GO:0006559,GO:0009058,GO:0016841	Gene3D:G3DSA:1.10.274.20,Gene3D:G3DSA:1.10.275.10,Gene3D:G3DSA:1.20.200.10,InterPro:IPR001106,InterPro:IPR005922,InterPro:IPR008948,InterPro:IPR022313,InterPro:IPR023144,InterPro:IPR024083,PANTHER:PTHR32364,PANTHER:PTHR32364:SF2,Pfam:PF00221,ProSitePatterns:PS00488,SUPERFAMILY:SSF48557,TIGRFAM:TIGR01226
Bras_G10546	Bras_G10546	BraspberryS0072:298045-305039	481.084	0.736939	1.66664	1.37496e-13	9.04581e-11	315.529	378.608	317.195	666.187	650.22	558.767		Similar to GA2OX8: Gibberellin 2-beta-dioxygenase 8 (Arabidopsis thaliana)	GO:0016491,GO:0016706,GO:0055114	Gene3D:G3DSA:2.60.120.330,InterPro:IPR005123,InterPro:IPR026992,InterPro:IPR027443,PANTHER:PTHR10209,PANTHER:PTHR10209:SF55,Pfam:PF03171,Pfam:PF14226,ProSiteProfiles:PS51471,SUPERFAMILY:SSF51197
Bras_G00902	Bras_G00902	BraspberryS0002:2579914-2584850	115.407	-0.940256	-1.91887	2.73246e-13	1.70779e-10	176.018	173.306	174.516	63.8456	65.228	39.5304		Similar to Beta-galactosidase (Malus domestica)	GO:0003824,GO:0004553,GO:0005975	Gene3D:G3DSA:2.60.120.260,Gene3D:G3DSA:3.20.20.80,InterPro:IPR001944,InterPro:IPR008979,InterPro:IPR013781,InterPro:IPR017853,InterPro:IPR019801,PANTHER:PTHR23421,PANTHER:PTHR23421:SF2,PRINTS:PR00742,Pfam:PF01301,Phobius:NON_CYTOPLASMIC_DOMAIN,Phobius:SIGNAL_PEPTIDE,Phobius:SIGNAL_PEPTIDE_C_REGION,Phobius:SIGNAL_PEPTIDE_H_REGION,Phobius:SIGNAL_PEPTIDE_N_REGION,ProSitePatterns:PS01182,SUPERFAMILY:…
Bras_G16957	Bras_G16957	BraspberryS0195:103874-107292	257.133	-0.759799	-1.69325	2.66613e-12	1.58698e-09	335.086	335.948	351.39	175.414	165.473	179.489		Similar to LWD1: WD repeat-containing protein LWD1 (Arabidopsis thaliana)	GO:0005515	Gene3D:G3DSA:2.130.10.10,InterPro:IPR001680,InterPro:IPR015943,InterPro:IPR017986,InterPro:IPR019775,PANTHER:PTHR19919,Pfam:PF00400,ProSitePatterns:PS00678,ProSiteProfiles:PS50082,ProSiteProfiles:PS50294,SMART:SM00320,SUPERFAMILY:SSF50978
Bras_G03039	Bras_G03039	BraspberryS0009:1240543-1242713	4603.46	0.395501	1.3154	7.01363e-12	3.98502e-09	4176.19	3879.4	3772.14	5058.63	5321.92	5412.46		Similar to PRXQ: Peroxiredoxin Q,chloroplastic (Populus jackii)	GO:0016209,GO:0016491,GO:0055114	Gene3D:G3DSA:3.40.30.10,InterPro:IPR000866,InterPro:IPR012336,PANTHER:PTHR10681,PANTHER:PTHR10681:SF5,Pfam:PF00578,ProSiteProfiles:PS51352,SUPERFAMILY:SSF52833
Bras_G03213	Bras_G03213	BraspberryS0010:1307894-1311911	112.764	0.878424	1.83837	1.08792e-11	5.91259e-09	63.888	54.6582	53.0623	198.631	169.593	136.754		Similar to Os07g0190000: Probable 1-deoxy-D-xylulose-5-phosphate synthase 2,chloroplastic (Oryza sativa subsp. japonica)	GO:0003824,GO:0008152,GO:0008661,GO:0016114	Gene3D:G3DSA:3.40.50.920,Gene3D:G3DSA:3.40.50.970,Hamap:MF_00315,InterPro:IPR005475,InterPro:IPR005476,InterPro:IPR005477,InterPro:IPR009014,InterPro:IPR015941,InterPro:IPR020826,PANTHER:PTHR11624,PANTHER:PTHR11624:SF20,Pfam:PF02779,Pfam:PF02780,Pfam:PF13292,Phobius:NON_CYTOPLASMIC_DOMAIN,Phobius:SIGNAL_PEPTIDE,Phobius:SIGNAL_PEPTIDE_C_REGION,Phobius:SIGNAL_PEPTIDE_H_REGION,Phobius:SIGNAL_PEPTIDE…
Bras_G10469	Bras_G10469	BraspberryS0071:378234-381372	3799.55	0.384463	1.30537	1.44415e-11	7.52159e-09	3169.63	3204.84	3432.54	4320.86	4208.92	4460.52		Similar to nudK: GDP-mannose pyrophosphatase NudK (Yersinia enterocolitica serotype O:8 / biotype 1B (strain NCTC 13174 / 8081))		Gene3D:G3DSA:3.40.50.1820,InterPro:IPR010765,Pfam:PF07082,SUPERFAMILY:SSF53474
Bras_G17695	Bras_G17695	BraspberryS0217:51599-55552	9001.15	0.387943	1.30853	1.97438e-11	9.8719e-09	7309.31	7501.5	8387.38	10368.1	10139.2	10301.4		Similar to Fructose-1,6-bisphosphatase,cytosolic (Solanum tuberosum)	GO:0005975,GO:0042132,GO:0042578	Gene3D:G3DSA:3.30.540.10,Gene3D:G3DSA:3.40.190.80,Hamap:MF_01855,InterPro:IPR000146,InterPro:IPR020548,PANTHER:PTHR11556,PANTHER:PTHR11556:SF8,PIRSF:PIRSF000904,PRINTS:PR00115,Pfam:PF00316,ProSitePatterns:PS00124,SUPERFAMILY:SSF56655
Bras_G03048	Bras_G03048	BraspberryS0009:1298554-1303023	1043.29	-0.541186	-1.45517	2.55164e-11	1.22675e-08	1206.05	1167.82	1405.56	862.238	834.918	783.129		Similar to SS: Sucrose synthase (Glycine max)	GO:0005985,GO:0009058,GO:0016157	Gene3D:G3DSA:3.40.50.2000,InterPro:IPR000368,InterPro:IPR001296,InterPro:IPR012820,PANTHER:PTHR12526,PANTHER:PTHR12526:SF27,Pfam:PF00534,Pfam:PF00862,SUPERFAMILY:SSF53756,TIGRFAM:TIGR02470
Bras_G01287	Bras_G01287	BraspberryS0003:2227026-2228696	2454.06	0.415664	1.33391	2.84763e-11	1.31835e-08	2097.87	2057.01	2087.12	2689.25	3004.61	2788.5		Similar to At2g17570: Dehydrodolichyl diphosphate synthase 6 (Arabidopsis thaliana)	GO:0016765	Coils:Coil,Gene3D:G3DSA:3.40.1180.10,Hamap:MF_01139,InterPro:IPR001441,InterPro:IPR018520,PANTHER:PTHR10291,Pfam:PF01255,ProSitePatterns:PS01066,SUPERFAMILY:SSF64005,TIGRFAM:TIGR00055
Bras_G09786	Bras_G09786	BraspberryS0063:438760-441655	58320.7	0.443931	1.36031	5.8741e-11	2.62237e-08	46583.5	47482	52133.1	68612.1	64770	70343.8		Similar to Carbonic anhydrase,chloroplastic (Pisum sativum)	GO:0004089,GO:0008270,GO:0015976	Coils:Coil,Gene3D:G3DSA:3.40.1050.10,InterPro:IPR001765,InterPro:IPR015892,PANTHER:PTHR11002,PANTHER:PTHR11002:SF1,Pfam:PF00484,ProSitePatterns:PS00704,ProSitePatterns:PS00705,SMART:SM00947,SUPERFAMILY:SSF53056,SignalP_GRAM_POSITIVE:SignalP-TM
Bras_G20959	Bras_G20959	BraspberryS0331:110089-112792	1366.25	-0.484713	-1.39931	8.9528e-11	3.85897e-08	1657.18	1673.07	1512.86	1069.25	1062.87	1222.24		Similar to TT12: Protein TRANSPARENT TESTA 12 (Arabidopsis thaliana)	GO:0006855,GO:0015238,GO:0015297,GO:0016020,GO:0055085	InterPro:IPR002528,PANTHER:PTHR11206,PANTHER:PTHR11206:SF21,Pfam:PF01554,Phobius:CYTOPLASMIC_DOMAIN,Phobius:NON_CYTOPLASMIC_DOMAIN,Phobius:TRANSMEMBRANE,TIGRFAM:TIGR00797
XLOC_010786			2314.92	0.390028	1.31042	1.07471e-10	4.47796e-08	1934.89	1959.7	2062.35	2716.34	2631.78	2584.43
Bras_G09244	Bras_G09244	BraspberryS0057:479883-483886	2506.05	-0.381888	-1.30305	1.59666e-10	6.43814e-08	2947.97	2888.89	2729.76	2212.67	2129.87	2127.16		Similar to CRT3: Calreticulin-3 (Arabidopsis thaliana)	GO:0005509,GO:0005783,GO:0006457,GO:0051082	Gene3D:G3DSA:2.60.120.200,InterPro:IPR001580,InterPro:IPR008985,InterPro:IPR013320,InterPro:IPR018124,PANTHER:PTHR11073,PANTHER:PTHR11073:SF2,Pfam:PF00262,Phobius:NON_CYTOPLASMIC_DOMAIN,Phobius:SIGNAL_PEPTIDE,Phobius:SIGNAL_PEPTIDE_C_REGION,Phobius:SIGNAL_PEPTIDE_H_REGION,Phobius:SIGNAL_PEPTIDE_N_REGION,ProSitePatterns:PS00803,SUPERFAMILY:SSF49899
Bras_G19861	Bras_G19861	BraspberryS0286:219073-222463	504.278	-0.568352	-1.48283	2.64173e-10	1.03193e-07	637.576	621.237	594.298	391.457	397.548	383.552		Similar to YSL7: Probable metal-nicotianamine transporter YSL7 (Arabidopsis thaliana)	GO:0055085	InterPro:IPR004813,PANTHER:PTHR31645,PANTHER:PTHR31645:SF0,Pfam:PF03169,Phobius:CYTOPLASMIC_DOMAIN,Phobius:NON_CYTOPLASMIC_DOMAIN,Phobius:TRANSMEMBRANE,TIGRFAM:TIGR00728
Bras_G01762	Bras_G01762	BraspberryS0005:543005-547201	930.68	-0.487771	-1.40228	4.09056e-10	1.54946e-07	1135.64	1121.16	1054.17	723.583	810.2	739.325		Similar to WAXY: Granule-bound starch synthase 1,chloroplastic/amyloplastic (Antirrhinum majus)	GO:0009011,GO:0009058,GO:0009250	Gene3D:G3DSA:3.40.50.2000,Hamap:MF_00484,InterPro:IPR001296,InterPro:IPR011835,InterPro:IPR013534,PANTHER:PTHR12526,PANTHER:PTHR12526:SF17,Pfam:PF00534,Pfam:PF08323,SUPERFAMILY:SSF53756,TIGRFAM:TIGR02095
XLOC_001832			238.965	-0.718934	-1.64597	5.71171e-10	2.09989e-07	314.225	291.955	347.853	158.002	186.071	135.685
Bras_G15913	Bras_G15913	BraspberryS0169:289805-292486	3046.58	-0.360797	-1.28413	6.81032e-10	2.43226e-07	3486.46	3560.78	3291.04	2556.4	2676.41	2708.37		Similar to SERK1: Somatic embryogenesis receptor kinase 1 (Arabidopsis thaliana)		Gene3D:G3DSA:3.80.10.10,InterPro:IPR013210,PANTHER:PTHR24420,PANTHER:PTHR24420:SF289,Pfam:PF08263,Pfam:PF13516,Pfam:PF13855,Phobius:NON_CYTOPLASMIC_DOMAIN,Phobius:SIGNAL_PEPTIDE,Phobius:SIGNAL_PEPTIDE_C_REGION,Phobius:SIGNAL_PEPTIDE_H_REGION,Phobius:SIGNAL_PEPTIDE_N_REGION,SUPERFAMILY:SSF52058,SignalP_EUK:SignalP-noTM,SignalP_GRAM_NEGATIVE:SignalP-noTM,SignalP_GRAM_POSITIVE:SignalP-TM
Bras_G08827	Bras_G08827	BraspberryS0054:9645-11541	111.299	0.789918	1.72898	7.74176e-10	2.68811e-07	65.1918	61.3238	61.3164	143.169	184.012	152.78		Similar to TIFY9: Protein TIFY 9 (Arabidopsis thaliana)	GO:0005515	InterPro:IPR010399,InterPro:IPR018467,Pfam:PF06200,Pfam:PF09425,ProSiteProfiles:PS51320,SMART:SM00979
Bras_G14884	Bras_G14884	BraspberryS0146:378350-381394	1661.73	-0.509366	-1.42342	8.35175e-10	2.82154e-07	1795.38	1853.05	2317.05	1430.4	1295.63	1278.86		Similar to ANS: Leucoanthocyanidin dioxygenase (Malus domestica)	GO:0016491,GO:0016706,GO:0055114	Gene3D:G3DSA:2.60.120.330,InterPro:IPR005123,InterPro:IPR026992,InterPro:IPR027443,PANTHER:PTHR10209,PANTHER:PTHR10209:SF55,Pfam:PF03171,Pfam:PF14226,ProSiteProfiles:PS51471,SUPERFAMILY:SSF51197
Bras_G16583	Bras_G16583	BraspberryS0184:230514-233396	2062.28	-0.428197	-1.34555	9.57537e-10	3.14979e-07	2329.96	2299.64	2548.17	1843.14	1769.4	1583.35		Similar to TSJT1: Stem-specific protein TSJT1 (Nicotiana tabacum)		Gene3D:G3DSA:3.60.20.10,InterPro:IPR024286,PANTHER:PTHR11772,Pfam:PF12481,SUPERFAMILY:SSF56235
Bras_G14054	Bras_G14054	BraspberryS0130:85221-90301	1621.88	0.46258	1.378	2.48381e-09	7.96091e-07	1410.75	1402.45	1195.67	1879.9	1766.65	2075.88		Similar to ileS: Isoleucine--tRNA ligase (Nautilia profundicola (strain ATCC BAA-1463 / DSM 18972 / AmH))	GO:0004176,GO:0006508	Coils:Coil,InterPro:IPR003111,InterPro:IPR015947,Pfam:PF02190,SUPERFAMILY:SSF88697
Bras_G08415	Bras_G08415	BraspberryS0049:128324-129199	1869.09	-0.375429	-1.29723	3.14631e-09	9.83222e-07	2126.56	2050.35	2205.03	1659.99	1605.3	1567.33		Similar to TPRP-F1: 36.4 kDa proline-rich protein (Solanum lycopersicum)		Gene3D:G3DSA:1.10.110.10,InterPro:IPR016140,PANTHER:PTHR31731,PRINTS:PR01217,Phobius:NON_CYTOPLASMIC_DOMAIN,Phobius:SIGNAL_PEPTIDE,Phobius:SIGNAL_PEPTIDE_C_REGION,Phobius:SIGNAL_PEPTIDE_H_REGION,Phobius:SIGNAL_PEPTIDE_N_REGION,SMART:SM00499,SUPERFAMILY:SSF47699,SignalP_EUK:SignalP-noTM,SignalP_GRAM_POSITIVE:SignalP-TM
Bras_G00095	Bras_G00095	BraspberryS0001:499395-502331	707.285	-0.52864	-1.44257	3.28841e-09	1.00256e-06	872.267	914.525	778.247	601.051	506.032	571.588		Similar to ATHB-13: Homeobox-leucine zipper protein ATHB-13 (Arabidopsis thaliana)	GO:0000976,GO:0003677,GO:0003700,GO:0005634,GO:0006355,GO:0043565	Coils:Coil,Gene3D:G3DSA:1.10.10.60,InterPro:IPR000047,InterPro:IPR001356,InterPro:IPR003106,InterPro:IPR009057,InterPro:IPR017970,PANTHER:PTHR24326,PANTHER:PTHR24326:SF74,PRINTS:PR00031,Pfam:PF00046,Pfam:PF02183,ProSitePatterns:PS00027,ProSiteProfiles:PS50071,SMART:SM00389,SUPERFAMILY:SSF46689
XLOC_017234			1940.63	0.388543	1.30907	4.11427e-09	1.22448e-06	1585.47	1606.42	1793.51	2245.56	2239.72	2173.1
Bras_G10564	Bras_G10564	BraspberryS0072:396207-402978	1281.84	-0.50674	-1.42084	4.39731e-09	1.27829e-06	1623.28	1713.07	1271.14	1033.78	994.212	1055.57		Similar to BGLU47: Beta-glucosidase 47 (Arabidopsis thaliana)	GO:0003824,GO:0004553,GO:0005215,GO:0005975,GO:0006810,GO:0016020,GO:0016021	Gene3D:G3DSA:3.20.20.80,InterPro:IPR000620,InterPro:IPR001360,InterPro:IPR004696,InterPro:IPR004853,InterPro:IPR013781,InterPro:IPR017853,PANTHER:PTHR10353,PRINTS:PR00131,Pfam:PF00232,Pfam:PF00892,Pfam:PF03151,Phobius:CYTOPLASMIC_DOMAIN,Phobius:NON_CYTOPLASMIC_DOMAIN,Phobius:TRANSMEMBRANE,SUPERFAMILY:SSF103481,SUPERFAMILY:SSF51445,TIGRFAM:TIGR00817
Bras_G08991	Bras_G08991	BraspberryS0055:295986-298239	13360.2	0.331443	1.25827	4.59387e-09	1.30508e-06	11173.9	11580.9	12502.7	14439.4	14982.5	15482		Similar to rub1: Rubredoxin-1 (Chlorobium tepidum (strain ATCC 49652 / DSM 12025 / TLS))	GO:0005506,GO:0005515	Gene3D:G3DSA:2.20.28.10,Gene3D:G3DSA:2.30.42.10,InterPro:IPR001478,InterPro:IPR004039,InterPro:IPR024934,Phobius:CYTOPLASMIC_DOMAIN,Phobius:NON_CYTOPLASMIC_DOMAIN,Phobius:SIGNAL_PEPTIDE,Phobius:SIGNAL_PEPTIDE_C_REGION,Phobius:SIGNAL_PEPTIDE_H_REGION,Phobius:SIGNAL_PEPTIDE_N_REGION,Phobius:TRANSMEMBRANE,ProSiteProfiles:PS50106,ProSiteProfiles:PS50903,SUPERFAMILY:SSF50156,SUPERFAMILY:SSF57802
Bras_G10090	Bras_G10090	BraspberryS0067:75773-81012	1019.15	-0.454147	-1.36997	8.45263e-09	2.34795e-06	1228.21	1223.81	1132	800.972	804.708	925.225		Similar to APL3: Glucose-1-phosphate adenylyltransferase large subunit 3,chloroplastic (Arabidopsis thaliana)	GO:0005978,GO:0008878,GO:0009058,GO:0016740,GO:0016779	Gene3D:G3DSA:3.90.550.10,InterPro:IPR005835,InterPro:IPR005836,InterPro:IPR011004,InterPro:IPR011831,PANTHER:PTHR22572,PANTHER:PTHR22572:SF10,Pfam:PF00483,ProSitePatterns:PS00808,ProSitePatterns:PS00809,ProSitePatterns:PS00810,SUPERFAMILY:SSF51161,SUPERFAMILY:SSF53448,TIGRFAM:TIGR02091
Bras_G06288	Bras_G06288	BraspberryS0029:549203-553276	934.78	0.472906	1.3879	8.83021e-09	2.39951e-06	707.983	727.887	856.072	1084.09	1151.45	1081.21		Similar to AS: Asparagine synthetase [glutamine-hydrolyzing] (Triphysaria versicolor)	GO:0004066,GO:0006529,GO:0008152	Gene3D:G3DSA:3.40.50.620,Gene3D:G3DSA:3.60.20.10,InterPro:IPR000583,InterPro:IPR001962,InterPro:IPR006426,InterPro:IPR014729,InterPro:IPR017932,PANTHER:PTHR11772,PIRSF:PIRSF001589,Pfam:PF00733,Pfam:PF13537,Phobius:NON_CYTOPLASMIC_DOMAIN,Phobius:SIGNAL_PEPTIDE,Phobius:SIGNAL_PEPTIDE_C_REGION,Phobius:SIGNAL_PEPTIDE_H_REGION,Phobius:SIGNAL_PEPTIDE_N_REGION,ProSiteProfiles:PS51278,SUPERFAMILY:SSF5240…
Bras_G01864	Bras_G01864	BraspberryS0005:1166920-1170662	1185.03	0.440859	1.35741	1.24689e-08	3.3162e-06	900.951	969.183	1086.01	1341.4	1364.98	1447.67		Similar to ACP1: Acyl carrier protein 1,chloroplastic (Casuarina glauca)	GO:0006633	Gene3D:G3DSA:1.10.1200.10,Hamap:MF_01217,InterPro:IPR003231,InterPro:IPR006162,InterPro:IPR009081,PANTHER:PTHR20863,PANTHER:PTHR20863:SF5,Pfam:PF00550,Phobius:NON_CYTOPLASMIC_DOMAIN,Phobius:SIGNAL_PEPTIDE,Phobius:SIGNAL_PEPTIDE_C_REGION,Phobius:SIGNAL_PEPTIDE_H_REGION,Phobius:SIGNAL_PEPTIDE_N_REGION,ProSitePatterns:PS00012,ProSiteProfiles:PS50075,SUPERFAMILY:SSF47336,TIGRFAM:TIGR00517
Bras_G18316	Bras_G18316	BraspberryS0237:88311-95350	1562.33	-0.401236	-1.32064	1.34565e-08	3.50431e-06	1818.85	1838.38	1728.65	1231.77	1327.9	1428.44		Similar to Alpha-1,4 glucan phosphorylase L-1 isozyme,chloroplastic/amyloplastic (Solanum tuberosum)	GO:0004645,GO:0005975,GO:0008184,GO:0030170	Gene3D:G3DSA:3.40.50.2000,InterPro:IPR000811,InterPro:IPR011833,PANTHER:PTHR11468,PANTHER:PTHR11468:SF0,PIRSF:PIRSF000460,Pfam:PF00343,ProSitePatterns:PS00102,SUPERFAMILY:SSF53756,TIGRFAM:TIGR02093
Bras_G00201	Bras_G00201	BraspberryS0001:1112531-1115261	3118.43	0.336528	1.26271	1.43684e-08	3.66541e-06	2847.58	2563.6	2795.79	3576.64	3463.26	3463.72		Similar to algC: Phosphomannomutase/phosphoglucomutase (Pseudomonas syringae pv. tomato (strain DC3000))	GO:0005975,GO:0016868	Gene3D:G3DSA:3.40.120.10,InterPro:IPR005841,InterPro:IPR005844,InterPro:IPR005845,InterPro:IPR005846,InterPro:IPR016055,PANTHER:PTHR22573,PANTHER:PTHR22573:SF4,PRINTS:PR00509,Pfam:PF02878,Pfam:PF02879,Pfam:PF02880,SUPERFAMILY:SSF53738,SignalP_GRAM_POSITIVE:SignalP-TM
Bras_G10614	Bras_G10614	BraspberryS0073:97314-98982	60.9415	-0.713179	-1.63941	1.79409e-08	4.48524e-06	122.561	74.6551	93.1538	12.2532	28.8376	34.1884		Similar to EXPA8: Expansin-A8 (Arabidopsis thaliana)	GO:0005576,GO:0009664	Gene3D:G3DSA:2.40.40.10,Gene3D:G3DSA:2.60.40.760,InterPro:IPR002963,InterPro:IPR007112,InterPro:IPR007117,InterPro:IPR007118,InterPro:IPR009009,InterPro:IPR014733,PANTHER:PTHR31867,PANTHER:PTHR31867:SF0,PRINTS:PR01225,PRINTS:PR01226,Pfam:PF01357,Pfam:PF03330,Phobius:NON_CYTOPLASMIC_DOMAIN,Phobius:SIGNAL_PEPTIDE,Phobius:SIGNAL_PEPTIDE_C_REGION,Phobius:SIGNAL_PEPTIDE_H_REGION,Phobius:SIGNAL_PEPTIDE…
Bras_G05229	Bras_G05229	BraspberryS0021:321975-324261	885.389	-0.470601	-1.38569	1.83198e-08	4.49015e-06	975.27	1033.17	1134.35	782.915	718.881	667.743		Similar to RD21A: Cysteine proteinase RD21a (Arabidopsis thaliana)	GO:0006508,GO:0008234	Gene3D:G3DSA:3.90.70.10,InterPro:IPR000169,InterPro:IPR000668,InterPro:IPR013128,InterPro:IPR013201,InterPro:IPR025660,InterPro:IPR025661,PANTHER:PTHR12411,PANTHER:PTHR12411:SF44,PRINTS:PR00705,Pfam:PF00112,Pfam:PF08246,Phobius:NON_CYTOPLASMIC_DOMAIN,Phobius:SIGNAL_PEPTIDE,Phobius:SIGNAL_PEPTIDE_C_REGION,Phobius:SIGNAL_PEPTIDE_H_REGION,Phobius:SIGNAL_PEPTIDE_N_REGION,ProSitePatterns:PS00139,ProSi…
Bras_G10672	Bras_G10672	BraspberryS0073:557531-561097	3601.32	0.305307	1.23568	2.50732e-08	6.02721e-06	3296.1	3151.51	3161.33	3988.74	3912.99	4097.27		Similar to At1g18480: Uncharacterized protein At1g18480 (Arabidopsis thaliana)	GO:0016787	Gene3D:G3DSA:3.60.21.10,InterPro:IPR004843,PANTHER:PTHR11668,PANTHER:PTHR11668:SF68,Pfam:PF00149,SUPERFAMILY:SSF56300
Bras_G00328	Bras_G00328	BraspberryS0001:1866919-1869313	6006.83	0.354393	1.27845	3.42092e-08	8.0682e-06	5040.63	4808.59	5815.63	6804.39	6711.62	6860.13		Similar to At1g23740: Quinone oxidoreductase-like protein At1g23740,chloroplastic (Arabidopsis thaliana)	GO:0008270,GO:0016491,GO:0016747,GO:0055114	Gene3D:G3DSA:3.40.50.720,Gene3D:G3DSA:3.90.180.10,InterPro:IPR002085,InterPro:IPR002364,InterPro:IPR011032,InterPro:IPR013154,InterPro:IPR016040,InterPro:IPR020843,PANTHER:PTHR11695,PANTHER:PTHR11695:SF34,Pfam:PF08240,Pfam:PF13602,Phobius:NON_CYTOPLASMIC_DOMAIN,Phobius:SIGNAL_PEPTIDE,Phobius:SIGNAL_PEPTIDE_C_REGION,Phobius:SIGNAL_PEPTIDE_H_REGION,Phobius:SIGNAL_PEPTIDE_N_REGION,ProSitePatterns:PS…
Bras_G03327	Bras_G03327	BraspberryS0011:553748-556442	3139.67	-0.446565	-1.36279	3.58308e-08	8.29416e-06	3425.18	3386.14	4228.47	2800.82	2712.11	2285.28		Similar to CYP75B1: Flavonoid 3'-monooxygenase (Arabidopsis thaliana)	GO:0005506,GO:0009055,GO:0016705,GO:0020037,GO:0055114	Gene3D:G3DSA:1.10.630.10,InterPro:IPR001128,InterPro:IPR002401,InterPro:IPR017972,PANTHER:PTHR24298,PANTHER:PTHR24298:SF0,PRINTS:PR00385,PRINTS:PR00463,Pfam:PF00067,Phobius:NON_CYTOPLASMIC_DOMAIN,Phobius:SIGNAL_PEPTIDE,Phobius:SIGNAL_PEPTIDE_C_REGION,Phobius:SIGNAL_PEPTIDE_H_REGION,Phobius:SIGNAL_PEPTIDE_N_REGION,ProSitePatterns:PS00086,SUPERFAMILY:SSF48264
Bras_G21221	Bras_G21221	BraspberryS0342:5698-10375	3730.78	0.300086	1.23122	3.97401e-08	9.03185e-06	3273.93	3239.5	3462.02	4109.33	4139.58	4160.31		Similar to RPL9: 50S ribosomal protein L9,chloroplastic (Arabidopsis thaliana)	GO:0003735,GO:0005622,GO:0005840,GO:0006412	Coils:Coil,Gene3D:G3DSA:3.10.430.100,Gene3D:G3DSA:3.40.5.10,Hamap:MF_00503,InterPro:IPR000244,InterPro:IPR009027,InterPro:IPR020069,InterPro:IPR020070,InterPro:IPR020594,PANTHER:PTHR21368,PANTHER:PTHR21368:SF17,Pfam:PF01281,Pfam:PF03948,ProSitePatterns:PS00651,SUPERFAMILY:SSF55653,SUPERFAMILY:SSF55658,TIGRFAM:TIGR00158
Bras_G02640	Bras_G02640	BraspberryS0008:738671-741212	1351.55	0.42742	1.34483	4.66659e-08	1.04165e-05	1031.33	1077.17	1282.93	1601.3	1523.59	1592.97		Similar to ARR1: Two-component response regulator ARR1 (Arabidopsis thaliana)	GO:0003677,GO:0003682	Gene3D:G3DSA:1.10.10.60,InterPro:IPR001005,InterPro:IPR006447,InterPro:IPR009057,InterPro:IPR017930,PANTHER:PTHR31003,Pfam:PF00249,ProSiteProfiles:PS51294,SUPERFAMILY:SSF46689,TIGRFAM:TIGR01557
Bras_G01746	Bras_G01746	BraspberryS0005:454924-461231	4564.2	0.291992	1.22433	5.17094e-08	1.13398e-05	4092.74	4059.37	4092.87	4876.77	5010.2	5253.27		Similar to CEL1: Endoglucanase 1 (Persea americana)	GO:0003824,GO:0004553,GO:0005975	Gene3D:G3DSA:1.50.10.10,InterPro:IPR001701,InterPro:IPR008928,InterPro:IPR012341,InterPro:IPR018221,PANTHER:PTHR22298,PANTHER:PTHR22298:SF3,Pfam:PF00759,ProSitePatterns:PS00592,ProSitePatterns:PS00698,SUPERFAMILY:SSF48208
Bras_G00672	Bras_G00672	BraspberryS0002:1206539-1211443	1383.22	-0.374816	-1.29667	5.67653e-08	1.22339e-05	1651.96	1562.42	1514.04	1215	1141.15	1214.76		Similar to ME1: NADP-dependent malic enzyme (Phaseolus vulgaris)	GO:0004470,GO:0006108,GO:0016491,GO:0016616,GO:0016619,GO:0046872,GO:0051287,GO:0055114	Gene3D:G3DSA:3.40.50.10380,Gene3D:G3DSA:3.40.50.720,InterPro:IPR001891,InterPro:IPR012301,InterPro:IPR012302,InterPro:IPR015884,InterPro:IPR016040,PANTHER:PTHR23406,PANTHER:PTHR23406:SF2,PIRSF:PIRSF000106,PRINTS:PR00072,Pfam:PF00390,Pfam:PF03949,ProSitePatterns:PS00331,SMART:SM00919,SUPERFAMILY:SSF51735,SUPERFAMILY:SSF53223
Bras_G06860	Bras_G06860	BraspberryS0034:465576-475653	1846.07	-0.349121	-1.27378	7.00407e-08	1.46096e-05	2125.25	2015.69	2113.06	1605.81	1685.63	1531		Similar to Glutamate synthase [NADH],amyloplastic (Medicago sativa)	GO:0003824,GO:0005506,GO:0006537,GO:0006807,GO:0008152,GO:0010181,GO:0015930,GO:0016040,GO:0016491,GO:0016638,GO:0016639,GO:0045181,GO:0050660,GO:0051536,GO:0055114	Coils:Coil,Gene3D:G3DSA:1.10.1060.10,Gene3D:G3DSA:2.160.20.60,Gene3D:G3DSA:3.20.20.70,Gene3D:G3DSA:3.40.50.720,Gene3D:G3DSA:3.50.50.60,Gene3D:G3DSA:3.60.20.10,InterPro:IPR000583,InterPro:IPR001327,InterPro:IPR002489,InterPro:IPR002932,InterPro:IPR006005,InterPro:IPR006982,InterPro:IPR009051,InterPro:IPR012220,InterPro:IPR012285,InterPro:IPR013785,InterPro:IPR016040,InterPro:IPR017932,InterPro:IPR…
XLOC_026959			799.473	0.435731	1.3526	7.01262e-08	1.46096e-05	619.322	665.23	711.035	917.055	946.149	938.046
Bras_G21464	Bras_G21464	BraspberryS0353:104048-105696	1330.73	-0.432037	-1.34914	8.91096e-08	1.79657e-05	1473.34	1417.11	1764.03	1064.74	1177.54	1087.62		Similar to CCOAOMT1: Caffeoyl-CoA O-methyltransferase 1 (Populus trichocarpa)	GO:0008171	Gene3D:G3DSA:3.40.50.150,InterPro:IPR002935,PANTHER:PTHR10509,Pfam:PF01596,SUPERFAMILY:SSF53335
Bras_G12972	Bras_G12972	BraspberryS0109:379408-383456	3371.26	0.318639	1.24715	8.79215e-08	1.79657e-05	2942.76	2862.22	3129.5	3588.9	3869.74	3834.45		Similar to CRTISO: Prolycopene isomerase,chloroplastic (Daucus carota)	GO:0016117,GO:0016853	Gene3D:G3DSA:3.50.50.60,InterPro:IPR014101,PANTHER:PTHR10668,PANTHER:PTHR10668:SF30,Pfam:PF13450,SUPERFAMILY:SSF51905
Bras_G22155	Bras_G22155	BraspberryS0386:142156-147470	1929.19	0.355941	1.27982	1.17675e-07	2.33482e-05	1547.65	1679.74	1794.68	2228.79	2131.93	2192.33		Similar to At3g48420: Haloacid dehalogenase-like hydrolase domain-containing protein At3g48420 (Arabidopsis thaliana)	GO:0016787	Gene3D:G3DSA:3.40.50.1000,InterPro:IPR006402,InterPro:IPR023214,PANTHER:PTHR18901,Pfam:PF13419,Phobius:NON_CYTOPLASMIC_DOMAIN,Phobius:SIGNAL_PEPTIDE,Phobius:SIGNAL_PEPTIDE_C_REGION,Phobius:SIGNAL_PEPTIDE_H_REGION,Phobius:SIGNAL_PEPTIDE_N_REGION,SUPERFAMILY:SSF56784,SignalP_GRAM_POSITIVE:SignalP-TM,TIGRFAM:TIGR01509
Bras_G07791	Bras_G07791	BraspberryS0043:328849-332700	77.4029	-0.69011	-1.61341	1.28183e-07	2.49785e-05	93.8762	125.314	115.558	47.723	46.6895	35.2568		Similar to Probable non-specific lipid-transfer protein 2 (Parietaria judaica)		Gene3D:G3DSA:1.10.110.10,InterPro:IPR016140,Pfam:PF14368,Phobius:NON_CYTOPLASMIC_DOMAIN,Phobius:SIGNAL_PEPTIDE,Phobius:SIGNAL_PEPTIDE_C_REGION,Phobius:SIGNAL_PEPTIDE_H_REGION,Phobius:SIGNAL_PEPTIDE_N_REGION,SMART:SM00499,SUPERFAMILY:SSF47699,SignalP_EUK:SignalP-noTM,SignalP_GRAM_POSITIVE:SignalP-TM
Bras_G18463	Bras_G18463	BraspberryS0241:105405-111873	1780.6	0.381571	1.30276	1.29888e-07	2.49785e-05	1488.98	1537.09	1547.06	1827.66	2106.52	2176.31		Similar to slr1223: Epimerase family protein slr1223 (Synechocystis sp. (strain PCC 6803 / Kazusa))	GO:0003824,GO:0044237,GO:0050662	Gene3D:G3DSA:3.40.50.720,InterPro:IPR001509,InterPro:IPR010099,InterPro:IPR013549,InterPro:IPR016040,PANTHER:PTHR11092,Pfam:PF01370,Pfam:PF08338,SUPERFAMILY:SSF51735,TIGRFAM:TIGR01777
Bras_G21612	Bras_G21612	BraspberryS0360:132748-133773	1607.19	0.480962	1.39567	1.59786e-07	3.02624e-05	1366.42	1459.77	1070.68	2176.55	1709.66	1860.07		Similar to psaA: Photosystem I P700 chlorophyll a apoprotein A1 (Morus indica)	GO:0009522,GO:0009579,GO:0015979,GO:0016021	Gene3D:G3DSA:1.20.1130.10,InterPro:IPR001280,PRINTS:PR00257,Pfam:PF00223,Phobius:CYTOPLASMIC_DOMAIN,Phobius:NON_CYTOPLASMIC_DOMAIN,Phobius:TRANSMEMBRANE,SUPERFAMILY:SSF81558
Bras_G17206	Bras_G17206	BraspberryS0202:238069-243193	2661.1	0.342482	1.26794	1.79286e-07	3.29569e-05	2153.94	2319.64	2496.29	2853.7	3084.25	3058.8		Similar to Prosc: Proline synthase co-transcribed bacterial homolog protein (Mus musculus)		Gene3D:G3DSA:3.20.20.10,InterPro:IPR001608,InterPro:IPR011078,PANTHER:PTHR10146,PIRSF:PIRSF004848,Pfam:PF01168,ProSitePatterns:PS01211,SUPERFAMILY:SSF51419,TIGRFAM:TIGR00044
Bras_G02687	Bras_G02687	BraspberryS0008:1022586-1024960	7399.03	0.399574	1.31912	1.79146e-07	3.29569e-05	5819.02	5572.47	7433.44	8628.18	8408.92	8532.15		Similar to RPL15: 50S ribosomal protein L15,chloroplastic (Fragment) (Pisum sativum)	GO:0003735,GO:0005622,GO:0005840,GO:0006412,GO:0015934	Gene3D:G3DSA:3.100.10.10,InterPro:IPR001196,InterPro:IPR005749,InterPro:IPR021131,PANTHER:PTHR12934,PANTHER:PTHR12934:SF2,Pfam:PF00828,Phobius:NON_CYTOPLASMIC_DOMAIN,Phobius:SIGNAL_PEPTIDE,Phobius:SIGNAL_PEPTIDE_C_REGION,Phobius:SIGNAL_PEPTIDE_H_REGION,Phobius:SIGNAL_PEPTIDE_N_REGION,ProSitePatterns:PS00475,SUPERFAMILY:SSF52080
Bras_G23136	Bras_G23136	BraspberryS0440:144646-147541	3484.81	0.301524	1.23245	1.92996e-07	3.49198e-05	3164.41	2978.2	3161.33	3691.44	3929.47	3984.02		Similar to CYP20-2: Peptidyl-prolyl cis-trans isomerase CYP20-2,chloroplastic (Arabidopsis thaliana)	GO:0003755,GO:0006457	Gene3D:G3DSA:2.40.100.10,InterPro:IPR002130,InterPro:IPR020892,PANTHER:PTHR11071,PRINTS:PR00153,Pfam:PF00160,ProSitePatterns:PS00170,ProSiteProfiles:PS50072,SUPERFAMILY:SSF50891
Bras_G04090	Bras_G04090	BraspberryS0014:871367-875787	5488.4	0.338156	1.26414	1.95551e-07	3.49198e-05	4563.43	4507.3	5334.53	5920.23	6223.44	6381.49		Similar to CSP41A: Chloroplast stem-loop binding protein of 41 kDa a,chloroplastic (Arabidopsis thaliana)		Gene3D:G3DSA:3.40.50.720,Gene3D:G3DSA:3.90.25.10,InterPro:IPR016040,PANTHER:PTHR10366,PANTHER:PTHR10366:SF56,Pfam:PF13460,Phobius:NON_CYTOPLASMIC_DOMAIN,Phobius:SIGNAL_PEPTIDE,Phobius:SIGNAL_PEPTIDE_C_REGION,Phobius:SIGNAL_PEPTIDE_H_REGION,Phobius:SIGNAL_PEPTIDE_N_REGION,SUPERFAMILY:SSF51735,SignalP_GRAM_POSITIVE:SignalP-TM
Bras_G20954	Bras_G20954	BraspberryS0331:74864-79311	7488.96	0.285627	1.21894	2.73789e-07	4.82024e-05	6394.02	6565.65	7179.92	8294.77	8363.6	8135.78		Similar to At1g06690: Uncharacterized oxidoreductase At1g06690,chloroplastic (Arabidopsis thaliana)	GO:0016491,GO:0055114	Gene3D:G3DSA:3.20.20.100,InterPro:IPR001395,InterPro:IPR018170,InterPro:IPR020471,InterPro:IPR023210,PANTHER:PTHR11732,PANTHER:PTHR11732:SF94,PRINTS:PR00069,Pfam:PF00248,ProSitePatterns:PS00062,SUPERFAMILY:SSF51430
Bras_G17074	Bras_G17074	BraspberryS0198:307385-310432	2235.62	0.371805	1.29397	2.94222e-07	5.10802e-05	1827.98	1846.38	2095.37	2436.45	2787.64	2419.9		Similar to ndhO: NAD(P)H-quinone oxidoreductase subunit O (Gloeobacter violaceus (strain PCC 7421))	GO:0005886,GO:0016655,GO:0055114	InterPro:IPR020905,Pfam:PF11910
Bras_G05151	Bras_G05151	BraspberryS0020:1002179-1007671	589.666	-0.486107	-1.40066	3.1608e-07	5.41233e-05	700.16	763.881	650.897	448.209	435.311	539.536		Similar to RH28: DEAD-box ATP-dependent RNA helicase 28 (Arabidopsis thaliana)	GO:0003676,GO:0004386,GO:0005524,GO:0008026	Coils:Coil,Gene3D:G3DSA:3.40.50.300,InterPro:IPR000629,InterPro:IPR001650,InterPro:IPR011545,InterPro:IPR014001,InterPro:IPR014014,InterPro:IPR027417,PANTHER:PTHR24031,PANTHER:PTHR24031:SF93,Pfam:PF00270,Pfam:PF00271,ProSitePatterns:PS00039,ProSiteProfiles:PS51192,ProSiteProfiles:PS51194,ProSiteProfiles:PS51195,SMART:SM00487,SMART:SM00490,SUPERFAMILY:SSF52540
Bras_G00372	Bras_G00372	BraspberryS0001:2153116-2156350	264.49	0.57751	1.49227	3.33996e-07	5.64182e-05	187.752	178.639	220.503	348.894	358.411	292.739		Similar to ILL1: IAA-amino acid hydrolase ILR1-like 1 (Oryza sativa subsp. indica)	GO:0008152,GO:0016787	Gene3D:G3DSA:3.30.70.360,Gene3D:G3DSA:3.40.630.10,InterPro:IPR002933,InterPro:IPR011650,InterPro:IPR017439,PANTHER:PTHR32404,PANTHER:PTHR32404:SF0,PIRSF:PIRSF005962,Pfam:PF01546,Pfam:PF07687,Phobius:CYTOPLASMIC_DOMAIN,Phobius:NON_CYTOPLASMIC_DOMAIN,Phobius:TRANSMEMBRANE,SUPERFAMILY:SSF53187,SUPERFAMILY:SSF55031,TIGRFAM:TIGR01891
Bras_G13534	Bras_G13534	BraspberryS0120:82193-83468	16334.6	0.416888	1.33504	3.5717e-07	5.95283e-05	12263.9	12283.4	16566	19659.9	19005.4	18228.9		Similar to ELIP1: Early light-induced protein 1,chloroplastic (Arabidopsis thaliana)		InterPro:IPR022796,InterPro:IPR023329,PANTHER:PTHR14154,PANTHER:PTHR14154:SF1,Pfam:PF00504,Phobius:CYTOPLASMIC_DOMAIN,Phobius:NON_CYTOPLASMIC_DOMAIN,Phobius:SIGNAL_PEPTIDE,Phobius:SIGNAL_PEPTIDE_C_REGION,Phobius:SIGNAL_PEPTIDE_H_REGION,Phobius:SIGNAL_PEPTIDE_N_REGION,Phobius:TRANSMEMBRANE,SUPERFAMILY:SSF103511
Bras_G13866	Bras_G13866	BraspberryS0126:112433-119035	5254.96	0.28484	1.21828	3.83667e-07	6.31031e-05	4464.34	4683.27	4986.68	5719.66	5936.43	5739.39		Similar to Chlorophyll a-b binding protein of LHCII type I,chloroplastic (Chlamydomonas moewusii)	GO:0009765,GO:0016020	Gene3D:G3DSA:1.10.3460.10,InterPro:IPR001344,InterPro:IPR022796,InterPro:IPR023329,PANTHER:PTHR21649,PANTHER:PTHR21649:SF0,Pfam:PF00504,Phobius:CYTOPLASMIC_DOMAIN,Phobius:NON_CYTOPLASMIC_DOMAIN,Phobius:TRANSMEMBRANE,SUPERFAMILY:SSF103511
Bras_G01063	Bras_G01063	BraspberryS0003:952356-956667	2187.99	0.308336	1.23828	4.05607e-07	6.58453e-05	1914.03	1881.04	2026.98	2471.92	2406.57	2427.38		Similar to PPH: Pheophytinase,chloroplastic (Arabidopsis thaliana)		Gene3D:G3DSA:3.40.50.1820,InterPro:IPR000073,InterPro:IPR026129,PANTHER:PTHR10992,PANTHER:PTHR10992:SF20,PRINTS:PR00111,Pfam:PF12697,SUPERFAMILY:SSF53474
Bras_G03567	Bras_G03567	BraspberryS0012:423027-424588	2253.64	0.295166	1.22703	4.69973e-07	7.53162e-05	1977.92	2006.36	2048.2	2484.82	2491.71	2512.85		Similar to nqrD: Na(+)-translocating NADH-quinone reductase subunit D (Tolumonas auensis (strain DSM 9187 / TA4))
Bras_G24220	Bras_G24220	BraspberryS0517:30353-33611	3353.38	0.30143	1.23237	4.96182e-07	7.85098e-05	2958.41	2802.23	3188.45	3715.94	3689.16	3766.07		Similar to RPS1: 30S ribosomal protein S1,chloroplastic (Spinacia oleracea)	GO:0003723	Coils:Coil,Gene3D:G3DSA:2.40.50.140,InterPro:IPR003029,InterPro:IPR012340,InterPro:IPR022967,PANTHER:PTHR10724,Pfam:PF00575,ProSiteProfiles:PS50126,SMART:SM00316,SUPERFAMILY:SSF50249
Bras_G10351	Bras_G10351	BraspberryS0070:315479-316731	3072.42	-0.392802	-1.31294	5.54925e-07	8.67071e-05	3363.9	3166.18	4072.83	2706.02	2740.95	2384.64		Similar to Rv2623: Universal stress protein Rv2623/MT2698 (Mycobacterium tuberculosis)	GO:0005515	Gene3D:G3DSA:1.25.40.10,InterPro:IPR011990,InterPro:IPR013026,PANTHER:PTHR26312,PANTHER:PTHR26312:SF53,Pfam:PF13414,ProSiteProfiles:PS50293,SUPERFAMILY:SSF48452
Bras_G02600	Bras_G02600	BraspberryS0008:467604-474474	1097.65	-0.425366	-1.34291	6.11215e-07	9.43233e-05	1378.16	1386.45	1077.75	929.308	922.118	892.105		Similar to ALA9: Putative phospholipid-transporting ATPase 9 (Arabidopsis thaliana)	GO:0000166,GO:0000287,GO:0004012,GO:0005524,GO:0006812,GO:0015914,GO:0016021,GO:0019829,GO:0046872	Gene3D:G3DSA:2.70.150.10,Gene3D:G3DSA:3.40.1110.10,Gene3D:G3DSA:3.40.50.1000,InterPro:IPR001757,InterPro:IPR006539,InterPro:IPR008250,InterPro:IPR018303,InterPro:IPR023214,InterPro:IPR023299,PANTHER:PTHR24092,PANTHER:PTHR24092:SF8,PRINTS:PR00119,Pfam:PF00122,Pfam:PF12710,Phobius:CYTOPLASMIC_DOMAIN,Phobius:NON_CYTOPLASMIC_DOMAIN,Phobius:TRANSMEMBRANE,ProSitePatterns:PS00154,SUPERFAMILY:SSF56784,SU…
Bras_G14516	Bras_G14516	BraspberryS0139:6550-7539	3417.66	0.360147	1.28356	7.22916e-07	0.000110201	2752.4	2712.91	3394.81	3845.57	3804.51	3995.77		Similar to ndhN: NAD(P)H-quinone oxidoreductase subunit N (Cyanothece sp. (strain PCC 7425 / ATCC 29141))	GO:0016020,GO:0016655,GO:0055114	InterPro:IPR020874,Pfam:PF11909
Bras_G25693	Bras_G25693	BraspberryS0664:69270-73411	853.89	-0.431669	-1.34879	7.41476e-07	0.000111668	1063.93	1027.84	905.596	772.596	636.488	716.889		Similar to Notum: Protein notum homolog (Mus musculus)		InterPro:IPR004963,PANTHER:PTHR21562,PANTHER:PTHR21562:SF1,Pfam:PF03283,Phobius:NON_CYTOPLASMIC_DOMAIN,Phobius:SIGNAL_PEPTIDE,Phobius:SIGNAL_PEPTIDE_C_REGION,Phobius:SIGNAL_PEPTIDE_H_REGION,Phobius:SIGNAL_PEPTIDE_N_REGION,SignalP_EUK:SignalP-noTM
Bras_G00611	Bras_G00611	BraspberryS0002:789963-791687	1249.39	0.348649	1.27337	7.80338e-07	0.000116122	1099.13	1089.16	1073.04	1411.7	1480.33	1342.96		Similar to lhcA-P4: Chlorophyll a-b binding protein P4,chloroplastic (Pisum sativum)	GO:0009765,GO:0016020	Gene3D:G3DSA:1.10.3460.10,InterPro:IPR001344,InterPro:IPR022796,InterPro:IPR023329,PANTHER:PTHR21649,PANTHER:PTHR21649:SF0,Pfam:PF00504,Phobius:NON_CYTOPLASMIC_DOMAIN,Phobius:SIGNAL_PEPTIDE,Phobius:SIGNAL_PEPTIDE_C_REGION,Phobius:SIGNAL_PEPTIDE_H_REGION,Phobius:SIGNAL_PEPTIDE_N_REGION,SUPERFAMILY:SSF103511,SignalP_GRAM_NEGATIVE:SignalP-noTM,SignalP_GRAM_POSITIVE:SignalP-TM
Bras_G07238	Bras_G07238	BraspberryS0038:153299-154550	300.525	-0.532193	-1.44613	7.9046e-07	0.000116244	331.175	362.61	415.065	223.137	228.641	242.524		Similar to SRG1: Protein SRG1 (Arabidopsis thaliana)	GO:0016491,GO:0016706,GO:0055114	Gene3D:G3DSA:2.60.120.330,InterPro:IPR005123,InterPro:IPR026992,InterPro:IPR027443,PANTHER:PTHR10209,PANTHER:PTHR10209:SF55,Pfam:PF03171,Pfam:PF14226,ProSiteProfiles:PS51471,SUPERFAMILY:SSF51197
Bras_G06017	Bras_G06017	BraspberryS0027:144412-145332	128.151	-0.636152	-1.55418	8.43221e-07	0.000119776	144.726	222.632	156.829	64.4905	85.1397	95.0866		Similar to Chitinase 2 (Tulipa bakeri)	GO:0003824,GO:0004553,GO:0005975	Gene3D:G3DSA:3.20.20.80,InterPro:IPR000677,InterPro:IPR001223,InterPro:IPR001579,InterPro:IPR013781,InterPro:IPR017853,PANTHER:PTHR11177,PANTHER:PTHR11177:SF67,PRINTS:PR00551,Pfam:PF00704,Phobius:NON_CYTOPLASMIC_DOMAIN,Phobius:SIGNAL_PEPTIDE,Phobius:SIGNAL_PEPTIDE_C_REGION,Phobius:SIGNAL_PEPTIDE_H_REGION,Phobius:SIGNAL_PEPTIDE_N_REGION,ProSitePatterns:PS01095,SUPERFAMILY:SSF51445,SignalP_EUK:Sign…
Bras_G06758	Bras_G06758	BraspberryS0033:613150-615503	5667.29	0.297304	1.22885	8.3617e-07	0.000119776	5060.19	4759.26	5327.45	5970.53	6203.53	6682.77		Similar to RPL6: 50S ribosomal protein L6,chloroplastic (Arabidopsis thaliana)	GO:0003735,GO:0005622,GO:0005840,GO:0006412,GO:0019843	Gene3D:G3DSA:3.90.930.12,Hamap:MF_01365_B,InterPro:IPR000702,InterPro:IPR002358,InterPro:IPR019906,InterPro:IPR020040,PANTHER:PTHR11655,PANTHER:PTHR11655:SF8,PRINTS:PR00059,Pfam:PF00347,ProSitePatterns:PS00525,SUPERFAMILY:SSF56053,TIGRFAM:TIGR03654
Bras_G23410	Bras_G23410	BraspberryS0460:10091-11566	169.733	0.597577	1.51317	8.24687e-07	0.000119776	126.472	101.318	130.887	205.725	221.089	232.909		Similar to aspC: Aspartate aminotransferase (Thermococcus kodakaraensis (strain ATCC BAA-918 / JCM 12380 / KOD1))		InterPro:IPR010865,PIRSF:PIRSF026426,Pfam:PF07386
Bras_G10632	Bras_G10632	BraspberryS0073:236031-239246	1576.16	-0.335216	-1.26157	8.53569e-07	0.000119883	1680.65	1766.39	1867.79	1358.17	1341.64	1442.33		Similar to GSVIVT00023967001: Peroxidase 4 (Vitis vinifera)	GO:0004601,GO:0006979,GO:0020037,GO:0055114	Gene3D:G3DSA:1.10.420.10,Gene3D:G3DSA:1.10.520.10,InterPro:IPR000823,InterPro:IPR002016,InterPro:IPR010255,InterPro:IPR019793,InterPro:IPR019794,PANTHER:PTHR31388,PANTHER:PTHR31388:SF0,PRINTS:PR00458,PRINTS:PR00461,Pfam:PF00141,Phobius:NON_CYTOPLASMIC_DOMAIN,Phobius:SIGNAL_PEPTIDE,Phobius:SIGNAL_PEPTIDE_C_REGION,Phobius:SIGNAL_PEPTIDE_H_REGION,Phobius:SIGNAL_PEPTIDE_N_REGION,ProSitePatterns:PS004…
Bras_G07839	Bras_G07839	BraspberryS0043:687790-692165	150.31	-0.603697	-1.51961	9.50881e-07	0.000132067	186.449	191.97	208.712	89.6418	113.977	111.112		Similar to LAX2: Auxin transporter-like protein 2 (Medicago truncatula)		InterPro:IPR013057,PANTHER:PTHR22950,PANTHER:PTHR22950:SF13,Pfam:PF01490,Phobius:CYTOPLASMIC_DOMAIN,Phobius:NON_CYTOPLASMIC_DOMAIN,Phobius:TRANSMEMBRANE
Bras_G16854	Bras_G16854	BraspberryS0192:136003-140753	3205.98	0.277009	1.21168	1.04306e-06	0.000143277	2807.16	2832.89	3009.22	3500.54	3599.9	3486.15		Similar to GLYK: D-glycerate 3-kinase,chloroplastic (Arabidopsis thaliana)		Gene3D:G3DSA:3.40.50.300,InterPro:IPR027417,SUPERFAMILY:SSF52540
Bras_G04807	Bras_G04807	BraspberryS0019:10852-14015	4792.84	0.292886	1.22509	1.05976e-06	0.000143989	4111	4082.03	4644.72	5295.31	5435.9	5188.1		Similar to slr0575: Thylakoid membrane protein slr0575 (Synechocystis sp. (strain PCC 6803 / Kazusa))		InterPro:IPR021275,Pfam:PF11016
Bras_G00254	Bras_G00254	BraspberryS0001:1438455-1444951	2119.99	0.298395	1.22978	1.18057e-06	0.000158678	1903.6	1866.38	1896.09	2451.28	2326.92	2275.67		Similar to ADO3: Adagio protein 3 (Arabidopsis thaliana)	GO:0004871,GO:0005515,GO:0007165	Gene3D:G3DSA:1.20.1280.50,Gene3D:G3DSA:2.120.10.80,Gene3D:G3DSA:3.30.450.20,InterPro:IPR000014,InterPro:IPR001810,InterPro:IPR011498,InterPro:IPR015915,PANTHER:PTHR23244,PANTHER:PTHR23244:SF9,Pfam:PF00646,Pfam:PF07646,Pfam:PF13415,Pfam:PF13418,Pfam:PF13426,ProSiteProfiles:PS50112,SUPERFAMILY:SSF117281,SUPERFAMILY:SSF55785,SUPERFAMILY:SSF81383,TIGRFAM:TIGR00229
Bras_G00051	Bras_G00051	BraspberryS0001:260036-262159	1433.39	0.362586	1.28573	1.21025e-06	0.000160937	1193.01	1146.49	1370.19	1616.78	1697.99	1575.87		Similar to EXPA1: Expansin-A1 (Arabidopsis thaliana)	GO:0005576,GO:0009664	Gene3D:G3DSA:2.40.40.10,Gene3D:G3DSA:2.60.40.760,InterPro:IPR002963,InterPro:IPR007112,InterPro:IPR007117,InterPro:IPR007118,InterPro:IPR009009,InterPro:IPR014733,PANTHER:PTHR31867,PANTHER:PTHR31867:SF0,PRINTS:PR01225,PRINTS:PR01226,Pfam:PF01357,Pfam:PF03330,Phobius:CYTOPLASMIC_DOMAIN,Phobius:NON_CYTOPLASMIC_DOMAIN,Phobius:TRANSMEMBRANE,ProSiteProfiles:PS50842,ProSiteProfiles:PS50843,SMART:SM0083…
Bras_G06852	Bras_G06852	BraspberryS0034:400393-404380	2724.22	-0.350819	-1.27528	1.22886e-06	0.000161692	3054.89	2754.24	3437.26	2264.91	2356.45	2477.59		Similar to COL1: Zinc finger protein CONSTANS-LIKE 1 (Arabidopsis thaliana)	GO:0005515	InterPro:IPR010402,Pfam:PF06203,ProSiteProfiles:PS51017
Bras_G13460	Bras_G13460	BraspberryS0119:63928-65049	16487.5	0.292525	1.22478	1.27442e-06	0.00016594	14117.9	13917.8	16128.6	18148.3	18164.3	18447.9		Similar to ATPC: ATP synthase gamma chain,chloroplastic (Nicotiana tabacum)	GO:0015986,GO:0045261,GO:0046933,GO:0046961	Coils:Coil,Gene3D:G3DSA:1.10.287.80,Gene3D:G3DSA:3.40.1380.10,Hamap:MF_00815,InterPro:IPR000131,InterPro:IPR023632,InterPro:IPR023633,PANTHER:PTHR11693,PANTHER:PTHR11693:SF9,PRINTS:PR00126,Pfam:PF00231,ProSitePatterns:PS00153,SUPERFAMILY:SSF52943,TIGRFAM:TIGR01146
Bras_G21167	Bras_G21167	BraspberryS0340:21549-23574	371.309	0.511869	1.4259	1.41237e-06	0.000182007	263.375	266.625	338.419	481.744	462.089	415.603		Similar to SPL4: Squamosa promoter-binding-like protein 4 (Arabidopsis thaliana)	GO:0003677,GO:0005634	Gene3D:G3DSA:4.10.1100.10,InterPro:IPR004333,InterPro:IPR017238,PANTHER:PTHR31251,PANTHER:PTHR31251:SF0,PIRSF:PIRSF037575,Pfam:PF03110,ProSiteProfiles:PS51141,SUPERFAMILY:SSF103612
Bras_G04368	Bras_G04368	BraspberryS0016:906030-908575	4561.7	0.34271	1.26814	1.52567e-06	0.000194601	3718.54	3636.77	4568.07	5216.64	5033.54	5196.64		Similar to RPL5: 50S ribosomal protein L5,chloroplastic (Arabidopsis thaliana)	GO:0003735,GO:0005622,GO:0005840,GO:0006412	Gene3D:G3DSA:3.30.1440.10,Hamap:MF_01333_B,InterPro:IPR002132,InterPro:IPR020929,InterPro:IPR020930,InterPro:IPR022803,PANTHER:PTHR11994,PANTHER:PTHR11994:SF4,Pfam:PF00281,Pfam:PF00673,ProSitePatterns:PS00358,SUPERFAMILY:SSF55282
Bras_G01411	Bras_G01411	BraspberryS0004:450731-458425	297.246	-0.52981	-1.44374	1.60621e-06	0.000200777	335.086	355.945	410.348	256.027	205.983	220.088		Similar to At5g35370: G-type lectin S-receptor-like serine/threonine-protein kinase At5g35370 (Arabidopsis thaliana)		Gene3D:G3DSA:1.10.3810.10,Gene3D:G3DSA:2.90.10.10,InterPro:IPR001264,InterPro:IPR001480,InterPro:IPR023346,PANTHER:PTHR32282,PANTHER:PTHR32282:SF0,Pfam:PF00912,Pfam:PF01453,Phobius:CYTOPLASMIC_DOMAIN,Phobius:NON_CYTOPLASMIC_DOMAIN,Phobius:TRANSMEMBRANE,ProSiteProfiles:PS50927,SMART:SM00108,SUPERFAMILY:SSF51110,SUPERFAMILY:SSF53955
Bras_G02341	Bras_G02341	BraspberryS0007:796278-801258	1135.2	-0.343626	-1.26894	1.60508e-06	0.000200777	1333.83	1234.48	1274.67	962.198	982.54	1023.52		Similar to AGPS1: Glucose-1-phosphate adenylyltransferase large subunit,chloroplastic/amyloplastic (Beta vulgaris)	GO:0005978,GO:0008878,GO:0009058,GO:0016740,GO:0016779	Gene3D:G3DSA:3.90.550.10,InterPro:IPR005835,InterPro:IPR005836,InterPro:IPR011004,InterPro:IPR011831,PANTHER:PTHR22572,PANTHER:PTHR22572:SF10,Pfam:PF00483,ProSitePatterns:PS00808,ProSitePatterns:PS00809,ProSitePatterns:PS00810,SUPERFAMILY:SSF51161,SUPERFAMILY:SSF53448,TIGRFAM:TIGR02091
Bras_G10895	Bras_G10895	BraspberryS0076:455659-456129	22840.3	0.328421	1.25564	1.66863e-06	0.000206514	18390.6	19097	22648.2	25936.1	25529.6	25440.5		Similar to PSAF: Photosystem I reaction center subunit III,chloroplastic (Flaveria trinervia)	GO:0009522,GO:0009538,GO:0015979	Gene3D:G3DSA:1.10.8.110,InterPro:IPR003666,Pfam:PF02507,Phobius:CYTOPLASMIC_DOMAIN,Phobius:NON_CYTOPLASMIC_DOMAIN,Phobius:TRANSMEMBRANE,SUPERFAMILY:SSF81536
Bras_G09187	Bras_G09187	BraspberryS0057:227493-233708	2125.3	0.298455	1.22983	1.72649e-06	0.00021158	1937.5	1929.03	1810.01	2396.47	2270.62	2408.15		Similar to CYP97A3: Protein LUTEIN DEFICIENT 5,chloroplastic (Arabidopsis thaliana)	GO:0005506,GO:0009055,GO:0016705,GO:0020037,GO:0055114	Coils:Coil,Gene3D:G3DSA:1.10.630.10,InterPro:IPR001128,InterPro:IPR002401,InterPro:IPR017972,PANTHER:PTHR24305,PRINTS:PR00385,PRINTS:PR00463,Pfam:PF00067,ProSitePatterns:PS00086,SUPERFAMILY:SSF48264
Bras_G14491	Bras_G14491	BraspberryS0138:205691-207145	24826.4	0.295191	1.22705	1.88854e-06	0.000229192	21295.6	20875.4	24234.1	27436.8	27625.8	27490.7		Similar to TUFB1: Elongation factor Tu,chloroplastic (Glycine max)	GO:0003746,GO:0003924,GO:0005525,GO:0005622,GO:0006414	Gene3D:G3DSA:2.40.30.10,Gene3D:G3DSA:3.40.50.300,Hamap:MF_00118_B,InterPro:IPR000795,InterPro:IPR004160,InterPro:IPR004161,InterPro:IPR004541,InterPro:IPR005225,InterPro:IPR009000,InterPro:IPR009001,InterPro:IPR027417,PANTHER:PTHR23115,PANTHER:PTHR23115:SF44,PRINTS:PR00315,Pfam:PF00009,Pfam:PF03143,Pfam:PF03144,ProSitePatterns:PS00301,SUPERFAMILY:SSF50447,SUPERFAMILY:SSF50465,SUPERFAMILY:SSF52540…
Bras_G09723	Bras_G09723	BraspberryS0063:92603-98952	138.659	-0.588018	-1.50318	1.96718e-06	0.00023644	169.499	189.304	180.412	93.5112	91.3192	107.907		Similar to SAG101: Senescence-associated carboxylesterase 101 (Arabidopsis thaliana)	GO:0004806,GO:0006629	Coils:Coil,Gene3D:G3DSA:3.40.50.1820,InterPro:IPR002921,PANTHER:PTHR32013,PANTHER:PTHR32013:SF0,Pfam:PF01764,Phobius:CYTOPLASMIC_DOMAIN,Phobius:NON_CYTOPLASMIC_DOMAIN,Phobius:TRANSMEMBRANE,SUPERFAMILY:SSF53474
Bras_G05352	Bras_G05352	BraspberryS0022:144112-146125	165.808	-0.582472	-1.49741	2.04606e-06	0.000241281	203.399	242.629	195.741	123.177	99.5585	130.343		Similar to ODO1: Protein ODORANT1 (Petunia hybrida)	GO:0003677,GO:0003682	Gene3D:G3DSA:1.10.10.60,InterPro:IPR001005,InterPro:IPR009057,InterPro:IPR017930,PANTHER:PTHR10641,PANTHER:PTHR10641:SF203,Pfam:PF00249,ProSiteProfiles:PS51294,SMART:SM00717,SUPERFAMILY:SSF46689
Bras_G10790	Bras_G10790	BraspberryS0075:292055-297815	22445.3	0.264564	1.20127	2.03088e-06	0.000241281	19566.7	19772.9	21530.3	24100.1	24809.3	24892.4		Similar to Zeaxanthin epoxidase,chloroplastic (Prunus armeniaca)	GO:0005515,GO:0008152,GO:0009507,GO:0009540,GO:0009688,GO:0016020,GO:0016491,GO:0055114	Gene3D:G3DSA:2.60.200.20,Gene3D:G3DSA:3.50.50.60,InterPro:IPR000253,InterPro:IPR002938,InterPro:IPR003042,InterPro:IPR008984,InterPro:IPR017079,PANTHER:PTHR13789,PANTHER:PTHR13789:SF10,PIRSF:PIRSF036989,PRINTS:PR00420,Pfam:PF00498,Pfam:PF01494,Phobius:CYTOPLASMIC_DOMAIN,Phobius:NON_CYTOPLASMIC_DOMAIN,Phobius:TRANSMEMBRANE,ProSiteProfiles:PS50006,SUPERFAMILY:SSF49879,SUPERFAMILY:SSF51905
Bras_G08754	Bras_G08754	BraspberryS0053:196455-202510	10142.7	0.291654	1.22404	2.2012e-06	0.000252498	8958.66	8338.71	9874.3	11258.8	11577.6	10848.4		Similar to SPS4: Probable sucrose-phosphate synthase 4 (Arabidopsis thaliana)	GO:0005985,GO:0009058,GO:0046524	Coils:Coil,Gene3D:G3DSA:3.40.50.2000,InterPro:IPR001296,InterPro:IPR006380,InterPro:IPR012819,PANTHER:PTHR12526,PANTHER:PTHR12526:SF56,Pfam:PF00534,Pfam:PF05116,Pfam:PF13579,SUPERFAMILY:SSF53756,TIGRFAM:TIGR02468
Bras_G25888	Bras_G25888	BraspberryS0692:75010-77611	3422.9	0.323509	1.25137	2.17002e-06	0.000252498	2860.62	2878.22	3287.5	3590.83	3786.66	4133.6		Similar to RPL35: 50S ribosomal protein L35,chloroplastic (Spinacia oleracea)	GO:0003735,GO:0005622,GO:0005840,GO:0006412	Hamap:MF_00514,InterPro:IPR001706,InterPro:IPR018265,InterPro:IPR021137,PRINTS:PR00064,Pfam:PF01632,Phobius:NON_CYTOPLASMIC_DOMAIN,Phobius:SIGNAL_PEPTIDE,Phobius:SIGNAL_PEPTIDE_C_REGION,Phobius:SIGNAL_PEPTIDE_H_REGION,Phobius:SIGNAL_PEPTIDE_N_REGION,ProSitePatterns:PS00936,SUPERFAMILY:SSF143034,TIGRFAM:TIGR00001
Bras_G19634	Bras_G19634	BraspberryS0279:65541-72283	4754.56	0.343014	1.2684	2.20178e-06	0.000252498	4723.8	3664.76	4036.27	5579.07	5382.34	5141.09		Similar to CURT1A: Protein CURVATURE THYLAKOID 1A,chloroplastic (Arabidopsis thaliana)		InterPro:IPR025564,Pfam:PF14159,Phobius:CYTOPLASMIC_DOMAIN,Phobius:NON_CYTOPLASMIC_DOMAIN,Phobius:SIGNAL_PEPTIDE,Phobius:SIGNAL_PEPTIDE_C_REGION,Phobius:SIGNAL_PEPTIDE_H_REGION,Phobius:SIGNAL_PEPTIDE_N_REGION,Phobius:TRANSMEMBRANE,SignalP_GRAM_POSITIVE:SignalP-TM
Bras_G01732	Bras_G01732	BraspberryS0005:344888-348366	1048.49	0.41016	1.32883	2.22551e-06	0.000252898	844.886	801.209	989.317	1262.72	1088.28	1304.5		Similar to infB: Translation initiation factor IF-2 (Vibrio splendidus (strain LGP32))		Coils:Coil,Phobius:CYTOPLASMIC_DOMAIN,Phobius:NON_CYTOPLASMIC_DOMAIN,Phobius:TRANSMEMBRANE
Bras_G09850	Bras_G09850	BraspberryS0064:131604-133722	6085.77	0.275779	1.21065	2.80011e-06	0.000312512	5283.15	5249.85	5884.02	6423.9	6927.9	6745.81		Similar to FBP: Fructose-1,6-bisphosphatase,chloroplastic (Pisum sativum)	GO:0005975,GO:0042132,GO:0042578	Gene3D:G3DSA:3.30.540.10,Gene3D:G3DSA:3.40.190.80,Hamap:MF_01855,InterPro:IPR000146,InterPro:IPR020548,PANTHER:PTHR11556,PANTHER:PTHR11556:SF7,PRINTS:PR00115,Pfam:PF00316,ProSitePatterns:PS00124,SUPERFAMILY:SSF56655
Bras_G04698	Bras_G04698	BraspberryS0018:520780-522332	10625.5	0.309867	1.23959	2.78943e-06	0.000312512	8880.43	8711.98	10621.9	11798.5	11962.1	11777.9		Similar to Sema6b: Semaphorin-6B (Rattus norvegicus)
Bras_G11218	Bras_G11218	BraspberryS0081:502759-507894	31184.3	0.24431	1.18453	2.90158e-06	0.000320971	28196.8	28198.3	28911.9	33299.7	34075.8	34423.5		Similar to Serine hydroxymethyltransferase,mitochondrial (Solanum tuberosum)	GO:0003824,GO:0004372,GO:0006544,GO:0006563,GO:0030170	Gene3D:G3DSA:3.40.640.10,Gene3D:G3DSA:3.90.1150.10,Hamap:MF_00051,InterPro:IPR001085,InterPro:IPR015421,InterPro:IPR015422,InterPro:IPR015424,InterPro:IPR019798,PANTHER:PTHR11680,PANTHER:PTHR11680:SF0,PIRSF:PIRSF000412,Pfam:PF00464,Phobius:NON_CYTOPLASMIC_DOMAIN,Phobius:SIGNAL_PEPTIDE,Phobius:SIGNAL_PEPTIDE_C_REGION,Phobius:SIGNAL_PEPTIDE_H_REGION,Phobius:SIGNAL_PEPTIDE_N_REGION,ProSitePatterns:P…
Bras_G26235	Bras_G26235	BraspberryS0747:43599-47450	3899.91	0.248807	1.18822	3.16116e-06	0.000343604	3502.11	3554.12	3590.55	4141.58	4340.75	4270.35		Similar to petM: Cytochrome b6-f complex subunit 7 (Fragment) (Spinacia oleracea)	GO:0009512	Hamap:MF_00396,InterPro:IPR012595,Pfam:PF08041,Phobius:CYTOPLASMIC_DOMAIN,Phobius:NON_CYTOPLASMIC_DOMAIN,Phobius:TRANSMEMBRANE,SUPERFAMILY:SSF103441,SignalP_GRAM_NEGATIVE:SignalP-noTM,SignalP_GRAM_POSITIVE:SignalP-TM
Bras_G07402	Bras_G07402	BraspberryS0039:663095-665139	6250.23	0.3184	1.24695	3.15019e-06	0.000343604	5314.44	4993.89	6217.72	7265.5	6895.63	6814.18		Similar to GDCSH: Glycine cleavage system H protein,mitochondrial (Flaveria anomala)	GO:0005960,GO:0006546,GO:0019464	Gene3D:G3DSA:2.40.50.100,Hamap:MF_00272,InterPro:IPR002930,InterPro:IPR003016,InterPro:IPR011053,InterPro:IPR017453,PANTHER:PTHR11715,PANTHER:PTHR11715:SF0,Pfam:PF01597,Phobius:NON_CYTOPLASMIC_DOMAIN,Phobius:SIGNAL_PEPTIDE,Phobius:SIGNAL_PEPTIDE_C_REGION,Phobius:SIGNAL_PEPTIDE_H_REGION,Phobius:SIGNAL_PEPTIDE_N_REGION,ProSitePatterns:PS00189,SUPERFAMILY:SSF51230,SignalP_GRAM_POSITIVE:SignalP-TM,TI…
Bras_G09234	Bras_G09234	BraspberryS0057:434651-435283	3236.86	0.253164	1.19182	3.41523e-06	0.000368021	3007.95	2894.22	2918.43	3508.93	3564.88	3526.75		Similar to gatB: Aspartyl/glutamyl-tRNA(Asn/Gln) amidotransferase subunit B (Rhizobium loti (strain MAFF303099))		Phobius:CYTOPLASMIC_DOMAIN,Phobius:NON_CYTOPLASMIC_DOMAIN,Phobius:TRANSMEMBRANE
Bras_G27600	Bras_G27600	BraspberryS1131:13244-15556	2074.46	0.286446	1.21963	3.49481e-06	0.000370213	1811.03	1819.72	1938.54	2338.43	2293.28	2245.75		Similar to Putative glucose-6-phosphate 1-epimerase (Cenchrus ciliaris)	GO:0003824,GO:0005975,GO:0030246	Gene3D:G3DSA:2.70.98.10,InterPro:IPR011013,InterPro:IPR014718,PANTHER:PTHR11122,PANTHER:PTHR11122:SF5,Phobius:NON_CYTOPLASMIC_DOMAIN,Phobius:SIGNAL_PEPTIDE,Phobius:SIGNAL_PEPTIDE_C_REGION,Phobius:SIGNAL_PEPTIDE_H_REGION,Phobius:SIGNAL_PEPTIDE_N_REGION,SUPERFAMILY:SSF74650,SignalP_GRAM_POSITIVE:SignalP-TM
Bras_G10513	Bras_G10513	BraspberryS0072:81641-92172	121.702	0.589112	1.50432	3.48453e-06	0.000370213	99.0916	71.9888	76.6455	156.067	156.547	169.874		Similar to (3S,6E)-nerolidol synthase 1,chloroplastic (Fragaria vesca)	GO:0000287,GO:0008152,GO:0010333,GO:0016829	Gene3D:G3DSA:1.10.600.10,Gene3D:G3DSA:1.50.30.10,InterPro:IPR001906,InterPro:IPR005630,InterPro:IPR008930,InterPro:IPR008949,PANTHER:PTHR31225,Pfam:PF01397,Pfam:PF03936,SUPERFAMILY:SSF48239,SUPERFAMILY:SSF48576
Bras_G06385	Bras_G06385	BraspberryS0030:454106-457472	1235.08	0.370606	1.2929	3.58985e-06	0.000373942	1067.84	1098.5	1008.18	1387.19	1275.04	1573.74		Similar to DVR: Divinyl chlorophyllide a 8-vinyl-reductase,chloroplastic (Cucumis sativus)		Coils:Coil,Gene3D:G3DSA:3.40.50.720,InterPro:IPR016040,PANTHER:PTHR14194,PANTHER:PTHR14194:SF9,Pfam:PF13460,Phobius:NON_CYTOPLASMIC_DOMAIN,Phobius:SIGNAL_PEPTIDE,Phobius:SIGNAL_PEPTIDE_C_REGION,Phobius:SIGNAL_PEPTIDE_H_REGION,Phobius:SIGNAL_PEPTIDE_N_REGION,SUPERFAMILY:SSF51735
Bras_G01976	Bras_G01976	BraspberryS0005:1829923-1832907	737.307	0.395415	1.31532	3.56714e-06	0.000373942	606.284	585.243	675.66	847.405	805.394	903.857		Similar to NDPK2: Nucleoside diphosphate kinase 2,chloroplastic (Nicotiana tabacum)	GO:0004550,GO:0005524,GO:0006165,GO:0006183,GO:0006228,GO:0006241	Gene3D:G3DSA:3.30.70.141,Hamap:MF_00451,InterPro:IPR001564,InterPro:IPR023005,PANTHER:PTHR11349,PRINTS:PR01243,Pfam:PF00334,Phobius:NON_CYTOPLASMIC_DOMAIN,Phobius:SIGNAL_PEPTIDE,Phobius:SIGNAL_PEPTIDE_C_REGION,Phobius:SIGNAL_PEPTIDE_H_REGION,Phobius:SIGNAL_PEPTIDE_N_REGION,ProSitePatterns:PS00469,SMART:SM00562,SUPERFAMILY:SSF54919
Bras_G15022	Bras_G15022	BraspberryS0150:275634-278967	2526.77	0.373508	1.2955	3.62478e-06	0.000374461	2031.38	1994.36	2465.63	3145.2	2962.04	2562		Protein of unknown function		Phobius:CYTOPLASMIC_DOMAIN,Phobius:NON_CYTOPLASMIC_DOMAIN,Phobius:TRANSMEMBRANE
Bras_G17958	Bras_G17958	BraspberryS0225:270006-273879	2405.92	0.279932	1.21414	3.65568e-06	0.000374557	2161.76	2119.67	2194.42	2528.67	2716.23	2714.78		Similar to ATHX: Thioredoxin X,chloroplastic (Arabidopsis thaliana)	GO:0006662,GO:0009055,GO:0015035,GO:0045454	Gene3D:G3DSA:3.40.30.10,InterPro:IPR005746,InterPro:IPR012336,InterPro:IPR013766,PANTHER:PTHR10438,PANTHER:PTHR10438:SF82,PRINTS:PR00421,Pfam:PF00085,ProSiteProfiles:PS51352,SUPERFAMILY:SSF52833
Bras_G12362	Bras_G12362	BraspberryS0099:123209-129079	2967.17	0.283372	1.21704	3.70327e-06	0.000376348	2616.8	2503.61	2853.57	3258.7	3257.28	3313.07		Similar to csmI: Chlorosome protein I (Chlorobium tepidum (strain ATCC 49652 / DSM 12025 / TLS))	GO:0009055,GO:0051536	Gene3D:G3DSA:3.10.20.30,InterPro:IPR001041,InterPro:IPR012675,PANTHER:PTHR23426,PANTHER:PTHR23426:SF2,Pfam:PF00111,SUPERFAMILY:SSF54292
Bras_G12328	Bras_G12328	BraspberryS0098:303415-308867	440.05	0.44179	1.35829	3.78146e-06	0.000381195	355.947	339.947	385.586	530.112	499.852	528.853		Similar to TPPA: Trehalose-phosphate phosphatase A (Arabidopsis thaliana)	GO:0003824,GO:0005992,GO:0008152	Gene3D:G3DSA:3.40.50.1000,InterPro:IPR003337,InterPro:IPR006379,InterPro:IPR023214,PANTHER:PTHR10788,Pfam:PF02358,SUPERFAMILY:SSF56784,TIGRFAM:TIGR00685,TIGRFAM:TIGR01484
Bras_G23765	Bras_G23765	BraspberryS0483:83278-85802	36.6401	-0.560578	-1.47486	3.90801e-06	0.000388201	56.065	47.9926	68.3914	11.6083	24.0314	11.7523		Similar to TKPR1: Tetraketide alpha-pyrone reductase 1 (Arabidopsis thaliana)	GO:0003854,GO:0006694,GO:0016616,GO:0055114	Gene3D:G3DSA:3.40.50.720,InterPro:IPR002225,InterPro:IPR016040,PANTHER:PTHR10366,PANTHER:PTHR10366:SF9,Pfam:PF01073,SUPERFAMILY:SSF51735
Bras_G21223	Bras_G21223	BraspberryS0342:44906-51371	1262.16	0.400918	1.32035	3.91307e-06	0.000388201	1074.36	881.197	1232.22	1487.8	1460.42	1436.98		Similar to SODCP: Superoxide dismutase [Cu-Zn],chloroplastic (Solidago canadensis var. scabra)	GO:0004784,GO:0006801,GO:0046872,GO:0055114	Gene3D:G3DSA:2.60.40.200,InterPro:IPR001424,InterPro:IPR018152,InterPro:IPR024134,PANTHER:PTHR10003,PRINTS:PR00068,Pfam:PF00080,Phobius:NON_CYTOPLASMIC_DOMAIN,Phobius:SIGNAL_PEPTIDE,Phobius:SIGNAL_PEPTIDE_C_REGION,Phobius:SIGNAL_PEPTIDE_H_REGION,Phobius:SIGNAL_PEPTIDE_N_REGION,ProSitePatterns:PS00087,SUPERFAMILY:SSF49329
Bras_G02256	Bras_G02256	BraspberryS0007:326619-328260	1840.91	0.311679	1.24115	4.00796e-06	0.000394484	1705.42	1495.77	1679.13	2040.48	2002.84	2121.82		Similar to LQY1: Protein disulfide-isomerase LQY1 (Arabidopsis thaliana)	GO:0031072,GO:0051082	Gene3D:G3DSA:2.10.230.10,InterPro:IPR001305,Phobius:CYTOPLASMIC_DOMAIN,Phobius:NON_CYTOPLASMIC_DOMAIN,Phobius:TRANSMEMBRANE,SUPERFAMILY:SSF57938
Bras_G07242	Bras_G07242	BraspberryS0038:181341-184433	2718.05	0.324265	1.25203	4.23779e-06	0.000413847	2243.9	2243.65	2673.16	2893.69	3128.88	3125.04		Similar to Phospho-2-dehydro-3-deoxyheptonate aldolase 2,chloroplastic (Solanum lycopersicum)	GO:0003849,GO:0009073	InterPro:IPR002480,PANTHER:PTHR21337,PANTHER:PTHR21337:SF0,Pfam:PF01474,SUPERFAMILY:SSF51569,TIGRFAM:TIGR01358
Bras_G16482	Bras_G16482	BraspberryS0182:58432-61910	1306.66	-0.38506	-1.30591	4.32263e-06	0.000415638	1425.09	1429.11	1656.72	1147.93	1215.3	965.824		Similar to PAL1: Phenylalanine ammonia-lyase 1 (Rubus idaeus)	GO:0003824,GO:0005737,GO:0006559,GO:0009058,GO:0016841	Gene3D:G3DSA:1.10.274.20,Gene3D:G3DSA:1.10.275.10,Gene3D:G3DSA:1.20.200.10,InterPro:IPR001106,InterPro:IPR005922,InterPro:IPR008948,InterPro:IPR022313,InterPro:IPR023144,InterPro:IPR024083,PANTHER:PTHR32364,PANTHER:PTHR32364:SF2,Pfam:PF00221,ProSitePatterns:PS00488,SUPERFAMILY:SSF48557,TIGRFAM:TIGR01226
Bras_G07003	Bras_G07003	BraspberryS0036:138126-139709	1268.94	0.350421	1.27493	4.31427e-06	0.000415638	1113.48	1115.83	1074.22	1478.77	1540.75	1290.61		Similar to LPA1: Protein LOW PSII ACCUMULATION 1,chloroplastic (Arabidopsis thaliana)		InterPro:IPR021883,Pfam:PF11998,Phobius:CYTOPLASMIC_DOMAIN,Phobius:NON_CYTOPLASMIC_DOMAIN,Phobius:TRANSMEMBRANE
Bras_G00216	Bras_G00216	BraspberryS0001:1174285-1178134	6303.87	-0.270005	-1.20581	4.42081e-06	0.000421833	6912.94	7062.9	6793.15	5368.19	5529.96	6156.06		Protein of unknown function
Bras_G06983	Bras_G06983	BraspberryS0035:638175-646820	15080.3	0.221792	1.16618	4.53883e-06	0.000429814	13703.3	13740.5	14198.3	16169.1	16402.4	16268.4		Similar to At1g17220: Translation initiation factor IF-2,chloroplastic (Arabidopsis thaliana)	GO:0003743,GO:0003924,GO:0005525,GO:0005622,GO:0006413	Coils:Coil,Gene3D:G3DSA:2.40.30.10,Gene3D:G3DSA:3.40.50.10050,Gene3D:G3DSA:3.40.50.300,InterPro:IPR000178,InterPro:IPR000795,InterPro:IPR004161,InterPro:IPR006847,InterPro:IPR009000,InterPro:IPR015760,InterPro:IPR023115,InterPro:IPR027417,PANTHER:PTHR23115,PANTHER:PTHR23115:SF41,Pfam:PF00009,Pfam:PF03144,Pfam:PF04760,Pfam:PF11987,Phobius:NON_CYTOPLASMIC_DOMAIN,Phobius:SIGNAL_PEPTIDE,Phobius:SIGNA…
Bras_G08070	Bras_G08070	BraspberryS0046:44202-48833	1478.92	-0.331899	-1.25867	4.69064e-06	0.00044085	1714.55	1774.39	1503.43	1268.53	1323.1	1289.55		Similar to AAE18: Probable acyl-activating enzyme 18,peroxisomal (Arabidopsis thaliana)	GO:0003824,GO:0008152	Gene3D:G3DSA:3.30.300.30,Gene3D:G3DSA:3.40.50.980,InterPro:IPR000873,InterPro:IPR020845,InterPro:IPR025110,PANTHER:PTHR24095,Pfam:PF00501,Pfam:PF13193,Phobius:CYTOPLASMIC_DOMAIN,Phobius:NON_CYTOPLASMIC_DOMAIN,Phobius:TRANSMEMBRANE,ProSitePatterns:PS00455,SUPERFAMILY:SSF56801
Bras_G07145	Bras_G07145	BraspberryS0037:358722-363649	2411.19	0.2835	1.21714	5.10499e-06	0.000476211	2224.35	2204.99	2049.38	2567.37	2649.63	2771.4		Similar to SOX: Sulfite oxidase (Arabidopsis thaliana)	GO:0009055,GO:0016491,GO:0030151,GO:0046872,GO:0055114	Gene3D:G3DSA:2.60.40.650,Gene3D:G3DSA:3.90.420.10,InterPro:IPR000572,InterPro:IPR005066,InterPro:IPR008335,InterPro:IPR014756,PANTHER:PTHR19372,PANTHER:PTHR19372:SF0,PRINTS:PR00407,Pfam:PF00174,Pfam:PF03404,SUPERFAMILY:SSF56524,SUPERFAMILY:SSF81296
Bras_G11935	Bras_G11935	BraspberryS0093:48864-55241	291.153	-0.522668	-1.43661	5.38449e-06	0.000498564	382.024	385.274	314.836	230.231	179.205	255.345		Similar to ATK4: Kinesin-4 (Arabidopsis thaliana)	GO:0003777,GO:0005524,GO:0005875,GO:0007018,GO:0008569	Coils:Coil,Gene3D:G3DSA:3.40.850.10,InterPro:IPR001752,InterPro:IPR019821,InterPro:IPR021720,InterPro:IPR027325,InterPro:IPR027417,PANTHER:PTHR24115,PANTHER:PTHR24115:SF173,PRINTS:PR00380,Pfam:PF00225,Pfam:PF11721,ProSitePatterns:PS00411,ProSiteProfiles:PS50067,SMART:SM00129,SUPERFAMILY:SSF52540
Bras_G07903	Bras_G07903	BraspberryS0044:362228-363667	2084.76	0.349925	1.27449	5.59324e-06	0.000514085	1711.94	1622.41	2083.58	2305.54	2436.78	2348.32		Similar to spe-4: Presenilin spe-4 (Caenorhabditis elegans)		InterPro:IPR025067,Pfam:PF13301,Phobius:CYTOPLASMIC_DOMAIN,Phobius:NON_CYTOPLASMIC_DOMAIN,Phobius:TRANSMEMBRANE
Bras_G14800	Bras_G14800	BraspberryS0145:135809-140100	4385.62	0.240726	1.18159	5.64007e-06	0.000514605	4075.79	4058.04	3878.26	4682.01	4761.64	4857.96		Similar to Os08g0242700: Unknown protein DS12 from 2D-PAGE of leaf,chloroplastic (Oryza sativa subsp. japonica)		Gene3D:G3DSA:3.30.70.260,Phobius:NON_CYTOPLASMIC_DOMAIN,Phobius:SIGNAL_PEPTIDE,Phobius:SIGNAL_PEPTIDE_C_REGION,Phobius:SIGNAL_PEPTIDE_H_REGION,Phobius:SIGNAL_PEPTIDE_N_REGION,SUPERFAMILY:SSF55021,SignalP_GRAM_POSITIVE:SignalP-TM
Bras_G15774	Bras_G15774	BraspberryS0167:115879-120541	1362.16	0.318113	1.2467	5.89268e-06	0.000533757	1242.56	1225.14	1132	1457.49	1553.8	1561.98		Similar to At2g01290: Probable ribose-5-phosphate isomerase (Arabidopsis thaliana)	GO:0004751,GO:0009052	Gene3D:G3DSA:3.30.70.260,Gene3D:G3DSA:3.40.50.1360,InterPro:IPR004788,PANTHER:PTHR11934,PANTHER:PTHR11934:SF0,Pfam:PF06026,Phobius:NON_CYTOPLASMIC_DOMAIN,Phobius:SIGNAL_PEPTIDE,Phobius:SIGNAL_PEPTIDE_C_REGION,Phobius:SIGNAL_PEPTIDE_H_REGION,Phobius:SIGNAL_PEPTIDE_N_REGION,SUPERFAMILY:SSF100950,SUPERFAMILY:SSF75445,SignalP_GRAM_POSITIVE:SignalP-TM
Bras_G21696	Bras_G21696	BraspberryS0364:13830-18509	2411.26	-0.260236	-1.19767	5.98216e-06	0.000537324	2645.48	2642.26	2630.71	2202.35	2139.48	2207.29		Similar to SBP2: Selenium-binding protein 2 (Arabidopsis thaliana)	GO:0005515,GO:0008430	Gene3D:G3DSA:2.130.10.10,InterPro:IPR008826,InterPro:IPR015943,PANTHER:PTHR23300,PANTHER:PTHR23300:SF0,Pfam:PF05694,SUPERFAMILY:SSF75011
Bras_G07857	Bras_G07857	BraspberryS0044:34320-37454	19415.9	0.298007	1.22945	6.01803e-06	0.000537324	18554.9	15924.2	17337.2	22306.6	19861.6	22511		Similar to CURT1B: Protein CURVATURE THYLAKOID 1B,chloroplastic (Arabidopsis thaliana)		InterPro:IPR025564,Pfam:PF14159,Phobius:CYTOPLASMIC_DOMAIN,Phobius:NON_CYTOPLASMIC_DOMAIN,Phobius:TRANSMEMBRANE
Bras_G01015	Bras_G01015	BraspberryS0003:704130-704624	1525.39	0.365406	1.28824	6.18115e-06	0.000547974	1219.09	1183.82	1527.01	1776.71	1740.56	1705.15		Similar to Prune2: Protein prune homolog 2 (Mus musculus)		Phobius:CYTOPLASMIC_DOMAIN,Phobius:NON_CYTOPLASMIC_DOMAIN,Phobius:SIGNAL_PEPTIDE,Phobius:SIGNAL_PEPTIDE_C_REGION,Phobius:SIGNAL_PEPTIDE_H_REGION,Phobius:SIGNAL_PEPTIDE_N_REGION,Phobius:TRANSMEMBRANE,SignalP_GRAM_POSITIVE:SignalP-TM
Bras_G05856	Bras_G05856	BraspberryS0025:862884-865022	2585.44	0.326597	1.25405	6.57447e-06	0.000578738	2220.43	2029.02	2550.53	2795.02	2978.52	2939.14		Similar to APO1: APO protein 1,chloroplastic (Arabidopsis thaliana)	GO:0003723	InterPro:IPR023342,PANTHER:PTHR10388,PANTHER:PTHR10388:SF5,Pfam:PF05634,ProSiteProfiles:PS51499
Bras_G03275	Bras_G03275	BraspberryS0011:266166-269842	21307.4	0.241435	1.18217	6.8159e-06	0.000595796	19156	18946.4	20236.8	22436.2	23830.2	23238.5		Similar to RPE: Ribulose-phosphate 3-epimerase,chloroplastic (Spinacia oleracea)	GO:0003824,GO:0005975,GO:0008152,GO:0016857	Gene3D:G3DSA:3.20.20.70,InterPro:IPR000056,InterPro:IPR011060,InterPro:IPR013785,PANTHER:PTHR11749,Pfam:PF00834,ProSitePatterns:PS01085,ProSitePatterns:PS01086,SUPERFAMILY:SSF51366,TIGRFAM:TIGR01163
Bras_G09247	Bras_G09247	BraspberryS0057:502278-506419	2095.49	0.308666	1.23856	6.96985e-06	0.000605021	1794.08	1747.73	2017.55	2218.47	2368.81	2426.31		Similar to prfB: Peptide chain release factor 2 (Synechocystis sp. (strain PCC 6803 / Kazusa))	GO:0003747,GO:0005737,GO:0006415,GO:0016149	Coils:Coil,Gene3D:G3DSA:1.20.58.410,Gene3D:G3DSA:3.30.160.20,InterPro:IPR000352,InterPro:IPR004374,InterPro:IPR005139,InterPro:IPR014720,PANTHER:PTHR11075,PANTHER:PTHR11075:SF6,Pfam:PF00472,Pfam:PF03462,ProSitePatterns:PS00745,SMART:SM00937,SUPERFAMILY:SSF75620,TIGRFAM:TIGR00020
Bras_G14006	Bras_G14006	BraspberryS0129:180485-182588	1855.8	0.317657	1.2463	7.36907e-06	0.000635265	1548.96	1631.75	1720.4	1901.82	2147.03	2184.86		Similar to BHY: Beta-carotene 3-hydroxylase,chloroplastic (Gentiana lutea)	GO:0005506,GO:0006633,GO:0016491,GO:0055114	InterPro:IPR006694,PANTHER:PTHR31899,Pfam:PF04116,Phobius:CYTOPLASMIC_DOMAIN,Phobius:NON_CYTOPLASMIC_DOMAIN,Phobius:TRANSMEMBRANE
Bras_G13471	Bras_G13471	BraspberryS0119:107590-112846	149.271	-0.566989	-1.48143	7.48321e-06	0.000640686	238.602	175.973	170.978	123.822	95.4389	90.8131		Similar to ADT1: Arogenate dehydratase/prephenate dehydratase 1,chloroplastic (Arabidopsis thaliana)	GO:0004664,GO:0008152,GO:0009094,GO:0016597	Gene3D:G3DSA:3.30.70.260,Gene3D:G3DSA:3.40.190.10,InterPro:IPR001086,InterPro:IPR002912,InterPro:IPR018528,PANTHER:PTHR21022,PANTHER:PTHR21022:SF0,Pfam:PF00800,Pfam:PF01842,ProSitePatterns:PS00858,ProSiteProfiles:PS51171,SUPERFAMILY:SSF53850,SUPERFAMILY:SSF55021
Bras_G18498	Bras_G18498	BraspberryS0242:128593-143691	5376.54	0.2271	1.17048	7.72701e-06	0.000657059	4841.15	5015.22	4954.84	5722.89	5922.7	5802.42		Similar to GRIMP: Geminivirus Rep-interacting motor protein (Arabidopsis thaliana)	GO:0003777,GO:0005524,GO:0005875,GO:0007018	Coils:Coil,Gene3D:G3DSA:3.40.850.10,InterPro:IPR001752,InterPro:IPR019821,InterPro:IPR027417,PANTHER:PTHR24115,PANTHER:PTHR24115:SF189,PRINTS:PR00380,Pfam:PF00225,ProSitePatterns:PS00411,ProSiteProfiles:PS50067,SMART:SM00129,SUPERFAMILY:SSF52540
Bras_G21379	Bras_G21379	BraspberryS0350:189591-192090	245.851	0.504997	1.41912	7.88943e-06	0.000666337	177.322	189.304	200.458	298.591	273.958	335.474		Similar to Brassinosteroid-regulated protein BRU1 (Glycine max)	GO:0004553,GO:0005618,GO:0005975,GO:0006073,GO:0016762,GO:0048046	Gene3D:G3DSA:2.60.120.200,InterPro:IPR000757,InterPro:IPR008263,InterPro:IPR008264,InterPro:IPR008985,InterPro:IPR010713,InterPro:IPR013320,InterPro:IPR016455,PANTHER:PTHR31062,PIRSF:PIRSF005604,PRINTS:PR00737,Pfam:PF00722,Pfam:PF06955,Phobius:NON_CYTOPLASMIC_DOMAIN,Phobius:SIGNAL_PEPTIDE,Phobius:SIGNAL_PEPTIDE_C_REGION,Phobius:SIGNAL_PEPTIDE_H_REGION,Phobius:SIGNAL_PEPTIDE_N_REGION,ProSitePatter…
XLOC_020154			1144.67	-0.349359	-1.27399	7.97357e-06	0.00066863	1252.99	1203.81	1432.68	958.974	973.614	1045.95
Bras_G08210	Bras_G08210	BraspberryS0047:340562-344489	4498.41	0.271261	1.20686	8.02356e-06	0.00066863	3920.64	3824.74	4407.71	5017.36	4993.03	4826.98		Similar to SSO2030: Putative ABC transporter ATP-binding protein SSO2030 (Sulfolobus solfataricus (strain ATCC 35092 / DSM 1617 / JCM 11322 / P2))		InterPro:IPR010903,PIRSF:PIRSF037221,Pfam:PF07466,Phobius:CYTOPLASMIC_DOMAIN,Phobius:NON_CYTOPLASMIC_DOMAIN,Phobius:TRANSMEMBRANE
Bras_G23296	Bras_G23296	BraspberryS0451:35317-35562	159.4	0.562682	1.47701	8.56448e-06	0.00070898	106.915	103.984	122.633	259.897	169.593	193.378		Similar to atpH: ATP synthase subunit c,chloroplastic (Vitis vinifera)	GO:0015078,GO:0015986,GO:0015991,GO:0033177,GO:0045263	Gene3D:G3DSA:1.20.20.10,Hamap:MF_01396,InterPro:IPR000454,InterPro:IPR002379,InterPro:IPR005953,InterPro:IPR020537,PRINTS:PR00124,Pfam:PF00137,Phobius:CYTOPLASMIC_DOMAIN,Phobius:NON_CYTOPLASMIC_DOMAIN,Phobius:SIGNAL_PEPTIDE,Phobius:SIGNAL_PEPTIDE_C_REGION,Phobius:SIGNAL_PEPTIDE_H_REGION,Phobius:SIGNAL_PEPTIDE_N_REGION,Phobius:TRANSMEMBRANE,ProSitePatterns:PS00605,SUPERFAMILY:SSF81333,TIGRFAM:TIGR…
Bras_G07919	Bras_G07919	BraspberryS0044:460689-462103	270.656	-0.522244	-1.43619	8.69337e-06	0.000714915	328.567	417.269	267.67	211.529	208.73	190.173		Similar to MYB4: Transcription repressor MYB4 (Arabidopsis thaliana)	GO:0003677,GO:0003682	Coils:Coil,Gene3D:G3DSA:1.10.10.60,InterPro:IPR001005,InterPro:IPR009057,InterPro:IPR017930,PANTHER:PTHR10641,PANTHER:PTHR10641:SF203,Pfam:PF00249,ProSiteProfiles:PS51294,SMART:SM00717,SUPERFAMILY:SSF46689
Bras_G18213	Bras_G18213	BraspberryS0234:70773-73929	1907.04	-0.299707	-1.23089	9.13292e-06	0.000746153	2114.82	1989.02	2251.02	1614.84	1700.05	1772.46		Similar to ANN2: Annexin D2 (Arabidopsis thaliana)	GO:0005509,GO:0005544	Gene3D:G3DSA:1.10.220.10,InterPro:IPR001464,InterPro:IPR009118,InterPro:IPR018252,InterPro:IPR018502,PANTHER:PTHR10502,PANTHER:PTHR10502:SF10,PRINTS:PR00196,PRINTS:PR01814,Pfam:PF00191,ProSitePatterns:PS00223,SMART:SM00335,SUPERFAMILY:SSF47874
Bras_G12877	Bras_G12877	BraspberryS0108:35091-39656	18059.8	0.251517	1.19046	9.28173e-06	0.000753387	15955.1	15690.9	17576.6	19422	20163.7	19550.5		Similar to Glutamine synthetase leaf isozyme,chloroplastic (Phaseolus vulgaris)	GO:0003824,GO:0004356,GO:0006542,GO:0006807	Gene3D:G3DSA:3.30.590.10,InterPro:IPR008146,InterPro:IPR008147,InterPro:IPR014746,InterPro:IPR027302,InterPro:IPR027303,PANTHER:PTHR20852,PANTHER:PTHR20852:SF14,Pfam:PF00120,Pfam:PF03951,ProSitePatterns:PS00180,ProSitePatterns:PS00181,SUPERFAMILY:SSF54368,SUPERFAMILY:SSF55931
Bras_G02263	Bras_G02263	BraspberryS0007:362570-365849	2481.96	0.266894	1.20321	9.72573e-06	0.000784333	2258.25	2158.33	2299.37	2615.73	2778.03	2782.08		Similar to APS2: ATP sulfurylase 2 (Arabidopsis thaliana)	GO:0000103,GO:0004781	Gene3D:G3DSA:3.10.400.10,Gene3D:G3DSA:3.40.50.620,InterPro:IPR002650,InterPro:IPR014729,InterPro:IPR015947,InterPro:IPR024951,InterPro:IPR025980,PANTHER:PTHR24799,PANTHER:PTHR24799:SF1,Pfam:PF01747,Pfam:PF14306,SUPERFAMILY:SSF52374,SUPERFAMILY:SSF88697,TIGRFAM:TIGR00339
Bras_G09716	Bras_G09716	BraspberryS0063:43233-46036	7853.21	0.258015	1.19583	1.00918e-05	0.000808637	6742.14	6894.93	7704.64	8623.67	8794.79	8359.08		Similar to FTRC: Ferredoxin-thioredoxin reductase catalytic chain,chloroplastic (Glycine max)	GO:0008937,GO:0055114	Gene3D:G3DSA:3.90.460.10,InterPro:IPR004209,InterPro:IPR024707,PIRSF:PIRSF000260,Pfam:PF02943,SUPERFAMILY:SSF57662
Bras_G01772	Bras_G01772	BraspberryS0005:597207-598994	4435.73	0.285394	1.21874	1.05015e-05	0.000836105	3851.53	3734.09	4319.27	5192.78	4894.85	4621.85		Similar to RPL11: 50S ribosomal protein L11,chloroplastic (Arabidopsis thaliana)	GO:0003735,GO:0005840,GO:0006412	Gene3D:G3DSA:1.10.10.250,Gene3D:G3DSA:3.30.1550.10,Hamap:MF_00736_B,InterPro:IPR000911,InterPro:IPR006519,InterPro:IPR020783,InterPro:IPR020784,InterPro:IPR020785,PANTHER:PTHR11661,Pfam:PF00298,Pfam:PF03946,ProSitePatterns:PS00359,SMART:SM00649,SUPERFAMILY:SSF46906,SUPERFAMILY:SSF54747,TIGRFAM:TIGR01632
Bras_G22396	Bras_G22396	BraspberryS0399:27073-30241	1284.09	0.33431	1.26077	1.07003e-05	0.000846541	1024.82	1090.5	1245.19	1429.75	1437.76	1476.51		Similar to BST1: GPI inositol-deacylase (Cryptococcus neoformans var. neoformans serotype D (strain JEC21 / ATCC MYA-565))	GO:0006505,GO:0006886,GO:0016788	Gene3D:G3DSA:3.40.50.1820,InterPro:IPR012908,Pfam:PF07819,Phobius:NON_CYTOPLASMIC_DOMAIN,Phobius:SIGNAL_PEPTIDE,Phobius:SIGNAL_PEPTIDE_C_REGION,Phobius:SIGNAL_PEPTIDE_H_REGION,Phobius:SIGNAL_PEPTIDE_N_REGION,SUPERFAMILY:SSF53474,SignalP_GRAM_NEGATIVE:SignalP-noTM,SignalP_GRAM_POSITIVE:SignalP-TM
Bras_G02057	Bras_G02057	BraspberryS0006:486848-488248	35.9751	0.542975	1.45697	1.10116e-05	0.000865691	19.5576	18.6638	11.7916	47.723	60.4217	57.693		Similar to TIP1-3: Aquaporin TIP1-3 (Arabidopsis thaliana)	GO:0005215,GO:0006810,GO:0016020	Gene3D:G3DSA:1.20.1080.10,InterPro:IPR000425,InterPro:IPR022357,InterPro:IPR023271,PANTHER:PTHR19139,PANTHER:PTHR19139:SF55,PRINTS:PR00783,Pfam:PF00230,Phobius:CYTOPLASMIC_DOMAIN,Phobius:NON_CYTOPLASMIC_DOMAIN,Phobius:TRANSMEMBRANE,ProSitePatterns:PS00221,SUPERFAMILY:SSF81338,TIGRFAM:TIGR00861
Bras_G22388	Bras_G22388	BraspberryS0398:104360-114524	1138.33	-0.366193	-1.28895	1.16384e-05	0.000909249	1369.03	1418.45	1114.31	929.308	993.525	1005.35		Similar to ISA1: Isoamylase 1,chloroplastic (Arabidopsis thaliana)	GO:0003824,GO:0004553,GO:0005975,GO:0043169	Gene3D:G3DSA:2.60.40.10,Gene3D:G3DSA:2.60.40.1180,Gene3D:G3DSA:3.20.20.80,InterPro:IPR004193,InterPro:IPR006047,InterPro:IPR006589,InterPro:IPR013780,InterPro:IPR013781,InterPro:IPR013783,InterPro:IPR014756,InterPro:IPR015902,InterPro:IPR017853,PANTHER:PTHR10357,PANTHER:PTHR10357:SF75,Pfam:PF00128,Pfam:PF02922,SMART:SM00642,SUPERFAMILY:SSF51011,SUPERFAMILY:SSF51445,SUPERFAMILY:SSF81296
XLOC_005902			7274.91	0.231547	1.17409	1.2316e-05	0.000956215	6673.04	6343.02	6980.64	7911.05	7787.54	7954.16
Bras_G04128	Bras_G04128	BraspberryS0015:62434-65541	2005.61	0.311859	1.24131	1.35161e-05	0.00104291	1818.85	1567.76	1924.39	2275.87	2255.52	2191.27		Similar to tyrS: Tyrosine--tRNA ligase (Colwellia psychrerythraea (strain 34H / ATCC BAA-681))
Bras_G08011	Bras_G08011	BraspberryS0045:324253-330268	3190.05	-0.254419	-1.19286	1.37403e-05	0.00104728	3576.42	3602.11	3280.43	2841.45	2914.66	2925.25		Similar to CABP4: Calcium-binding protein 4 (Homo sapiens)	GO:0005509	Gene3D:G3DSA:1.10.238.10,InterPro:IPR002048,InterPro:IPR011992,InterPro:IPR018247,Pfam:PF13202,ProSitePatterns:PS00018,ProSiteProfiles:PS50222,SMART:SM00054,SUPERFAMILY:SSF47473
Bras_G07393	Bras_G07393	BraspberryS0039:610549-612901	3062.35	0.249638	1.18891	1.36575e-05	0.00104728	2818.9	2792.9	2738.01	3200.66	3370.57	3453.03		Similar to Ifi44: Interferon-induced protein 44 (Mus musculus)		InterPro:IPR006571,Pfam:PF07534,SignalP_EUK:SignalP-noTM
Bras_G04687	Bras_G04687	BraspberryS0018:457920-462402	93.2624	-0.563862	-1.47822	1.3905e-05	0.00105341	142.118	114.649	116.737	52.2373	68.6611	65.1717		Similar to At3g28040: Probably inactive leucine-rich repeat receptor-like protein kinase At3g28040 (Arabidopsis thaliana)	GO:0004672,GO:0005524,GO:0006468,GO:0016772	Gene3D:G3DSA:1.10.510.10,Gene3D:G3DSA:3.30.200.20,Gene3D:G3DSA:3.80.10.10,InterPro:IPR000719,InterPro:IPR003591,InterPro:IPR011009,InterPro:IPR013210,InterPro:IPR017441,InterPro:IPR025875,PANTHER:PTHR24420,PANTHER:PTHR24420:SF291,PRINTS:PR00019,Pfam:PF00069,Pfam:PF08263,Pfam:PF12799,Pfam:PF13516,Pfam:PF13855,Phobius:CYTOPLASMIC_DOMAIN,Phobius:NON_CYTOPLASMIC_DOMAIN,Phobius:SIGNAL_PEPTIDE,Phobius:…
Bras_G03020	Bras_G03020	BraspberryS0009:1115628-1118742	2905.01	0.287382	1.22042	1.41545e-05	0.00106585	2494.24	2443.62	2846.5	3333.51	3085.63	3226.53		Similar to CAB7: Chlorophyll a-b binding protein 7,chloroplastic (Solanum lycopersicum)	GO:0009765,GO:0016020	Gene3D:G3DSA:1.10.3460.10,InterPro:IPR001344,InterPro:IPR022796,InterPro:IPR023329,PANTHER:PTHR21649,PANTHER:PTHR21649:SF0,Pfam:PF00504,Phobius:CYTOPLASMIC_DOMAIN,Phobius:NON_CYTOPLASMIC_DOMAIN,Phobius:SIGNAL_PEPTIDE,Phobius:SIGNAL_PEPTIDE_C_REGION,Phobius:SIGNAL_PEPTIDE_H_REGION,Phobius:SIGNAL_PEPTIDE_N_REGION,Phobius:TRANSMEMBRANE,SUPERFAMILY:SSF103511
Bras_G04088	Bras_G04088	BraspberryS0014:862925-867389	1585.77	0.292795	1.22501	1.43368e-05	0.00107311	1511.15	1367.79	1361.93	1781.87	1772.83	1719.04		Similar to rbgA: Ribosome biogenesis GTPase A (Geobacillus sp. (strain WCH70))	GO:0005525	Gene3D:G3DSA:1.10.1580.10,Gene3D:G3DSA:3.40.50.300,InterPro:IPR006073,InterPro:IPR019991,InterPro:IPR023179,InterPro:IPR027417,PANTHER:PTHR11089,PANTHER:PTHR11089:SF4,PRINTS:PR00326,Pfam:PF01926,Phobius:NON_CYTOPLASMIC_DOMAIN,Phobius:SIGNAL_PEPTIDE,Phobius:SIGNAL_PEPTIDE_C_REGION,Phobius:SIGNAL_PEPTIDE_H_REGION,Phobius:SIGNAL_PEPTIDE_N_REGION,SUPERFAMILY:SSF52540,TIGRFAM:TIGR03596
Bras_G04486	Bras_G04486	BraspberryS0017:428644-430485	2141.45	0.260199	1.19764	1.49531e-05	0.00111258	1886.65	1930.37	1993.96	2344.23	2315.25	2378.23		Similar to SQD1: UDP-sulfoquinovose synthase,chloroplastic (Spinacia oleracea)	GO:0003824,GO:0044237,GO:0050662	Gene3D:G3DSA:3.40.50.720,Gene3D:G3DSA:3.90.25.10,InterPro:IPR001509,InterPro:IPR016040,PANTHER:PTHR10366,PANTHER:PTHR10366:SF22,Pfam:PF01370,SUPERFAMILY:SSF51735
Bras_G05966	Bras_G05966	BraspberryS0026:645787-650512	1304.68	-0.350257	-1.27479	1.57331e-05	0.00116369	1481.16	1310.46	1652.01	1100.85	1207.75	1075.87		Similar to 3-phosphoshikimate 1-carboxyvinyltransferase,chloroplastic (Petunia hybrida)	GO:0003824,GO:0003866,GO:0016765	Gene3D:G3DSA:3.65.10.10,Hamap:MF_00210,InterPro:IPR001986,InterPro:IPR006264,InterPro:IPR013792,InterPro:IPR023193,PANTHER:PTHR21090,PANTHER:PTHR21090:SF3,Pfam:PF00275,ProSitePatterns:PS00104,ProSitePatterns:PS00885,SUPERFAMILY:SSF55205,TIGRFAM:TIGR01356
Bras_G14557	Bras_G14557	BraspberryS0139:309402-310013	37266.6	0.33127	1.25812	1.68935e-05	0.00124217	29684.5	30295.3	37696.6	42990	42286.3	40646.9		Similar to psaD: Photosystem I reaction center subunit II,chloroplastic (Cucumis sativus)	GO:0009522,GO:0009538,GO:0015979	Gene3D:G3DSA:3.30.1470.10,InterPro:IPR003685,PANTHER:PTHR31982,PANTHER:PTHR31982:SF0,Pfam:PF02531,Phobius:NON_CYTOPLASMIC_DOMAIN,Phobius:SIGNAL_PEPTIDE,Phobius:SIGNAL_PEPTIDE_C_REGION,Phobius:SIGNAL_PEPTIDE_H_REGION,Phobius:SIGNAL_PEPTIDE_N_REGION,SUPERFAMILY:SSF64234
Bras_G20900	Bras_G20900	BraspberryS0328:85351-90444	3786.67	0.265192	1.2018	2.27705e-05	0.00166451	3405.62	3266.16	3575.22	3848.15	4248.75	4376.12		Similar to ctpA: Carboxyl-terminal-processing protease (Synechococcus sp. (strain ATCC 27264 / PCC 7002 / PR-6))	GO:0005515,GO:0006508,GO:0008236	Gene3D:G3DSA:2.30.42.10,Gene3D:G3DSA:3.30.750.44,Gene3D:G3DSA:3.90.226.10,InterPro:IPR001478,InterPro:IPR004447,InterPro:IPR005151,PANTHER:PTHR32060,PANTHER:PTHR32060:SF0,Pfam:PF00595,Pfam:PF03572,ProSiteProfiles:PS50106,SMART:SM00228,SMART:SM00245,SUPERFAMILY:SSF50156,SUPERFAMILY:SSF52096,TIGRFAM:TIGR00225
Bras_G01202	Bras_G01202	BraspberryS0003:1773402-1779295	4347.71	0.241151	1.18194	2.34838e-05	0.00170668	3873.7	3792.74	4230.83	4776.81	4727.31	4684.89		Similar to APX3: L-ascorbate peroxidase 3,peroxisomal (Arabidopsis thaliana)	GO:0004601,GO:0006979,GO:0020037,GO:0055114	Gene3D:G3DSA:1.10.420.10,Gene3D:G3DSA:1.10.520.10,InterPro:IPR002016,InterPro:IPR002207,InterPro:IPR010255,InterPro:IPR019793,InterPro:IPR019794,PANTHER:PTHR31356,PRINTS:PR00458,PRINTS:PR00459,Pfam:PF00141,Phobius:CYTOPLASMIC_DOMAIN,Phobius:NON_CYTOPLASMIC_DOMAIN,Phobius:TRANSMEMBRANE,ProSitePatterns:PS00435,ProSitePatterns:PS00436,ProSiteProfiles:PS50873,SUPERFAMILY:SSF48113
Bras_G08332	Bras_G08332	BraspberryS0048:252702-262434	17532.9	0.214685	1.16045	2.40389e-05	0.0017356	15842.9	16060.2	16626.2	18452	18821.4	19394.5		Similar to CSP41B: Chloroplast stem-loop binding protein of 41 kDa b,chloroplastic (Arabidopsis thaliana)	GO:0005509,GO:0009523,GO:0009654,GO:0015979,GO:0019898	Gene3D:G3DSA:3.40.1000.10,Gene3D:G3DSA:3.40.50.720,Gene3D:G3DSA:3.90.25.10,InterPro:IPR002683,InterPro:IPR016040,InterPro:IPR016123,PANTHER:PTHR10366,PANTHER:PTHR10366:SF56,Pfam:PF01789,Pfam:PF13460,SUPERFAMILY:SSF51735,SUPERFAMILY:SSF55724
Bras_G02504	Bras_G02504	BraspberryS0007:1644313-1646690	4406.09	0.246331	1.18619	2.41595e-05	0.0017356	3856.75	3878.06	4295.69	4869.03	4875.62	4661.38		Similar to TIC55: Protein TIC 55,chloroplastic (Pisum sativum)	GO:0010277,GO:0016491,GO:0051537,GO:0055114	Gene3D:G3DSA:2.102.10.10,InterPro:IPR013626,InterPro:IPR017941,PANTHER:PTHR21266,PANTHER:PTHR21266:SF20,Pfam:PF00355,Pfam:PF08417,Phobius:CYTOPLASMIC_DOMAIN,Phobius:NON_CYTOPLASMIC_DOMAIN,Phobius:TRANSMEMBRANE,ProSiteProfiles:PS51296,SUPERFAMILY:SSF50022,SUPERFAMILY:SSF55961
Bras_G10150	Bras_G10150	BraspberryS0068:45940-50169	1011.38	-0.328329	-1.25556	2.48404e-05	0.00177432	1247.77	1063.83	1102.52	870.622	875.428	908.131		Similar to FPS1: Farnesyl pyrophosphate synthase 1 (Lupinus albus)	GO:0008299	Gene3D:G3DSA:1.10.600.10,InterPro:IPR000092,InterPro:IPR008949,PANTHER:PTHR11525,PANTHER:PTHR11525:SF0,Pfam:PF00348,ProSitePatterns:PS00444,ProSitePatterns:PS00723,SUPERFAMILY:SSF48576
Bras_G10602	Bras_G10602	BraspberryS0073:1632-5703	5976.1	-0.302965	-1.23368	2.52406e-05	0.00179266	6135.86	6153.71	7681.06	5376.57	5396.07	5113.31		Similar to CYP73A11: Trans-cinnamate 4-monooxygenase (Glycine max)	GO:0005506,GO:0009055,GO:0016705,GO:0020037,GO:0055114	Gene3D:G3DSA:1.10.630.10,InterPro:IPR001128,InterPro:IPR002401,InterPro:IPR017972,PANTHER:PTHR24298,PRINTS:PR00385,PRINTS:PR00463,Pfam:PF00067,Phobius:NON_CYTOPLASMIC_DOMAIN,Phobius:SIGNAL_PEPTIDE,Phobius:SIGNAL_PEPTIDE_C_REGION,Phobius:SIGNAL_PEPTIDE_H_REGION,Phobius:SIGNAL_PEPTIDE_N_REGION,ProSitePatterns:PS00086,SUPERFAMILY:SSF48264
Bras_G19506	Bras_G19506	BraspberryS0274:119451-123861	2501	0.257307	1.19525	2.68741e-05	0.00189789	2166.98	2212.99	2412.57	2727.95	2725.84	2759.65		Similar to FKBP16-4: Peptidyl-prolyl cis-trans isomerase FKBP16-4,chloroplastic (Arabidopsis thaliana)	GO:0006457	Gene3D:G3DSA:3.10.50.40,InterPro:IPR001179,InterPro:IPR023566,PANTHER:PTHR10516,PANTHER:PTHR10516:SF177,Pfam:PF00254,ProSiteProfiles:PS50059,SUPERFAMILY:SSF54534
Bras_G16443	Bras_G16443	BraspberryS0181:140689-144514	2128.38	0.371083	1.29332	2.70892e-05	0.00190233	1533.31	1683.74	2226.26	2415.81	2407.94	2503.24		Similar to NPF4.6: Protein NRT1/ PTR FAMILY 4.6 (Arabidopsis thaliana)	GO:0005215,GO:0006810,GO:0016020	Gene3D:G3DSA:1.20.1250.20,InterPro:IPR000109,InterPro:IPR016196,PANTHER:PTHR11654,PANTHER:PTHR11654:SF21,Pfam:PF00854,Phobius:CYTOPLASMIC_DOMAIN,Phobius:NON_CYTOPLASMIC_DOMAIN,Phobius:TRANSMEMBRANE,SUPERFAMILY:SSF103473
Bras_G13727	Bras_G13727	BraspberryS0123:429896-433542	7881.83	0.248361	1.18786	2.75858e-05	0.00192638	6839.93	6881.6	7773.03	8353.45	8530.45	8912.5		Similar to RuBisCO large subunit-binding protein subunit alpha,chloroplastic (Pisum sativum)	GO:0005524,GO:0005737,GO:0006457,GO:0042026,GO:0044267	Coils:Coil,Gene3D:G3DSA:1.10.560.10,Gene3D:G3DSA:3.50.7.10,Hamap:MF_00600,InterPro:IPR001844,InterPro:IPR002423,InterPro:IPR018370,InterPro:IPR027409,InterPro:IPR027413,PANTHER:PTHR11353,PANTHER:PTHR11353:SF11,PRINTS:PR00298,Pfam:PF00118,Phobius:NON_CYTOPLASMIC_DOMAIN,Phobius:SIGNAL_PEPTIDE,Phobius:SIGNAL_PEPTIDE_C_REGION,Phobius:SIGNAL_PEPTIDE_H_REGION,Phobius:SIGNAL_PEPTIDE_N_REGION,ProSitePatt…
Bras_G27120	Bras_G27120	BraspberryS0926:3096-9866	353.581	-0.438271	-1.35498	2.89856e-05	0.00200177	387.24	469.261	405.632	307.62	293.183	258.55		Similar to larp7: La-related protein 7 (Danio rerio)	GO:0000166,GO:0003676,GO:0003723,GO:0005634,GO:0006396,GO:0030529	Gene3D:G3DSA:1.10.10.10,Gene3D:G3DSA:3.30.70.330,InterPro:IPR000504,InterPro:IPR002344,InterPro:IPR006630,InterPro:IPR011991,InterPro:IPR012677,PANTHER:PTHR22792,PANTHER:PTHR22792:SF26,PRINTS:PR00302,Pfam:PF05383,ProSiteProfiles:PS50102,ProSiteProfiles:PS50961,SMART:SM00715,SUPERFAMILY:SSF46785,SUPERFAMILY:SSF54928
Bras_G01388	Bras_G01388	BraspberryS0004:286866-287825	10078.9	0.28241	1.21622	2.88909e-05	0.00200177	8549.26	8294.71	10212.7	10806.7	11421.8	11188.2		Similar to RPS13: 30S ribosomal protein S13,chloroplastic (Arabidopsis thaliana)	GO:0003676,GO:0003723,GO:0003735,GO:0005622,GO:0005840,GO:0006412	Gene3D:G3DSA:1.10.8.50,Gene3D:G3DSA:4.10.910.10,Hamap:MF_01315,InterPro:IPR001892,InterPro:IPR010979,InterPro:IPR018269,InterPro:IPR019980,InterPro:IPR027437,PANTHER:PTHR10871,PANTHER:PTHR10871:SF1,Pfam:PF00416,ProSitePatterns:PS00646,ProSiteProfiles:PS50159,SUPERFAMILY:SSF46946,TIGRFAM:TIGR03631
Bras_G15972	Bras_G15972	BraspberryS0171:134729-137481	3769.41	0.245739	1.1857	3.18657e-05	0.00218858	3464.29	3258.16	3565.79	3981	4025.6	4321.63		Similar to HEMA1: Glutamyl-tRNA reductase 1,chloroplastic (Cucumis sativus)	GO:0008883,GO:0033014,GO:0050661,GO:0055114	Gene3D:G3DSA:3.40.50.720,Hamap:MF_00087,InterPro:IPR000343,InterPro:IPR006151,InterPro:IPR015895,InterPro:IPR015896,InterPro:IPR016040,InterPro:IPR018214,PANTHER:PTHR32118,PANTHER:PTHR32118:SF1,Pfam:PF00745,Pfam:PF01488,Pfam:PF05201,ProSitePatterns:PS00747,SUPERFAMILY:SSF51735,SUPERFAMILY:SSF69075,SUPERFAMILY:SSF69742,SignalP_GRAM_POSITIVE:SignalP-TM,TIGRFAM:TIGR01035
Bras_G12755	Bras_G12755	BraspberryS0105:352499-356375	4295.35	0.281317	1.2153	3.22047e-05	0.00219977	3740.71	3476.79	4316.91	4714.26	4790.48	4732.96		Similar to PAP6: Probable plastid-lipid-associated protein 6,chloroplastic (Arabidopsis thaliana)	GO:0005198,GO:0009507	Coils:Coil,InterPro:IPR006843,Pfam:PF04755
Bras_G14400	Bras_G14400	BraspberryS0137:115120-118378	3849.89	-0.263569	-1.20044	3.3489e-05	0.00227507	4292.23	4415.31	3969.06	3399.94	3738.59	3284.23		Similar to CAX1: Vacuolar cation/proton exchanger 1 (Arabidopsis thaliana)	GO:0006812,GO:0006816,GO:0008324,GO:0015369,GO:0016021,GO:0055085	InterPro:IPR004713,InterPro:IPR004798,InterPro:IPR004837,PANTHER:PTHR31503,Pfam:PF01699,Phobius:CYTOPLASMIC_DOMAIN,Phobius:NON_CYTOPLASMIC_DOMAIN,Phobius:TRANSMEMBRANE,TIGRFAM:TIGR00378,TIGRFAM:TIGR00846
Bras_G11389	Bras_G11389	BraspberryS0084:343341-347992	5434.6	0.23768	1.1791	3.39326e-05	0.00229275	5013.25	4968.56	4906.49	5524.9	5926.14	6268.24		Similar to SIGA: RNA polymerase sigma factor sigA (Arabidopsis thaliana)	GO:0003677,GO:0003700,GO:0006352,GO:0006355,GO:0016987	Gene3D:G3DSA:1.10.10.10,Gene3D:G3DSA:1.10.601.10,InterPro:IPR000943,InterPro:IPR007624,InterPro:IPR007627,InterPro:IPR007630,InterPro:IPR011991,InterPro:IPR013324,InterPro:IPR013325,InterPro:IPR014284,PANTHER:PTHR30603,PRINTS:PR00046,Pfam:PF04539,Pfam:PF04542,Pfam:PF04545,Phobius:NON_CYTOPLASMIC_DOMAIN,Phobius:SIGNAL_PEPTIDE,Phobius:SIGNAL_PEPTIDE_C_REGION,Phobius:SIGNAL_PEPTIDE_H_REGION,Phobius:…
Bras_G09730	Bras_G09730	BraspberryS0063:127873-132859	1201.62	0.310449	1.24009	3.42108e-05	0.00229911	1024.82	987.847	1166.19	1347.21	1337.52	1346.17		Similar to GASA14: Gibberellin-regulated protein 14 (Arabidopsis thaliana)	GO:0030001,GO:0046872	InterPro:IPR003854,InterPro:IPR006121,PRINTS:PR01217,Pfam:PF02704,Phobius:NON_CYTOPLASMIC_DOMAIN,Phobius:SIGNAL_PEPTIDE,Phobius:SIGNAL_PEPTIDE_C_REGION,Phobius:SIGNAL_PEPTIDE_H_REGION,Phobius:SIGNAL_PEPTIDE_N_REGION,ProSiteProfiles:PS50846
Bras_G13484	Bras_G13484	BraspberryS0119:173930-176974	34659.3	0.284203	1.21774	3.47629e-05	0.00232372	29062.5	29224.8	34663.8	38030	38757.1	38217.3		Similar to GDCST: Aminomethyltransferase,mitochondrial (Solanum tuberosum)	GO:0004047,GO:0005515,GO:0005737,GO:0006546	Gene3D:G3DSA:2.40.30.110,Gene3D:G3DSA:3.30.1360.120,Gene3D:G3DSA:3.30.70.1400,InterPro:IPR006222,InterPro:IPR006223,InterPro:IPR013977,InterPro:IPR027266,PANTHER:PTHR13847,PANTHER:PTHR13847:SF5,PIRSF:PIRSF006487,Pfam:PF01571,Pfam:PF08669,SUPERFAMILY:SSF101790,SUPERFAMILY:SSF103025,TIGRFAM:TIGR00528
Bras_G06352	Bras_G06352	BraspberryS0030:230148-234032	3070.84	0.235292	1.17715	3.52595e-05	0.00234438	2837.15	2764.9	2822.91	3270.96	3469.44	3259.65		Similar to TKT2: Probable 1-deoxy-D-xylulose-5-phosphate synthase,chloroplastic (Capsicum annuum)	GO:0003824,GO:0008152,GO:0008661,GO:0016114	Gene3D:G3DSA:3.40.50.920,Gene3D:G3DSA:3.40.50.970,Hamap:MF_00315,InterPro:IPR005474,InterPro:IPR005475,InterPro:IPR005476,InterPro:IPR005477,InterPro:IPR009014,InterPro:IPR015941,InterPro:IPR020826,PANTHER:PTHR11624,PANTHER:PTHR11624:SF20,Pfam:PF02779,Pfam:PF02780,Pfam:PF13292,Phobius:NON_CYTOPLASMIC_DOMAIN,Phobius:SIGNAL_PEPTIDE,Phobius:SIGNAL_PEPTIDE_C_REGION,Phobius:SIGNAL_PEPTIDE_H_REGION,Pho…
XLOC_017138			47.6641	-0.527266	-1.44119	3.66482e-05	0.00242382	59.9765	57.3244	88.4371	30.9554	24.718	24.5729
XLOC_020168			307.25	-0.472188	-1.38721	4.17426e-05	0.00274622	370.29	335.948	415.065	188.312	265.718	268.166
Bras_G16912	Bras_G16912	BraspberryS0194:33020-35760	4595.69	0.222701	1.16692	4.76682e-05	0.00311965	4225.74	4082.03	4366.44	5148.92	4848.16	4902.84		Similar to RPL24: 50S ribosomal protein L24,chloroplastic (Nicotiana tabacum)	GO:0003735,GO:0005622,GO:0005840,GO:0006412	Gene3D:G3DSA:2.30.30.30,Hamap:MF_01326_B,InterPro:IPR003256,InterPro:IPR005824,InterPro:IPR005825,InterPro:IPR008991,InterPro:IPR014722,PANTHER:PTHR12903,Pfam:PF00467,ProSitePatterns:PS01108,SMART:SM00739,SUPERFAMILY:SSF50104,TIGRFAM:TIGR01079
Bras_G05581	Bras_G05581	BraspberryS0023:999569-1000907	3010.78	0.262188	1.1993	4.8143e-05	0.00313431	2645.48	2652.92	2853.57	3250.32	3101.42	3560.94		Similar to PSRP3: 30S ribosomal protein 3,chloroplastic (Spinacia oleracea)	GO:0003735,GO:0005840,GO:0006412	InterPro:IPR006924,Pfam:PF04839
Bras_G06037	Bras_G06037	BraspberryS0027:298797-302468	5572.53	0.284813	1.21825	5.13194e-05	0.00332379	4636.44	4603.29	5689.46	6002.78	6085.43	6417.81		Similar to RPS10: 30S ribosomal protein S10,chloroplastic (Arabidopsis thaliana)	GO:0003723,GO:0003735,GO:0005622,GO:0005840,GO:0006412	Gene3D:G3DSA:3.30.70.600,Hamap:MF_00508,InterPro:IPR001848,InterPro:IPR018268,InterPro:IPR027486,PANTHER:PTHR11700,PANTHER:PTHR11700:SF5,PRINTS:PR00971,Pfam:PF00338,Phobius:NON_CYTOPLASMIC_DOMAIN,Phobius:SIGNAL_PEPTIDE,Phobius:SIGNAL_PEPTIDE_C_REGION,Phobius:SIGNAL_PEPTIDE_H_REGION,Phobius:SIGNAL_PEPTIDE_N_REGION,ProSitePatterns:PS00361,SUPERFAMILY:SSF54999,SignalP_GRAM_POSITIVE:SignalP-TM,TIGRFA…
Bras_G26439	Bras_G26439	BraspberryS0783:35896-37323	352.227	0.44979	1.36584	5.66208e-05	0.00364824	220.348	301.287	319.553	433.376	378.322	460.476		Similar to SODCC.2: Superoxide dismutase [Cu-Zn] 2 (Mesembryanthemum crystallinum)	GO:0004784,GO:0006801,GO:0046872,GO:0055114	Gene3D:G3DSA:2.60.40.200,InterPro:IPR001424,InterPro:IPR018152,InterPro:IPR024134,PANTHER:PTHR10003,PRINTS:PR00068,Pfam:PF00080,ProSitePatterns:PS00087,SUPERFAMILY:SSF49329
Bras_G15306	Bras_G15306	BraspberryS0155:371050-374491	1710.09	0.286744	1.21988	5.8004e-05	0.00371821	1554.17	1377.12	1646.11	1947.61	1895.73	1839.77		Similar to LPA3: Protein LOW PSII ACCUMULATION 3,chloroplastic (Arabidopsis thaliana)		InterPro:IPR018962,Pfam:PF09353
Bras_G18375	Bras_G18375	BraspberryS0239:28247-31255	3219.32	0.226643	1.17011	5.87006e-05	0.00374366	2912.77	3032.86	2919.6	3534.72	3558.02	3357.95		Similar to ycf39: Uncharacterized protein ycf39 (Porphyra purpurea)		Gene3D:G3DSA:3.40.50.720,InterPro:IPR008030,InterPro:IPR016040,PANTHER:PTHR14194,PANTHER:PTHR14194:SF8,Pfam:PF05368,SUPERFAMILY:SSF51735
Bras_G05794	Bras_G05794	BraspberryS0025:442267-446895	2194.18	0.272664	1.20804	5.95911e-05	0.00378116	1964.88	1906.37	2037.59	2266.2	2356.45	2633.58		Similar to miaA2: tRNA dimethylallyltransferase 2 (Geobacter daltonii (strain DSM 22248 / JCM 15807 / FRC-32))		Phobius:NON_CYTOPLASMIC_DOMAIN,Phobius:SIGNAL_PEPTIDE,Phobius:SIGNAL_PEPTIDE_C_REGION,Phobius:SIGNAL_PEPTIDE_H_REGION,Phobius:SIGNAL_PEPTIDE_N_REGION,SignalP_GRAM_POSITIVE:SignalP-TM
Bras_G03100	Bras_G03100	BraspberryS0010:130477-132622	109.979	-0.523728	-1.43767	6.00869e-05	0.00379336	172.106	161.308	107.304	63.2007	96.1255	59.8298		Similar to SCPL18: Serine carboxypeptidase-like 18 (Arabidopsis thaliana)	GO:0004185,GO:0006508	Gene3D:G3DSA:3.40.50.1820,InterPro:IPR001563,PANTHER:PTHR11802,PANTHER:PTHR11802:SF7,Pfam:PF00450,SUPERFAMILY:SSF53474
XLOC_026085			216.856	-0.465696	-1.38098	6.19435e-05	0.00389093	272.502	271.958	249.982	192.182	170.279	144.233
Bras_G06912	Bras_G06912	BraspberryS0034:786516-788691	936.897	0.308374	1.23831	6.24939e-05	0.00390587	835.759	779.879	861.967	1032.49	1016.18	1095.1		Similar to PLR1: Pyridoxal reductase,chloroplastic (Arabidopsis thaliana)	GO:0016491,GO:0055114	Gene3D:G3DSA:3.20.20.100,InterPro:IPR001395,InterPro:IPR018170,InterPro:IPR020471,InterPro:IPR023210,PANTHER:PTHR11732,PANTHER:PTHR11732:SF94,PRINTS:PR00069,Pfam:PF00248,ProSitePatterns:PS00062,SUPERFAMILY:SSF51430
Bras_G12501	Bras_G12501	BraspberryS0101:120313-124783	6434.52	0.236517	1.17815	6.44716e-05	0.00400943	5680.82	5545.81	6405.21	7001.73	6928.59	7044.96		Similar to HCF136: Photosystem II stability/assembly factor HCF136,chloroplastic (Oryza sativa subsp. japonica)		Gene3D:G3DSA:2.130.10.140,InterPro:IPR016705,PANTHER:PTHR32010,PANTHER:PTHR32010:SF0,PIRSF:PIRSF017875,SUPERFAMILY:SSF110296
Bras_G18068	Bras_G18068	BraspberryS0228:260262-268746	780.9	-0.3671	-1.28976	6.59368e-05	0.00406846	938.762	1003.84	747.589	687.469	647.474	660.264		Similar to CMTA5: Calmodulin-binding transcription activator 5 (Arabidopsis thaliana)	GO:0003677,GO:0005515,GO:0005634	Coils:Coil,Gene3D:G3DSA:1.25.40.20,InterPro:IPR000048,InterPro:IPR002110,InterPro:IPR005559,InterPro:IPR014756,InterPro:IPR020683,PANTHER:PTHR23335,Pfam:PF00612,Pfam:PF03859,Pfam:PF12796,ProSiteProfiles:PS50088,ProSiteProfiles:PS50096,ProSiteProfiles:PS50297,ProSiteProfiles:PS51437,SMART:SM00015,SMART:SM00248,SMART:SM01076,SUPERFAMILY:SSF48403,SUPERFAMILY:SSF81296
Bras_G18579	Bras_G18579	BraspberryS0244:251304-252113	2916.87	0.311405	1.24092	6.60718e-05	0.00406846	2272.59	2418.29	3015.12	3323.2	3286.12	3185.94		Similar to RPL3A: 50S ribosomal protein L3-1,chloroplastic (Arabidopsis thaliana)	GO:0003735,GO:0005622,GO:0005840,GO:0006412	Gene3D:G3DSA:4.10.960.10,Hamap:MF_01325_B,InterPro:IPR000597,InterPro:IPR009000,InterPro:IPR019926,InterPro:IPR019927,PANTHER:PTHR11229,Pfam:PF00297,ProSitePatterns:PS00474,SUPERFAMILY:SSF50447,TIGRFAM:TIGR03625
Bras_G06908	Bras_G06908	BraspberryS0034:767064-771033	1477.67	-0.27718	-1.21182	6.73721e-05	0.00412819	1646.75	1685.07	1564.75	1396.22	1328.59	1244.67		Similar to YSL3: Metal-nicotianamine transporter YSL3 (Arabidopsis thaliana)	GO:0055085	InterPro:IPR004813,PANTHER:PTHR31645,PANTHER:PTHR31645:SF0,Pfam:PF03169,Phobius:CYTOPLASMIC_DOMAIN,Phobius:NON_CYTOPLASMIC_DOMAIN,Phobius:TRANSMEMBRANE,TIGRFAM:TIGR00728
Bras_G08454	Bras_G08454	BraspberryS0049:531704-537481	16974.4	0.314625	1.24369	6.88665e-05	0.00419918	13536.4	13467.2	17766.4	19635.4	19225.8	18215		Similar to TM9SF4: Transmembrane 9 superfamily member 4 (Homo sapiens)	GO:0016021	Coils:Coil,Gene3D:G3DSA:1.10.3460.10,InterPro:IPR004240,InterPro:IPR022796,InterPro:IPR023329,PANTHER:PTHR10766,PANTHER:PTHR10766:SF1,Pfam:PF00504,Pfam:PF02990,Phobius:CYTOPLASMIC_DOMAIN,Phobius:NON_CYTOPLASMIC_DOMAIN,Phobius:TRANSMEMBRANE,SUPERFAMILY:SSF103511
Bras_G10394	Bras_G10394	BraspberryS0071:5939-6838	22507.3	0.328541	1.25574	7.0241e-05	0.0042622	17313.6	17982.5	23608	26159.3	25980	24000.3		Similar to CDSP32: Thioredoxin-like protein CDSP32,chloroplastic (Arabidopsis thaliana)	GO:0006662,GO:0009055,GO:0015035,GO:0045454	Gene3D:G3DSA:3.40.30.10,InterPro:IPR005746,InterPro:IPR012336,InterPro:IPR013766,PANTHER:PTHR10438,PANTHER:PTHR10438:SF71,Pfam:PF00085,ProSiteProfiles:PS51352,SUPERFAMILY:SSF52833
Bras_G22738	Bras_G22738	BraspberryS0418:88603-100602	569.534	0.386629	1.30733	7.08376e-05	0.00427763	412.012	467.927	554.206	658.448	624.816	699.795		Similar to xlnD: 3-hydroxybenzoate 6-hydroxylase 1 (Pseudomonas alcaligenes)	GO:0008152,GO:0016491	Coils:Coil,Gene3D:G3DSA:3.50.50.60,InterPro:IPR002938,InterPro:IPR003042,PANTHER:PTHR13789,PANTHER:PTHR13789:SF6,PRINTS:PR00420,Pfam:PF01494,SUPERFAMILY:SSF51905
Bras_G18810	Bras_G18810	BraspberryS0252:22042-24801	34652.5	0.2386	1.17985	7.7748e-05	0.00467235	30567.1	30495.3	33806.6	38050.7	38375.4	36620.1		Similar to 29 kDa ribonucleoprotein A,chloroplastic (Nicotiana sylvestris)	GO:0000166,GO:0003676	Gene3D:G3DSA:3.30.70.330,InterPro:IPR000504,InterPro:IPR012677,PANTHER:PTHR24012,PANTHER:PTHR24012:SF160,Pfam:PF00076,Phobius:NON_CYTOPLASMIC_DOMAIN,Phobius:SIGNAL_PEPTIDE,Phobius:SIGNAL_PEPTIDE_C_REGION,Phobius:SIGNAL_PEPTIDE_H_REGION,Phobius:SIGNAL_PEPTIDE_N_REGION,ProSiteProfiles:PS50102,SMART:SM00360,SUPERFAMILY:SSF54928
Bras_G10535	Bras_G10535	BraspberryS0072:213026-216540	323.777	-0.416416	-1.33461	7.82362e-05	0.0046792	353.34	410.603	383.228	266.346	287.69	241.456		Similar to CRK25: Cysteine-rich receptor-like protein kinase 25 (Arabidopsis thaliana)	GO:0004672,GO:0004674,GO:0005524,GO:0006468,GO:0016772	Gene3D:G3DSA:1.10.510.10,Gene3D:G3DSA:2.60.120.200,Gene3D:G3DSA:3.30.200.20,InterPro:IPR000719,InterPro:IPR001245,InterPro:IPR002290,InterPro:IPR002902,InterPro:IPR008271,InterPro:IPR011009,InterPro:IPR013320,InterPro:IPR017441,PANTHER:PTHR24420,PANTHER:PTHR24420:SF412,Pfam:PF01657,Pfam:PF07714,Phobius:CYTOPLASMIC_DOMAIN,Phobius:NON_CYTOPLASMIC_DOMAIN,Phobius:SIGNAL_PEPTIDE,Phobius:SIGNAL_PEPTIDE…
Bras_G19466	Bras_G19466	BraspberryS0273:75615-78208	3447.16	0.270438	1.20617	8.05575e-05	0.00479509	2876.26	2928.88	3491.5	3854.6	3824.42	3707.31		Similar to DDB_G0295729: J domain-containing protein DDB_G0295729 (Dictyostelium discoideum)	GO:0005515	Coils:Coil,Gene3D:G3DSA:1.25.40.10,InterPro:IPR011990,InterPro:IPR019734,Phobius:CYTOPLASMIC_DOMAIN,Phobius:NON_CYTOPLASMIC_DOMAIN,Phobius:SIGNAL_PEPTIDE,Phobius:SIGNAL_PEPTIDE_C_REGION,Phobius:SIGNAL_PEPTIDE_H_REGION,Phobius:SIGNAL_PEPTIDE_N_REGION,Phobius:TRANSMEMBRANE,ProSiteProfiles:PS50005,SUPERFAMILY:SSF48452,SignalP_EUK:SignalP-noTM
Bras_G03398	Bras_G03398	BraspberryS0011:975777-980456	4915.56	0.21589	1.16142	8.15408e-05	0.00483061	4542.57	4455.31	4597.55	5560.37	5257.38	5080.19		Similar to SPPA: Serine protease SPPA,chloroplastic (Arabidopsis thaliana)	GO:0006465,GO:0006508,GO:0008233,GO:0016021	Gene3D:G3DSA:3.90.226.10,InterPro:IPR002142,InterPro:IPR004634,InterPro:IPR004635,PANTHER:PTHR32497,PANTHER:PTHR32497:SF0,PIRSF:PIRSF001217,Pfam:PF01343,Phobius:NON_CYTOPLASMIC_DOMAIN,Phobius:SIGNAL_PEPTIDE,Phobius:SIGNAL_PEPTIDE_C_REGION,Phobius:SIGNAL_PEPTIDE_H_REGION,Phobius:SIGNAL_PEPTIDE_N_REGION,SUPERFAMILY:SSF52096,TIGRFAM:TIGR00705,TIGRFAM:TIGR00706
Bras_G10142	Bras_G10142	BraspberryS0068:2379-7935	11680.9	0.191288	1.14178	8.36869e-05	0.00488825	11010.9	11053	10574.7	12460.9	12590.4	12395.4		Similar to RFS2: Probable galactinol--sucrose galactosyltransferase 2 (Arabidopsis thaliana)	GO:0003824	Gene3D:G3DSA:3.20.20.70,InterPro:IPR008811,InterPro:IPR013785,InterPro:IPR017853,PANTHER:PTHR31268,PANTHER:PTHR31268:SF0,Pfam:PF05691,SUPERFAMILY:SSF51445
Bras_G01445	Bras_G01445	BraspberryS0004:697293-699666	91644.3	0.276391	1.21116	8.33368e-05	0.00488825	80552.3	79297	86610.6	100792	101566	101047		Similar to PSBS: Photosystem II 22 kDa protein,chloroplastic (Spinacia oleracea)		Gene3D:G3DSA:1.10.3460.10,InterPro:IPR022796,InterPro:IPR023329,Pfam:PF00504,Phobius:CYTOPLASMIC_DOMAIN,Phobius:NON_CYTOPLASMIC_DOMAIN,Phobius:TRANSMEMBRANE,SUPERFAMILY:SSF103511
Bras_G03814	Bras_G03814	BraspberryS0013:503543-504591	5933.74	0.294535	1.22649	8.31399e-05	0.00488825	4736.84	4905.91	6168.2	6583.19	6802.25	6406.06		Similar to rps21: 30S ribosomal protein S21,chloroplastic (Fragment) (Spinacia oleracea)	GO:0003735,GO:0005622,GO:0005840,GO:0006412	Hamap:MF_00358,InterPro:IPR001911,PRINTS:PR00976,Pfam:PF01165,SignalP_GRAM_POSITIVE:SignalP-TM,TIGRFAM:TIGR00030
Bras_G09833	Bras_G09833	BraspberryS0064:62144-65075	261.09	0.451286	1.36726	8.5181e-05	0.00495239	174.714	195.97	248.803	336.64	314.468	295.944		Similar to At3g57810: OTU domain-containing protein At3g57810 (Arabidopsis thaliana)		InterPro:IPR003323,PANTHER:PTHR13312,PANTHER:PTHR13312:SF0,Pfam:PF02338,ProSiteProfiles:PS50802,SUPERFAMILY:SSF54001
Bras_G12881	Bras_G12881	BraspberryS0108:56220-58380	313.226	0.422721	1.34045	8.82486e-05	0.00510698	242.514	237.297	284.178	373.4	339.186	402.783		Similar to gmk: Guanylate kinase (Dehalococcoides sp. (strain CBDB1))	GO:0004385,GO:0005515,GO:0006163	Coils:Coil,Gene3D:G3DSA:3.30.63.10,Gene3D:G3DSA:3.40.50.300,InterPro:IPR008144,InterPro:IPR008145,InterPro:IPR017665,InterPro:IPR020590,InterPro:IPR027417,PANTHER:PTHR23117,PANTHER:PTHR23117:SF1,Pfam:PF00625,ProSitePatterns:PS00856,ProSiteProfiles:PS50052,SMART:SM00072,SUPERFAMILY:SSF52540,TIGRFAM:TIGR03263
Bras_G01444	Bras_G01444	BraspberryS0004:694721-696046	76.2276	-0.511693	-1.42572	8.92629e-05	0.00514187	131.688	95.9851	82.5413	39.3392	59.7351	48.0775		Similar to At4g08330: Uncharacterized protein At4g08330,chloroplastic (Arabidopsis thaliana)
Bras_G26677	Bras_G26677	BraspberryS0832:19993-23592	168.04	-0.476775	-1.39163	9.00315e-05	0.00515294	182.537	205.301	235.832	139.944	115.351	129.275		Similar to ADH1: Alcohol dehydrogenase 1 (Trifolium repens)	GO:0008270,GO:0016491,GO:0055114	Gene3D:G3DSA:3.40.50.720,Gene3D:G3DSA:3.90.180.10,InterPro:IPR002085,InterPro:IPR002328,InterPro:IPR011032,InterPro:IPR013149,InterPro:IPR013154,InterPro:IPR016040,PANTHER:PTHR11695,PANTHER:PTHR11695:SF4,Pfam:PF00107,Pfam:PF08240,ProSitePatterns:PS00059,SUPERFAMILY:SSF50129,SUPERFAMILY:SSF51735
Bras_G08386	Bras_G08386	BraspberryS0048:604832-616085	412.753	-0.385796	-1.30658	9.03486e-05	0.00515294	492.85	514.587	430.394	357.922	347.425	333.337		Similar to Notum: Protein notum homolog (Mus musculus)		InterPro:IPR004963,PANTHER:PTHR21562,PANTHER:PTHR21562:SF1,Pfam:PF03283,Phobius:CYTOPLASMIC_DOMAIN,Phobius:NON_CYTOPLASMIC_DOMAIN,Phobius:SIGNAL_PEPTIDE,Phobius:SIGNAL_PEPTIDE_C_REGION,Phobius:SIGNAL_PEPTIDE_H_REGION,Phobius:SIGNAL_PEPTIDE_N_REGION,Phobius:TRANSMEMBRANE,SUPERFAMILY:SSF53474,SignalP_EUK:SignalP-noTM
Bras_G21586	Bras_G21586	BraspberryS0360:66473-68215	189394	0.462229	1.37767	9.06918e-05	0.00515294	116622	142046	184150	276580	219961	197005		Similar to qseE: Sensor histidine kinase QseE (Escherichia coli O157:H7)
Bras_G18588	Bras_G18588	BraspberryS0245:71390-76677	4290.92	0.21728	1.16254	9.25543e-05	0.00521139	3914.12	3920.72	4018.58	4401.48	4678.56	4812.02		Similar to RPL13: 50S ribosomal protein L13,chloroplastic (Arabidopsis thaliana)	GO:0003735,GO:0005840,GO:0006412	Gene3D:G3DSA:3.90.1180.10,Hamap:MF_01366_B,InterPro:IPR005822,InterPro:IPR005823,InterPro:IPR023563,InterPro:IPR023564,PANTHER:PTHR11545,PANTHER:PTHR11545:SF2,Pfam:PF00572,Phobius:NON_CYTOPLASMIC_DOMAIN,Phobius:SIGNAL_PEPTIDE,Phobius:SIGNAL_PEPTIDE_C_REGION,Phobius:SIGNAL_PEPTIDE_H_REGION,Phobius:SIGNAL_PEPTIDE_N_REGION,ProSitePatterns:PS00783,SUPERFAMILY:SSF52161,SignalP_GRAM_POSITIVE:SignalP-TM…
XLOC_005523			737.13	0.360394	1.28378	9.25323e-05	0.00521139	649.311	642.567	595.477	765.502	792.349	977.576
Bras_G04536	Bras_G04536	BraspberryS0017:648745-652343	4250.12	0.213082	1.15916	9.59947e-05	0.00538087	3925.85	3955.39	3881.8	4374.39	4634.62	4728.69		Similar to ACL5: Thermospermine synthase ACAULIS5 (Arabidopsis thaliana)	GO:0003824	Gene3D:G3DSA:2.30.140.10,Gene3D:G3DSA:3.40.50.150,Hamap:MF_00198,InterPro:IPR001045,PANTHER:PTHR11558,PANTHER:PTHR11558:SF3,Pfam:PF01564,ProSiteProfiles:PS51006,SUPERFAMILY:SSF53335
Bras_G21149	Bras_G21149	BraspberryS0339:74136-75151	406.674	0.37789	1.29944	9.67985e-05	0.0054017	327.263	345.28	357.286	483.679	451.103	475.433		Similar to PSB27-2: Photosystem II D1 precursor processing protein PSB27-H2,chloroplastic (Arabidopsis thaliana)		InterPro:IPR025585,Pfam:PF13326
Bras_G26593	Bras_G26593	BraspberryS0811:42250-47231	737.544	-0.389537	-1.30997	0.000102271	0.00565658	754.922	805.208	1015.26	645.55	679.744	524.579		Similar to 4CL1: 4-coumarate--CoA ligase 1 (Nicotiana tabacum)	GO:0003824,GO:0008152	Gene3D:G3DSA:2.30.38.10,Gene3D:G3DSA:3.30.300.30,Gene3D:G3DSA:3.40.50.980,InterPro:IPR000873,InterPro:IPR020845,InterPro:IPR025110,PANTHER:PTHR24096,PANTHER:PTHR24096:SF16,Pfam:PF00501,Pfam:PF13193,ProSitePatterns:PS00455,SUPERFAMILY:SSF56801
Bras_G03638	Bras_G03638	BraspberryS0012:844946-846796	326.859	0.415407	1.33367	0.000101942	0.00565658	225.564	279.957	297.149	376.625	396.174	385.688		Similar to GS1-2: Glutamine synthetase cytosolic isozyme 2 (Vitis vinifera)	GO:0003824,GO:0004356,GO:0006542,GO:0006807	Gene3D:G3DSA:3.30.590.10,InterPro:IPR008146,InterPro:IPR008147,InterPro:IPR014746,InterPro:IPR027302,InterPro:IPR027303,PANTHER:PTHR20852,PANTHER:PTHR20852:SF14,Pfam:PF00120,Pfam:PF03951,ProSitePatterns:PS00180,ProSitePatterns:PS00181,SUPERFAMILY:SSF54368,SUPERFAMILY:SSF55931
Bras_G24528	Bras_G24528	BraspberryS0543:100749-101501	1315.01	0.322808	1.25076	0.000103181	0.00568176	1061.32	1038.51	1347.78	1501.34	1472.09	1469.03		Similar to ATPD: ATP synthase delta chain,chloroplastic (Nicotiana tabacum)	GO:0015986,GO:0016020,GO:0046933	Gene3D:G3DSA:1.10.520.20,Hamap:MF_01416,InterPro:IPR000711,InterPro:IPR020781,InterPro:IPR026015,PANTHER:PTHR11910,PANTHER:PTHR11910:SF0,PRINTS:PR00125,Pfam:PF00213,ProSitePatterns:PS00389,SUPERFAMILY:SSF47928,TIGRFAM:TIGR01145
Bras_G07297	Bras_G07297	BraspberryS0038:693270-695892	530.331	-0.352894	-1.27712	0.000104109	0.00568278	641.488	561.246	611.985	434.021	462.089	471.16		Similar to BRG2: Probable BOI-related E3 ubiquitin-protein ligase 2 (Arabidopsis thaliana)	GO:0005515,GO:0008270	Coils:Coil,Gene3D:G3DSA:3.30.40.10,InterPro:IPR001841,InterPro:IPR013083,InterPro:IPR017066,PANTHER:PTHR14493,PANTHER:PTHR14493:SF7,PIRSF:PIRSF036836,Pfam:PF13920,ProSiteProfiles:PS50089
Bras_G05846	Bras_G05846	BraspberryS0025:783001-788002	1933.42	0.244763	1.1849	0.000103777	0.00568278	1809.73	1790.39	1676.77	2108.84	2059.83	2154.94		Similar to At3g58140: Phenylalanine--tRNA ligase,chloroplastic/mitochondrial (Arabidopsis thaliana)	GO:0000049,GO:0000166,GO:0000287,GO:0004812,GO:0004826,GO:0005524,GO:0005737,GO:0006418,GO:0006432,GO:0008033,GO:0043039	Gene3D:G3DSA:3.30.70.380,Gene3D:G3DSA:3.30.930.10,InterPro:IPR002319,InterPro:IPR004530,InterPro:IPR005121,InterPro:IPR006195,PANTHER:PTHR11538,PANTHER:PTHR11538:SF16,Pfam:PF01409,Pfam:PF03147,Phobius:NON_CYTOPLASMIC_DOMAIN,Phobius:SIGNAL_PEPTIDE,Phobius:SIGNAL_PEPTIDE_C_REGION,Phobius:SIGNAL_PEPTIDE_H_REGION,Phobius:SIGNAL_PEPTIDE_N_REGION,ProSiteProfiles:PS50862,ProSiteProfiles:PS51447,SMART:SM…
Bras_G16039	Bras_G16039	BraspberryS0172:251831-256319	9899.23	0.184684	1.13657	0.000106785	0.00577842	9381.11	9154.58	9197.46	10630	10583.4	10448.8		Similar to PXMP2: Peroxisomal membrane protein 2 (Bos taurus)	GO:0016021	InterPro:IPR007248,PANTHER:PTHR11266,PANTHER:PTHR11266:SF4,Pfam:PF04117,Phobius:CYTOPLASMIC_DOMAIN,Phobius:NON_CYTOPLASMIC_DOMAIN,Phobius:TRANSMEMBRANE
Bras_G05516	Bras_G05516	BraspberryS0023:609969-611906	29609.7	0.29773	1.22921	0.000106675	0.00577842	24599.5	23719	30420	33854.9	33823.8	31240.8		Similar to petC: Cytochrome b6-f complex iron-sulfur subunit,chloroplastic (Pisum sativum)	GO:0008121,GO:0009496,GO:0015979,GO:0016020,GO:0016491,GO:0016679,GO:0042651,GO:0045158,GO:0051537,GO:0055114	Gene3D:G3DSA:2.102.10.10,Hamap:MF_01335,InterPro:IPR005805,InterPro:IPR014349,InterPro:IPR014909,InterPro:IPR017941,InterPro:IPR023960,PANTHER:PTHR10134,PANTHER:PTHR10134:SF0,PRINTS:PR00162,Pfam:PF00355,Pfam:PF08802,Phobius:CYTOPLASMIC_DOMAIN,Phobius:NON_CYTOPLASMIC_DOMAIN,Phobius:TRANSMEMBRANE,ProSiteProfiles:PS51296,SUPERFAMILY:SSF50022
Bras_G21482	Bras_G21482	BraspberryS0354:141361-145397	14006.7	0.193461	1.1435	0.000109577	0.00585345	13370.8	12683.4	13040.4	14619.4	15200.9	15125.2		Similar to HPR-A: Glycerate dehydrogenase (Cucumis sativus)	GO:0008152,GO:0016616,GO:0048037,GO:0051287,GO:0055114	Gene3D:G3DSA:3.40.50.720,InterPro:IPR006139,InterPro:IPR006140,InterPro:IPR016040,PANTHER:PTHR10996,PANTHER:PTHR10996:SF22,Pfam:PF00389,Pfam:PF02826,ProSitePatterns:PS00065,SUPERFAMILY:SSF51735,SUPERFAMILY:SSF52283
Bras_G10504	Bras_G10504	BraspberryS0071:589666-594938	7397.07	0.261607	1.19881	0.000108887	0.00585345	6425.31	6255.03	7343.82	7466.07	8191.26	8700.96		Similar to tsf: Elongation factor Ts (Cyanothece sp. (strain PCC 7424))	GO:0003723,GO:0003746,GO:0005515,GO:0005622,GO:0006414	Gene3D:G3DSA:1.10.286.20,Gene3D:G3DSA:1.10.8.10,Gene3D:G3DSA:2.40.50.140,Gene3D:G3DSA:3.30.479.20,Hamap:MF_00050,InterPro:IPR000449,InterPro:IPR001816,InterPro:IPR003029,InterPro:IPR009060,InterPro:IPR012340,InterPro:IPR014039,InterPro:IPR018101,InterPro:IPR022967,PANTHER:PTHR11741,PANTHER:PTHR11741:SF0,Pfam:PF00575,Pfam:PF00627,Pfam:PF00889,ProSitePatterns:PS01126,ProSitePatterns:PS01127,ProSite…
Bras_G23761	Bras_G23761	BraspberryS0483:60236-63206	1023.45	0.290826	1.22334	0.000109443	0.00585345	889.217	875.864	964.554	1157.6	1091.02	1162.41		Similar to hddc2: HD domain-containing protein 2 (Danio rerio)	GO:0003824,GO:0008081,GO:0046872	Gene3D:G3DSA:1.10.3210.10,InterPro:IPR003607,InterPro:IPR006674,PANTHER:PTHR11845,PANTHER:PTHR11845:SF4,Pfam:PF13023,Phobius:NON_CYTOPLASMIC_DOMAIN,Phobius:SIGNAL_PEPTIDE,Phobius:SIGNAL_PEPTIDE_C_REGION,Phobius:SIGNAL_PEPTIDE_H_REGION,Phobius:SIGNAL_PEPTIDE_N_REGION,SMART:SM00471,SUPERFAMILY:SSF109604,SignalP_GRAM_NEGATIVE:SignalP-noTM,SignalP_GRAM_POSITIVE:SignalP-TM
Bras_G01889	Bras_G01889	BraspberryS0005:1325721-1328821	4708.43	0.207509	1.15469	0.000111744	0.00594385	4163.15	4433.98	4467.84	5042.51	5153.7	4989.38		Similar to GSA: Glutamate-1-semialdehyde 2,1-aminomutase,chloroplastic (Brassica napus)	GO:0003824,GO:0008483,GO:0030170,GO:0033014,GO:0042286	Gene3D:G3DSA:3.40.640.10,Gene3D:G3DSA:3.90.1150.10,Hamap:MF_00375,InterPro:IPR004639,InterPro:IPR005814,InterPro:IPR015421,InterPro:IPR015422,InterPro:IPR015424,PANTHER:PTHR11986,PANTHER:PTHR11986:SF5,PIRSF:PIRSF000521,Pfam:PF00202,ProSitePatterns:PS00600,SUPERFAMILY:SSF53383,TIGRFAM:TIGR00713
Bras_G24672	Bras_G24672	BraspberryS0557:101976-106161	251.202	-0.456594	-1.3723	0.000116376	0.00613798	329.871	341.28	246.445	197.341	166.846	225.43		Similar to SLC35F2: Solute carrier family 35 member F2 (Homo sapiens)		InterPro:IPR009262,PANTHER:PTHR14233,PANTHER:PTHR14233:SF7,Pfam:PF06027,Phobius:CYTOPLASMIC_DOMAIN,Phobius:NON_CYTOPLASMIC_DOMAIN,Phobius:TRANSMEMBRANE,SUPERFAMILY:SSF103481
Bras_G05565	Bras_G05565	BraspberryS0023:869841-870368	3186.04	0.296588	1.22824	0.000116242	0.00613798	2479.9	2707.58	3285.14	3496.03	3468.07	3679.53		Similar to PSB27-1: Photosystem II repair protein PSB27-H1,chloroplastic (Arabidopsis thaliana)		InterPro:IPR025585,Pfam:PF13326,SignalP_GRAM_POSITIVE:SignalP-TM
Bras_G21155	Bras_G21155	BraspberryS0339:101029-101478	1964.32	0.28932	1.22206	0.000117178	0.00615431	1611.54	1746.4	1890.2	2369.38	2185.48	1982.93		Similar to petF2: Ferredoxin-2 (Synechococcus sp. (strain ATCC 27144 / PCC 6301 / SAUG 1402/1))	GO:0009055,GO:0022900,GO:0051536,GO:0051537	Gene3D:G3DSA:3.10.20.30,InterPro:IPR001041,InterPro:IPR010241,InterPro:IPR012675,Pfam:PF00111,ProSiteProfiles:PS51085,SUPERFAMILY:SSF54292,TIGRFAM:TIGR02008
Bras_G14173	Bras_G14173	BraspberryS0132:415428-417114	283.663	0.452436	1.36835	0.000119104	0.00622927	249.033	231.964	188.666	418.543	310.348	303.422		Similar to rpl2-A: 50S ribosomal protein L2,chloroplastic (Cucumis sativus)	GO:0003723,GO:0003735,GO:0005622,GO:0005840,GO:0006412,GO:0015934,GO:0016740	Gene3D:G3DSA:2.30.30.30,Gene3D:G3DSA:2.40.50.140,Gene3D:G3DSA:4.10.950.10,Hamap:MF_01320_B,InterPro:IPR002171,InterPro:IPR005880,InterPro:IPR008991,InterPro:IPR012340,InterPro:IPR014722,InterPro:IPR014726,InterPro:IPR022666,InterPro:IPR022669,InterPro:IPR022671,PANTHER:PTHR13691,PANTHER:PTHR13691:SF12,Pfam:PF00181,Pfam:PF03947,ProSitePatterns:PS00467,SUPERFAMILY:SSF50104,SUPERFAMILY:SSF50249,TIGR…
Bras_G07011	Bras_G07011	BraspberryS0036:199724-210091	1013.45	-0.332383	-1.25909	0.000119645	0.00623154	1198.23	1251.81	989.317	937.047	814.32	889.968		Similar to CLASP: CLIP-associated protein (Arabidopsis thaliana)	GO:0005488,GO:0005515	Coils:Coil,Gene3D:G3DSA:1.25.10.10,InterPro:IPR000357,InterPro:IPR011989,InterPro:IPR016024,InterPro:IPR021133,InterPro:IPR024395,PANTHER:PTHR21567,PANTHER:PTHR21567:SF14,Pfam:PF02985,Pfam:PF12348,ProSiteProfiles:PS50077,SUPERFAMILY:SSF48371
Bras_G13725	Bras_G13725	BraspberryS0123:407648-415027	799.037	0.304118	1.23466	0.00012024	0.00623651	685.818	721.221	708.676	860.303	891.907	926.293		Similar to DDB_G0273453: Uncharacterized protein DDB_G0273453/DDB_G0273565 (Dictyostelium discoideum)		Gene3D:G3DSA:3.40.50.300,InterPro:IPR027417,Pfam:PF13207,SUPERFAMILY:SSF52540
Bras_G06227	Bras_G06227	BraspberryS0029:166028-170207	15880	0.226214	1.16976	0.00012104	0.00625206	14241.8	13701.9	15758.3	17221.5	17571.1	16785.5		Similar to THIC: Phosphomethylpyrimidine synthase,chloroplastic (Arabidopsis thaliana)	GO:0009228,GO:0051536	Hamap:MF_00089,InterPro:IPR002817,InterPro:IPR025747,PANTHER:PTHR30557,PANTHER:PTHR30557:SF0,Pfam:PF01964,Pfam:PF13667,SignalP_GRAM_POSITIVE:SignalP-TM,TIGRFAM:TIGR00190
Bras_G06811	Bras_G06811	BraspberryS0034:157027-160701	3360.8	0.216751	1.16211	0.000122782	0.00631593	3203.53	2967.54	3115.35	3662.42	3544.97	3670.98		Similar to SIGE: RNA polymerase sigma factor sigE,chloroplastic/mitochondrial (Arabidopsis thaliana)	GO:0003677,GO:0003700,GO:0006352,GO:0006355,GO:0016987	Gene3D:G3DSA:1.10.10.10,Gene3D:G3DSA:1.10.601.10,InterPro:IPR000943,InterPro:IPR007624,InterPro:IPR007627,InterPro:IPR007630,InterPro:IPR011991,InterPro:IPR013324,InterPro:IPR013325,InterPro:IPR014284,PANTHER:PTHR30603,PRINTS:PR00046,Pfam:PF04539,Pfam:PF04542,Pfam:PF04545,SUPERFAMILY:SSF88659,SUPERFAMILY:SSF88946,TIGRFAM:TIGR02937
Bras_G01585	Bras_G01585	BraspberryS0004:1549599-1553663	56.5049	-0.496833	-1.41111	0.00013112	0.00671722	95.1801	65.3232	71.9289	32.8902	38.4502	35.2568		Similar to At1g56130: Probable LRR receptor-like serine/threonine-protein kinase At1g56130 (Arabidopsis thaliana)		Gene3D:G3DSA:3.80.10.10,InterPro:IPR021720,PANTHER:PTHR24420,PANTHER:PTHR24420:SF88,Pfam:PF11721,Pfam:PF13855,Phobius:CYTOPLASMIC_DOMAIN,Phobius:NON_CYTOPLASMIC_DOMAIN,Phobius:SIGNAL_PEPTIDE,Phobius:SIGNAL_PEPTIDE_C_REGION,Phobius:SIGNAL_PEPTIDE_H_REGION,Phobius:SIGNAL_PEPTIDE_N_REGION,Phobius:TRANSMEMBRANE,SUPERFAMILY:SSF52058,SignalP_EUK:SignalP-noTM,SignalP_GRAM_NEGATIVE:SignalP-noTM,SignalP_G…
Bras_G10491	Bras_G10491	BraspberryS0071:521301-524009	415.56	-0.403259	-1.32249	0.000138145	0.00704819	460.254	501.256	502.323	289.562	402.354	337.611		Similar to STP14: Sugar transport protein 14 (Arabidopsis thaliana)	GO:0005215,GO:0006810,GO:0016020,GO:0016021,GO:0022857,GO:0022891,GO:0055085	Gene3D:G3DSA:1.20.1250.20,InterPro:IPR003663,InterPro:IPR005828,InterPro:IPR005829,InterPro:IPR016196,InterPro:IPR020846,PANTHER:PTHR24063,PANTHER:PTHR24063:SF72,PRINTS:PR00171,Pfam:PF00083,Phobius:CYTOPLASMIC_DOMAIN,Phobius:NON_CYTOPLASMIC_DOMAIN,Phobius:TRANSMEMBRANE,ProSitePatterns:PS00216,ProSitePatterns:PS00217,ProSiteProfiles:PS50850,SUPERFAMILY:SSF103473,TIGRFAM:TIGR00879
Bras_G09168	Bras_G09168	BraspberryS0057:108088-111004	2375.76	0.220769	1.16535	0.000139841	0.00706627	2156.55	2215.66	2180.27	2565.43	2530.85	2605.8		Similar to VDE1: Violaxanthin de-epoxidase,chloroplastic (Spinacia oleracea)	GO:0009507,GO:0046422,GO:0055114	Coils:Coil,Gene3D:G3DSA:2.40.128.20,InterPro:IPR010788,InterPro:IPR011038,InterPro:IPR012674,InterPro:IPR022272,Pfam:PF07137,ProSitePatterns:PS00213,SUPERFAMILY:SSF50814
Bras_G15146	Bras_G15146	BraspberryS0153:77437-82770	2109.6	0.244389	1.18459	0.000141325	0.00706627	1833.19	1869.04	2052.92	2320.37	2246.59	2335.5		Similar to Fbxo21: F-box only protein 21 (Mus musculus)	GO:0003677,GO:0005515	Coils:Coil,InterPro:IPR001943,InterPro:IPR011722,Pfam:PF02151,Pfam:PF08755,Phobius:NON_CYTOPLASMIC_DOMAIN,Phobius:SIGNAL_PEPTIDE,Phobius:SIGNAL_PEPTIDE_C_REGION,Phobius:SIGNAL_PEPTIDE_H_REGION,Phobius:SIGNAL_PEPTIDE_N_REGION,SMART:SM00992,SUPERFAMILY:SSF141255,TIGRFAM:TIGR02097
XLOC_025354			750.523	0.302634	1.23339	0.000140956	0.00706627	667.564	646.566	674.481	827.413	835.605	851.506
Bras_G17355	Bras_G17355	BraspberryS0207:120868-126298	1240.89	0.304256	1.23478	0.000139599	0.00706627	959.624	1099.83	1226.33	1412.99	1389.7	1356.85		Similar to At1g10890: Uncharacterized protein At1g10890 (Arabidopsis thaliana)		Coils:Coil,PANTHER:PTHR31711,PANTHER:PTHR31711:SF0,Phobius:NON_CYTOPLASMIC_DOMAIN,Phobius:SIGNAL_PEPTIDE,Phobius:SIGNAL_PEPTIDE_C_REGION,Phobius:SIGNAL_PEPTIDE_H_REGION,Phobius:SIGNAL_PEPTIDE_N_REGION
Bras_G04642	Bras_G04642	BraspberryS0018:208821-210004	1187.19	0.330067	1.25707	0.000140316	0.00706627	983.093	1011.84	1098.98	1149.22	1362.92	1517.11		Similar to MAE_39970: Putative pterin-4-alpha-carbinolamine dehydratase (Microcystis aeruginosa (strain NIES-843))	GO:0006729,GO:0008124	Gene3D:G3DSA:3.30.1360.20,InterPro:IPR001533,PANTHER:PTHR12599,PANTHER:PTHR12599:SF0,Pfam:PF01329,SUPERFAMILY:SSF55248
Bras_G03454	Bras_G03454	BraspberryS0011:1289521-1291499	6067.15	0.234756	1.17671	0.000142734	0.00710827	5304.01	5215.19	6109.24	6665.09	6476.8	6632.56		Similar to clpS: ATP-dependent Clp protease adapter protein ClpS (Synechococcus elongatus (strain PCC 7942))	GO:0030163	Gene3D:G3DSA:3.30.1390.10,InterPro:IPR003769,InterPro:IPR014719,Pfam:PF02617,SUPERFAMILY:SSF54736
Bras_G16205	Bras_G16205	BraspberryS0176:285246-285728	2402.29	0.249377	1.18869	0.00014588	0.00723613	2121.34	2082.34	2332.38	2521.58	2576.16	2779.95		Similar to OBF1: Ocs element-binding factor 1 (Zea mays)	GO:0003700,GO:0006355,GO:0043565	Coils:Coil,Gene3D:G3DSA:1.20.5.170,InterPro:IPR004827,PANTHER:PTHR22952,PANTHER:PTHR22952:SF38,Pfam:PF00170,ProSitePatterns:PS00036,ProSiteProfiles:PS50217,SMART:SM00338,SUPERFAMILY:SSF57959
Bras_G27026	Bras_G27026	BraspberryS0902:10640-13005	3875.54	0.227277	1.17062	0.000148449	0.00733445	3452.56	3486.13	3715.54	3962.3	4208.24	4428.47		Similar to TIC62: Protein TIC 62,chloroplastic (Pisum sativum)		Coils:Coil,Gene3D:G3DSA:3.40.50.720,InterPro:IPR016040,PANTHER:PTHR14194,PANTHER:PTHR14194:SF18,Pfam:PF13460,Phobius:NON_CYTOPLASMIC_DOMAIN,Phobius:SIGNAL_PEPTIDE,Phobius:SIGNAL_PEPTIDE_C_REGION,Phobius:SIGNAL_PEPTIDE_H_REGION,Phobius:SIGNAL_PEPTIDE_N_REGION,SUPERFAMILY:SSF51735,SignalP_GRAM_POSITIVE:SignalP-TM
Bras_G18155	Bras_G18155	BraspberryS0232:89885-90701	4468.48	0.232468	1.17484	0.000150282	0.00737596	3795.47	4023.38	4440.72	4787.13	4953.21	4810.96		Similar to At3g63540: Thylakoid lumenal 19 kDa protein,chloroplastic (Arabidopsis thaliana)	GO:0005509,GO:0009523,GO:0009654,GO:0015979,GO:0019898	Gene3D:G3DSA:3.40.1000.10,InterPro:IPR002683,InterPro:IPR016123,Pfam:PF01789,SUPERFAMILY:SSF55724
Bras_G09093	Bras_G09093	BraspberryS0056:178714-182304	1907.23	0.265974	1.20245	0.00015047	0.00737596	1751.05	1558.42	1838.31	2035.97	2059.83	2199.81		Similar to GLYR2: Glyoxylate/succinic semialdehyde reductase 2,chloroplastic (Arabidopsis thaliana)	GO:0004616,GO:0006098,GO:0016491,GO:0016616,GO:0050662,GO:0055114	Gene3D:G3DSA:1.10.1040.10,Gene3D:G3DSA:3.40.50.720,InterPro:IPR006115,InterPro:IPR008927,InterPro:IPR013328,InterPro:IPR015815,InterPro:IPR016040,PANTHER:PTHR22981,PANTHER:PTHR22981:SF13,Pfam:PF03446,SUPERFAMILY:SSF48179,SUPERFAMILY:SSF51735,SignalP_GRAM_POSITIVE:SignalP-TM
Bras_G02231	Bras_G02231	BraspberryS0007:194684-199268	5092.42	-0.201316	-1.14975	0.000151549	0.00739984	5408.32	5579.13	5398.2	4580.12	4673.07	4915.66		Similar to HSP90: Endoplasmin homolog (Catharanthus roseus)	GO:0005524,GO:0006457,GO:0006950,GO:0051082	Gene3D:G3DSA:3.30.565.10,InterPro:IPR001404,InterPro:IPR003594,InterPro:IPR015566,InterPro:IPR019805,InterPro:IPR020568,InterPro:IPR020575,PANTHER:PTHR11528,PANTHER:PTHR11528:SF21,PIRSF:PIRSF002583,PRINTS:PR00775,Pfam:PF00183,Pfam:PF13589,Phobius:NON_CYTOPLASMIC_DOMAIN,Phobius:SIGNAL_PEPTIDE,Phobius:SIGNAL_PEPTIDE_C_REGION,Phobius:SIGNAL_PEPTIDE_H_REGION,Phobius:SIGNAL_PEPTIDE_N_REGION,ProSitePat…
Bras_G24575	Bras_G24575	BraspberryS0548:39757-49625	2475.19	0.226408	1.16992	0.000153054	0.00744427	2255.64	2324.97	2227.44	2582.84	2677.09	2783.15		Similar to CLEB3J9: Thylakoid lumenal 29 kDa protein,chloroplastic (Solanum lycopersicum)	GO:0004601,GO:0006979,GO:0020037,GO:0055114	Gene3D:G3DSA:1.10.520.10,InterPro:IPR002016,InterPro:IPR002207,InterPro:IPR010255,InterPro:IPR019378,PANTHER:PTHR31741,PANTHER:PTHR31741:SF0,PRINTS:PR00459,Pfam:PF00141,Pfam:PF10250,Phobius:NON_CYTOPLASMIC_DOMAIN,Phobius:SIGNAL_PEPTIDE,Phobius:SIGNAL_PEPTIDE_C_REGION,Phobius:SIGNAL_PEPTIDE_H_REGION,Phobius:SIGNAL_PEPTIDE_N_REGION,ProSiteProfiles:PS50873,SUPERFAMILY:SSF48113,SignalP_GRAM_POSITIVE:…
Bras_G07840	Bras_G07840	BraspberryS0043:693079-708846	2878.97	0.215132	1.16081	0.000155645	0.00748292	2658.52	2708.91	2592.98	3150.36	3015.59	3147.47		Similar to ASA1: Anthranilate synthase alpha subunit 1,chloroplastic (Arabidopsis thaliana)	GO:0000162,GO:0004049,GO:0004222,GO:0006508,GO:0009058,GO:0016833,GO:0018024	Gene3D:G3DSA:3.60.120.10,InterPro:IPR005256,InterPro:IPR005801,InterPro:IPR006805,InterPro:IPR008915,InterPro:IPR015890,InterPro:IPR018848,InterPro:IPR019999,PANTHER:PTHR11236,PANTHER:PTHR11236:SF9,PRINTS:PR00095,Pfam:PF00425,Pfam:PF02163,Pfam:PF04715,Pfam:PF10440,Phobius:CYTOPLASMIC_DOMAIN,Phobius:NON_CYTOPLASMIC_DOMAIN,Phobius:TRANSMEMBRANE,SUPERFAMILY:SSF56322,TIGRFAM:TIGR00564
Bras_G04296	Bras_G04296	BraspberryS0016:42366-45344	1708.83	0.241275	1.18204	0.000155569	0.00748292	1581.55	1594.42	1494	1850.23	1844.92	1887.84		Similar to At3g61320: UPF0187 protein At3g61320,chloroplastic (Arabidopsis thaliana)		InterPro:IPR021134,InterPro:IPR024701,PIRSF:PIRSF016988,Pfam:PF01062,Phobius:CYTOPLASMIC_DOMAIN,Phobius:NON_CYTOPLASMIC_DOMAIN,Phobius:TRANSMEMBRANE
Bras_G24842	Bras_G24842	BraspberryS0573:41874-47323	69953.5	0.280406	1.21454	0.000155193	0.00748292	59629.7	58766.9	69180.2	77026.8	79015.1	76102.4		Similar to GAPB: Glyceraldehyde-3-phosphate dehydrogenase B,chloroplastic (Pisum sativum)	GO:0006006,GO:0016620,GO:0050661,GO:0051287,GO:0055114	Gene3D:G3DSA:3.30.360.10,Gene3D:G3DSA:3.40.50.720,InterPro:IPR003823,InterPro:IPR006424,InterPro:IPR016040,InterPro:IPR020828,InterPro:IPR020829,InterPro:IPR020830,InterPro:IPR020831,PANTHER:PTHR10836,PRINTS:PR00078,Pfam:PF00044,Pfam:PF02672,Pfam:PF02800,ProSitePatterns:PS00071,SMART:SM00846,SUPERFAMILY:SSF51735,SUPERFAMILY:SSF55347,TIGRFAM:TIGR01534
Bras_G26480	Bras_G26480	BraspberryS0790:39877-41287	118.792	-0.490534	-1.40496	0.000159263	0.00762756	112.13	145.311	205.174	90.2867	87.1995	72.6505		Similar to CjBAp12: EG45-like domain containing protein (Citrus jambhiri)		Gene3D:G3DSA:2.40.40.10,InterPro:IPR007112,InterPro:IPR009009,InterPro:IPR014733,Pfam:PF03330,Phobius:NON_CYTOPLASMIC_DOMAIN,Phobius:SIGNAL_PEPTIDE,Phobius:SIGNAL_PEPTIDE_C_REGION,Phobius:SIGNAL_PEPTIDE_H_REGION,Phobius:SIGNAL_PEPTIDE_N_REGION,ProSiteProfiles:PS50842,SMART:SM00837,SUPERFAMILY:SSF50685,SignalP_EUK:SignalP-noTM,SignalP_GRAM_NEGATIVE:SignalP-TM,SignalP_GRAM_POSITIVE:SignalP-TM
Bras_G24652	Bras_G24652	BraspberryS0555:85835-89169	3208.61	0.250198	1.18937	0.0001612	0.00768457	2907.56	2684.92	3134.21	3410.9	3374.69	3739.36		Similar to PPD4: PsbP domain-containing protein 4,chloroplastic (Arabidopsis thaliana)	GO:0005509,GO:0009523,GO:0009654,GO:0015979,GO:0019898	Gene3D:G3DSA:3.40.1000.10,InterPro:IPR002683,InterPro:IPR016123,Pfam:PF01789,SUPERFAMILY:SSF55724
Bras_G00484	Bras_G00484	BraspberryS0002:104381-107468	1426.85	0.25799	1.19581	0.000161683	0.00768457	1303.84	1213.15	1350.14	1536.16	1581.95	1575.87		Similar to SCPL18: Serine carboxypeptidase-like 18 (Arabidopsis thaliana)	GO:0004185,GO:0006508	Gene3D:G3DSA:3.40.50.1820,InterPro:IPR001563,PANTHER:PTHR11802,PANTHER:PTHR11802:SF7,PRINTS:PR00724,Pfam:PF00450,Phobius:NON_CYTOPLASMIC_DOMAIN,Phobius:SIGNAL_PEPTIDE,Phobius:SIGNAL_PEPTIDE_C_REGION,Phobius:SIGNAL_PEPTIDE_H_REGION,Phobius:SIGNAL_PEPTIDE_N_REGION,SUPERFAMILY:SSF53474,SignalP_EUK:SignalP-noTM
Bras_G14443	Bras_G14443	BraspberryS0137:382309-386226	181.023	-0.45063	-1.36664	0.000165649	0.00781363	237.298	209.301	216.966	158.647	142.128	121.796		Similar to ANTR3: Probable anion transporter 3,chloroplastic (Arabidopsis thaliana)	GO:0016021,GO:0055085	Gene3D:G3DSA:1.20.1250.20,InterPro:IPR011701,InterPro:IPR016196,InterPro:IPR020846,PANTHER:PTHR11662,PANTHER:PTHR11662:SF23,Pfam:PF07690,Phobius:CYTOPLASMIC_DOMAIN,Phobius:NON_CYTOPLASMIC_DOMAIN,Phobius:TRANSMEMBRANE,ProSiteProfiles:PS50850,SUPERFAMILY:SSF103473,SignalP_GRAM_NEGATIVE:SignalP-noTM,SignalP_GRAM_POSITIVE:SignalP-TM
Bras_G18088	Bras_G18088	BraspberryS0229:215227-219478	7262.06	0.196227	1.1457	0.00016524	0.00781363	6661.3	6541.65	7040.78	7912.34	7823.24	7593.04		Similar to HSP70: Stromal 70 kDa heat shock-related protein,chloroplastic (Pisum sativum)		Coils:Coil,Gene3D:G3DSA:1.20.1270.10,Gene3D:G3DSA:2.60.34.10,Gene3D:G3DSA:3.30.30.30,Gene3D:G3DSA:3.30.420.40,Gene3D:G3DSA:3.90.640.10,InterPro:IPR013126,InterPro:IPR018181,PANTHER:PTHR19375,PANTHER:PTHR19375:SF1,PRINTS:PR00301,Pfam:PF00012,ProSitePatterns:PS00297,ProSitePatterns:PS01036,SUPERFAMILY:SSF100920,SUPERFAMILY:SSF100934,SUPERFAMILY:SSF53067
Bras_G03735	Bras_G03735	BraspberryS0013:106044-107344	1145.11	0.29872	1.23005	0.00016948	0.0079643	924.42	969.183	1144.97	1264.66	1275.72	1291.68		Similar to PFS230P: Male gametocyte surface protein P230p (Plasmodium falciparum (isolate 3D7))		InterPro:IPR021919,Pfam:PF12046,Phobius:CYTOPLASMIC_DOMAIN,Phobius:NON_CYTOPLASMIC_DOMAIN,Phobius:TRANSMEMBRANE
Bras_G02319	Bras_G02319	BraspberryS0007:688496-693252	2771.62	0.24226	1.18284	0.000170669	0.00799014	2332.56	2508.94	2728.58	3067.81	3052.67	2939.14		Similar to hflX: GTPase HflX (Escherichia coli (strain K12))	GO:0005525	Coils:Coil,Gene3D:G3DSA:3.40.50.300,Hamap:MF_00900,InterPro:IPR005225,InterPro:IPR006073,InterPro:IPR016496,InterPro:IPR025121,InterPro:IPR027417,PANTHER:PTHR10229,PANTHER:PTHR10229:SF0,PRINTS:PR00326,Pfam:PF01926,Pfam:PF13167,SUPERFAMILY:SSF52540,TIGRFAM:TIGR00231,TIGRFAM:TIGR03156
Bras_G21572	Bras_G21572	BraspberryS0360:7780-9258	666.636	0.346321	1.27131	0.000173995	0.00811542	555.434	633.235	532.981	831.927	686.611	759.625		Similar to atpB: ATP synthase subunit beta,chloroplastic (Platanus occidentalis)	GO:0000166,GO:0005524,GO:0015986,GO:0015991,GO:0015992,GO:0016820,GO:0017111,GO:0033178,GO:0045261,GO:0046034,GO:0046933	Gene3D:G3DSA:1.10.1140.10,Gene3D:G3DSA:2.40.10.170,Gene3D:G3DSA:3.40.50.300,Hamap:MF_01347,InterPro:IPR000194,InterPro:IPR000793,InterPro:IPR003593,InterPro:IPR004100,InterPro:IPR005722,InterPro:IPR020003,InterPro:IPR024034,InterPro:IPR027417,PANTHER:PTHR15184,PANTHER:PTHR15184:SF8,Pfam:PF00006,Pfam:PF00306,Pfam:PF02874,ProSitePatterns:PS00152,SMART:SM00382,SUPERFAMILY:SSF47917,SUPERFAMILY:SSF506…
Bras_G00261	Bras_G00261	BraspberryS0001:1514401-1517313	883.904	-0.343579	-1.2689	0.000175855	0.0081717	1002.65	1138.49	879.655	849.985	716.821	715.821		Similar to RIE1: E3 ubiquitin protein ligase RIE1 (Arabidopsis thaliana)	GO:0005515,GO:0008270	Gene3D:G3DSA:3.30.40.10,InterPro:IPR001841,InterPro:IPR013083,PANTHER:PTHR11203,PANTHER:PTHR11203:SF8,Pfam:PF13639,Phobius:CYTOPLASMIC_DOMAIN,Phobius:NON_CYTOPLASMIC_DOMAIN,Phobius:TRANSMEMBRANE,ProSiteProfiles:PS50089,SMART:SM00184,SUPERFAMILY:SSF57850
Bras_G11457	Bras_G11457	BraspberryS0085:357960-360004	5028.67	-0.196949	-1.14627	0.000177668	0.00822538	5388.76	5227.19	5544.42	4672.34	4771.94	4567.36		Similar to DET1: Broad-range acid phosphatase DET1 (Saccharomyces cerevisiae (strain ATCC 204508 / S288c))	GO:0003824,GO:0008152	Gene3D:G3DSA:3.40.50.1240,InterPro:IPR001345,InterPro:IPR013078,PANTHER:PTHR23029,Pfam:PF00300,Phobius:NON_CYTOPLASMIC_DOMAIN,Phobius:SIGNAL_PEPTIDE,Phobius:SIGNAL_PEPTIDE_C_REGION,Phobius:SIGNAL_PEPTIDE_H_REGION,Phobius:SIGNAL_PEPTIDE_N_REGION,ProSitePatterns:PS00175,SMART:SM00855,SUPERFAMILY:SSF53254
Bras_G07359	Bras_G07359	BraspberryS0039:335142-341230	1760.43	0.30991	1.23963	0.00017993	0.00829934	1359.9	1463.77	1820.63	2027.58	2012.46	1878.23		Similar to BOU: Mitochondrial carnitine/acylcarnitine carrier-like protein (Arabidopsis thaliana)		Gene3D:G3DSA:1.50.40.10,InterPro:IPR018108,InterPro:IPR023395,PANTHER:PTHR24089,PANTHER:PTHR24089:SF11,Pfam:PF00153,ProSiteProfiles:PS50920,SUPERFAMILY:SSF103506
Bras_G03622	Bras_G03622	BraspberryS0012:745101-747665	4872.79	0.193514	1.14355	0.000180594	0.00829937	4676.86	4465.97	4456.05	5257.91	5190.78	5189.17		Similar to MFP1: MAR-binding filament-like protein 1 (Solanum lycopersicum)		Coils:Coil,InterPro:IPR021562,Pfam:PF11460,Phobius:CYTOPLASMIC_DOMAIN,Phobius:NON_CYTOPLASMIC_DOMAIN,Phobius:TRANSMEMBRANE
Bras_G01182	Bras_G01182	BraspberryS0003:1679793-1682551	54587	0.228308	1.17146	0.000182021	0.00833428	49750.5	49007.1	51280.6	56955.4	59493.4	61034.9		Similar to PETH: Ferredoxin--NADP reductase,chloroplastic (Mesembryanthemum crystallinum)	GO:0004324,GO:0016491,GO:0042651,GO:0050660,GO:0050661,GO:0055114	Gene3D:G3DSA:2.40.30.10,Gene3D:G3DSA:3.40.50.80,InterPro:IPR001433,InterPro:IPR001709,InterPro:IPR012146,InterPro:IPR015701,InterPro:IPR017927,InterPro:IPR017938,PANTHER:PTHR19384,PANTHER:PTHR19384:SF1,PIRSF:PIRSF000361,PRINTS:PR00371,Pfam:PF00175,Phobius:NON_CYTOPLASMIC_DOMAIN,Phobius:SIGNAL_PEPTIDE,Phobius:SIGNAL_PEPTIDE_C_REGION,Phobius:SIGNAL_PEPTIDE_H_REGION,Phobius:SIGNAL_PEPTIDE_N_REGION,P…
Bras_G17017	Bras_G17017	BraspberryS0197:142627-148949	581.132	-0.357105	-1.28085	0.000186323	0.00850015	735.364	697.225	567.177	486.258	523.197	477.57		Similar to ABCC3: ABC transporter C family member 3 (Arabidopsis thaliana)	GO:0000166,GO:0005524,GO:0006810,GO:0016021,GO:0016887,GO:0017111,GO:0042626,GO:0055085	Gene3D:G3DSA:1.20.1560.10,Gene3D:G3DSA:3.40.50.300,InterPro:IPR001140,InterPro:IPR003439,InterPro:IPR003593,InterPro:IPR011527,InterPro:IPR017871,InterPro:IPR017940,InterPro:IPR027417,PANTHER:PTHR24223,PANTHER:PTHR24223:SF106,Pfam:PF00005,Pfam:PF00664,Phobius:CYTOPLASMIC_DOMAIN,Phobius:NON_CYTOPLASMIC_DOMAIN,Phobius:TRANSMEMBRANE,ProSitePatterns:PS00211,ProSiteProfiles:PS50893,ProSiteProfiles:PS5…
Bras_G14387	Bras_G14387	BraspberryS0137:32098-34333	87.5208	0.48709	1.40162	0.000187379	0.00851722	50.8496	61.3238	68.3914	98.0256	111.918	134.617		Similar to ANS: Leucoanthocyanidin dioxygenase (Malus domestica)	GO:0005506,GO:0016491,GO:0016706,GO:0055114	Gene3D:G3DSA:2.60.120.330,InterPro:IPR002283,InterPro:IPR005123,InterPro:IPR026992,InterPro:IPR027443,PANTHER:PTHR10209,PANTHER:PTHR10209:SF55,PRINTS:PR00682,Pfam:PF03171,Pfam:PF14226,ProSiteProfiles:PS51471,SUPERFAMILY:SSF51197
Bras_G07398	Bras_G07398	BraspberryS0039:637502-639634	1737.38	0.246356	1.18621	0.000191864	0.00868952	1524.19	1593.09	1616.63	1794.77	1957.53	1938.06		Similar to At5g46580: Pentatricopeptide repeat-containing protein At5g46580,chloroplastic (Arabidopsis thaliana)	GO:0005515	Gene3D:G3DSA:1.25.40.10,InterPro:IPR002625,InterPro:IPR002885,InterPro:IPR011990,PANTHER:PTHR24015,Pfam:PF01535,Pfam:PF13041,ProSiteProfiles:PS50828,ProSiteProfiles:PS51375,SMART:SM00463,SUPERFAMILY:SSF81901,TIGRFAM:TIGR00756
Bras_G20584	Bras_G20584	BraspberryS0315:21131-25330	4638.14	0.205049	1.15273	0.000192626	0.0086925	4420.01	4302	4155.37	4789.06	5007.45	5154.98		Similar to PPA1: Soluble inorganic pyrophosphatase 1,chloroplastic (Arabidopsis thaliana)	GO:0000287,GO:0004427,GO:0005737,GO:0006796	Gene3D:G3DSA:3.90.80.10,InterPro:IPR008162,PANTHER:PTHR10286,PANTHER:PTHR10286:SF0,Pfam:PF00719,Phobius:NON_CYTOPLASMIC_DOMAIN,Phobius:SIGNAL_PEPTIDE,Phobius:SIGNAL_PEPTIDE_C_REGION,Phobius:SIGNAL_PEPTIDE_H_REGION,Phobius:SIGNAL_PEPTIDE_N_REGION,ProSitePatterns:PS00387,SUPERFAMILY:SSF50324,SignalP_GRAM_POSITIVE:SignalP-TM
Bras_G27075	Bras_G27075	BraspberryS0911:10403-14182	2400.27	0.24853	1.188	0.000194408	0.00872979	2086.14	2090.34	2354.79	2512.55	2588.52	2769.26		Similar to Idnk: Probable gluconokinase (Rattus norvegicus)
Bras_G08025	Bras_G08025	BraspberryS0045:443251-449740	12026	0.264614	1.20131	0.000194871	0.00872979	9780.08	10731.7	11975.6	12050.7	13415.7	14202.1		Similar to Malate dehydrogenase,glyoxysomal (Citrullus lanatus)	GO:0003824,GO:0005975,GO:0006108,GO:0016491,GO:0016615,GO:0016616,GO:0030060,GO:0044262,GO:0055114	Gene3D:G3DSA:3.40.50.720,Gene3D:G3DSA:3.90.110.10,InterPro:IPR001236,InterPro:IPR001252,InterPro:IPR001557,InterPro:IPR010097,InterPro:IPR015955,InterPro:IPR016040,InterPro:IPR022383,PANTHER:PTHR11540,PANTHER:PTHR11540:SF1,Pfam:PF00056,Pfam:PF02866,ProSitePatterns:PS00068,SUPERFAMILY:SSF51735,SUPERFAMILY:SSF56327,TIGRFAM:TIGR01772
Bras_G11199	Bras_G11199	BraspberryS0081:293119-299053	1079.08	0.268679	1.2047	0.000195547	0.00872979	964.839	994.512	951.584	1175.02	1230.41	1158.13		Similar to PCKA: Phosphoenolpyruvate carboxykinase [ATP] (Arabidopsis thaliana)	GO:0004611,GO:0004612,GO:0005524,GO:0006094,GO:0017076	Gene3D:G3DSA:3.40.449.10,Gene3D:G3DSA:3.90.228.20,Hamap:MF_00453,InterPro:IPR001272,InterPro:IPR008210,InterPro:IPR013035,InterPro:IPR015994,PANTHER:PTHR30031,PANTHER:PTHR30031:SF0,Pfam:PF01293,ProSitePatterns:PS00532,SUPERFAMILY:SSF53795,SUPERFAMILY:SSF68923,TIGRFAM:TIGR00224
Bras_G16494	Bras_G16494	BraspberryS0182:106152-110405	1673.17	0.242182	1.18278	0.000198172	0.00881548	1465.51	1559.76	1542.34	1821.86	1765.96	1883.57		Similar to MTH_1511: Putative arsenical pump-driving ATPase (Methanothermobacter thermautotrophicus (strain ATCC 29096 / DSM 1053 / JCM 10044 / NBRC 100330 / Delta H))	GO:0005524,GO:0016887	Gene3D:G3DSA:3.40.50.300,InterPro:IPR016300,InterPro:IPR025723,InterPro:IPR027417,PANTHER:PTHR10803,PANTHER:PTHR10803:SF0,Pfam:PF02374,SUPERFAMILY:SSF52540,TIGRFAM:TIGR00345
Bras_G24739	Bras_G24739	BraspberryS0562:108812-113821	154.604	-0.478801	-1.39359	0.00020227	0.00896585	215.133	246.628	132.066	125.112	114.664	94.0182		Similar to endA: Endoglucanase A (Fibrobacter succinogenes)		InterPro:IPR006869,InterPro:IPR025757,PANTHER:PTHR23054,Pfam:PF04784,Pfam:PF14389,Phobius:CYTOPLASMIC_DOMAIN,Phobius:NON_CYTOPLASMIC_DOMAIN,Phobius:TRANSMEMBRANE
Bras_G01274	Bras_G01274	BraspberryS0003:2157384-2162824	38.3204	-0.446173	-1.36242	0.000207849	0.00918059	50.8496	47.9926	71.9289	30.3105	19.2251	9.6155		Similar to AAE1: Probable acyl-activating enzyme 1,peroxisomal (Arabidopsis thaliana)	GO:0003824,GO:0008152	Gene3D:G3DSA:2.30.38.10,Gene3D:G3DSA:3.30.300.30,Gene3D:G3DSA:3.40.50.980,InterPro:IPR000873,InterPro:IPR020845,PANTHER:PTHR24095,PANTHER:PTHR24095:SF29,Pfam:PF00501,ProSitePatterns:PS00455,SUPERFAMILY:SSF56801
Bras_G12419	Bras_G12419	BraspberryS0099:481136-487357	396.731	-0.365967	-1.28875	0.000208912	0.00919507	479.812	471.927	419.782	321.163	352.231	335.474		Similar to PERK1: Proline-rich receptor-like protein kinase PERK1 (Arabidopsis thaliana)	GO:0004672,GO:0004674,GO:0005524,GO:0006468,GO:0016772	Gene3D:G3DSA:1.10.510.10,Gene3D:G3DSA:2.60.120.200,Gene3D:G3DSA:3.30.200.20,InterPro:IPR000719,InterPro:IPR001245,InterPro:IPR002290,InterPro:IPR008271,InterPro:IPR011009,InterPro:IPR013320,InterPro:IPR017441,InterPro:IPR019931,PANTHER:PTHR24420,PANTHER:PTHR24420:SF66,Pfam:PF07714,Phobius:CYTOPLASMIC_DOMAIN,Phobius:NON_CYTOPLASMIC_DOMAIN,Phobius:TRANSMEMBRANE,ProSitePatterns:PS00107,ProSitePatter…
Bras_G20897	Bras_G20897	BraspberryS0328:32463-38145	1171.57	0.280404	1.21453	0.000211005	0.0092546	1030.03	975.849	1132	1233.7	1343.7	1314.12		Similar to ctpA: Carboxyl-terminal-processing protease (Synechocystis sp. (strain PCC 6803 / Kazusa))	GO:0005515,GO:0006508,GO:0008236	Gene3D:G3DSA:2.30.42.10,Gene3D:G3DSA:3.30.750.44,Gene3D:G3DSA:3.90.226.10,InterPro:IPR001478,InterPro:IPR004447,InterPro:IPR005151,PANTHER:PTHR32060,PANTHER:PTHR32060:SF0,Pfam:PF00595,Pfam:PF03572,ProSiteProfiles:PS50106,SMART:SM00228,SMART:SM00245,SUPERFAMILY:SSF50156,SUPERFAMILY:SSF52096,TIGRFAM:TIGR00225
Bras_G26379	Bras_G26379	BraspberryS0771:45979-58920	886.345	-0.328788	-1.25596	0.000215107	0.00940155	1061.32	1091.83	856.072	828.058	743.599	737.188		Similar to SEC5B: Exocyst complex component SEC5B (Arabidopsis thaliana)		Coils:Coil,PANTHER:PTHR13043,PANTHER:PTHR13043:SF0
Bras_G11133	Bras_G11133	BraspberryS0080:230906-233121	475.966	0.347465	1.27232	0.000217429	0.0094699	414.62	423.934	386.765	528.822	520.451	581.204		Similar to slr0328: Putative low molecular weight protein-tyrosine-phosphatase slr0328 (Synechocystis sp. (strain PCC 6803 / Kazusa))	GO:0004725,GO:0006470	Gene3D:G3DSA:3.40.50.270,InterPro:IPR000106,InterPro:IPR017867,InterPro:IPR023485,PANTHER:PTHR11717,PANTHER:PTHR11717:SF7,PRINTS:PR00719,Pfam:PF01451,SMART:SM00226,SUPERFAMILY:SSF52788
Bras_G03346	Bras_G03346	BraspberryS0011:680821-686573	6383.88	0.273868	1.20904	0.000223607	0.00970517	5290.97	5177.86	6694.1	7081.7	7177.14	6881.49		Similar to sat: Sulfate adenylyltransferase (Chlorobium tepidum (strain ATCC 49652 / DSM 12025 / TLS))		InterPro:IPR009500,Pfam:PF06549,Phobius:CYTOPLASMIC_DOMAIN,Phobius:NON_CYTOPLASMIC_DOMAIN,Phobius:TRANSMEMBRANE
Bras_G14759	Bras_G14759	BraspberryS0144:120319-123290	863.14	0.298473	1.22984	0.000225199	0.00974045	800.556	690.56	799.472	953.17	994.899	940.182		Similar to efp: Elongation factor P (Microcystis aeruginosa (strain NIES-843))	GO:0003746,GO:0005737,GO:0006414,GO:0043043	Gene3D:G3DSA:2.30.30.30,Gene3D:G3DSA:2.40.50.140,Hamap:MF_00141,InterPro:IPR001059,InterPro:IPR008991,InterPro:IPR011768,InterPro:IPR012340,InterPro:IPR013185,InterPro:IPR013852,InterPro:IPR014722,InterPro:IPR015365,PANTHER:PTHR30053,Pfam:PF01132,Pfam:PF08207,Pfam:PF09285,Phobius:NON_CYTOPLASMIC_DOMAIN,Phobius:SIGNAL_PEPTIDE,Phobius:SIGNAL_PEPTIDE_C_REGION,Phobius:SIGNAL_PEPTIDE_H_REGION,Phobius:…
Bras_G19549	Bras_G19549	BraspberryS0275:185648-187471	426.018	-0.371977	-1.29412	0.000227107	0.00975544	478.508	449.264	549.489	332.771	391.368	354.705		Similar to C1: Anthocyanin regulatory C1 protein (Zea mays)	GO:0003677,GO:0003682	Gene3D:G3DSA:1.10.10.60,InterPro:IPR001005,InterPro:IPR009057,InterPro:IPR017930,PANTHER:PTHR10641,PANTHER:PTHR10641:SF203,Pfam:PF00249,ProSiteProfiles:PS51294,SMART:SM00717,SUPERFAMILY:SSF46689
Bras_G04022	Bras_G04022	BraspberryS0014:429615-432015	8629.95	0.216907	1.16224	0.000226841	0.00975544	7836.06	7414.85	8586.66	9518.15	9371.55	9052.46		Similar to 2-methyl-6-phytyl-1,4-hydroquinone methyltransferase,chloroplastic (Spinacia oleracea)	GO:0008152,GO:0008168	Gene3D:G3DSA:3.40.50.150,InterPro:IPR013216,PANTHER:PTHR10108,PANTHER:PTHR10108:SF9,Pfam:PF08241,Phobius:CYTOPLASMIC_DOMAIN,Phobius:NON_CYTOPLASMIC_DOMAIN,Phobius:TRANSMEMBRANE,SUPERFAMILY:SSF53335
Bras_G22356	Bras_G22356	BraspberryS0396:138791-146302	170.818	-0.449933	-1.36598	0.000232059	0.00975645	224.26	181.305	224.041	150.908	131.143	113.249		Similar to ABCB19: ABC transporter B family member 19 (Arabidopsis thaliana)	GO:0000166,GO:0005524,GO:0006810,GO:0016021,GO:0016887,GO:0017111,GO:0042626,GO:0055085	Gene3D:G3DSA:1.20.1560.10,Gene3D:G3DSA:3.40.50.300,InterPro:IPR001140,InterPro:IPR003439,InterPro:IPR003593,InterPro:IPR011527,InterPro:IPR017871,InterPro:IPR017940,InterPro:IPR027417,PANTHER:PTHR24221,PANTHER:PTHR24221:SF24,Pfam:PF00005,Pfam:PF00664,Phobius:CYTOPLASMIC_DOMAIN,Phobius:NON_CYTOPLASMIC_DOMAIN,Phobius:TRANSMEMBRANE,ProSitePatterns:PS00211,ProSiteProfiles:PS50893,ProSiteProfiles:PS50…
Bras_G01273	Bras_G01273	BraspberryS0003:2152533-2153635	1274.98	-0.351924	-1.27626	0.000232594	0.00975645	1288.19	1255.81	1830.06	1105.37	1071.11	1099.37		Similar to Endochitinase (Pisum sativum)	GO:0004568,GO:0005975,GO:0006032,GO:0016998	Gene3D:G3DSA:1.10.530.10,Gene3D:G3DSA:3.30.20.10,InterPro:IPR000726,InterPro:IPR016283,InterPro:IPR023346,PANTHER:PTHR22595,PANTHER:PTHR22595:SF11,PIRSF:PIRSF001060,Pfam:PF00182,Phobius:NON_CYTOPLASMIC_DOMAIN,Phobius:SIGNAL_PEPTIDE,Phobius:SIGNAL_PEPTIDE_C_REGION,Phobius:SIGNAL_PEPTIDE_H_REGION,Phobius:SIGNAL_PEPTIDE_N_REGION,ProSitePatterns:PS00774,SUPERFAMILY:SSF53955
Bras_G21091	Bras_G21091	BraspberryS0336:135782-144171	2097.21	-0.226681	-1.17014	0.000230902	0.00975645	2384.72	2194.33	2236.87	1908.92	1941.73	1916.69		Similar to LUG: Transcriptional corepressor LEUNIG (Arabidopsis thaliana)	GO:0005515	Gene3D:G3DSA:2.130.10.10,InterPro:IPR001680,InterPro:IPR006594,InterPro:IPR013720,InterPro:IPR015943,InterPro:IPR017986,InterPro:IPR019775,InterPro:IPR020472,PANTHER:PTHR22847,PANTHER:PTHR22847:SF131,PRINTS:PR00320,Pfam:PF00400,Pfam:PF08513,ProSitePatterns:PS00678,ProSiteProfiles:PS50082,ProSiteProfiles:PS50294,ProSiteProfiles:PS50896,SMART:SM00320,SUPERFAMILY:SSF50978
Bras_G06840	Bras_G06840	BraspberryS0034:320962-325437	9636.86	0.177124	1.13063	0.00023091	0.00975645	9040.8	9005.27	9028.84	10145.6	10479.7	10120.8		Similar to Soluble starch synthase 1,chloroplastic/amyloplastic (Solanum tuberosum)	GO:0009011,GO:0009058,GO:0009250	Gene3D:G3DSA:3.40.50.2000,Hamap:MF_00484,InterPro:IPR001296,InterPro:IPR011835,InterPro:IPR013534,PANTHER:PTHR12526,PANTHER:PTHR12526:SF17,Pfam:PF00534,Pfam:PF08323,SUPERFAMILY:SSF53756,TIGRFAM:TIGR02095
Bras_G07985	Bras_G07985	BraspberryS0045:145599-148216	19967.7	0.204017	1.1519	0.000229737	0.00975645	18668.3	19313	17484.6	21241.9	21019.2	22079.3		Similar to CRD1: Magnesium-protoporphyrin IX monomethyl ester [oxidative] cyclase,chloroplastic (Gossypium hirsutum)	GO:0015979,GO:0015995,GO:0016491,GO:0046872,GO:0046914,GO:0048529,GO:0055114	Hamap:MF_01840,InterPro:IPR003251,InterPro:IPR008434,InterPro:IPR009078,PANTHER:PTHR31053,Pfam:PF02915,SUPERFAMILY:SSF47240,TIGRFAM:TIGR02029
Bras_G27635	Bras_G27635	BraspberryS1163:4167-10692	10174.3	0.228719	1.17179	0.000231252	0.00975645	8829.58	8902.62	10223.3	11241.3	11346.9	10502.3		Similar to HSP70: Stromal 70 kDa heat shock-related protein,chloroplastic (Pisum sativum)	GO:0005524,GO:0006457,GO:0051082	Coils:Coil,Gene3D:G3DSA:1.20.1270.10,Gene3D:G3DSA:2.60.34.10,Gene3D:G3DSA:3.30.30.30,Gene3D:G3DSA:3.30.420.40,Gene3D:G3DSA:3.90.640.10,Hamap:MF_00332,InterPro:IPR012725,InterPro:IPR013126,InterPro:IPR018181,PANTHER:PTHR19375,PANTHER:PTHR19375:SF1,PRINTS:PR00301,Pfam:PF00012,ProSitePatterns:PS00297,ProSitePatterns:PS00329,ProSitePatterns:PS01036,SUPERFAMILY:SSF100920,SUPERFAMILY:SSF100934,SUPERFAM…
Bras_G05948	Bras_G05948	BraspberryS0026:493882-497165	825.43	0.327159	1.25454	0.000229687	0.00975645	723.629	617.238	811.263	953.17	885.728	961.55		Similar to AHL: PAP-specific phosphatase HAL2-like (Arabidopsis thaliana)	GO:0006790,GO:0008441,GO:0046854	Gene3D:G3DSA:3.30.540.10,Gene3D:G3DSA:3.40.190.80,InterPro:IPR000760,InterPro:IPR006239,InterPro:IPR020550,InterPro:IPR020583,PANTHER:PTHR20854,PANTHER:PTHR20854:SF3,PRINTS:PR00377,Pfam:PF00459,ProSitePatterns:PS00629,ProSitePatterns:PS00630,SUPERFAMILY:SSF56655,TIGRFAM:TIGR01330
Bras_G10345	Bras_G10345	BraspberryS0070:285512-289670	4245.1	0.222314	1.1666	0.000234982	0.00982367	3851.53	4182.02	3663.66	4411.15	4644.23	4718.01		Similar to At4g02530: Thylakoid lumenal 16.5 kDa protein,chloroplastic (Arabidopsis thaliana)
Bras_G02576	Bras_G02576	BraspberryS0008:344506-348485	968.937	0.297953	1.2294	0.000241878	0.0100782	830.544	870.532	867.863	971.872	1106.13	1166.68		Similar to CPN60B4: Chaperonin 60 subunit beta 4,chloroplastic (Arabidopsis thaliana)	GO:0005524,GO:0005737,GO:0006457,GO:0042026,GO:0044267	Coils:Coil,Gene3D:G3DSA:1.10.560.10,Gene3D:G3DSA:3.50.7.10,InterPro:IPR001844,InterPro:IPR002423,InterPro:IPR018370,InterPro:IPR027409,InterPro:IPR027413,PANTHER:PTHR11353,PANTHER:PTHR11353:SF8,PRINTS:PR00298,Pfam:PF00118,ProSitePatterns:PS00296,SUPERFAMILY:SSF48592,SUPERFAMILY:SSF52029,SUPERFAMILY:SSF54849,TIGRFAM:TIGR02348
Bras_G00107	Bras_G00107	BraspberryS0001:569857-576433	1259.57	-0.298551	-1.22991	0.000248127	0.0103043	1461.6	1543.76	1212.18	1083.44	1162.43	1094.03		Similar to UBC2: Ubiquitin-conjugating enzyme E2 2 (Medicago sativa)	GO:0016881	Gene3D:G3DSA:3.10.110.10,InterPro:IPR000608,InterPro:IPR016135,InterPro:IPR023313,PANTHER:PTHR24067,PANTHER:PTHR24067:SF26,Pfam:PF00179,ProSitePatterns:PS00183,ProSiteProfiles:PS50127,SMART:SM00212,SUPERFAMILY:SSF54495
Bras_G05873	Bras_G05873	BraspberryS0025:976155-988462	565.42	-0.345282	-1.2704	0.000250797	0.0103807	718.414	638.568	580.148	501.091	508.778	445.518		Similar to NAP1: Protein NAP1 (Arabidopsis thaliana)		InterPro:IPR019137,PANTHER:PTHR12093,PANTHER:PTHR12093:SF1,Pfam:PF09735
Bras_G01856	Bras_G01856	BraspberryS0005:1115044-1118416	781.711	0.32751	1.25485	0.000259637	0.0107111	640.184	693.226	701.601	827.413	815.007	1012.83		Similar to SCRM: Transcription factor ICE1 (Arabidopsis thaliana)	GO:0046983	Gene3D:G3DSA:4.10.280.10,InterPro:IPR011598,PANTHER:PTHR31945,PANTHER:PTHR31945:SF0,Pfam:PF00010,ProSiteProfiles:PS50888,SMART:SM00353,SUPERFAMILY:SSF47459
Bras_G03796	Bras_G03796	BraspberryS0013:425229-426816	5334.16	0.275463	1.21038	0.000262164	0.0107798	4403.06	4340.66	5582.15	6096.93	5983.81	5598.36		Similar to RPL27: 50S ribosomal protein L27,chloroplastic (Arabidopsis thaliana)	GO:0003735,GO:0005622,GO:0005840,GO:0006412	Gene3D:G3DSA:2.40.50.100,Hamap:MF_00539,InterPro:IPR001684,InterPro:IPR018261,PANTHER:PTHR15893,PRINTS:PR00063,Pfam:PF01016,ProSitePatterns:PS00831,SUPERFAMILY:SSF110324,TIGRFAM:TIGR00062
Bras_G17598	Bras_G17598	BraspberryS0214:129509-133097	5735.98	0.186649	1.13812	0.000268877	0.0108078	5431.78	5197.86	5421.79	6133.69	6239.23	5991.53		Similar to CGS1: Cystathionine gamma-synthase,chloroplastic (Arabidopsis thaliana)	GO:0003824,GO:0030170	Gene3D:G3DSA:3.40.640.10,Gene3D:G3DSA:3.90.1150.10,InterPro:IPR000277,InterPro:IPR015421,InterPro:IPR015422,InterPro:IPR015424,PANTHER:PTHR11808,PANTHER:PTHR11808:SF14,Pfam:PF01053,ProSitePatterns:PS00868,SUPERFAMILY:SSF53383
Bras_G08014	Bras_G08014	BraspberryS0045:350382-358973	2852.52	0.207758	1.15489	0.000268625	0.0108078	2620.71	2672.92	2615.38	2962.05	3125.45	3118.63		Similar to MRL1: Pentatricopeptide repeat-containing protein MRL1,chloroplastic (Arabidopsis thaliana)	GO:0005515	Coils:Coil,Gene3D:G3DSA:1.25.40.10,InterPro:IPR002885,InterPro:IPR011990,PANTHER:PTHR24015,Pfam:PF01535,Pfam:PF13041,Pfam:PF13812,Phobius:CYTOPLASMIC_DOMAIN,Phobius:NON_CYTOPLASMIC_DOMAIN,Phobius:TRANSMEMBRANE,ProSiteProfiles:PS51375,TIGRFAM:TIGR00756
Bras_G13060	Bras_G13060	BraspberryS0111:161584-162732	1844.93	0.250491	1.18961	0.000268721	0.0108078	1661.09	1601.08	1756.95	2032.74	2139.48	1878.23		Similar to FAD2-2: Omega-6 fatty acid desaturase,endoplasmic reticulum isozyme 2 (Glycine max)	GO:0006629,GO:0016717,GO:0055114	InterPro:IPR005804,InterPro:IPR021863,PANTHER:PTHR32100,PANTHER:PTHR32100:SF5,Pfam:PF00487,Pfam:PF11960,Phobius:CYTOPLASMIC_DOMAIN,Phobius:NON_CYTOPLASMIC_DOMAIN,Phobius:TRANSMEMBRANE
Bras_G07997	Bras_G07997	BraspberryS0045:248386-252645	1600.3	0.26853	1.20458	0.000265335	0.0108078	1345.56	1377.12	1587.15	1672.88	1780.38	1838.7		Similar to TPI: Triosephosphate isomerase,chloroplastic (Fragaria ananassa)	GO:0003824,GO:0004807,GO:0006096,GO:0008152	Gene3D:G3DSA:3.20.20.70,Hamap:MF_00147_B,InterPro:IPR000652,InterPro:IPR013785,InterPro:IPR020861,InterPro:IPR022896,PANTHER:PTHR21139,Pfam:PF00121,Phobius:NON_CYTOPLASMIC_DOMAIN,Phobius:SIGNAL_PEPTIDE,Phobius:SIGNAL_PEPTIDE_C_REGION,Phobius:SIGNAL_PEPTIDE_H_REGION,Phobius:SIGNAL_PEPTIDE_N_REGION,ProSitePatterns:PS00171,ProSiteProfiles:PS51440,SUPERFAMILY:SSF51351,TIGRFAM:TIGR00419
Bras_G09966	Bras_G09966	BraspberryS0065:309000-309985	28029.7	0.274168	1.2093	0.000268385	0.0108078	23143.1	23100.4	29085.2	31602.9	31374.7	29872.2		Similar to Chlorophyll a-b binding protein,chloroplastic (Spinacia oleracea)	GO:0009765,GO:0016020	Gene3D:G3DSA:1.10.3460.10,InterPro:IPR001344,InterPro:IPR022796,InterPro:IPR023329,PANTHER:PTHR21649,PANTHER:PTHR21649:SF0,Pfam:PF00504,Phobius:NON_CYTOPLASMIC_DOMAIN,Phobius:SIGNAL_PEPTIDE,Phobius:SIGNAL_PEPTIDE_C_REGION,Phobius:SIGNAL_PEPTIDE_H_REGION,Phobius:SIGNAL_PEPTIDE_N_REGION,SUPERFAMILY:SSF103511,SignalP_GRAM_POSITIVE:SignalP-TM
Bras_G13234	Bras_G13234	BraspberryS0114:438291-439529	848.908	0.292342	1.22463	0.000268899	0.0108078	749.706	718.555	788.859	888.034	955.762	992.533		Similar to gH: Envelope glycoprotein H (Murid herpesvirus 1 (strain Smith))
Bras_G05547	Bras_G05547	BraspberryS0023:750489-759171	747.353	0.334306	1.26077	0.000263963	0.0108078	578.904	601.24	759.38	837.732	878.862	828.001		Similar to Ftcd: Formimidoyltransferase-cyclodeaminase (Rattus norvegicus)	GO:0005542,GO:0008152,GO:0016740	Gene3D:G3DSA:3.30.70.670,Gene3D:G3DSA:3.30.990.10,InterPro:IPR012886,InterPro:IPR013802,InterPro:IPR022384,PANTHER:PTHR12234,Pfam:PF07837,SUPERFAMILY:SSF55116
Bras_G01448	Bras_G01448	BraspberryS0004:723655-726457	477.661	-0.342208	-1.2677	0.000273839	0.0109711	490.243	562.579	578.968	410.804	409.906	413.467		Similar to tlcd2: TLC domain-containing protein 2 (Danio rerio)	GO:0016021	InterPro:IPR006634,Pfam:PF03798,Phobius:CYTOPLASMIC_DOMAIN,Phobius:NON_CYTOPLASMIC_DOMAIN,Phobius:TRANSMEMBRANE,ProSiteProfiles:PS50922,SMART:SM00724
Bras_G01768	Bras_G01768	BraspberryS0005:569625-573578	377.641	-0.431379	-1.34852	0.000281059	0.0112244	443.305	455.929	472.844	357.922	337.126	198.72		Similar to ARA12: Subtilisin-like protease (Arabidopsis thaliana)	GO:0004252,GO:0006508,GO:0042802,GO:0043086	Gene3D:G3DSA:3.40.50.200,InterPro:IPR000209,InterPro:IPR003137,InterPro:IPR010259,InterPro:IPR015500,InterPro:IPR023828,PANTHER:PTHR10795,PANTHER:PTHR10795:SF17,PRINTS:PR00723,Pfam:PF00082,Pfam:PF02225,Pfam:PF05922,Phobius:NON_CYTOPLASMIC_DOMAIN,Phobius:SIGNAL_PEPTIDE,Phobius:SIGNAL_PEPTIDE_C_REGION,Phobius:SIGNAL_PEPTIDE_H_REGION,Phobius:SIGNAL_PEPTIDE_N_REGION,ProSitePatterns:PS00138,SUPERFAMIL…
Bras_G07337	Bras_G07337	BraspberryS0039:162061-166989	181.093	-0.433931	-1.35091	0.000286754	0.0114154	220.348	230.631	208.712	161.871	142.128	122.865		Similar to AAMP: Angio-associated migratory cell protein (Canis familiaris)	GO:0005515	Gene3D:G3DSA:2.130.10.10,InterPro:IPR001680,InterPro:IPR011047,InterPro:IPR015943,InterPro:IPR017986,InterPro:IPR019775,InterPro:IPR020472,PANTHER:PTHR19857,PANTHER:PTHR19857:SF16,PRINTS:PR00320,Pfam:PF00400,ProSitePatterns:PS00678,ProSiteProfiles:PS50082,ProSiteProfiles:PS50294,SMART:SM00320,SUPERFAMILY:SSF50998
Bras_G18332	Bras_G18332	BraspberryS0237:161903-165969	1580.05	-0.260645	-1.19801	0.000288237	0.011438	1665	1666.41	1876.05	1471.67	1472.09	1329.08		Similar to CNGC2: Cyclic nucleotide-gated ion channel 2 (Arabidopsis thaliana)		Gene3D:G3DSA:1.10.287.630,Gene3D:G3DSA:1.10.287.70,Gene3D:G3DSA:2.60.120.10,InterPro:IPR000595,InterPro:IPR014710,InterPro:IPR018490,PANTHER:PTHR10217,PANTHER:PTHR10217:SF419,Pfam:PF00027,Phobius:CYTOPLASMIC_DOMAIN,Phobius:NON_CYTOPLASMIC_DOMAIN,Phobius:TRANSMEMBRANE,ProSiteProfiles:PS50042,SUPERFAMILY:SSF51206,SUPERFAMILY:SSF81324
Bras_G12734	Bras_G12734	BraspberryS0105:90904-92261	1996.65	0.268816	1.20482	0.00029163	0.011536	1645.44	1725.07	2006.93	2073.37	2301.52	2227.59		Similar to RPL28: 50S ribosomal protein L28,chloroplastic (Arabidopsis thaliana)	GO:0003735,GO:0005622,GO:0005840,GO:0006412	Gene3D:G3DSA:2.30.170.40,Hamap:MF_00373,InterPro:IPR001383,Pfam:PF00830,SUPERFAMILY:SSF143800,TIGRFAM:TIGR00009
Bras_G27051	Bras_G27051	BraspberryS0907:6525-24821	3432.46	0.219468	1.1643	0.000292885	0.0115491	3322.18	3228.83	2920.78	3762.38	3734.47	3626.11		Similar to mnmG: tRNA uridine 5-carboxymethylaminomethyl modification enzyme MnmG (Synechocystis sp. (strain PCC 6803 / Kazusa))	GO:0000287,GO:0003824,GO:0005986,GO:0008033,GO:0008152,GO:0016791,GO:0050307,GO:0050660	Gene3D:G3DSA:3.40.50.1000,Gene3D:G3DSA:3.50.50.60,Gene3D:G3DSA:3.90.1070.10,InterPro:IPR002218,InterPro:IPR006378,InterPro:IPR006379,InterPro:IPR006380,InterPro:IPR012847,InterPro:IPR013679,InterPro:IPR020595,InterPro:IPR023214,InterPro:IPR026904,PANTHER:PTHR11806,Pfam:PF01134,Pfam:PF05116,Pfam:PF08472,Pfam:PF13932,ProSitePatterns:PS01280,SUPERFAMILY:SSF51905,SUPERFAMILY:SSF54427,SUPERFAMILY:SSF5…
Bras_G10362	Bras_G10362	BraspberryS0070:379033-381480	3205.98	0.221381	1.16585	0.000296367	0.0116496	2910.16	2782.23	3143.65	3594.06	3417.95	3387.86		Similar to SPX1: SPX domain-containing protein 1 (Arabidopsis thaliana)		Coils:Coil,InterPro:IPR004331,PANTHER:PTHR10783,PANTHER:PTHR10783:SF25,Pfam:PF03105,ProSiteProfiles:PS51382
Bras_G21687	Bras_G21687	BraspberryS0363:83122-89682	1610.47	0.288343	1.22124	0.000298615	0.0117012	1521.58	1521.1	1251.09	1654.18	1781.07	1933.78		Similar to FIM1: Fimbrin-1 (Arabidopsis thaliana)	GO:0005509,GO:0005515	Gene3D:G3DSA:1.10.238.10,Gene3D:G3DSA:1.10.418.10,InterPro:IPR001715,InterPro:IPR011992,PANTHER:PTHR19961,PANTHER:PTHR19961:SF9,Pfam:PF00307,ProSiteProfiles:PS50021,SMART:SM00033,SUPERFAMILY:SSF47473,SUPERFAMILY:SSF47576
Bras_G00982	Bras_G00982	BraspberryS0003:526973-527994	2145.41	-0.231837	-1.17433	0.000299605	0.0117033	2299.97	2476.95	2213.29	2027.58	1936.93	1917.76		Similar to RCE1: NEDD8-conjugating enzyme Ubc12 (Arabidopsis thaliana)	GO:0016881	Gene3D:G3DSA:3.10.110.10,InterPro:IPR000608,InterPro:IPR016135,InterPro:IPR023313,PANTHER:PTHR24067,PANTHER:PTHR24067:SF39,Pfam:PF00179,ProSitePatterns:PS00183,ProSiteProfiles:PS50127,SMART:SM00212,SUPERFAMILY:SSF54495
Bras_G13435	Bras_G13435	BraspberryS0118:354060-356478	4058.81	0.213945	1.15986	0.000308738	0.0120225	3919.33	3636.77	3663.66	4200.27	4288.57	4644.29		Similar to ycf23: Uncharacterized protein ycf23 (Pyropia yezoensis)	GO:0003824	Gene3D:G3DSA:3.20.20.70,InterPro:IPR007570,InterPro:IPR013785,Pfam:PF04481,SUPERFAMILY:SSF51569
Bras_G09249	Bras_G09249	BraspberryS0057:509219-515298	1031.52	-0.287781	-1.22076	0.000324476	0.0125961	1168.24	1219.81	1049.45	950.59	845.904	955.14		Similar to LCAT3: Phospholipase A(1) LCAT3 (Arabidopsis thaliana)	GO:0006629,GO:0008374	Gene3D:G3DSA:3.40.50.1820,InterPro:IPR003386,PANTHER:PTHR11440,PANTHER:PTHR11440:SF3,Pfam:PF02450,SUPERFAMILY:SSF53474
Bras_G07135	Bras_G07135	BraspberryS0037:264986-267240	322.848	0.428031	1.3454	0.000325915	0.0126128	220.348	219.966	327.807	458.527	382.442	327.995		Similar to At1g67340: F-box protein At1g67340 (Arabidopsis thaliana)	GO:0005515,GO:0008270	Gene3D:G3DSA:1.25.40.10,InterPro:IPR001810,InterPro:IPR002893,InterPro:IPR006597,InterPro:IPR011990,PANTHER:PTHR12298,Pfam:PF01753,Pfam:PF08238,ProSiteProfiles:PS50865,SUPERFAMILY:SSF144232,SUPERFAMILY:SSF81383,SUPERFAMILY:SSF81901
Bras_G21406	Bras_G21406	BraspberryS0351:73161-73760	1073.86	0.332375	1.25908	0.000330189	0.0126996	968.751	1009.18	813.622	1412.99	1077.29	1161.34		Similar to psaB: Photosystem I P700 chlorophyll a apoprotein A2 (Lotus japonicus)	GO:0009522,GO:0009579,GO:0015979,GO:0016021	Gene3D:G3DSA:1.20.1130.10,InterPro:IPR001280,Pfam:PF00223,SUPERFAMILY:SSF81558
Bras_G21611	Bras_G21611	BraspberryS0360:128979-131987	375.41	0.365133	1.288	0.000330022	0.0126996	314.225	315.951	320.732	433.376	392.741	475.433		Similar to ycf3: Photosystem I assembly protein Ycf3 (Helianthus annuus)	GO:0005515	Gene3D:G3DSA:1.25.40.10,InterPro:IPR001440,InterPro:IPR011990,InterPro:IPR013026,InterPro:IPR013105,InterPro:IPR019734,PANTHER:PTHR26312,PANTHER:PTHR26312:SF52,Pfam:PF00515,Pfam:PF07719,Pfam:PF13374,ProSiteProfiles:PS50005,ProSiteProfiles:PS50293,SMART:SM00028,SUPERFAMILY:SSF48452
XLOC_010490			259.75	-0.403163	-1.3224	0.000338545	0.0129697	316.832	305.286	298.328	219.913	179.892	238.251
Bras_G18834	Bras_G18834	BraspberryS0252:214453-217028	1361.85	-0.238694	-1.17992	0.000341178	0.0129697	1470.73	1473.1	1502.25	1211.78	1238.65	1274.59		Similar to JKD: Zinc finger protein JACKDAW (Arabidopsis thaliana)	GO:0003676,GO:0008270	Gene3D:G3DSA:3.30.160.60,InterPro:IPR007087,InterPro:IPR013087,InterPro:IPR015880,PANTHER:PTHR10593,PANTHER:PTHR10593:SF17,Pfam:PF00096,ProSitePatterns:PS00028,ProSiteProfiles:PS50157,SMART:SM00355,SUPERFAMILY:SSF57667
Bras_G04084	Bras_G04084	BraspberryS0014:828407-831892	2474.18	0.228384	1.17152	0.000341177	0.0129697	2294.75	2376.96	2123.67	2635.73	2600.88	2813.07		Similar to RRF: Ribosome-recycling factor,chloroplastic (Spinacia oleracea)	GO:0006412	Coils:Coil,Gene3D:G3DSA:1.10.132.20,Hamap:MF_00040,InterPro:IPR002661,InterPro:IPR023584,PANTHER:PTHR20982,PANTHER:PTHR20982:SF3,Pfam:PF01765,SUPERFAMILY:SSF55194,TIGRFAM:TIGR00496
Bras_G24741	Bras_G24741	BraspberryS0563:8608-10455	123.046	0.459653	1.37521	0.000341361	0.0129697	100.395	98.6514	73.108	128.336	176.459	161.327		Similar to PCMP-A2: Pentatricopeptide repeat-containing protein At4g18520 (Arabidopsis thaliana)	GO:0005515	Gene3D:G3DSA:1.25.40.10,InterPro:IPR002885,InterPro:IPR011990,PANTHER:PTHR24015,PANTHER:PTHR24015:SF106,Pfam:PF01535,Pfam:PF13041,Pfam:PF13812,ProSiteProfiles:PS51375,TIGRFAM:TIGR00756
Bras_G22502	Bras_G22502	BraspberryS0404:61052-68288	3286.07	0.198848	1.14778	0.000345538	0.0130886	3066.62	3128.85	2950.26	3469.59	3511.33	3589.79		Similar to At4g26100: Casein kinase I isoform delta-like (Arabidopsis thaliana)	GO:0004672,GO:0004674,GO:0005524,GO:0006468,GO:0016772	Gene3D:G3DSA:1.10.510.10,Gene3D:G3DSA:3.30.200.20,InterPro:IPR000719,InterPro:IPR002290,InterPro:IPR008271,InterPro:IPR011009,InterPro:IPR017441,PANTHER:PTHR11909,PANTHER:PTHR11909:SF20,Pfam:PF00069,ProSitePatterns:PS00107,ProSitePatterns:PS00108,ProSiteProfiles:PS50011,SMART:SM00220,SUPERFAMILY:SSF56112
Bras_G15603	Bras_G15603	BraspberryS0162:238985-240670	1576.58	0.255987	1.19415	0.000352403	0.0133083	1404.23	1399.78	1465.7	1673.53	1625.21	1891.05		Similar to 28 kDa ribonucleoprotein,chloroplastic (Nicotiana sylvestris)	GO:0000166,GO:0003676	Gene3D:G3DSA:3.30.70.330,InterPro:IPR000504,InterPro:IPR003954,InterPro:IPR012677,PANTHER:PTHR24011,PANTHER:PTHR24011:SF95,Pfam:PF00076,ProSiteProfiles:PS50102,SMART:SM00360,SMART:SM00361,SUPERFAMILY:SSF54928
Bras_G07230	Bras_G07230	BraspberryS0038:91489-93830	5129.97	0.209586	1.15636	0.000360485	0.0135725	4502.15	4573.96	5132.89	5484.27	5551.25	5535.32		Similar to High molecular mass early light-inducible protein HV58,chloroplastic (Hordeum vulgare)		Gene3D:G3DSA:1.20.1620.10,InterPro:IPR022796,InterPro:IPR023329,Pfam:PF00504,Phobius:CYTOPLASMIC_DOMAIN,Phobius:NON_CYTOPLASMIC_DOMAIN,Phobius:SIGNAL_PEPTIDE,Phobius:SIGNAL_PEPTIDE_C_REGION,Phobius:SIGNAL_PEPTIDE_H_REGION,Phobius:SIGNAL_PEPTIDE_N_REGION,Phobius:TRANSMEMBRANE,SUPERFAMILY:SSF103511
Bras_G08256	Bras_G08256	BraspberryS0047:571253-575204	244.777	-0.411341	-1.32992	0.000365695	0.0136868	264.679	303.953	304.224	167.675	198.43	229.704		Similar to CPRF2: Light-inducible protein CPRF2 (Petroselinum crispum)	GO:0003700,GO:0006355,GO:0043565	Coils:Coil,Gene3D:G3DSA:1.20.5.170,InterPro:IPR004827,InterPro:IPR020983,PANTHER:PTHR22952,PANTHER:PTHR22952:SF43,Pfam:PF00170,Pfam:PF12498,ProSitePatterns:PS00036,ProSiteProfiles:PS50217,SMART:SM00338,SUPERFAMILY:SSF57959
Bras_G14576	Bras_G14576	BraspberryS0140:49185-55220	9022.86	0.188282	1.13941	0.00036571	0.0136868	8390.19	8398.7	8433.37	9634.24	9166.25	10114.4		Similar to Ribulose bisphosphate carboxylase/oxygenase activase,chloroplastic (Spinacia oleracea)
Bras_G08908	Bras_G08908	BraspberryS0054:510101-511647	1307.64	0.260749	1.1981	0.000369273	0.0137789	1168.24	1087.83	1279.39	1473.61	1415.79	1420.96		Similar to RPL18: 50S ribosomal protein L18,chloroplastic (Arabidopsis thaliana)	GO:0003735,GO:0005622,GO:0005840,GO:0006412	Gene3D:G3DSA:3.30.420.100,Hamap:MF_01337_B,InterPro:IPR004389,InterPro:IPR005484,PANTHER:PTHR12899,Pfam:PF00861,SUPERFAMILY:SSF53137,TIGRFAM:TIGR00060
Bras_G27469	Bras_G27469	BraspberryS1057:10941-15153	310.557	-0.43901	-1.35567	0.000378318	0.0140326	406.797	487.924	247.624	252.803	222.462	245.729		Similar to ECH: Golgi apparatus membrane protein-like protein ECHIDNA (Arabidopsis thaliana)	GO:0016021	InterPro:IPR008564,PANTHER:PTHR13019,Pfam:PF05832,Phobius:CYTOPLASMIC_DOMAIN,Phobius:NON_CYTOPLASMIC_DOMAIN,Phobius:TRANSMEMBRANE
Bras_G14180	Bras_G14180	BraspberryS0133:33674-35601	1264.02	0.263073	1.20003	0.000378079	0.0140326	1056.11	1123.83	1232.22	1408.47	1336.14	1427.37		Similar to At2g23930: Probable small nuclear ribonucleoprotein G (Arabidopsis thaliana)		Gene3D:G3DSA:2.30.30.100,InterPro:IPR001163,InterPro:IPR006649,InterPro:IPR010920,PANTHER:PTHR10553,Pfam:PF01423,SMART:SM00651,SUPERFAMILY:SSF50182
Bras_G22877	Bras_G22877	BraspberryS0425:120453-120872	662.725	-0.294021	-1.22605	0.000382373	0.0140578	726.237	761.215	728.722	575.9	606.277	577.998		Similar to aroC: Chorismate synthase (Clostridium thermocellum (strain ATCC 27405 / DSM 1237))
XLOC_009016			312.039	0.378415	1.29991	0.000380536	0.0140578	232.083	269.292	279.461	340.51	367.337	383.552
Bras_G10320	Bras_G10320	BraspberryS0070:113756-116221	37.9843	0.445121	1.36143	0.000382356	0.0140578	23.4691	23.9963	18.8666	59.3313	56.3021	45.9407		Similar to RFS6: Probable galactinol--sucrose galactosyltransferase 6 (Arabidopsis thaliana)	GO:0003824	Gene3D:G3DSA:3.20.20.70,InterPro:IPR008811,InterPro:IPR013785,InterPro:IPR017853,PANTHER:PTHR31268,PANTHER:PTHR31268:SF0,Pfam:PF05691,SUPERFAMILY:SSF51445
Bras_G24535	Bras_G24535	BraspberryS0544:34335-41815	105.579	-0.456544	-1.37225	0.000384827	0.0140653	132.991	143.978	123.812	92.2214	72.0941	68.3769		Similar to DRP4C: Dynamin-related protein 4C (Arabidopsis thaliana)	GO:0003924,GO:0005525	InterPro:IPR000375,InterPro:IPR003130,InterPro:IPR020850,InterPro:IPR022812,PANTHER:PTHR11566,PANTHER:PTHR11566:SF12,Pfam:PF01031,Pfam:PF02212,ProSiteProfiles:PS51388,SMART:SM00302
Bras_G05122	Bras_G05122	BraspberryS0020:855508-856549	692.018	0.319782	1.24814	0.000383916	0.0140653	565.865	561.246	683.914	813.225	799.215	728.641		Similar to RNF150: RING finger protein 150 (Homo sapiens)	GO:0005515,GO:0008270	Gene3D:G3DSA:3.30.40.10,InterPro:IPR001841,InterPro:IPR013083,PANTHER:PTHR14155,PANTHER:PTHR14155:SF33,Pfam:PF13639,ProSiteProfiles:PS50089,SMART:SM00184,SUPERFAMILY:SSF57850
Bras_G25671	Bras_G25671	BraspberryS0660:73163-76343	297.416	-0.374375	-1.29628	0.00038893	0.0141738	338.998	363.944	332.524	240.55	240.314	268.166		Similar to ST2: High affinity sulfate transporter 2 (Stylosanthes hamata)	GO:0008271,GO:0008272,GO:0015116,GO:0016020,GO:0016021,GO:0055085	Gene3D:G3DSA:3.30.750.24,InterPro:IPR001902,InterPro:IPR002645,InterPro:IPR011547,PANTHER:PTHR11814,PANTHER:PTHR11814:SF46,Pfam:PF00916,Pfam:PF01740,Pfam:PF13792,Phobius:CYTOPLASMIC_DOMAIN,Phobius:NON_CYTOPLASMIC_DOMAIN,Phobius:TRANSMEMBRANE,ProSiteProfiles:PS50801,SUPERFAMILY:SSF52091,TIGRFAM:TIGR00815
Bras_G20660	Bras_G20660	BraspberryS0318:10793-13630	67.6123	-0.46148	-1.37695	0.000394866	0.0143067	82.1417	103.984	84.8997	30.9554	55.6155	48.0775		Similar to cap5A: Capsular polysaccharide type 5 biosynthesis protein cap5A (Staphylococcus aureus (strain Newman))		InterPro:IPR021319,PANTHER:PTHR31289,PANTHER:PTHR31289:SF0,Pfam:PF11145,Phobius:CYTOPLASMIC_DOMAIN,Phobius:NON_CYTOPLASMIC_DOMAIN,Phobius:SIGNAL_PEPTIDE,Phobius:SIGNAL_PEPTIDE_C_REGION,Phobius:SIGNAL_PEPTIDE_H_REGION,Phobius:SIGNAL_PEPTIDE_N_REGION,Phobius:TRANSMEMBRANE,SignalP_EUK:SignalP-noTM,SignalP_GRAM_NEGATIVE:SignalP-noTM,SignalP_GRAM_POSITIVE:SignalP-TM
Bras_G09925	Bras_G09925	BraspberryS0065:65670-71003	825.649	-0.333004	-1.25963	0.000394173	0.0143067	1070.45	941.187	804.188	773.886	728.494	635.691		Similar to GAUT15: Probable galacturonosyltransferase 15 (Arabidopsis thaliana)	GO:0016757	Gene3D:G3DSA:3.90.550.10,InterPro:IPR002495,PANTHER:PTHR32116,PANTHER:PTHR32116:SF2,Pfam:PF01501,Phobius:CYTOPLASMIC_DOMAIN,Phobius:NON_CYTOPLASMIC_DOMAIN,Phobius:TRANSMEMBRANE,SUPERFAMILY:SSF53448
Bras_G05809	Bras_G05809	BraspberryS0025:515192-516925	2721.27	0.207102	1.15437	0.000397861	0.0143322	2622.02	2416.96	2508.08	2916.26	2976.46	2887.86		Similar to FKBP13: Peptidyl-prolyl cis-trans isomerase FKBP13,chloroplastic (Arabidopsis thaliana)	GO:0006457	Gene3D:G3DSA:3.10.50.40,InterPro:IPR001179,InterPro:IPR023566,PANTHER:PTHR10516,PANTHER:PTHR10516:SF15,Pfam:PF00254,ProSiteProfiles:PS50059,SUPERFAMILY:SSF54534
Bras_G01968	Bras_G01968	BraspberryS0005:1789572-1792731	729.619	0.294217	1.22622	0.000396718	0.0143322	659.741	679.894	599.014	786.139	835.605	817.318		Similar to CLKR27: 3-oxoacyl-[acyl-carrier-protein] reductase,chloroplastic (Cuphea lanceolata)	GO:0004316,GO:0006633,GO:0008152,GO:0016491,GO:0051287,GO:0055114	Gene3D:G3DSA:3.40.50.720,InterPro:IPR002198,InterPro:IPR002347,InterPro:IPR011284,InterPro:IPR016040,InterPro:IPR020842,InterPro:IPR020904,PANTHER:PTHR24312,PANTHER:PTHR24312:SF0,PRINTS:PR00080,PRINTS:PR00081,Pfam:PF00106,ProSitePatterns:PS00061,SMART:SM00822,SUPERFAMILY:SSF51735,TIGRFAM:TIGR01830
Bras_G07093	Bras_G07093	BraspberryS0036:788554-793751	619.166	0.33218	1.25891	0.000399749	0.0143588	525.446	463.928	616.702	709.396	716.821	682.701		Similar to At2g37660: Uncharacterized protein At2g37660,chloroplastic (Arabidopsis thaliana)		Gene3D:G3DSA:3.40.50.720,InterPro:IPR016040,PANTHER:PTHR10366,PANTHER:PTHR10366:SF95,Pfam:PF13460,Phobius:CYTOPLASMIC_DOMAIN,Phobius:NON_CYTOPLASMIC_DOMAIN,Phobius:TRANSMEMBRANE,SUPERFAMILY:SSF51735
Bras_G15704	Bras_G15704	BraspberryS0165:142684-147162	6590.44	0.224796	1.16861	0.00040138	0.0143761	5623.45	5777.77	6727.12	7162.96	7061.1	7190.26		Similar to ycf39: Uncharacterized protein ycf39 (Cyanophora paradoxa)		Gene3D:G3DSA:3.40.50.720,InterPro:IPR008979,InterPro:IPR013857,InterPro:IPR016040,PANTHER:PTHR10366,PANTHER:PTHR10366:SF54,Pfam:PF08547,Pfam:PF13460,SUPERFAMILY:SSF49785,SUPERFAMILY:SSF51735
Bras_G16698	Bras_G16698	BraspberryS0188:108953-111580	6698.7	0.227709	1.17097	0.000404789	0.0144568	5738.19	5823.1	6839.14	7281.62	7064.54	7445.6		Similar to 28 kDa ribonucleoprotein,chloroplastic (Spinacia oleracea)	GO:0000166,GO:0003676	Gene3D:G3DSA:3.30.70.330,InterPro:IPR000504,InterPro:IPR012677,PANTHER:PTHR24012,PANTHER:PTHR24012:SF151,Pfam:PF00076,Phobius:NON_CYTOPLASMIC_DOMAIN,Phobius:SIGNAL_PEPTIDE,Phobius:SIGNAL_PEPTIDE_C_REGION,Phobius:SIGNAL_PEPTIDE_H_REGION,Phobius:SIGNAL_PEPTIDE_N_REGION,ProSiteProfiles:PS50102,SMART:SM00360,SUPERFAMILY:SSF54928
Bras_G02302	Bras_G02302	BraspberryS0007:587370-590600	345.259	-0.386186	-1.30693	0.000412195	0.0146793	426.355	342.613	445.723	302.46	307.602	246.798		Similar to WAT1: Protein WALLS ARE THIN 1 (Arabidopsis thaliana)	GO:0016020	InterPro:IPR000620,PANTHER:PTHR31218,Pfam:PF00892,Phobius:CYTOPLASMIC_DOMAIN,Phobius:NON_CYTOPLASMIC_DOMAIN,Phobius:TRANSMEMBRANE,SUPERFAMILY:SSF103481
Bras_G24756	Bras_G24756	BraspberryS0564:10029-15215	763.52	-0.297549	-1.22905	0.000416935	0.0148059	868.355	838.537	846.638	644.905	633.742	748.941		Similar to CLC-C: Chloride channel protein CLC-c (Arabidopsis thaliana)	GO:0005216,GO:0005247,GO:0005515,GO:0006821,GO:0016020,GO:0055085	Gene3D:G3DSA:1.10.3080.10,Gene3D:G3DSA:3.10.580.10,InterPro:IPR000644,InterPro:IPR001807,InterPro:IPR002251,InterPro:IPR014743,PANTHER:PTHR11689,PANTHER:PTHR11689:SF11,PRINTS:PR00762,PRINTS:PR01120,Pfam:PF00571,Pfam:PF00654,Phobius:CYTOPLASMIC_DOMAIN,Phobius:NON_CYTOPLASMIC_DOMAIN,Phobius:TRANSMEMBRANE,SUPERFAMILY:SSF54631,SUPERFAMILY:SSF81340
Bras_G14876	Bras_G14876	BraspberryS0146:340308-345154	2108.73	0.264623	1.20132	0.000420543	0.0148918	1774.52	1802.39	2108.34	2192.68	2244.53	2529.95		Similar to AGL19: Agamous-like MADS-box protein AGL19 (Arabidopsis thaliana)	GO:0003677,GO:0003700,GO:0005634,GO:0006355,GO:0046983	Coils:Coil,InterPro:IPR002100,InterPro:IPR002487,PANTHER:PTHR11945,PANTHER:PTHR11945:SF19,PRINTS:PR00404,Pfam:PF00319,Pfam:PF01486,ProSitePatterns:PS00350,ProSiteProfiles:PS50066,ProSiteProfiles:PS51297,SMART:SM00432,SUPERFAMILY:SSF55455
Bras_G10710	Bras_G10710	BraspberryS0074:263187-267977	718.251	-0.307673	-1.23771	0.000425625	0.0150005	760.137	759.882	897.342	628.137	664.639	599.366		Similar to Bifunctional aspartate aminotransferase and glutamate/aspartate-prephenate aminotransferase (Petunia hybrida)	GO:0003824,GO:0009058,GO:0030170	Gene3D:G3DSA:3.40.640.10,Gene3D:G3DSA:3.90.1150.10,InterPro:IPR004838,InterPro:IPR004839,InterPro:IPR015421,InterPro:IPR015422,InterPro:IPR015424,PANTHER:PTHR11751,PANTHER:PTHR11751:SF35,Pfam:PF00155,ProSitePatterns:PS00105,SUPERFAMILY:SSF53383
Bras_G00606	Bras_G00606	BraspberryS0002:777201-780499	208.293	0.409929	1.32862	0.000426014	0.0150005	153.853	159.975	189.845	261.187	232.761	252.14		Similar to CYP707A7: Abscisic acid 8'-hydroxylase 3 (Oryza sativa subsp. japonica)	GO:0005506,GO:0009055,GO:0016705,GO:0020037,GO:0055114	Gene3D:G3DSA:1.10.630.10,InterPro:IPR001128,InterPro:IPR002401,InterPro:IPR017972,PANTHER:PTHR24286,PANTHER:PTHR24286:SF10,PRINTS:PR00385,PRINTS:PR00463,Pfam:PF00067,Phobius:NON_CYTOPLASMIC_DOMAIN,Phobius:SIGNAL_PEPTIDE,Phobius:SIGNAL_PEPTIDE_C_REGION,Phobius:SIGNAL_PEPTIDE_H_REGION,Phobius:SIGNAL_PEPTIDE_N_REGION,ProSitePatterns:PS00086,SUPERFAMILY:SSF48264
XLOC_016901			198.791	-0.436906	-1.3537	0.000427723	0.0150184	250.337	293.288	189.845	177.349	155.861	126.07
Bras_G04332	Bras_G04332	BraspberryS0016:598275-601675	12597.8	0.197015	1.14632	0.000429388	0.0150346	11305.6	11222.3	12556.9	13281.8	13709.6	13510.8		Similar to CAS2: L-3-cyanoalanine synthase 2,mitochondrial (Malus domestica)	GO:0004124,GO:0006535	Gene3D:G3DSA:3.40.50.1100,InterPro:IPR001216,InterPro:IPR001926,InterPro:IPR005856,InterPro:IPR005859,PANTHER:PTHR10314,PANTHER:PTHR10314:SF8,Pfam:PF00291,ProSitePatterns:PS00901,SUPERFAMILY:SSF53686,TIGRFAM:TIGR01136,TIGRFAM:TIGR01139
Bras_G26913	Bras_G26913	BraspberryS0879:37481-39237	1271.42	0.254057	1.19256	0.000430617	0.0150355	1164.33	1119.83	1161.47	1332.37	1352.62	1497.88		Similar to PPC6-7: Probable protein phosphatase 2C 73 (Arabidopsis thaliana)	GO:0003824	Gene3D:G3DSA:3.60.40.10,InterPro:IPR001932,InterPro:IPR015655,PANTHER:PTHR13832,PANTHER:PTHR13832:SF198,Pfam:PF00481,Phobius:NON_CYTOPLASMIC_DOMAIN,Phobius:SIGNAL_PEPTIDE,Phobius:SIGNAL_PEPTIDE_C_REGION,Phobius:SIGNAL_PEPTIDE_H_REGION,Phobius:SIGNAL_PEPTIDE_N_REGION,SMART:SM00332,SUPERFAMILY:SSF81606
Bras_G04275	Bras_G04275	BraspberryS0015:1105236-1108687	1332.89	0.273789	1.20898	0.000431882	0.0150377	1298.62	1198.48	1081.29	1369.13	1489.94	1559.85		Similar to At2g37240: Thioredoxin-like protein AAED1,chloroplastic (Arabidopsis thaliana)		Gene3D:G3DSA:3.40.30.10,InterPro:IPR012336,Pfam:PF13911,SUPERFAMILY:SSF52833
Bras_G00094	Bras_G00094	BraspberryS0001:489688-495609	684.055	-0.306154	-1.23641	0.00043402	0.0150701	722.326	819.873	759.38	574.61	652.28	575.862		Similar to SUC3: Sucrose transport protein SUC3 (Arabidopsis thaliana)	GO:0016021,GO:0055085	Gene3D:G3DSA:1.20.1250.20,InterPro:IPR011701,InterPro:IPR016196,PANTHER:PTHR19432,PANTHER:PTHR19432:SF2,Pfam:PF07690,Phobius:CYTOPLASMIC_DOMAIN,Phobius:NON_CYTOPLASMIC_DOMAIN,Phobius:TRANSMEMBRANE,SUPERFAMILY:SSF103473
Bras_G05820	Bras_G05820	BraspberryS0025:593439-595271	72.4844	-0.459483	-1.37505	0.000438576	0.0151862	95.1801	115.982	75.4664	56.1067	49.436	42.7356		Similar to CAT5: Cationic amino acid transporter 5 (Arabidopsis thaliana)	GO:0003333,GO:0015171,GO:0016020	InterPro:IPR002293,InterPro:IPR015606,PANTHER:PTHR11785,PANTHER:PTHR11785:SF53,Pfam:PF13520,Pfam:PF13906,Phobius:CYTOPLASMIC_DOMAIN,Phobius:NON_CYTOPLASMIC_DOMAIN,Phobius:TRANSMEMBRANE
Bras_G15209	Bras_G15209	BraspberryS0153:358657-364204	1383	0.24548	1.18549	0.000444805	0.0153593	1246.47	1222.48	1300.62	1572.92	1534.57	1420.96		Similar to FRK2: Fructokinase-2 (Solanum lycopersicum)	GO:0000166,GO:0003676	Coils:Coil,Gene3D:G3DSA:3.30.70.330,Gene3D:G3DSA:3.40.1190.20,InterPro:IPR000504,InterPro:IPR011611,InterPro:IPR012677,PANTHER:PTHR10584,PANTHER:PTHR10584:SF34,Pfam:PF00076,Pfam:PF00294,ProSiteProfiles:PS50102,SMART:SM00360,SUPERFAMILY:SSF53613,SUPERFAMILY:SSF54928
Bras_G00461	Bras_G00461	BraspberryS0001:2633405-2636931	240.54	-0.409444	-1.32817	0.00044651	0.0153757	256.856	261.293	341.957	208.949	174.399	199.789		Similar to Defensin J1-2 (Capsicum annuum)	GO:0006952	Gene3D:G3DSA:3.30.30.10,InterPro:IPR003614,InterPro:IPR008176,InterPro:IPR008177,PRINTS:PR00288,Pfam:PF00304,Phobius:NON_CYTOPLASMIC_DOMAIN,Phobius:SIGNAL_PEPTIDE,Phobius:SIGNAL_PEPTIDE_C_REGION,Phobius:SIGNAL_PEPTIDE_H_REGION,Phobius:SIGNAL_PEPTIDE_N_REGION,ProSitePatterns:PS00940,SMART:SM00505,SUPERFAMILY:SSF57095,SignalP_EUK:SignalP-noTM,SignalP_GRAM_POSITIVE:SignalP-TM
Bras_G15322	Bras_G15322	BraspberryS0156:144601-147693	257.469	-0.388369	-1.30891	0.000452589	0.0154573	288.148	295.954	323.09	234.745	197.744	205.131		Similar to At4g12770: Auxilin-related protein 2 (Arabidopsis thaliana)		Gene3D:G3DSA:1.10.287.110,InterPro:IPR001623,PANTHER:PTHR23172,PANTHER:PTHR23172:SF30,Pfam:PF00226,SUPERFAMILY:SSF46565
Bras_G01217	Bras_G01217	BraspberryS0003:1847615-1849651	3321.1	0.219199	1.16409	0.000451711	0.0154573	2989.7	3036.86	3127.14	3370.27	3524.37	3878.25		Similar to VITISV_013255: Translation factor GUF1 homolog,chloroplastic (Vitis vinifera)	GO:0003924,GO:0005525	Gene3D:G3DSA:2.40.30.10,Gene3D:G3DSA:3.30.70.240,Gene3D:G3DSA:3.30.70.870,Gene3D:G3DSA:3.40.50.300,Hamap:MF_00071,Hamap:MF_03138,InterPro:IPR000640,InterPro:IPR000795,InterPro:IPR004161,InterPro:IPR005225,InterPro:IPR006297,InterPro:IPR009000,InterPro:IPR009022,InterPro:IPR013842,InterPro:IPR027417,InterPro:IPR027518,PANTHER:PTHR23115,PANTHER:PTHR23115:SF40,PRINTS:PR00315,Pfam:PF00009,Pfam:PF0067…
Bras_G23652	Bras_G23652	BraspberryS0476:119956-121807	1091.66	0.260637	1.19801	0.000450129	0.0154573	966.143	981.181	1001.11	1139.55	1180.97	1281		Similar to RPS15: 40S ribosomal protein S15 (Oryza sativa subsp. japonica)	GO:0003723,GO:0003735,GO:0005840,GO:0006412,GO:0015935	Gene3D:G3DSA:3.30.860.10,Hamap:MF_00531,InterPro:IPR002222,InterPro:IPR005713,InterPro:IPR020934,InterPro:IPR023575,PANTHER:PTHR11880,PRINTS:PR00975,Pfam:PF00203,Phobius:NON_CYTOPLASMIC_DOMAIN,Phobius:SIGNAL_PEPTIDE,Phobius:SIGNAL_PEPTIDE_C_REGION,Phobius:SIGNAL_PEPTIDE_H_REGION,Phobius:SIGNAL_PEPTIDE_N_REGION,ProSitePatterns:PS00323,SUPERFAMILY:SSF54570,SignalP_EUK:SignalP-noTM,SignalP_GRAM_NEGA…
Bras_G13468	Bras_G13468	BraspberryS0119:98772-101793	289.367	-0.435095	-1.352	0.000456599	0.0155517	379.417	451.93	234.653	246.354	227.268	196.584		Similar to ATG8C: Autophagy-related protein 8C (Oryza sativa subsp. japonica)		Gene3D:G3DSA:3.10.20.90,InterPro:IPR004241,PANTHER:PTHR10969,PANTHER:PTHR10969:SF4,Pfam:PF02991,SUPERFAMILY:SSF54236
Bras_G12893	Bras_G12893	BraspberryS0108:163989-168135	885.054	-0.296376	-1.22806	0.00046061	0.0156457	1026.12	1043.84	891.446	719.714	784.109	845.096		Similar to RNR2A: Ribonucleoside-diphosphate reductase small chain A (Arabidopsis thaliana)	GO:0009186,GO:0016491,GO:0046914,GO:0055114	Gene3D:G3DSA:1.10.620.20,InterPro:IPR000358,InterPro:IPR009078,InterPro:IPR012348,PANTHER:PTHR23409,PANTHER:PTHR23409:SF6,Pfam:PF00268,Phobius:CYTOPLASMIC_DOMAIN,Phobius:NON_CYTOPLASMIC_DOMAIN,Phobius:TRANSMEMBRANE,ProSitePatterns:PS00368,SUPERFAMILY:SSF47240
Bras_G04928	Bras_G04928	BraspberryS0019:765163-765832	4183.35	0.269707	1.20556	0.000464151	0.0157233	3421.27	3406.14	4427.75	4729.09	4614.71	4501.12		Similar to GOS2: Protein translation factor SUI1 homolog (Oryza sativa subsp. japonica)	GO:0003743,GO:0006413	Gene3D:G3DSA:3.30.780.10,InterPro:IPR001950,InterPro:IPR005874,PANTHER:PTHR10388,PIRSF:PIRSF004499,Pfam:PF01253,Phobius:NON_CYTOPLASMIC_DOMAIN,Phobius:SIGNAL_PEPTIDE,Phobius:SIGNAL_PEPTIDE_C_REGION,Phobius:SIGNAL_PEPTIDE_H_REGION,Phobius:SIGNAL_PEPTIDE_N_REGION,ProSiteProfiles:PS50296,SUPERFAMILY:SSF55159,TIGRFAM:TIGR01160
Bras_G09471	Bras_G09471	BraspberryS0060:343715-346987	408.844	0.345992	1.27102	0.000467786	0.0158036	328.567	335.948	385.586	482.389	477.194	443.381		Similar to IQD14: Protein IQ-DOMAIN 14 (Arabidopsis thaliana)	GO:0005515	InterPro:IPR000048,InterPro:IPR025064,InterPro:IPR027417,PANTHER:PTHR32547,PANTHER:PTHR32547:SF0,Pfam:PF00612,Pfam:PF13178,ProSiteProfiles:PS50096,SMART:SM00015,SUPERFAMILY:SSF52540,SignalP_GRAM_POSITIVE:SignalP-TM
Bras_G09480	Bras_G09480	BraspberryS0060:404385-406223	926.408	0.270916	1.20657	0.000490412	0.0165233	804.467	786.545	898.521	1018.31	1019.62	1031		Protein of unknown function		InterPro:IPR021325,Pfam:PF11152
Bras_G17645	Bras_G17645	BraspberryS0215:135975-136860	1347.52	0.333882	1.2604	0.00049657	0.0166858	1009.17	1022.51	1456.26	1656.12	1474.15	1466.9		Similar to PSRP5: 50S ribosomal protein 5,chloroplastic (Pisum sativum)		Phobius:NON_CYTOPLASMIC_DOMAIN,Phobius:SIGNAL_PEPTIDE,Phobius:SIGNAL_PEPTIDE_C_REGION,Phobius:SIGNAL_PEPTIDE_H_REGION,Phobius:SIGNAL_PEPTIDE_N_REGION,SignalP_GRAM_POSITIVE:SignalP-TM
Bras_G02171	Bras_G02171	BraspberryS0006:1611005-1613639	34748.8	0.242796	1.18328	0.000508915	0.0170548	29504.5	29770	35489.2	38317	38331.4	37080.6		Similar to THI1: Thiamine thiazole synthase,chloroplastic (Citrus sinensis)	GO:0006950,GO:0009228	Gene3D:G3DSA:3.50.50.60,Hamap:MF_03158,InterPro:IPR002922,InterPro:IPR027495,PANTHER:PTHR10617,PANTHER:PTHR10617:SF54,PRINTS:PR00419,Pfam:PF01946,SUPERFAMILY:SSF51905,SignalP_GRAM_POSITIVE:SignalP-TM,TIGRFAM:TIGR00292
Bras_G12394	Bras_G12394	BraspberryS0099:331162-332829	21568.7	0.267878	1.20404	0.000510793	0.017072	17904.3	17445.3	22731.9	24394.2	24122	22814.4		Similar to PSAH: Photosystem I reaction center subunit VI,chloroplastic (Spinacia oleracea)	GO:0009522,GO:0009538,GO:0015979	Gene3D:G3DSA:1.20.5.220,InterPro:IPR004928,Pfam:PF03244,Phobius:NON_CYTOPLASMIC_DOMAIN,Phobius:SIGNAL_PEPTIDE,Phobius:SIGNAL_PEPTIDE_C_REGION,Phobius:SIGNAL_PEPTIDE_H_REGION,Phobius:SIGNAL_PEPTIDE_N_REGION
Bras_G03696	Bras_G03696	BraspberryS0012:1191307-1194413	642.88	-0.314421	-1.24351	0.000519083	0.0173028	662.349	706.557	803.009	603.631	538.989	542.742		Similar to YSL7: Probable metal-nicotianamine transporter YSL7 (Arabidopsis thaliana)	GO:0055085	InterPro:IPR004813,PANTHER:PTHR31645,PANTHER:PTHR31645:SF0,Pfam:PF03169,Phobius:CYTOPLASMIC_DOMAIN,Phobius:NON_CYTOPLASMIC_DOMAIN,Phobius:TRANSMEMBRANE,TIGRFAM:TIGR00728
Bras_G13342	Bras_G13342	BraspberryS0117:75535-78708	10717.1	0.207072	1.15434	0.000534079	0.0177553	10368.1	9902.46	9439.19	10775.7	11487	12330.3		Similar to PSY: Phytoene synthase,chloroplastic (Daucus carota)	GO:0009058,GO:0016740,GO:0016765	Gene3D:G3DSA:1.10.600.10,InterPro:IPR002060,InterPro:IPR008949,InterPro:IPR019845,PANTHER:PTHR31480,PANTHER:PTHR31480:SF0,Pfam:PF00494,Phobius:CYTOPLASMIC_DOMAIN,Phobius:NON_CYTOPLASMIC_DOMAIN,Phobius:TRANSMEMBRANE,ProSitePatterns:PS01044,ProSitePatterns:PS01045,SUPERFAMILY:SSF48576
Bras_G03492	Bras_G03492	BraspberryS0012:122894-125190	1116.08	0.261974	1.19912	0.000551401	0.0182825	924.42	1003.84	1086.01	1233.06	1257.87	1191.25		Similar to ARR5: Two-component response regulator ARR5 (Arabidopsis thaliana)	GO:0000156,GO:0000160,GO:0006355	Gene3D:G3DSA:3.40.50.2300,InterPro:IPR001789,InterPro:IPR011006,PANTHER:PTHR26402,PANTHER:PTHR26402:SF256,Pfam:PF00072,ProSiteProfiles:PS50110,SMART:SM00448,SUPERFAMILY:SSF52172
Bras_G03868	Bras_G03868	BraspberryS0013:833039-843059	1065.42	-0.270158	-1.20594	0.000555701	0.0183433	1208.66	1246.47	1075.4	1011.86	942.03	908.131		Similar to B'ETA: Serine/threonine protein phosphatase 2A 59 kDa regulatory subunit B' eta isoform (Arabidopsis thaliana)	GO:0000159,GO:0005488,GO:0007165,GO:0008601	InterPro:IPR002554,InterPro:IPR016024,PANTHER:PTHR10257,PANTHER:PTHR10257:SF3,Pfam:PF01603,SUPERFAMILY:SSF48371
Bras_G14184	Bras_G14184	BraspberryS0133:51822-56889	3251.31	0.23652	1.17815	0.000556168	0.0183433	2778.48	2794.23	3315.8	3414.77	3534.67	3669.92		Similar to FFC: Signal recognition particle 54 kDa protein,chloroplastic (Arabidopsis thaliana)	GO:0000166,GO:0003924,GO:0005525,GO:0006614,GO:0008312,GO:0017111,GO:0048500	Gene3D:G3DSA:1.10.260.30,Gene3D:G3DSA:1.20.120.140,Gene3D:G3DSA:3.40.50.300,Hamap:MF_00306,InterPro:IPR000897,InterPro:IPR003593,InterPro:IPR004125,InterPro:IPR004780,InterPro:IPR013822,InterPro:IPR022941,InterPro:IPR027417,PANTHER:PTHR11564,PANTHER:PTHR11564:SF7,Pfam:PF00448,Pfam:PF02881,Pfam:PF02978,ProSitePatterns:PS00300,SMART:SM00382,SMART:SM00962,SMART:SM00963,SUPERFAMILY:SSF47446,SUPERFAMI…
Bras_G12268	Bras_G12268	BraspberryS0097:486266-489111	230.343	-0.417944	-1.33602	0.000564685	0.0185264	331.175	301.287	202.816	188.312	175.772	182.695		Similar to CYCD2-1: Cyclin-D2-1 (Arabidopsis thaliana)	GO:0005634	Gene3D:G3DSA:1.10.472.10,InterPro:IPR004367,InterPro:IPR006671,InterPro:IPR013763,PANTHER:PTHR10177,PANTHER:PTHR10177:SF76,Pfam:PF00134,Pfam:PF02984,SMART:SM00385,SUPERFAMILY:SSF47954
Bras_G00426	Bras_G00426	BraspberryS0001:2427931-2440231	803.747	0.279651	1.2139	0.000564334	0.0185264	726.237	759.882	666.226	920.924	889.161	860.053		Similar to NPF2.13: Protein NRT1/ PTR FAMILY 2.13 (Arabidopsis thaliana)	GO:0005215,GO:0006810,GO:0016020	Gene3D:G3DSA:1.20.1250.20,InterPro:IPR000109,InterPro:IPR016196,PANTHER:PTHR11654,PANTHER:PTHR11654:SF20,Pfam:PF00854,Phobius:CYTOPLASMIC_DOMAIN,Phobius:NON_CYTOPLASMIC_DOMAIN,Phobius:TRANSMEMBRANE,SUPERFAMILY:SSF103473
Bras_G03028	Bras_G03028	BraspberryS0009:1162966-1165107	11173.6	0.212503	1.1587	0.000570346	0.0186631	9708.37	9842.47	11350.6	12321.6	12113.2	11705.3		Similar to CPN21: 20 kDa chaperonin,chloroplastic (Arabidopsis thaliana)	GO:0005524,GO:0005737,GO:0006457	Gene3D:G3DSA:2.30.33.40,Hamap:MF_00580,InterPro:IPR011032,InterPro:IPR017416,InterPro:IPR018369,InterPro:IPR020818,PANTHER:PTHR10772,PANTHER:PTHR10772:SF0,PIRSF:PIRSF038157,PRINTS:PR00297,Pfam:PF00166,ProSitePatterns:PS00681,SMART:SM00883,SUPERFAMILY:SSF50129
Bras_G22865	Bras_G22865	BraspberryS0425:63421-67972	2900.09	0.215568	1.16116	0.000573153	0.018706	2648.09	2739.57	2617.74	2964.63	3062.97	3367.56		Similar to ureD: Urease accessory protein UreD (Rhodopseudomonas palustris (strain BisA53))		Coils:Coil,Phobius:CYTOPLASMIC_DOMAIN,Phobius:NON_CYTOPLASMIC_DOMAIN,Phobius:TRANSMEMBRANE
Bras_G14861	Bras_G14861	BraspberryS0146:254868-259900	1499.51	-0.254973	-1.19331	0.000576364	0.0187618	1676.73	1781.06	1477.49	1331.08	1404.81	1325.87		Similar to HMGS: Hydroxymethylglutaryl-CoA synthase (Arabidopsis thaliana)	GO:0003824,GO:0004421,GO:0008152,GO:0008299	Gene3D:G3DSA:3.40.47.10,InterPro:IPR000590,InterPro:IPR010122,InterPro:IPR013528,InterPro:IPR013746,InterPro:IPR016038,InterPro:IPR016039,PANTHER:PTHR11877,PANTHER:PTHR11877:SF10,Pfam:PF01154,Pfam:PF08540,ProSitePatterns:PS01226,SUPERFAMILY:SSF53901,TIGRFAM:TIGR01833
Bras_G09631	Bras_G09631	BraspberryS0062:215955-218843	423.703	-0.33449	-1.26093	0.00058835	0.0188559	498.066	485.258	465.769	384.363	379.696	329.064		Similar to GID1B: Gibberellin receptor GID1B (Arabidopsis thaliana)	GO:0008152,GO:0016787	Gene3D:G3DSA:3.40.50.1820,InterPro:IPR002168,InterPro:IPR013094,PANTHER:PTHR23024,PANTHER:PTHR23024:SF10,Pfam:PF07859,ProSitePatterns:PS01173,ProSitePatterns:PS01174,SUPERFAMILY:SSF53474
Bras_G07673	Bras_G07673	BraspberryS0042:352721-356496	3804.56	0.189345	1.14025	0.000589812	0.0188559	3436.91	3591.44	3601.16	3968.75	4203.43	4025.69		Similar to NYC1: Probable chlorophyll(ide) b reductase NYC1,chloroplastic (Oryza sativa subsp. japonica)	GO:0008152,GO:0016491	Coils:Coil,Gene3D:G3DSA:3.40.50.720,InterPro:IPR002198,InterPro:IPR002347,InterPro:IPR016040,PANTHER:PTHR24314,PANTHER:PTHR24314:SF3,PRINTS:PR00081,Pfam:PF00106,Phobius:CYTOPLASMIC_DOMAIN,Phobius:NON_CYTOPLASMIC_DOMAIN,Phobius:TRANSMEMBRANE,SUPERFAMILY:SSF51735
Bras_G07714	Bras_G07714	BraspberryS0042:615462-630133	6381.43	0.189403	1.14029	0.000587118	0.0188559	5938.98	5625.79	6261.35	6661.22	6965.66	6835.55		Similar to VIL1: VIN3-like protein 1 (Arabidopsis thaliana)	GO:0005515,GO:0005524	Gene3D:G3DSA:2.60.40.10,Gene3D:G3DSA:3.40.50.300,InterPro:IPR000808,InterPro:IPR002744,InterPro:IPR003961,InterPro:IPR010376,InterPro:IPR013783,InterPro:IPR019591,InterPro:IPR027417,PANTHER:PTHR23264,PANTHER:PTHR23264:SF3,Pfam:PF00041,Pfam:PF01883,Pfam:PF06155,Pfam:PF10609,ProSitePatterns:PS01215,ProSiteProfiles:PS50853,SUPERFAMILY:SSF117916,SUPERFAMILY:SSF49265,SUPERFAMILY:SSF52540
Bras_G05967	Bras_G05967	BraspberryS0026:655557-659581	41716.4	0.198233	1.14729	0.000580913	0.0188559	37169.8	38663.3	40268.4	44338.5	44791.7	45066.8		Similar to Transketolase,chloroplastic (Solanum tuberosum)	GO:0003824,GO:0004802,GO:0008152	Gene3D:G3DSA:3.40.50.920,Gene3D:G3DSA:3.40.50.970,InterPro:IPR005474,InterPro:IPR005475,InterPro:IPR005476,InterPro:IPR005478,InterPro:IPR009014,InterPro:IPR015941,InterPro:IPR020826,PANTHER:PTHR11624,PANTHER:PTHR11624:SF1,Pfam:PF00456,Pfam:PF02779,Pfam:PF02780,Phobius:NON_CYTOPLASMIC_DOMAIN,Phobius:SIGNAL_PEPTIDE,Phobius:SIGNAL_PEPTIDE_C_REGION,Phobius:SIGNAL_PEPTIDE_H_REGION,Phobius:SIGNAL_PEPT…
Bras_G06233	Bras_G06233	BraspberryS0029:182767-183051	2208.61	0.246418	1.18626	0.000584262	0.0188559	1846.23	2001.02	2166.12	2582.2	2420.99	2235.07		Similar to dxs: 1-deoxy-D-xylulose-5-phosphate synthase (Cronobacter sakazakii (strain ATCC BAA-894))		InterPro:IPR021584,Pfam:PF11493,SUPERFAMILY:SSF144256,SignalP_GRAM_POSITIVE:SignalP-TM
Bras_G25652	Bras_G25652	BraspberryS0658:36130-38640	906.579	0.290116	1.22274	0.000588206	0.0188559	769.264	731.886	906.775	982.835	984.6	1064.12		Similar to spp27: Upstream activation factor subunit spp27 (Schizosaccharomyces pombe (strain 972 / ATCC 24843))	GO:0005515	Gene3D:G3DSA:1.10.245.10,InterPro:IPR003121,InterPro:IPR019835,PANTHER:PTHR13844,PANTHER:PTHR13844:SF0,Pfam:PF02201,Phobius:NON_CYTOPLASMIC_DOMAIN,Phobius:SIGNAL_PEPTIDE,Phobius:SIGNAL_PEPTIDE_C_REGION,Phobius:SIGNAL_PEPTIDE_H_REGION,Phobius:SIGNAL_PEPTIDE_N_REGION,SMART:SM00151,SUPERFAMILY:SSF47592
Bras_G16477	Bras_G16477	BraspberryS0182:20682-23485	655.765	0.315867	1.24476	0.000584455	0.0188559	567.169	543.916	602.552	661.028	731.927	828.001		Similar to Mb2951c: Uncharacterized protein Mb2951c (Mycobacterium bovis (strain ATCC BAA-935 / AF2122/97))		InterPro:IPR003772,Pfam:PF02620
Bras_G16542	Bras_G16542	BraspberryS0183:67111-74960	472.704	0.325638	1.25322	0.00060899	0.0194193	412.012	382.607	432.752	521.083	510.838	576.93		Similar to XLG1: Extra-large guanine nucleotide-binding protein 1 (Arabidopsis thaliana)	GO:0003924,GO:0004871,GO:0007165,GO:0007186,GO:0019001,GO:0031683	Gene3D:G3DSA:1.10.400.10,Gene3D:G3DSA:3.40.50.300,InterPro:IPR001019,InterPro:IPR011011,InterPro:IPR011025,InterPro:IPR027417,PANTHER:PTHR10218,PANTHER:PTHR10218:SF90,PRINTS:PR00318,Pfam:PF00503,SMART:SM00275,SUPERFAMILY:SSF47895,SUPERFAMILY:SSF52540,SUPERFAMILY:SSF57903
Bras_G06535	Bras_G06535	BraspberryS0031:585516-586451	1884.9	0.270584	1.2063	0.000621359	0.0197633	1542.44	1558.42	1964.48	2146.89	2081.12	2016.05		Similar to rps5: 30S ribosomal protein S5,chloroplastic (Arabidopsis thaliana)	GO:0003735,GO:0005622,GO:0005840,GO:0006412	Gene3D:G3DSA:3.30.230.10,InterPro:IPR000851,InterPro:IPR005324,InterPro:IPR014721,InterPro:IPR020568,PANTHER:PTHR13718,PANTHER:PTHR13718:SF54,Pfam:PF03719,Phobius:CYTOPLASMIC_DOMAIN,Phobius:NON_CYTOPLASMIC_DOMAIN,Phobius:TRANSMEMBRANE,SUPERFAMILY:SSF54211
Bras_G14434	Bras_G14434	BraspberryS0137:313036-314433	71.7667	-0.440605	-1.35717	0.000628124	0.0199278	75.6225	75.9882	140.32	61.9109	42.5699	34.1884		Similar to DCR: BAHD acyltransferase DCR (Arabidopsis thaliana)	GO:0016747	Gene3D:G3DSA:3.30.559.10,InterPro:IPR003480,InterPro:IPR023213,PANTHER:PTHR31896,PANTHER:PTHR31896:SF0,Pfam:PF02458,SUPERFAMILY:SSF52777
Bras_G05603	Bras_G05603	BraspberryS0024:83405-90924	1631.66	-0.258548	-1.19627	0.000646365	0.020403	1788.86	1981.03	1606.02	1405.25	1461.79	1547.03		Similar to AMPD: AMP deaminase (Arabidopsis thaliana)	GO:0003876,GO:0006188,GO:0009168,GO:0019239	Gene3D:G3DSA:3.20.20.140,InterPro:IPR001365,InterPro:IPR006329,InterPro:IPR006650,PANTHER:PTHR11359,Pfam:PF00962,Phobius:NON_CYTOPLASMIC_DOMAIN,Phobius:SIGNAL_PEPTIDE,Phobius:SIGNAL_PEPTIDE_C_REGION,Phobius:SIGNAL_PEPTIDE_H_REGION,Phobius:SIGNAL_PEPTIDE_N_REGION,ProSitePatterns:PS00485,SUPERFAMILY:SSF51556,TIGRFAM:TIGR01429
Bras_G18634	Bras_G18634	BraspberryS0246:161077-163339	2358.89	0.226185	1.16974	0.000645163	0.020403	2050.94	2091.68	2339.46	2517.06	2679.84	2474.39		Similar to FKBP18: Peptidyl-prolyl cis-trans isomerase FKBP18,chloroplastic (Arabidopsis thaliana)	GO:0006457	Gene3D:G3DSA:3.10.50.40,InterPro:IPR001179,InterPro:IPR023566,PANTHER:PTHR10516,PANTHER:PTHR10516:SF177,Pfam:PF00254,ProSiteProfiles:PS50059,SUPERFAMILY:SSF54534
Bras_G23674	Bras_G23674	BraspberryS0477:95433-98815	1264.93	-0.282843	-1.21659	0.00065127	0.0204359	1529.4	1478.44	1208.64	1187.92	1134.97	1050.23		Similar to CM1: Chorismate mutase 1,chloroplastic (Arabidopsis thaliana)	GO:0004106,GO:0009073,GO:0046417	Gene3D:G3DSA:1.10.590.10,InterPro:IPR008238,InterPro:IPR020822,PANTHER:PTHR21145,PANTHER:PTHR21145:SF0,PIRSF:PIRSF017318,Pfam:PF01817,ProSiteProfiles:PS51169,SUPERFAMILY:SSF48600,TIGRFAM:TIGR01802
Bras_G12074	Bras_G12074	BraspberryS0095:288379-288858	28592	0.226766	1.17021	0.000652315	0.0204359	24565.6	24862.8	29118.2	31554.6	31169.4	30281.3		Similar to PSAG: Photosystem I reaction center subunit V,chloroplastic (Arabidopsis thaliana)	GO:0009522,GO:0015979,GO:0016020,GO:0016168	Gene3D:G3DSA:1.10.286.40,InterPro:IPR000549,InterPro:IPR016370,InterPro:IPR017494,InterPro:IPR023618,PIRSF:PIRSF002912,Pfam:PF01241,Phobius:CYTOPLASMIC_DOMAIN,Phobius:NON_CYTOPLASMIC_DOMAIN,Phobius:TRANSMEMBRANE,ProSitePatterns:PS01026,TIGRFAM:TIGR03051
Bras_G12929	Bras_G12929	BraspberryS0108:417366-419872	660.998	0.31405	1.24319	0.000651958	0.0204359	572.384	578.577	577.789	655.868	739.48	841.891		Similar to PSRP2: 30S ribosomal protein 2,chloroplastic (Spinacia oleracea)	GO:0000166,GO:0003676	Gene3D:G3DSA:3.30.70.330,InterPro:IPR000504,InterPro:IPR012677,PANTHER:PTHR24012,PANTHER:PTHR24012:SF151,Pfam:PF00076,ProSiteProfiles:PS50102,SMART:SM00360,SUPERFAMILY:SSF54928
Bras_G01691	Bras_G01691	BraspberryS0005:126223-128051	5353.9	0.27547	1.21039	0.000655803	0.0204493	4215.3	4467.31	5668.23	6399.39	5858.16	5515.02		Similar to RPS6: 30S ribosomal protein S6 alpha,chloroplastic (Arabidopsis thaliana)	GO:0003735,GO:0005840,GO:0006412,GO:0019843	Gene3D:G3DSA:3.30.70.60,Hamap:MF_00360,InterPro:IPR000529,InterPro:IPR014717,InterPro:IPR020814,Pfam:PF01250,SUPERFAMILY:SSF54995
Bras_G06783	Bras_G06783	BraspberryS0033:799483-800596	468.808	0.31385	1.24302	0.000656014	0.0204493	410.709	407.937	410.348	526.242	545.855	511.758		Similar to CYCU1-1: Cyclin-U1-1 (Arabidopsis thaliana)	GO:0000079,GO:0019901	InterPro:IPR012389,InterPro:IPR013763,InterPro:IPR013922,PANTHER:PTHR15615,PANTHER:PTHR15615:SF0,PIRSF:PIRSF027110,Pfam:PF08613,SUPERFAMILY:SSF47954
Bras_G04542	Bras_G04542	BraspberryS0017:695248-699104	99.2094	-0.441903	-1.3584	0.000663963	0.0206456	106.915	119.981	149.754	59.9762	81.7067	76.924		Similar to C1: Anthocyanin regulatory C1 protein (Zea mays)	GO:0003677,GO:0003682	Gene3D:G3DSA:1.10.10.60,InterPro:IPR001005,InterPro:IPR009057,InterPro:IPR017930,PANTHER:PTHR10641,PANTHER:PTHR10641:SF203,Pfam:PF00249,ProSiteProfiles:PS51294,SMART:SM00717,SUPERFAMILY:SSF46689
Bras_G01625	Bras_G01625	BraspberryS0004:1775439-1784572	39.802	-0.426521	-1.34399	0.000668108	0.0207229	54.7611	65.3232	47.1665	28.3758	26.0912	17.0942		Similar to AGT2: Alanine--glyoxylate aminotransferase 2 homolog 1,mitochondrial (Arabidopsis thaliana)	GO:0003824,GO:0008483,GO:0030170	Gene3D:G3DSA:3.40.640.10,Gene3D:G3DSA:3.90.1150.10,InterPro:IPR004158,InterPro:IPR005814,InterPro:IPR015421,InterPro:IPR015422,InterPro:IPR015424,PANTHER:PTHR11986,PANTHER:PTHR11986:SF23,Pfam:PF00202,Pfam:PF03140,Phobius:CYTOPLASMIC_DOMAIN,Phobius:NON_CYTOPLASMIC_DOMAIN,Phobius:TRANSMEMBRANE,ProSitePatterns:PS00600,SUPERFAMILY:SSF53383
XLOC_028531			105.368	-0.437492	-1.35425	0.000685009	0.0211422	161.676	111.983	122.633	75.4539	80.3334	80.1292
Bras_G10545	Bras_G10545	BraspberryS0072:290979-292391	935.2	0.275566	1.21047	0.000683575	0.0211422	818.81	763.881	920.925	1016.37	1010	1081.21		Similar to RP1: Pyruvate,phosphate dikinase regulatory protein 1,chloroplastic (Arabidopsis thaliana)	GO:0005524,GO:0016772	Hamap:MF_00921,InterPro:IPR005177,InterPro:IPR026565,PANTHER:PTHR31756,PANTHER:PTHR31756:SF0,Pfam:PF03618,Phobius:NON_CYTOPLASMIC_DOMAIN,Phobius:SIGNAL_PEPTIDE,Phobius:SIGNAL_PEPTIDE_C_REGION,Phobius:SIGNAL_PEPTIDE_H_REGION,Phobius:SIGNAL_PEPTIDE_N_REGION,SignalP_GRAM_POSITIVE:SignalP-TM
Bras_G18669	Bras_G18669	BraspberryS0247:208219-210554	69.7985	-0.441904	-1.3584	0.000703792	0.021624	91.2686	89.3195	96.6913	58.0415	53.5556	29.9149		Similar to At5g63180: Probable pectate lyase 22 (Arabidopsis thaliana)		Gene3D:G3DSA:2.160.20.10,InterPro:IPR002022,InterPro:IPR011050,InterPro:IPR012334,InterPro:IPR018082,PANTHER:PTHR31683,PANTHER:PTHR31683:SF0,PRINTS:PR00807,Pfam:PF00544,Phobius:NON_CYTOPLASMIC_DOMAIN,Phobius:SIGNAL_PEPTIDE,Phobius:SIGNAL_PEPTIDE_C_REGION,Phobius:SIGNAL_PEPTIDE_H_REGION,Phobius:SIGNAL_PEPTIDE_N_REGION,SMART:SM00656,SUPERFAMILY:SSF51126,SignalP_EUK:SignalP-noTM,SignalP_GRAM_POSITIV…
XLOC_021385			50.4395	0.437997	1.35472	0.000704077	0.021624	36.5074	26.6625	35.3749	69.6497	71.4075	63.035
Bras_G23607	Bras_G23607	BraspberryS0474:24001-26300	449.827	-0.366454	-1.28918	0.000715591	0.0217786	543.7	601.24	420.961	348.894	353.604	430.561		Similar to YPTM2: GTP-binding protein YPTM2 (Zea mays)	GO:0003924,GO:0005525,GO:0005622,GO:0006184,GO:0006886,GO:0006913,GO:0007165,GO:0007264,GO:0015031,GO:0016020	Gene3D:G3DSA:3.40.50.300,InterPro:IPR001806,InterPro:IPR002041,InterPro:IPR003578,InterPro:IPR003579,InterPro:IPR005225,InterPro:IPR020849,InterPro:IPR024156,InterPro:IPR027417,PANTHER:PTHR24073,PANTHER:PTHR24073:SF212,PRINTS:PR00449,Pfam:PF00071,ProSiteProfiles:PS51419,SMART:SM00173,SMART:SM00174,SMART:SM00175,SMART:SM00176,SMART:SM00177,SUPERFAMILY:SSF52540,TIGRFAM:TIGR00231
Bras_G03524	Bras_G03524	BraspberryS0012:236689-242142	1607.25	-0.253448	-1.19205	0.000714083	0.0217786	1921.86	1813.05	1552.96	1465.22	1457.67	1432.71		Similar to NAT6: Nucleobase-ascorbate transporter 6 (Arabidopsis thaliana)	GO:0005215,GO:0006810,GO:0016020,GO:0055085	InterPro:IPR006043,PANTHER:PTHR11119,PANTHER:PTHR11119:SF8,Pfam:PF00860,Phobius:CYTOPLASMIC_DOMAIN,Phobius:NON_CYTOPLASMIC_DOMAIN,Phobius:TRANSMEMBRANE
Bras_G01858	Bras_G01858	BraspberryS0005:1123679-1130133	52910.8	0.210524	1.15711	0.000716079	0.0217786	48154.6	47022	51253.4	55394.8	57438.4	58201.6		Similar to Chaperone protein ClpC,chloroplastic (Pisum sativum)	GO:0000166,GO:0005515,GO:0005524,GO:0017111,GO:0019538	Coils:Coil,Gene3D:G3DSA:1.10.1780.10,Gene3D:G3DSA:1.10.8.60,Gene3D:G3DSA:3.40.50.300,InterPro:IPR001270,InterPro:IPR001943,InterPro:IPR003593,InterPro:IPR003959,InterPro:IPR004176,InterPro:IPR013093,InterPro:IPR018368,InterPro:IPR019489,InterPro:IPR023150,InterPro:IPR027417,PANTHER:PTHR11638,PANTHER:PTHR11638:SF19,PRINTS:PR00300,Pfam:PF00004,Pfam:PF02151,Pfam:PF02861,Pfam:PF07724,Pfam:PF10431,Pro…
Bras_G00999	Bras_G00999	BraspberryS0003:632856-636871	2077.55	0.220513	1.16515	0.000714622	0.0217786	1917.94	1935.7	1866.61	2111.42	2240.41	2393.19		Similar to At5g66720: Probable protein phosphatase 2C 80 (Arabidopsis thaliana)	GO:0003824	Gene3D:G3DSA:3.60.40.10,InterPro:IPR001932,PANTHER:PTHR12320,PANTHER:PTHR12320:SF0,Pfam:PF07228,SMART:SM00331,SMART:SM00332,SUPERFAMILY:SSF81606
Bras_G13902	Bras_G13902	BraspberryS0127:140327-144138	48273.4	0.190627	1.14126	0.000722941	0.0219101	44561.2	44347.8	45867	51633	51761.5	51469.6		Similar to Catalase (Soldanella alpina)	GO:0004096,GO:0006979,GO:0020037,GO:0055114	Gene3D:G3DSA:2.40.180.10,InterPro:IPR002226,InterPro:IPR010582,InterPro:IPR011614,InterPro:IPR018028,InterPro:IPR020835,InterPro:IPR024708,InterPro:IPR024711,PANTHER:PTHR11465,PANTHER:PTHR11465:SF0,PIRSF:PIRSF038928,PRINTS:PR00067,Pfam:PF00199,Pfam:PF06628,ProSitePatterns:PS00437,ProSitePatterns:PS00438,ProSiteProfiles:PS51402,SMART:SM01060,SUPERFAMILY:SSF56634
Bras_G19989	Bras_G19989	BraspberryS0290:156614-164912	312.505	0.394911	1.31486	0.000723911	0.0219101	206.006	297.287	257.057	334.706	332.32	447.655		Similar to URE2: Protein URE2 (Meyerozyma guilliermondii (strain ATCC 6260 / CBS 566 / DSM 6381 / JCM 1539 / NBRC 10279 / NRRL Y-324))	GO:0005515,GO:0009055,GO:0045454	Gene3D:G3DSA:3.40.30.10,InterPro:IPR004045,InterPro:IPR011767,InterPro:IPR012336,Pfam:PF13417,Phobius:NON_CYTOPLASMIC_DOMAIN,Phobius:SIGNAL_PEPTIDE,Phobius:SIGNAL_PEPTIDE_C_REGION,Phobius:SIGNAL_PEPTIDE_H_REGION,Phobius:SIGNAL_PEPTIDE_N_REGION,ProSitePatterns:PS00195,ProSiteProfiles:PS50404,SUPERFAMILY:SSF52833,SignalP_GRAM_POSITIVE:SignalP-TM
Bras_G03515	Bras_G03515	BraspberryS0012:207888-213854	649.133	0.297639	1.22913	0.000733543	0.022148	603.676	558.58	553.027	675.216	714.762	789.539		Similar to At5g50100: Uncharacterized protein At5g50100,mitochondrial (Arabidopsis thaliana)		InterPro:IPR007263,Pfam:PF04134
Bras_G03224	Bras_G03224	BraspberryS0011:47610-49209	294.295	-0.380531	-1.30182	0.000739135	0.0222096	366.378	373.275	294.79	234.745	215.596	280.986		Similar to HVA22A: HVA22-like protein a (Arabidopsis thaliana)		InterPro:IPR004345,PANTHER:PTHR12300,PANTHER:PTHR12300:SF11,Pfam:PF03134,Phobius:CYTOPLASMIC_DOMAIN,Phobius:NON_CYTOPLASMIC_DOMAIN,Phobius:TRANSMEMBRANE
Bras_G06095	Bras_G06095	BraspberryS0028:15842-16578	1111.71	0.238012	1.17937	0.000737565	0.0222096	1016.99	986.514	1032.95	1212.42	1200.2	1221.17		Similar to dnaJ: Chaperone protein DnaJ (Thermotoga neapolitana (strain ATCC 49049 / DSM 4359 / NS-E))	GO:0031072,GO:0051082	Gene3D:G3DSA:2.10.230.10,InterPro:IPR001305,Phobius:CYTOPLASMIC_DOMAIN,Phobius:NON_CYTOPLASMIC_DOMAIN,Phobius:SIGNAL_PEPTIDE,Phobius:SIGNAL_PEPTIDE_C_REGION,Phobius:SIGNAL_PEPTIDE_H_REGION,Phobius:SIGNAL_PEPTIDE_N_REGION,Phobius:TRANSMEMBRANE
Bras_G21573	Bras_G21573	BraspberryS0360:10025-11452	5723.07	0.393492	1.31357	0.000743021	0.0222728	4263.55	5157.87	4558.64	8093.56	6108.77	6156.06		Similar to rbcL: Ribulose bisphosphate carboxylase large chain (Vigna unguiculata)	GO:0000287,GO:0015977,GO:0016984	Gene3D:G3DSA:3.20.20.110,Gene3D:G3DSA:3.30.70.150,Hamap:MF_01338,InterPro:IPR000685,InterPro:IPR017443,InterPro:IPR017444,InterPro:IPR020878,InterPro:IPR020888,PANTHER:PTHR23321,PANTHER:PTHR23321:SF19,Pfam:PF00016,Pfam:PF02788,ProSitePatterns:PS00157,SUPERFAMILY:SSF51649,SUPERFAMILY:SSF54966
Bras_G25282	Bras_G25282	BraspberryS0617:42340-47389	138.453	0.429096	1.34639	0.000749397	0.0224102	132.991	82.6538	100.229	183.153	148.994	182.695		Similar to VDE1: Violaxanthin de-epoxidase,chloroplastic (Nicotiana tabacum)
Bras_G15897	Bras_G15897	BraspberryS0169:151648-154606	3416.32	0.209155	1.15601	0.000761428	0.0227156	3253.07	2888.89	3316.98	3773.98	3595.09	3669.92		Similar to CLPR1: ATP-dependent Clp protease proteolytic subunit-related protein 1,chloroplastic (Arabidopsis thaliana)	GO:0004252,GO:0006508	Gene3D:G3DSA:3.90.226.10,InterPro:IPR001907,InterPro:IPR023562,PANTHER:PTHR10381,PANTHER:PTHR10381:SF3,PRINTS:PR00127,Pfam:PF00574,Phobius:NON_CYTOPLASMIC_DOMAIN,Phobius:SIGNAL_PEPTIDE,Phobius:SIGNAL_PEPTIDE_C_REGION,Phobius:SIGNAL_PEPTIDE_H_REGION,Phobius:SIGNAL_PEPTIDE_N_REGION,SUPERFAMILY:SSF52096
Bras_G15445	Bras_G15445	BraspberryS0158:341102-348352	456.181	-0.343086	-1.26847	0.00076802	0.0228577	569.777	546.582	452.798	434.666	362.53	370.731		Similar to APUM5: Pumilio homolog 5 (Arabidopsis thaliana)	GO:0003723,GO:0005488	Gene3D:G3DSA:1.25.10.10,InterPro:IPR001313,InterPro:IPR011989,InterPro:IPR012940,InterPro:IPR016024,PANTHER:PTHR12537,PANTHER:PTHR12537:SF12,Pfam:PF00806,Pfam:PF07990,ProSiteProfiles:PS50302,ProSiteProfiles:PS50303,SMART:SM00025,SUPERFAMILY:SSF48371
Bras_G15855	Bras_G15855	BraspberryS0168:292000-300875	18644.2	0.190523	1.14118	0.000772034	0.0229226	16736	16710.7	18606	20007.5	20211.8	19593.2		Similar to Phosphoglycerate kinase,chloroplastic (Nicotiana tabacum)	GO:0004618,GO:0006096	Gene3D:G3DSA:3.40.50.1260,Gene3D:G3DSA:3.40.50.1270,Hamap:MF_00145,InterPro:IPR001576,InterPro:IPR015824,InterPro:IPR015901,InterPro:IPR015911,PANTHER:PTHR11406,PANTHER:PTHR11406:SF0,PRINTS:PR00477,Pfam:PF00162,Phobius:NON_CYTOPLASMIC_DOMAIN,Phobius:SIGNAL_PEPTIDE,Phobius:SIGNAL_PEPTIDE_C_REGION,Phobius:SIGNAL_PEPTIDE_H_REGION,Phobius:SIGNAL_PEPTIDE_N_REGION,ProSitePatterns:PS00111,SUPERFAMILY:SS…
Bras_G18515	Bras_G18515	BraspberryS0242:230900-237953	254.455	-0.401368	-1.32076	0.00078056	0.023046	324.655	334.615	255.878	208.949	242.374	160.258		Similar to NAT11: Nucleobase-ascorbate transporter 11 (Arabidopsis thaliana)	GO:0005215,GO:0006810,GO:0016020,GO:0055085	InterPro:IPR006043,PANTHER:PTHR11119,PANTHER:PTHR11119:SF8,Pfam:PF00860,Phobius:CYTOPLASMIC_DOMAIN,Phobius:NON_CYTOPLASMIC_DOMAIN,Phobius:TRANSMEMBRANE
Bras_G03865	Bras_G03865	BraspberryS0013:809924-815080	2495.82	-0.2514	-1.19036	0.00078317	0.023046	2997.52	2803.56	2400.77	2098.52	2335.85	2338.7		Similar to ACG12: Glucose-6-phosphate 1-dehydrogenase,cytoplasmic isoform 2 (Arabidopsis thaliana)	GO:0004345,GO:0006006,GO:0050661,GO:0055114	Gene3D:G3DSA:3.30.360.10,Gene3D:G3DSA:3.40.50.720,InterPro:IPR001282,InterPro:IPR016040,InterPro:IPR019796,InterPro:IPR022674,InterPro:IPR022675,PANTHER:PTHR23429,PANTHER:PTHR23429:SF0,PIRSF:PIRSF000110,PRINTS:PR00079,Pfam:PF00479,Pfam:PF02781,ProSitePatterns:PS00069,SUPERFAMILY:SSF51735,SUPERFAMILY:SSF55347,TIGRFAM:TIGR00871
Bras_G02489	Bras_G02489	BraspberryS0007:1575775-1583101	2774.25	-0.190539	-1.14119	0.00078236	0.023046	2985.79	3010.2	2906.63	2641.53	2578.91	2522.47		Similar to At4g31860: Probable protein phosphatase 2C 60 (Arabidopsis thaliana)	GO:0003824	Coils:Coil,Gene3D:G3DSA:3.60.40.10,InterPro:IPR001932,InterPro:IPR015655,PANTHER:PTHR13832,PANTHER:PTHR13832:SF160,Pfam:PF00481,SUPERFAMILY:SSF81606
Bras_G05460	Bras_G05460	BraspberryS0023:113305-116826	4839.98	0.244756	1.18489	0.000783563	0.023046	4058.84	4018.04	5098.7	5344.33	5284.84	5235.11		Similar to SEP1: Stress enhanced protein 1,chloroplastic (Arabidopsis thaliana)		InterPro:IPR023329,Phobius:CYTOPLASMIC_DOMAIN,Phobius:NON_CYTOPLASMIC_DOMAIN,Phobius:SIGNAL_PEPTIDE,Phobius:SIGNAL_PEPTIDE_C_REGION,Phobius:SIGNAL_PEPTIDE_H_REGION,Phobius:SIGNAL_PEPTIDE_N_REGION,Phobius:TRANSMEMBRANE,SUPERFAMILY:SSF103511,SignalP_GRAM_POSITIVE:SignalP-TM
Bras_G26963	Bras_G26963	BraspberryS0891:17423-19312	175.989	0.403035	1.32229	0.000790755	0.0232029	138.207	151.976	134.424	219.913	226.581	184.831		Similar to ATPA: ATP synthase subunit alpha,mitochondrial (Nicotiana plumbaginifolia)	GO:0005524,GO:0015986,GO:0015991,GO:0015992,GO:0016820,GO:0033178,GO:0045261,GO:0046034,GO:0046933,GO:0046961	Gene3D:G3DSA:1.20.150.20,Gene3D:G3DSA:2.40.30.20,Gene3D:G3DSA:3.40.50.300,Hamap:MF_01346,InterPro:IPR000194,InterPro:IPR000793,InterPro:IPR004100,InterPro:IPR005294,InterPro:IPR020003,InterPro:IPR023366,InterPro:IPR027417,PANTHER:PTHR15184,PANTHER:PTHR15184:SF21,Pfam:PF00006,Pfam:PF00306,Pfam:PF02874,ProSitePatterns:PS00152,SUPERFAMILY:SSF47917,SUPERFAMILY:SSF50615,SUPERFAMILY:SSF52540,TIGRFAM:TI…
XLOC_024884			153.068	0.414827	1.33314	0.000795387	0.0232824	110.826	118.648	132.066	204.435	194.311	158.122
Bras_G04682	Bras_G04682	BraspberryS0018:437301-438776	134.637	0.418169	1.33623	0.000797191	0.0232824	108.218	103.984	102.587	146.393	177.832	168.805		Similar to CPR30: F-box protein CPR30 (Arabidopsis thaliana)	GO:0005515	Coils:Coil,Gene3D:G3DSA:1.20.1280.50,InterPro:IPR001810,InterPro:IPR006527,InterPro:IPR011043,InterPro:IPR017451,PANTHER:PTHR32133,PANTHER:PTHR32133:SF0,Pfam:PF00646,Pfam:PF07734,ProSiteProfiles:PS50181,SMART:SM00256,SUPERFAMILY:SSF50965,SUPERFAMILY:SSF81383,TIGRFAM:TIGR01640
Bras_G14359	Bras_G14359	BraspberryS0136:204249-207864	55.7229	-0.432545	-1.34961	0.00080215	0.0233727	92.5724	78.6545	54.2414	42.5637	36.3904	29.9149		Similar to CSLC5: Probable xyloglucan glycosyltransferase 5 (Arabidopsis thaliana)		Gene3D:G3DSA:3.90.550.10,PANTHER:PTHR32044,PANTHER:PTHR32044:SF0,Pfam:PF13641,Phobius:CYTOPLASMIC_DOMAIN,Phobius:NON_CYTOPLASMIC_DOMAIN,Phobius:TRANSMEMBRANE,SUPERFAMILY:SSF53448
Bras_G19178	Bras_G19178	BraspberryS0264:30089-32877	2604.21	-0.212516	-1.15871	0.000813108	0.0236368	2678.08	2738.24	3009.22	2359.71	2501.32	2338.7		Similar to TUBB1: Tubulin beta-1 chain (Zea mays)	GO:0003924,GO:0005200,GO:0005525,GO:0005874,GO:0006184,GO:0007017,GO:0043234,GO:0051258	Coils:Coil,Gene3D:G3DSA:1.10.287.600,Gene3D:G3DSA:3.30.1330.20,Gene3D:G3DSA:3.40.50.1440,InterPro:IPR000217,InterPro:IPR002453,InterPro:IPR003008,InterPro:IPR008280,InterPro:IPR013838,InterPro:IPR017975,InterPro:IPR018316,InterPro:IPR023123,PANTHER:PTHR11588,PRINTS:PR01161,PRINTS:PR01163,Pfam:PF00091,Pfam:PF03953,ProSitePatterns:PS00227,ProSitePatterns:PS00228,SMART:SM00864,SMART:SM00865,SUPERFAM…
Bras_G16610	Bras_G16610	BraspberryS0185:136910-140713	437.546	0.369651	1.29204	0.000821323	0.0238203	395.063	283.956	416.244	583.639	463.462	482.912		Similar to CPT1: Coleoptile phototropism protein 1 (Oryza sativa subsp. japonica)		Coils:Coil,InterPro:IPR027356,PANTHER:PTHR32370,PANTHER:PTHR32370:SF0,Pfam:PF03000,ProSiteProfiles:PS51649
Bras_G07134	Bras_G07134	BraspberryS0037:241071-242518	64753.3	0.273306	1.20857	0.000823999	0.0238426	52715.4	53954.3	66997.6	72311.3	72333	70208.1		Similar to Chlorophyll a-b binding protein,chloroplastic (Petunia hybrida)	GO:0009765,GO:0016020	Gene3D:G3DSA:1.10.3460.10,InterPro:IPR001344,InterPro:IPR022796,InterPro:IPR023329,PANTHER:PTHR21649,PANTHER:PTHR21649:SF0,Pfam:PF00504,Phobius:NON_CYTOPLASMIC_DOMAIN,Phobius:SIGNAL_PEPTIDE,Phobius:SIGNAL_PEPTIDE_C_REGION,Phobius:SIGNAL_PEPTIDE_H_REGION,Phobius:SIGNAL_PEPTIDE_N_REGION,SUPERFAMILY:SSF103511,SignalP_GRAM_NEGATIVE:SignalP-noTM,SignalP_GRAM_POSITIVE:SignalP-TM
Bras_G01505	Bras_G01505	BraspberryS0004:1125752-1129578	3145.35	0.18219	1.13461	0.000827658	0.0238931	2934.94	2900.88	2977.38	3357.38	3388.42	3313.07		Similar to ndhM: NAD(P)H-quinone oxidoreductase subunit M,chloroplastic (Vitis vinifera)	GO:0016655,GO:0055114	InterPro:IPR018922,Pfam:PF10664,Phobius:NON_CYTOPLASMIC_DOMAIN,Phobius:SIGNAL_PEPTIDE,Phobius:SIGNAL_PEPTIDE_C_REGION,Phobius:SIGNAL_PEPTIDE_H_REGION,Phobius:SIGNAL_PEPTIDE_N_REGION,SignalP_GRAM_POSITIVE:SignalP-TM
Bras_G14424	Bras_G14424	BraspberryS0137:227359-231394	2475.26	-0.21536	-1.16099	0.000830857	0.0238937	2860.62	2603.6	2550.53	2198.48	2247.28	2391.05		Similar to LAX2: Auxin transporter-like protein 2 (Medicago truncatula)		InterPro:IPR013057,PANTHER:PTHR22950,PANTHER:PTHR22950:SF13,Pfam:PF01490,Phobius:CYTOPLASMIC_DOMAIN,Phobius:NON_CYTOPLASMIC_DOMAIN,Phobius:TRANSMEMBRANE
Bras_G26448	Bras_G26448	BraspberryS0784:37094-46001	4343.07	0.197349	1.14659	0.000831502	0.0238937	3942.8	3823.41	4320.45	4762.62	4519.96	4689.16		Similar to Cysteine synthase,chloroplastic/chromoplastic (Solanum tuberosum)	GO:0006535	Gene3D:G3DSA:3.40.50.1100,InterPro:IPR001216,InterPro:IPR001926,PANTHER:PTHR10314,PANTHER:PTHR10314:SF8,Pfam:PF00291,ProSitePatterns:PS00901,SUPERFAMILY:SSF53686
Bras_G13645	Bras_G13645	BraspberryS0122:184608-186414	102.553	0.4291	1.34639	0.000843986	0.0241968	80.8379	83.987	67.2122	137.365	128.396	117.523		Similar to PDS5: Sister chromatid cohesion protein PDS5 (Saccharomyces cerevisiae (strain ATCC 204508 / S288c))
Bras_G08134	Bras_G08134	BraspberryS0046:578416-603387	1840.82	-0.259308	-1.1969	0.000855722	0.0244772	2173.5	2150.33	1746.34	1581.31	1642.37	1751.09		Similar to CALS9: Callose synthase 9 (Arabidopsis thaliana)	GO:0000148,GO:0003843,GO:0006075,GO:0016020	Coils:Coil,InterPro:IPR003440,InterPro:IPR026899,InterPro:IPR026953,PANTHER:PTHR12741,PANTHER:PTHR12741:SF4,Pfam:PF02364,Pfam:PF14288,Phobius:CYTOPLASMIC_DOMAIN,Phobius:NON_CYTOPLASMIC_DOMAIN,Phobius:TRANSMEMBRANE
Bras_G22713	Bras_G22713	BraspberryS0417:70465-71837	3468.63	0.204914	1.15262	0.000859337	0.0245244	3067.93	3116.85	3438.44	3764.96	3859.44	3564.15		Similar to PRPS9: 30S ribosomal protein S9,chloroplastic (Fragment) (Spinacia oleracea)	GO:0003735,GO:0005622,GO:0005840,GO:0006412	Gene3D:G3DSA:3.30.230.10,Hamap:MF_00532_B,InterPro:IPR000754,InterPro:IPR014721,InterPro:IPR020568,InterPro:IPR020574,InterPro:IPR023035,PANTHER:PTHR21569,Pfam:PF00380,Phobius:NON_CYTOPLASMIC_DOMAIN,Phobius:SIGNAL_PEPTIDE,Phobius:SIGNAL_PEPTIDE_C_REGION,Phobius:SIGNAL_PEPTIDE_H_REGION,Phobius:SIGNAL_PEPTIDE_N_REGION,ProSitePatterns:PS00360,SUPERFAMILY:SSF54211,SignalP_EUK:SignalP-noTM,SignalP_GRA…
Bras_G00023	Bras_G00023	BraspberryS0001:88068-89805	1374.97	0.279456	1.21374	0.00086197	0.0245436	1093.92	1135.82	1443.29	1525.85	1555.17	1495.74		Similar to Myzap: Myocardial zonula adherens protein (Mus musculus)
Bras_G13319	Bras_G13319	BraspberryS0116:309717-320585	1186.52	-0.261384	-1.19863	0.000866102	0.0245716	1229.52	1453.11	1235.76	1033.14	1130.16	1037.41		Similar to DDB_G0269860: Probable importin-7 homolog (Dictyostelium discoideum)	GO:0005488,GO:0005643,GO:0006886,GO:0008565	Gene3D:G3DSA:1.25.10.10,InterPro:IPR001494,InterPro:IPR011989,InterPro:IPR013713,InterPro:IPR016024,PANTHER:PTHR10997,PANTHER:PTHR10997:SF18,Pfam:PF03810,Pfam:PF08506,Phobius:NON_CYTOPLASMIC_DOMAIN,Phobius:SIGNAL_PEPTIDE,Phobius:SIGNAL_PEPTIDE_C_REGION,Phobius:SIGNAL_PEPTIDE_H_REGION,Phobius:SIGNAL_PEPTIDE_N_REGION,ProSiteProfiles:PS50166,SMART:SM00913,SUPERFAMILY:SSF48371
Bras_G20270	Bras_G20270	BraspberryS0301:172707-181648	22034.7	0.167399	1.12303	0.000868853	0.0245716	20873.1	20134.2	21112.9	23507.4	23359.2	23221.4		Similar to typA: GTP-binding protein TypA/BipA homolog (Synechocystis sp. (strain PCC 6803 / Kazusa))	GO:0003924,GO:0005525,GO:0005622	Gene3D:G3DSA:2.40.30.10,Gene3D:G3DSA:2.40.50.250,Gene3D:G3DSA:3.30.70.240,Gene3D:G3DSA:3.30.70.870,Gene3D:G3DSA:3.40.50.300,InterPro:IPR000640,InterPro:IPR000795,InterPro:IPR004161,InterPro:IPR005225,InterPro:IPR006298,InterPro:IPR009000,InterPro:IPR009022,InterPro:IPR027417,PANTHER:PTHR23115,PANTHER:PTHR23115:SF14,PRINTS:PR00315,Pfam:PF00009,Pfam:PF00679,Pfam:PF03144,ProSitePatterns:PS00301,SMAR…
Bras_G20786	Bras_G20786	BraspberryS0324:117477-124640	8935.48	0.198027	1.14713	0.000868809	0.0245716	8253.29	7680.14	8926.26	9645.84	9258.94	9848.41		Similar to NIR1: Ferredoxin--nitrite reductase,chloroplastic (Betula pendula)	GO:0016491,GO:0020037,GO:0051536,GO:0055114	Gene3D:G3DSA:3.30.413.10,Gene3D:G3DSA:3.90.480.10,InterPro:IPR005117,InterPro:IPR006066,InterPro:IPR006067,PANTHER:PTHR32439,PANTHER:PTHR32439:SF0,PRINTS:PR00397,Pfam:PF01077,Pfam:PF03460,ProSitePatterns:PS00365,SUPERFAMILY:SSF55124,SUPERFAMILY:SSF56014
Bras_G05521	Bras_G05521	BraspberryS0023:628968-637449	5347.75	0.196575	1.14597	0.000872913	0.0246307	5171.02	4893.91	4821.59	5347.55	5803.23	6049.22		Similar to THF1: Protein THYLAKOID FORMATION1,chloroplastic (Solanum tuberosum)	GO:0009523,GO:0010027,GO:0015979	Coils:Coil,Hamap:MF_01843,InterPro:IPR017499,Pfam:PF11264,Phobius:NON_CYTOPLASMIC_DOMAIN,Phobius:SIGNAL_PEPTIDE,Phobius:SIGNAL_PEPTIDE_C_REGION,Phobius:SIGNAL_PEPTIDE_H_REGION,Phobius:SIGNAL_PEPTIDE_N_REGION,SignalP_GRAM_POSITIVE:SignalP-TM,TIGRFAM:TIGR03060
Bras_G03676	Bras_G03676	BraspberryS0012:1077373-1094963	3218.72	-0.195242	-1.14492	0.000882193	0.0247928	3515.14	3435.47	3392.45	2816.3	3085.63	3067.34		Similar to AGO1: Protein argonaute 1 (Arabidopsis thaliana)	GO:0003676,GO:0005515	Gene3D:G3DSA:2.170.260.10,Gene3D:G3DSA:3.30.420.10,Gene3D:G3DSA:3.40.50.2300,InterPro:IPR003100,InterPro:IPR003165,InterPro:IPR012337,InterPro:IPR014811,InterPro:IPR024357,PANTHER:PTHR22891,PANTHER:PTHR22891:SF0,Pfam:PF02170,Pfam:PF02171,Pfam:PF08699,Pfam:PF12764,ProSiteProfiles:PS50821,ProSiteProfiles:PS50822,SMART:SM00949,SMART:SM00950,SUPERFAMILY:SSF101690,SUPERFAMILY:SSF53098
Bras_G07420	Bras_G07420	BraspberryS0039:766116-768095	3777.94	0.239077	1.18024	0.000882625	0.0247928	3078.36	3303.49	3928.97	4044.84	4196.56	4115.43		Similar to ALS SURB: Acetolactate synthase 2,chloroplastic (Nicotiana tabacum)	GO:0000287,GO:0003824,GO:0003984,GO:0009082,GO:0030976,GO:0050660	Coils:Coil,Gene3D:G3DSA:3.40.50.1220,Gene3D:G3DSA:3.40.50.970,InterPro:IPR000399,InterPro:IPR011766,InterPro:IPR012000,InterPro:IPR012001,InterPro:IPR012846,PANTHER:PTHR18968,PANTHER:PTHR18968:SF13,Pfam:PF00205,Pfam:PF02775,Pfam:PF02776,ProSitePatterns:PS00187,SUPERFAMILY:SSF52467,SUPERFAMILY:SSF52518,SignalP_GRAM_POSITIVE:SignalP-TM,TIGRFAM:TIGR00118
Bras_G01351	Bras_G01351	BraspberryS0004:108524-112615	1451.18	0.222136	1.16646	0.000885365	0.024814	1367.72	1294.47	1330.09	1572.92	1522.22	1619.68		Similar to MAV_4873: Putative S-adenosyl-L-methionine-dependent methyltransferase MAV_4873 (Mycobacterium avium (strain 104))	GO:0008168,GO:0032259	Coils:Coil,InterPro:IPR007213,Pfam:PF04072,SUPERFAMILY:SSF53335
Bras_G00802	Bras_G00802	BraspberryS0002:2018134-2027020	153.378	-0.413616	-1.33202	0.000895445	0.0250404	189.056	221.299	149.754	125.756	112.604	121.796		Similar to RDR3: Probable RNA-dependent RNA polymerase 3 (Arabidopsis thaliana)	GO:0003968	InterPro:IPR007855,PANTHER:PTHR23079,Pfam:PF05183
Bras_G00425	Bras_G00425	BraspberryS0001:2408879-2415448	994.65	-0.334926	-1.26131	0.000900454	0.0251243	1267.33	1269.14	869.042	766.792	934.477	861.122		Similar to AMPD: AMP deaminase (Arabidopsis thaliana)	GO:0003876,GO:0006188,GO:0009168,GO:0019239	InterPro:IPR001365,InterPro:IPR006329,PANTHER:PTHR11359,Pfam:PF00962,Phobius:CYTOPLASMIC_DOMAIN,Phobius:NON_CYTOPLASMIC_DOMAIN,Phobius:TRANSMEMBRANE,SUPERFAMILY:SSF51556
Bras_G08934	Bras_G08934	BraspberryS0054:661082-671398	39.5916	-0.407276	-1.32618	0.000904949	0.0251934	75.6225	47.9926	44.8082	27.086	28.151	13.8891		Similar to SMARCAL1: SWI/SNF-related matrix-associated actin-dependent regulator of chromatin subfamily A-like protein 1 (Homo sapiens)	GO:0003676,GO:0003677,GO:0004386,GO:0005524,GO:0005634,GO:0016568	Gene3D:G3DSA:3.40.50.300,InterPro:IPR000330,InterPro:IPR001650,InterPro:IPR010003,InterPro:IPR014001,InterPro:IPR027417,PANTHER:PTHR10799,PANTHER:PTHR10799:SF43,Pfam:PF00176,Pfam:PF00271,ProSiteProfiles:PS51192,ProSiteProfiles:PS51194,ProSiteProfiles:PS51467,SMART:SM00487,SMART:SM00490,SUPERFAMILY:SSF52540
Bras_G01374	Bras_G01374	BraspberryS0004:219541-221348	1043.82	0.262204	1.19931	0.000915277	0.0254244	884.001	889.195	1042.38	1174.37	1169.3	1103.65		Similar to APO2: APO protein 2,chloroplastic (Arabidopsis thaliana)	GO:0003723	InterPro:IPR023342,PANTHER:PTHR10388,PANTHER:PTHR10388:SF3,Pfam:PF05634,ProSiteProfiles:PS51499
XLOC_022120			1000.24	-0.249166	-1.18852	0.000938475	0.0260109	1031.33	1157.15	1095.44	880.295	907.699	929.498
Bras_G06473	Bras_G06473	BraspberryS0031:200191-200832	1898.49	0.288429	1.22131	0.00094885	0.0262403	1429.01	1585.09	2028.16	2061.12	2065.32	2222.25		Similar to Polyphenol oxidase,chloroplastic (Malus domestica)	GO:0004097,GO:0055114	InterPro:IPR022740,PANTHER:PTHR11474,PANTHER:PTHR11474:SF5,Pfam:PF12143
Bras_G26305	Bras_G26305	BraspberryS0758:39748-56877	1481.33	-0.248623	-1.18807	0.00101499	0.0280075	1749.75	1674.41	1439.76	1297.55	1325.84	1400.66		Similar to ABH1: Nuclear cap-binding protein subunit 1 (Arabidopsis thaliana)	GO:0000339,GO:0003677,GO:0003723,GO:0005488,GO:0005515,GO:0005846,GO:0016070,GO:0045292,GO:0051028	Coils:Coil,Gene3D:G3DSA:1.25.40.180,InterPro:IPR003890,InterPro:IPR004873,InterPro:IPR015172,InterPro:IPR015174,InterPro:IPR016021,InterPro:IPR016024,InterPro:IPR027159,PANTHER:PTHR12412,PANTHER:PTHR12412:SF2,Pfam:PF02854,Pfam:PF03181,Pfam:PF09088,Pfam:PF09090,ProSiteProfiles:PS51277,SMART:SM00543,SMART:SM01045,SUPERFAMILY:SSF48371
Bras_G04004	Bras_G04004	BraspberryS0014:332340-334556	1176.88	0.232503	1.17487	0.00101986	0.0280799	1093.92	1042.5	1084.83	1229.83	1312.11	1298.09		Similar to OSB1: Protein OSB1,mitochondrial (Arabidopsis thaliana)	GO:0003697,GO:0006260	Gene3D:G3DSA:2.40.50.140,InterPro:IPR000424,InterPro:IPR011344,InterPro:IPR012340,PANTHER:PTHR10302,Pfam:PF00436,ProSiteProfiles:PS50935,SUPERFAMILY:SSF50249,TIGRFAM:TIGR00621
Bras_G22595	Bras_G22595	BraspberryS0408:167517-169272	19633.2	0.244097	1.18435	0.00102881	0.0282641	16224.9	16546.8	20674.2	21968.7	21834.9	20549.4		Similar to CAB13: Chlorophyll a-b binding protein 13,chloroplastic (Solanum lycopersicum)	GO:0009765,GO:0016020	Gene3D:G3DSA:1.10.3460.10,InterPro:IPR001344,InterPro:IPR022796,InterPro:IPR023329,PANTHER:PTHR21649,PANTHER:PTHR21649:SF0,Pfam:PF00504,Phobius:CYTOPLASMIC_DOMAIN,Phobius:NON_CYTOPLASMIC_DOMAIN,Phobius:SIGNAL_PEPTIDE,Phobius:SIGNAL_PEPTIDE_C_REGION,Phobius:SIGNAL_PEPTIDE_H_REGION,Phobius:SIGNAL_PEPTIDE_N_REGION,Phobius:TRANSMEMBRANE,SUPERFAMILY:SSF103511,SignalP_GRAM_POSITIVE:SignalP-TM
Bras_G12516	Bras_G12516	BraspberryS0101:239775-243771	664.148	0.28232	1.21615	0.00103857	0.0284696	594.55	541.249	633.21	720.359	730.554	764.967		Similar to DIM: Delta(24)-sterol reductase (Pisum sativum)	GO:0003824,GO:0008762,GO:0016491,GO:0016614,GO:0050660,GO:0055114	Gene3D:G3DSA:3.30.465.10,InterPro:IPR006094,InterPro:IPR016166,InterPro:IPR016169,PANTHER:PTHR10801,PANTHER:PTHR10801:SF0,Pfam:PF01565,Phobius:CYTOPLASMIC_DOMAIN,Phobius:NON_CYTOPLASMIC_DOMAIN,Phobius:TRANSMEMBRANE,ProSiteProfiles:PS51387,SUPERFAMILY:SSF56176
Bras_G12622	Bras_G12622	BraspberryS0103:72792-78022	857.091	-0.258834	-1.19651	0.00106086	0.0289536	1013.08	927.856	886.73	759.698	782.736	772.445		Similar to MVD: Diphosphomevalonate decarboxylase (Bos taurus)	GO:0004163,GO:0005524,GO:0008299	Gene3D:G3DSA:3.30.230.10,Gene3D:G3DSA:3.30.70.890,InterPro:IPR005935,InterPro:IPR006204,InterPro:IPR014721,InterPro:IPR020568,PANTHER:PTHR10977,PANTHER:PTHR10977:SF2,PIRSF:PIRSF015950,Pfam:PF00288,SUPERFAMILY:SSF54211,SUPERFAMILY:SSF55060,TIGRFAM:TIGR01240
Bras_G22568	Bras_G22568	BraspberryS0407:106120-108190	574.935	0.301786	1.23267	0.00105864	0.0289536	539.788	469.261	503.502	595.892	639.234	701.932		Similar to Vestitone reductase (Medicago sativa)	GO:0003824,GO:0044237,GO:0050662	Gene3D:G3DSA:3.40.50.720,InterPro:IPR001509,InterPro:IPR016040,PANTHER:PTHR10366,PANTHER:PTHR10366:SF107,Pfam:PF01370,SUPERFAMILY:SSF51735
Bras_G08103	Bras_G08103	BraspberryS0046:303153-307780	3968.92	-0.194741	-1.14452	0.0010681	0.0290877	4276.58	3994.05	4481.99	3532.79	3779.1	3748.98		Similar to Ythdf2: YTH domain-containing family protein 2 (Mus musculus)		InterPro:IPR007275,PANTHER:PTHR12357,PANTHER:PTHR12357:SF6,Pfam:PF04146,ProSiteProfiles:PS50882
Bras_G14297	Bras_G14297	BraspberryS0135:107877-113630	801.449	0.283931	1.21751	0.00107391	0.0291824	730.149	625.236	777.068	904.802	837.665	933.772		Similar to tollip-b: Toll-interacting protein B (Xenopus laevis)	GO:0005515	Coils:Coil,InterPro:IPR003892,InterPro:IPR009060,PANTHER:PTHR31245,Pfam:PF02845,ProSiteProfiles:PS51140,SUPERFAMILY:SSF46934
Bras_G08812	Bras_G08812	BraspberryS0053:615699-618685	68.7532	-0.424444	-1.34205	0.00109223	0.0296158	99.0916	103.984	68.3914	32.2453	52.1824	56.6246		Similar to AAP2: Amino acid permease 2 (Arabidopsis thaliana)		InterPro:IPR013057,PANTHER:PTHR22950,PANTHER:PTHR22950:SF9,Pfam:PF01490,Phobius:CYTOPLASMIC_DOMAIN,Phobius:NON_CYTOPLASMIC_DOMAIN,Phobius:TRANSMEMBRANE
Bras_G02507	Bras_G02507	BraspberryS0007:1657151-1660815	899.29	-0.270018	-1.20582	0.00110858	0.029994	1049.59	1030.51	899.7	754.539	799.215	862.19		Similar to ASPG2: Protein ASPARTIC PROTEASE IN GUARD CELL 2 (Arabidopsis thaliana)	GO:0004190,GO:0006508	Gene3D:G3DSA:2.40.70.10,InterPro:IPR001461,InterPro:IPR021109,PANTHER:PTHR13683,PANTHER:PTHR13683:SF98,PRINTS:PR00792,Pfam:PF00026,Phobius:NON_CYTOPLASMIC_DOMAIN,Phobius:SIGNAL_PEPTIDE,Phobius:SIGNAL_PEPTIDE_C_REGION,Phobius:SIGNAL_PEPTIDE_H_REGION,Phobius:SIGNAL_PEPTIDE_N_REGION,SUPERFAMILY:SSF50630
Bras_G00587	Bras_G00587	BraspberryS0002:649469-651688	93.4061	0.424549	1.34215	0.00115175	0.0310948	62.5842	65.3232	73.108	108.989	93.379	157.053		Similar to ARA12: Subtilisin-like protease (Arabidopsis thaliana)	GO:0004252,GO:0006508,GO:0042802,GO:0043086	Gene3D:G3DSA:3.40.50.200,InterPro:IPR000209,InterPro:IPR003137,InterPro:IPR010259,InterPro:IPR015500,InterPro:IPR023828,PANTHER:PTHR10795,PANTHER:PTHR10795:SF17,PRINTS:PR00723,Pfam:PF00082,Pfam:PF02225,Pfam:PF05922,ProSitePatterns:PS00138,SUPERFAMILY:SSF52743
Bras_G16967	Bras_G16967	BraspberryS0195:207623-209057	2496.62	0.261539	1.19876	0.00115562	0.031132	2139.6	1954.36	2637.79	2862.73	2721.72	2663.49		Similar to tuf: Elongation factor 1-alpha (Ignicoccus hospitalis (strain KIN4/I / DSM 18386 / JCM 14125))		SignalP_GRAM_POSITIVE:SignalP-TM
XLOC_030456			104.546	-0.415477	-1.33374	0.00118141	0.0317583	114.738	135.979	136.783	73.5192	87.1995	79.0608
Bras_G17132	Bras_G17132	BraspberryS0200:245687-256518	692.629	-0.278405	-1.21285	0.00119168	0.0319657	805.771	811.874	688.631	615.239	612.457	621.802		Similar to SIZ1: E3 SUMO-protein ligase SIZ1 (Oryza sativa subsp. japonica)	GO:0003676,GO:0005515,GO:0008270	Gene3D:G3DSA:1.10.720.30,Gene3D:G3DSA:3.30.40.10,InterPro:IPR001965,InterPro:IPR003034,InterPro:IPR011011,InterPro:IPR013083,InterPro:IPR019786,PANTHER:PTHR10782,PANTHER:PTHR10782:SF4,Pfam:PF02037,ProSitePatterns:PS01359,ProSiteProfiles:PS50800,SMART:SM00249,SMART:SM00513,SUPERFAMILY:SSF57903,SUPERFAMILY:SSF68906
Bras_G04777	Bras_G04777	BraspberryS0018:919660-926071	1749.82	0.21388	1.1598	0.00119497	0.0319852	1676.73	1637.08	1518.76	1908.92	1823.64	1933.78		Similar to USP1: UDP-sugar pyrophosphorylase 1 (Glycine max)	GO:0008152,GO:0016779	Gene3D:G3DSA:3.90.550.10,InterPro:IPR002618,Pfam:PF01704,SUPERFAMILY:SSF53448
XLOC_031866			3201.69	0.222946	1.16711	0.00120006	0.0320528	2704.16	2838.23	3262.74	3605.02	3507.21	3292.77
Bras_G22917	Bras_G22917	BraspberryS0427:125651-129188	65476.8	0.223125	1.16726	0.00120465	0.0321068	58044.2	57076.5	64922.3	69890.3	71705.5	71222		Similar to Phosphoribulokinase,chloroplastic (Triticum aestivum)	GO:0005524,GO:0005975,GO:0008152,GO:0008974,GO:0016301	Gene3D:G3DSA:3.40.50.300,InterPro:IPR006082,InterPro:IPR006083,InterPro:IPR027417,PANTHER:PTHR10285,PANTHER:PTHR10285:SF29,PRINTS:PR00478,Pfam:PF00485,ProSitePatterns:PS00567,SUPERFAMILY:SSF52540
XLOC_008506			250.771	0.369325	1.29175	0.00120945	0.0321662	241.21	181.305	200.458	279.244	280.824	321.585
Bras_G12889	Bras_G12889	BraspberryS0108:114326-120145	289.202	0.363882	1.28688	0.00121729	0.0323061	243.817	227.965	249.982	330.836	288.376	394.236		Similar to Endo-1,3,1,4-beta-D-glucanase (Zea mays)	GO:0016787	Gene3D:G3DSA:3.40.50.1820,InterPro:IPR002925,PANTHER:PTHR17630,PANTHER:PTHR17630:SF19,Pfam:PF01738,SUPERFAMILY:SSF53474
Bras_G01555	Bras_G01555	BraspberryS0004:1393936-1401121	1493.87	-0.234472	-1.17648	0.0012328	0.0326483	1754.96	1651.74	1473.95	1375.58	1382.15	1324.8		Similar to TPR1: Topless-related protein 1 (Arabidopsis thaliana)	GO:0005515	Gene3D:G3DSA:2.130.10.10,InterPro:IPR001680,InterPro:IPR006594,InterPro:IPR006595,InterPro:IPR015943,InterPro:IPR017986,InterPro:IPR019775,PANTHER:PTHR22847,PANTHER:PTHR22847:SF106,Pfam:PF00400,ProSitePatterns:PS00678,ProSiteProfiles:PS50082,ProSiteProfiles:PS50294,ProSiteProfiles:PS50896,ProSiteProfiles:PS50897,SMART:SM00320,SMART:SM00668,SUPERFAMILY:SSF50978,SUPERFAMILY:SSF63829
XLOC_020458			382.997	-0.331136	-1.258	0.00123883	0.0326695	404.189	413.269	491.71	305.685	341.245	341.884
Bras_G00878	Bras_G00878	BraspberryS0002:2438974-2440458	319.645	0.360143	1.28355	0.00123655	0.0326695	292.059	275.957	233.474	343.734	337.812	434.834		Similar to PCMP-H66: Pentatricopeptide repeat-containing protein At2g15690 (Arabidopsis thaliana)		InterPro:IPR002885,PANTHER:PTHR24015,PANTHER:PTHR24015:SF0,Pfam:PF01535,Pfam:PF14432,ProSiteProfiles:PS51375,TIGRFAM:TIGR00756
Bras_G04717	Bras_G04717	BraspberryS0018:608049-613382	1553.89	0.26131	1.19857	0.00125206	0.0329489	1504.63	1475.77	1208.64	1624.52	1646.49	1863.27		Similar to DCUP: Uroporphyrinogen decarboxylase,chloroplastic (Nicotiana tabacum)	GO:0004672,GO:0004674,GO:0004853,GO:0005524,GO:0006468,GO:0006779,GO:0016772	Gene3D:G3DSA:1.10.510.10,Gene3D:G3DSA:3.20.20.210,Gene3D:G3DSA:3.30.200.20,Hamap:MF_00218,InterPro:IPR000257,InterPro:IPR000719,InterPro:IPR002290,InterPro:IPR006361,InterPro:IPR008271,InterPro:IPR011009,InterPro:IPR017441,PANTHER:PTHR21091,PANTHER:PTHR21091:SF2,Pfam:PF00069,Pfam:PF01208,ProSitePatterns:PS00107,ProSitePatterns:PS00108,ProSitePatterns:PS00906,ProSitePatterns:PS00907,ProSiteProfile…
Bras_G14113	Bras_G14113	BraspberryS0131:221026-224417	2827.5	0.219563	1.16438	0.00126202	0.0330943	2779.78	2700.91	2308.8	3118.76	2981.95	3074.82		Similar to valS: Valine--tRNA ligase (Prochlorococcus marinus (strain MIT 9313))		InterPro:IPR003435,Pfam:PF02341,SUPERFAMILY:SSF158615
Bras_G07869	Bras_G07869	BraspberryS0044:115887-117367	528.572	0.304992	1.23541	0.00126553	0.0330943	473.293	417.269	495.248	572.031	565.08	648.512		Similar to 29 kDa ribonucleoprotein A,chloroplastic (Nicotiana sylvestris)	GO:0000166,GO:0003676	Gene3D:G3DSA:3.30.70.330,InterPro:IPR000504,InterPro:IPR012677,PANTHER:PTHR24011,PANTHER:PTHR24011:SF34,Pfam:PF00076,ProSiteProfiles:PS50102,SMART:SM00360,SUPERFAMILY:SSF54928
Bras_G27163	Bras_G27163	BraspberryS0938:15090-25664	437.395	0.315557	1.24449	0.00126506	0.0330943	358.555	371.942	407.99	488.838	460.716	536.331		Similar to ATJ10: Chaperone protein dnaJ 10 (Arabidopsis thaliana)		Gene3D:G3DSA:1.10.287.110,Gene3D:G3DSA:3.30.70.20,InterPro:IPR001623,PANTHER:PTHR25040,PANTHER:PTHR25040:SF95,PRINTS:PR00625,Pfam:PF00226,Pfam:PF13459,ProSiteProfiles:PS50076,SMART:SM00271,SUPERFAMILY:SSF46565,SUPERFAMILY:SSF54862
Bras_G01294	Bras_G01294	BraspberryS0003:2285645-2289895	370.196	-0.332283	-1.259	0.00129055	0.0336782	387.24	481.259	400.915	319.228	332.32	300.217		Similar to tufm: Elongation factor Tu,mitochondrial (Dictyostelium discoideum)		Coils:Coil,InterPro:IPR025486,PANTHER:PTHR20953,PANTHER:PTHR20953:SF0,Pfam:PF14309
Bras_G08240	Bras_G08240	BraspberryS0047:479804-484033	1596.32	0.240153	1.18112	0.00130018	0.0338589	1316.88	1417.11	1615.45	1680.62	1750.86	1797.03		Similar to SLIT2: Slit homolog 2 protein (Homo sapiens)		Phobius:CYTOPLASMIC_DOMAIN,Phobius:NON_CYTOPLASMIC_DOMAIN,Phobius:SIGNAL_PEPTIDE,Phobius:SIGNAL_PEPTIDE_C_REGION,Phobius:SIGNAL_PEPTIDE_H_REGION,Phobius:SIGNAL_PEPTIDE_N_REGION,Phobius:TRANSMEMBRANE,SignalP_EUK:SignalP-noTM,SignalP_GRAM_POSITIVE:SignalP-TM
Bras_G09487	Bras_G09487	BraspberryS0060:450400-453781	1456.21	0.225975	1.16957	0.00130443	0.0338989	1370.33	1282.47	1346.6	1527.78	1689.75	1520.32		Similar to TRABD: TraB domain-containing protein (Homo sapiens)		InterPro:IPR001480,InterPro:IPR002816,PANTHER:PTHR21530,PANTHER:PTHR21530:SF0,Pfam:PF01963,SUPERFAMILY:SSF51110
Bras_G26652	Bras_G26652	BraspberryS0826:23544-29814	971.843	-0.270578	-1.20629	0.00132143	0.0341984	1173.45	1047.84	1003.47	793.233	953.015	860.053		Similar to APRR2: Two-component response regulator-like APRR2 (Arabidopsis thaliana)	GO:0000156,GO:0000160,GO:0003677,GO:0003682,GO:0006355	Gene3D:G3DSA:1.10.10.60,Gene3D:G3DSA:3.40.50.2300,InterPro:IPR001005,InterPro:IPR001789,InterPro:IPR006447,InterPro:IPR009057,InterPro:IPR011006,InterPro:IPR017930,PANTHER:PTHR31312,Pfam:PF00072,Pfam:PF00249,ProSiteProfiles:PS50110,ProSiteProfiles:PS51294,SMART:SM00448,SUPERFAMILY:SSF46689,SUPERFAMILY:SSF52172,TIGRFAM:TIGR01557
Bras_G01847	Bras_G01847	BraspberryS0005:1048399-1049612	2305.82	0.263603	1.20047	0.00131897	0.0341984	1874.92	1859.71	2472.7	2580.91	2546.64	2500.03		Similar to CHLM: Magnesium protoporphyrin IX methyltransferase,chloroplastic (Arabidopsis thaliana)	GO:0015995,GO:0046406	Gene3D:G3DSA:3.40.50.150,InterPro:IPR010251,InterPro:IPR010940,PANTHER:PTHR10108,PANTHER:PTHR10108:SF269,Pfam:PF07109,Phobius:CYTOPLASMIC_DOMAIN,Phobius:NON_CYTOPLASMIC_DOMAIN,Phobius:TRANSMEMBRANE,ProSiteProfiles:PS51556,SUPERFAMILY:SSF53335,TIGRFAM:TIGR02021
Bras_G23400	Bras_G23400	BraspberryS0459:73201-74551	792.92	0.290713	1.22324	0.00134665	0.0347792	658.438	643.9	795.934	895.128	804.708	959.413		Similar to PIN1: Peptidyl-prolyl cis-trans isomerase Pin1 (Malus domestica)	GO:0016853	Gene3D:G3DSA:3.10.50.40,InterPro:IPR000297,InterPro:IPR023058,PANTHER:PTHR10657,Pfam:PF00639,ProSitePatterns:PS01096,ProSiteProfiles:PS50198,SUPERFAMILY:SSF54534
Bras_G10856	Bras_G10856	BraspberryS0076:143933-147279	274.654	-0.357557	-1.28125	0.00136018	0.034984	290.756	358.611	308.94	219.913	258.166	211.541		Similar to At5g22100: Probable RNA 3'-terminal phosphate cyclase-like protein (Arabidopsis thaliana)	GO:0003824,GO:0005730,GO:0006396,GO:0042254	Gene3D:G3DSA:3.65.10.20,InterPro:IPR000228,InterPro:IPR013791,InterPro:IPR013792,InterPro:IPR016443,InterPro:IPR020719,InterPro:IPR023797,PANTHER:PTHR11096,PIRSF:PIRSF005378,Pfam:PF01137,Pfam:PF05189,ProSitePatterns:PS01287,SUPERFAMILY:SSF55205,TIGRFAM:TIGR03400
Bras_G21353	Bras_G21353	BraspberryS0349:72732-80533	965.188	-0.32905	-1.25619	0.00135941	0.034984	1226.91	1270.47	805.368	828.058	847.277	813.044		Similar to SAC2: Phosphoinositide phosphatase SAC2 (Arabidopsis thaliana)	GO:0005515,GO:0042578	InterPro:IPR002013,InterPro:IPR007110,PANTHER:PTHR11200,PANTHER:PTHR11200:SF9,Pfam:PF02383,ProSiteProfiles:PS50275,ProSiteProfiles:PS50835
Bras_G16804	Bras_G16804	BraspberryS0191:54458-55880	26657	0.191577	1.14201	0.00137091	0.0351877	24024.5	23593.7	26737.5	28700.2	27945.7	28940.5		Similar to Thioredoxin M-type,chloroplastic (Spinacia oleracea)	GO:0006662,GO:0009055,GO:0015035,GO:0045454	Gene3D:G3DSA:3.40.30.10,InterPro:IPR005746,InterPro:IPR012336,InterPro:IPR013766,InterPro:IPR017937,PANTHER:PTHR10438,PANTHER:PTHR10438:SF82,PRINTS:PR00421,Pfam:PF00085,ProSitePatterns:PS00194,ProSiteProfiles:PS51352,SUPERFAMILY:SSF52833,TIGRFAM:TIGR01068
Bras_G24976	Bras_G24976	BraspberryS0586:19643-28273	1118.33	0.244429	1.18462	0.00138124	0.0353802	1013.08	1010.51	1015.26	1206.62	1132.22	1332.28		Similar to dnaJ: Chaperone protein DnaJ (Carboxydothermus hydrogenoformans (strain Z-2901 / DSM 6008))	GO:0005506,GO:0009055,GO:0051536	Gene3D:G3DSA:1.10.287.110,Gene3D:G3DSA:3.30.70.20,InterPro:IPR001080,InterPro:IPR001623,InterPro:IPR017896,PANTHER:PTHR25040,PANTHER:PTHR25040:SF95,PRINTS:PR00352,PRINTS:PR00625,Pfam:PF00226,Pfam:PF13459,ProSiteProfiles:PS50076,ProSiteProfiles:PS51379,SMART:SM00271,SUPERFAMILY:SSF46565,SUPERFAMILY:SSF54862
Bras_G22584	Bras_G22584	BraspberryS0408:87920-89589	418.644	0.322693	1.25066	0.00139505	0.0356608	379.417	358.611	346.674	510.765	417.459	498.938		Similar to purM: Phosphoribosylformylglycinamidine cyclo-ligase (Geobacillus sp. (strain WCH70))		Coils:Coil
Bras_G03994	Bras_G03994	BraspberryS0014:281174-283617	52492.3	0.229243	1.17222	0.00139942	0.0356995	44782.9	45650.2	53445.5	56389.2	57651.9	57033.8		Similar to psbW: Photosystem II reaction center W protein,chloroplastic (Spinacia oleracea)	GO:0009507,GO:0009523,GO:0015979	InterPro:IPR009806,Pfam:PF07123,Phobius:CYTOPLASMIC_DOMAIN,Phobius:NON_CYTOPLASMIC_DOMAIN,Phobius:TRANSMEMBRANE
Bras_G25434	Bras_G25434	BraspberryS0633:60225-64593	68154.8	0.234836	1.17677	0.00140426	0.0357501	60339	57640.4	68313.6	74261.5	76022.2	72352.4		Similar to FTSH2: ATP-dependent zinc metalloprotease FTSH 2,chloroplastic (Arabidopsis thaliana)	GO:0000166,GO:0004222,GO:0005524,GO:0006508,GO:0016020,GO:0017111,GO:0030163	Gene3D:G3DSA:1.10.8.60,Gene3D:G3DSA:3.40.50.300,Hamap:MF_01458,InterPro:IPR000642,InterPro:IPR003593,InterPro:IPR003959,InterPro:IPR003960,InterPro:IPR005936,InterPro:IPR027417,PANTHER:PTHR23076,PANTHER:PTHR23076:SF24,Pfam:PF00004,Pfam:PF01434,Phobius:CYTOPLASMIC_DOMAIN,Phobius:NON_CYTOPLASMIC_DOMAIN,Phobius:SIGNAL_PEPTIDE,Phobius:SIGNAL_PEPTIDE_C_REGION,Phobius:SIGNAL_PEPTIDE_H_REGION,Phobius:SI…
Bras_G03144	Bras_G03144	BraspberryS0010:663404-667425	301.045	-0.366463	-1.28919	0.0014198	0.0358535	434.178	333.282	288.895	238.615	241	270.302		Similar to WNK6: Probable serine/threonine-protein kinase WNK6 (Arabidopsis thaliana)	GO:0004672,GO:0004674,GO:0005524,GO:0006468,GO:0016772	Gene3D:G3DSA:1.10.510.10,Gene3D:G3DSA:3.10.20.90,Gene3D:G3DSA:3.30.200.20,InterPro:IPR000719,InterPro:IPR002290,InterPro:IPR008271,InterPro:IPR011009,PANTHER:PTHR13902,PANTHER:PTHR13902:SF15,Pfam:PF00069,ProSitePatterns:PS00108,ProSiteProfiles:PS50011,SMART:SM00220,SUPERFAMILY:SSF56112
Bras_G14924	Bras_G14924	BraspberryS0147:374304-393494	1221.54	-0.25843	-1.19618	0.00141858	0.0358535	1453.78	1335.79	1246.37	1153.74	1165.18	974.371		Similar to pepO: Neutral endopeptidase (Lactobacillus helveticus)	GO:0005488	Coils:Coil,InterPro:IPR016024,PANTHER:PTHR12602,PANTHER:PTHR12602:SF18,SUPERFAMILY:SSF48371,SignalP_GRAM_POSITIVE:SignalP-TM
Bras_G00098	Bras_G00098	BraspberryS0001:522605-525165	787.923	-0.251682	-1.19059	0.00141486	0.0358535	829.24	858.533	904.417	718.424	708.582	708.342		Similar to UTR3: UDP-galactose/UDP-glucose transporter 3 (Arabidopsis thaliana)	GO:0055085	InterPro:IPR013657,PANTHER:PTHR10778,PANTHER:PTHR10778:SF10,Pfam:PF08449,Phobius:CYTOPLASMIC_DOMAIN,Phobius:NON_CYTOPLASMIC_DOMAIN,Phobius:TRANSMEMBRANE
Bras_G03895	Bras_G03895	BraspberryS0013:972331-978613	1833.23	0.240058	1.18104	0.00141899	0.0358535	1529.4	1597.09	1868.97	2085.62	1884.06	2034.21		Similar to GTE1: Transcription factor GTE1 (Arabidopsis thaliana)		InterPro:IPR027353,PANTHER:PTHR22880,ProSiteProfiles:PS51525
Bras_G22024	Bras_G22024	BraspberryS0380:70520-94146	1057.13	-0.269083	-1.20504	0.00144028	0.0362243	1212.57	1286.47	1007	968.002	893.28	975.439		Similar to mroh1: Maestro heat-like repeat-containing protein family member 1 (Dictyostelium discoideum)	GO:0005488,GO:0005515	Gene3D:G3DSA:1.25.10.10,InterPro:IPR000357,InterPro:IPR011989,InterPro:IPR016024,InterPro:IPR021133,PANTHER:PTHR23120,PANTHER:PTHR23120:SF0,Pfam:PF02985,Pfam:PF12717,ProSiteProfiles:PS50077,SUPERFAMILY:SSF48371
Bras_G13832	Bras_G13832	BraspberryS0125:315799-319063	2200	0.239531	1.18061	0.00143995	0.0362243	1884.04	1907.7	2207.39	2640.89	2247.96	2311.99		Similar to PAP3: Probable plastid-lipid-associated protein 3,chloroplastic (Arabidopsis thaliana)	GO:0005198,GO:0009507	InterPro:IPR006843,PANTHER:PTHR31906,PANTHER:PTHR31906:SF0,Pfam:PF04755,SignalP_GRAM_POSITIVE:SignalP-TM
Bras_G12645	Bras_G12645	BraspberryS0103:250054-253368	6144.16	-0.238036	-1.17939	0.00144783	0.036341	7000.3	7401.52	5698.89	5888.63	5267.68	5607.97		Similar to AGO1D: Protein argonaute 1D (Oryza sativa subsp. japonica)		InterPro:IPR007650,Pfam:PF04570,Phobius:NON_CYTOPLASMIC_DOMAIN,Phobius:SIGNAL_PEPTIDE,Phobius:SIGNAL_PEPTIDE_C_REGION,Phobius:SIGNAL_PEPTIDE_H_REGION,Phobius:SIGNAL_PEPTIDE_N_REGION
Bras_G00444	Bras_G00444	BraspberryS0001:2533922-2537530	601.547	0.283923	1.2175	0.00146166	0.0365416	487.635	534.584	576.61	677.15	639.921	693.384		Similar to NPF8.3: Protein NRT1/ PTR FAMILY 8.3 (Arabidopsis thaliana)	GO:0005215,GO:0006810,GO:0006857,GO:0016020	InterPro:IPR000109,InterPro:IPR016196,InterPro:IPR018456,PANTHER:PTHR11654,PANTHER:PTHR11654:SF37,ProSitePatterns:PS01022,SUPERFAMILY:SSF103473
Bras_G15251	Bras_G15251	BraspberryS0155:40064-46842	752.3	0.289937	1.22259	0.00146017	0.0365416	571.081	675.895	745.23	868.042	780.676	872.874		Similar to spp27: Upstream activation factor subunit spp27 (Schizosaccharomyces pombe (strain 972 / ATCC 24843))	GO:0003677,GO:0005515	Gene3D:G3DSA:1.10.10.60,Gene3D:G3DSA:1.10.245.10,InterPro:IPR003121,InterPro:IPR009057,InterPro:IPR014876,InterPro:IPR019835,PANTHER:PTHR13844,PANTHER:PTHR13844:SF0,Pfam:PF02201,Pfam:PF08766,SMART:SM00151,SUPERFAMILY:SSF109715,SUPERFAMILY:SSF47592
Bras_G14433	Bras_G14433	BraspberryS0137:304149-309079	2959.59	0.189673	1.14051	0.00147346	0.0367629	2719.8	2720.91	2817.02	3114.25	3036.19	3349.4		Similar to mgtA: GDP-mannose-dependent alpha-mannosyltransferase (Corynebacterium glutamicum (strain ATCC 13032 / DSM 20300 / JCM 1318 / LMG 3730 / NCIMB 10025))	GO:0009058	Gene3D:G3DSA:3.40.50.2000,InterPro:IPR001296,PANTHER:PTHR12526,PANTHER:PTHR12526:SF207,Pfam:PF00534,Pfam:PF13579,SUPERFAMILY:SSF53756
Bras_G18234	Bras_G18234	BraspberryS0234:183267-185538	1058.29	0.271148	1.20677	0.00151105	0.0376258	856.621	881.197	1095.44	1133.74	1146.64	1236.13		Similar to RPL29: 50S ribosomal protein L29,chloroplastic (Arabidopsis thaliana)	GO:0003735,GO:0005622,GO:0005840,GO:0006412	Gene3D:G3DSA:1.10.287.310,Hamap:MF_00374,InterPro:IPR001854,PANTHER:PTHR10916,PANTHER:PTHR10916:SF0,Pfam:PF00831,SUPERFAMILY:SSF46561,TIGRFAM:TIGR00012
Bras_G04056	Bras_G04056	BraspberryS0014:698557-700683	496.545	0.294772	1.22669	0.00151999	0.0377731	418.532	418.602	472.844	545.59	540.363	583.34		Similar to rplX: 50S ribosomal protein L24 (Frankia sp. (strain EAN1pec))	GO:0003735,GO:0005622,GO:0005840,GO:0006412	Gene3D:G3DSA:2.30.30.30,Hamap:MF_01326_B,InterPro:IPR003256,InterPro:IPR005824,InterPro:IPR005825,InterPro:IPR008991,InterPro:IPR014722,PANTHER:PTHR12903,Pfam:PF00467,ProSitePatterns:PS01108,SMART:SM00739,SUPERFAMILY:SSF50104,TIGRFAM:TIGR01079
Bras_G26828	Bras_G26828	BraspberryS0863:46091-47854	146.601	-0.408745	-1.32753	0.00152412	0.0378007	179.929	175.973	191.024	118.663	143.502	70.5137		Similar to Polyphenol oxidase,chloroplastic (Malus domestica)	GO:0004097,GO:0008152,GO:0016491,GO:0046148,GO:0055114	Gene3D:G3DSA:1.10.1280.10,InterPro:IPR002227,InterPro:IPR008922,InterPro:IPR016213,InterPro:IPR022739,InterPro:IPR022740,PANTHER:PTHR11474,PANTHER:PTHR11474:SF5,PIRSF:PIRSF000290,PRINTS:PR00092,Pfam:PF00264,Pfam:PF12142,Pfam:PF12143,ProSitePatterns:PS00497,ProSitePatterns:PS00498,SUPERFAMILY:SSF48056
Bras_G12007	Bras_G12007	BraspberryS0094:308693-314105	1187.99	0.2365	1.17813	0.00154418	0.0382092	1131.73	989.18	1122.56	1345.27	1249.63	1289.55		Similar to GSTZ5: Protein IN2-1 homolog B (Oryza sativa subsp. japonica)	GO:0005515	Gene3D:G3DSA:1.20.1050.10,Gene3D:G3DSA:3.40.30.10,InterPro:IPR004045,InterPro:IPR010987,InterPro:IPR012336,InterPro:IPR017933,PANTHER:PTHR11260,Pfam:PF13410,Pfam:PF13417,ProSiteProfiles:PS50404,ProSiteProfiles:PS50405,SUPERFAMILY:SSF47616,SUPERFAMILY:SSF52833
Bras_G19792	Bras_G19792	BraspberryS0284:163345-166552	20393.9	0.26428	1.20104	0.00154671	0.0382092	16582.2	16733.4	21556.3	24004.7	23657.9	19829.3		Similar to THI1: Thiamine thiazole synthase,chloroplastic (Citrus sinensis)	GO:0006950,GO:0009228	Gene3D:G3DSA:3.50.50.60,Hamap:MF_03158,InterPro:IPR002922,InterPro:IPR027495,PANTHER:PTHR10617,PANTHER:PTHR10617:SF54,PRINTS:PR00419,Pfam:PF01946,Phobius:NON_CYTOPLASMIC_DOMAIN,Phobius:SIGNAL_PEPTIDE,Phobius:SIGNAL_PEPTIDE_C_REGION,Phobius:SIGNAL_PEPTIDE_H_REGION,Phobius:SIGNAL_PEPTIDE_N_REGION,SUPERFAMILY:SSF51905,TIGRFAM:TIGR00292
Bras_G01465	Bras_G01465	BraspberryS0004:805230-808862	6130.73	0.16136	1.11834	0.00155488	0.0382599	5656.04	5759.11	5906.42	6338.77	6646.39	6477.64		Similar to APXT: L-ascorbate peroxidase T,chloroplastic (Arabidopsis thaliana)	GO:0004601,GO:0006979,GO:0020037,GO:0055114	Gene3D:G3DSA:1.10.420.10,Gene3D:G3DSA:1.10.520.10,InterPro:IPR002016,InterPro:IPR002207,InterPro:IPR010255,InterPro:IPR019793,PANTHER:PTHR31356,PRINTS:PR00458,PRINTS:PR00459,Pfam:PF00141,Phobius:CYTOPLASMIC_DOMAIN,Phobius:NON_CYTOPLASMIC_DOMAIN,Phobius:TRANSMEMBRANE,ProSitePatterns:PS00435,ProSiteProfiles:PS50873,SUPERFAMILY:SSF48113,SignalP_GRAM_POSITIVE:SignalP-TM
Bras_G10365	Bras_G10365	BraspberryS0070:388317-390119	2246.9	0.222401	1.16667	0.00155409	0.0382599	1959.67	1917.04	2300.54	2498.36	2426.48	2379.3		Similar to dnaJ: Chaperone protein DnaJ (Desulfovibrio vulgaris (strain Miyazaki F / DSM 19637))	GO:0031072,GO:0051082	Gene3D:G3DSA:2.10.230.10,InterPro:IPR001305,SUPERFAMILY:SSF57938
Bras_G08130	Bras_G08130	BraspberryS0046:551456-559033	643.798	-0.278261	-1.21273	0.00157321	0.0386348	676.691	698.558	766.455	556.553	543.796	620.734		Similar to VALRS: Valine--tRNA ligase (Arabidopsis thaliana)	GO:0000166,GO:0002161,GO:0004812,GO:0004832,GO:0005524,GO:0005737,GO:0006418,GO:0006438	Coils:Coil,Gene3D:G3DSA:1.10.730.10,Gene3D:G3DSA:3.40.50.620,Gene3D:G3DSA:3.90.740.10,InterPro:IPR002300,InterPro:IPR002303,InterPro:IPR009008,InterPro:IPR009080,InterPro:IPR013155,InterPro:IPR014729,PANTHER:PTHR11946,PANTHER:PTHR11946:SF5,PRINTS:PR00986,Pfam:PF00133,Pfam:PF08264,SUPERFAMILY:SSF47323,SUPERFAMILY:SSF50677,SUPERFAMILY:SSF52374
Bras_G07993	Bras_G07993	BraspberryS0045:211259-229677	574.32	-0.32349	-1.25135	0.0015832	0.0388038	707.983	733.22	521.19	510.765	519.764	452.997		Similar to NUP188: Nucleoporin NUP188 homolog (Homo sapiens)		Phobius:CYTOPLASMIC_DOMAIN,Phobius:NON_CYTOPLASMIC_DOMAIN,Phobius:TRANSMEMBRANE
Bras_G06106	Bras_G06106	BraspberryS0028:74767-77643	1660.86	-0.203716	-1.15166	0.00158898	0.0388694	1830.59	1794.39	1733.37	1573.57	1485.14	1548.1		Similar to SPAC24B11.05: Uncharacterized protein C24B11.05 (Schizosaccharomyces pombe (strain 972 / ATCC 24843))	GO:0016787	Gene3D:G3DSA:3.40.50.1000,InterPro:IPR006402,InterPro:IPR010237,InterPro:IPR023214,PANTHER:PTHR18901,Pfam:PF13419,SUPERFAMILY:SSF56784,TIGRFAM:TIGR01509,TIGRFAM:TIGR01993
Bras_G03720	Bras_G03720	BraspberryS0013:34889-40946	2610.09	-0.212004	-1.1583	0.001593	0.0388915	2983.18	2911.55	2557.6	2506.1	2399.7	2302.38		Similar to POT4: Potassium transporter 4 (Arabidopsis thaliana)	GO:0015079,GO:0016020,GO:0071805	InterPro:IPR003855,PANTHER:PTHR30540,PANTHER:PTHR30540:SF0,Pfam:PF02705,Phobius:CYTOPLASMIC_DOMAIN,Phobius:NON_CYTOPLASMIC_DOMAIN,Phobius:TRANSMEMBRANE,TIGRFAM:TIGR00794
Bras_G14939	Bras_G14939	BraspberryS0148:188743-194270	799.754	-0.289035	-1.22182	0.00160677	0.0391512	886.609	981.181	807.726	651.354	663.952	807.702		Similar to Smt1-1: Cycloartenol-C-24-methyltransferase 1 (Oryza sativa subsp. japonica)		Gene3D:G3DSA:3.40.50.150,PANTHER:PTHR10108,PANTHER:PTHR10108:SF21,SUPERFAMILY:SSF53335
Bras_G16791	Bras_G16791	BraspberryS0190:254749-263250	320.519	-0.338739	-1.26465	0.00162548	0.0395171	365.074	366.61	374.973	310.199	271.211	235.046		Similar to RBOHA: Respiratory burst oxidase homolog protein A (Solanum tuberosum)	GO:0004601,GO:0005509,GO:0016020,GO:0016491,GO:0050664,GO:0055114	Coils:Coil,Gene3D:G3DSA:1.10.238.10,Gene3D:G3DSA:2.40.30.10,Gene3D:G3DSA:3.40.50.80,InterPro:IPR000778,InterPro:IPR002048,InterPro:IPR011992,InterPro:IPR013112,InterPro:IPR013121,InterPro:IPR013130,InterPro:IPR013623,InterPro:IPR017927,InterPro:IPR017938,InterPro:IPR018247,PANTHER:PTHR11972,PANTHER:PTHR11972:SF5,PRINTS:PR00466,Pfam:PF01794,Pfam:PF08022,Pfam:PF08030,Pfam:PF08414,Phobius:CYTOPLASMI…
Bras_G16530	Bras_G16530	BraspberryS0182:302209-304579	914.567	0.280638	1.21473	0.0016281	0.0395171	852.709	850.535	731.08	958.329	934.477	1160.27		Similar to rbsA: Ribose import ATP-binding protein RbsA (Bacillus clausii (strain KSM-K16))		InterPro:IPR016621,Pfam:PF12646,Phobius:NON_CYTOPLASMIC_DOMAIN,Phobius:SIGNAL_PEPTIDE,Phobius:SIGNAL_PEPTIDE_C_REGION,Phobius:SIGNAL_PEPTIDE_H_REGION,Phobius:SIGNAL_PEPTIDE_N_REGION
Bras_G09793	Bras_G09793	BraspberryS0063:477062-479274	128.526	-0.402795	-1.32207	0.00165784	0.0398139	148.637	145.311	179.233	77.3886	120.157	100.429		Similar to TKPR1: Tetraketide alpha-pyrone reductase 1 (Arabidopsis thaliana)	GO:0003854,GO:0006694,GO:0016616,GO:0055114	Gene3D:G3DSA:3.40.50.720,InterPro:IPR002225,InterPro:IPR016040,PANTHER:PTHR10366,PANTHER:PTHR10366:SF9,Pfam:PF01073,SUPERFAMILY:SSF51735
Bras_G05887	Bras_G05887	BraspberryS0026:93169-97273	653.773	-0.292796	-1.22501	0.0016571	0.0398139	760.137	815.873	619.06	582.349	565.08	580.135		Similar to B120: G-type lectin S-receptor-like serine/threonine-protein kinase B120 (Arabidopsis thaliana)	GO:0004672,GO:0004674,GO:0005524,GO:0006468,GO:0016772,GO:0048544	Gene3D:G3DSA:1.10.510.10,Gene3D:G3DSA:2.60.120.200,Gene3D:G3DSA:2.90.10.10,Gene3D:G3DSA:3.30.200.20,InterPro:IPR000719,InterPro:IPR000858,InterPro:IPR001245,InterPro:IPR001480,InterPro:IPR002290,InterPro:IPR003609,InterPro:IPR008271,InterPro:IPR011009,InterPro:IPR013227,InterPro:IPR013320,InterPro:IPR017441,InterPro:IPR021820,InterPro:IPR024171,PANTHER:PTHR24420,PANTHER:PTHR24420:SF126,PIRSF:PIRS…
Bras_G13904	Bras_G13904	BraspberryS0127:159231-173837	706.531	-0.28797	-1.22092	0.00166581	0.0398139	827.936	867.865	672.122	644.26	635.115	591.887		Similar to NPC1: Niemann-Pick C1 protein (Sus scrofa)	GO:0008158,GO:0016020,GO:0016021	Gene3D:G3DSA:1.20.1640.10,InterPro:IPR000731,InterPro:IPR003392,PANTHER:PTHR10796,PANTHER:PTHR10796:SF35,Pfam:PF02460,Pfam:PF12349,Phobius:CYTOPLASMIC_DOMAIN,Phobius:NON_CYTOPLASMIC_DOMAIN,Phobius:SIGNAL_PEPTIDE,Phobius:SIGNAL_PEPTIDE_C_REGION,Phobius:SIGNAL_PEPTIDE_H_REGION,Phobius:SIGNAL_PEPTIDE_N_REGION,Phobius:TRANSMEMBRANE,ProSiteProfiles:PS50156,SUPERFAMILY:SSF82866,SignalP_EUK:SignalP-noTM…
Bras_G17070	Bras_G17070	BraspberryS0198:277890-283037	15188.9	0.195454	1.14508	0.00165316	0.0398139	13257.4	13455.2	15573.2	16048.5	16508.2	16290.8		Similar to PSAN: Photosystem I reaction center subunit N,chloroplastic (Arabidopsis thaliana)	GO:0005516,GO:0009522,GO:0015979,GO:0042651	Gene3D:G3DSA:4.10.1190.10,InterPro:IPR008796,Pfam:PF05479
Bras_G16297	Bras_G16297	BraspberryS0178:218571-220921	2773.35	0.206228	1.15367	0.0016645	0.0398139	2434.26	2426.29	2821.73	2997.52	3019.03	2941.27		Similar to COL16: Zinc finger protein CONSTANS-LIKE 16 (Arabidopsis thaliana)	GO:0005515,GO:0005622,GO:0008270	InterPro:IPR000315,InterPro:IPR010402,PANTHER:PTHR31874,Pfam:PF00643,Pfam:PF06203,ProSiteProfiles:PS50119,ProSiteProfiles:PS51017,SMART:SM00336
Bras_G08602	Bras_G08602	BraspberryS0051:249328-250953	1426.66	0.233238	1.17547	0.00164579	0.0398139	1252.99	1266.47	1378.44	1424.6	1584.7	1652.8		Similar to NDC1: Alternative NAD(P)H-ubiquinone oxidoreductase C1,chloroplastic/mitochondrial (Arabidopsis thaliana)	GO:0016491,GO:0055114	Gene3D:G3DSA:3.50.50.60,InterPro:IPR013027,InterPro:IPR023753,PANTHER:PTHR22915,PANTHER:PTHR22915:SF13,PRINTS:PR00368,PRINTS:PR00411,Pfam:PF07992,Phobius:NON_CYTOPLASMIC_DOMAIN,Phobius:SIGNAL_PEPTIDE,Phobius:SIGNAL_PEPTIDE_C_REGION,Phobius:SIGNAL_PEPTIDE_H_REGION,Phobius:SIGNAL_PEPTIDE_N_REGION,SUPERFAMILY:SSF51905
Bras_G14438	Bras_G14438	BraspberryS0137:349497-350994	920.611	0.2508	1.18987	0.00166533	0.0398139	856.621	826.538	808.905	948.01	985.286	1098.3		Similar to PER41: Peroxidase 41 (Arabidopsis thaliana)		Coils:Coil,Phobius:CYTOPLASMIC_DOMAIN,Phobius:NON_CYTOPLASMIC_DOMAIN,Phobius:TRANSMEMBRANE
Bras_G06633	Bras_G06633	BraspberryS0032:601500-604603	134.035	0.402076	1.32141	0.0016624	0.0398139	127.776	97.3182	86.0788	193.472	141.442	158.122		Similar to PANC: Pantoate--beta-alanine ligase (Lotus japonicus)	GO:0004592,GO:0015940	Gene3D:G3DSA:3.30.1300.10,Gene3D:G3DSA:3.40.50.620,Hamap:MF_00158,InterPro:IPR003721,InterPro:IPR014729,PANTHER:PTHR21299,PANTHER:PTHR21299:SF1,Pfam:PF02569,SUPERFAMILY:SSF52374,TIGRFAM:TIGR00018
Bras_G12849	Bras_G12849	BraspberryS0107:308087-313872	1510.99	-0.210605	-1.15717	0.00167332	0.039917	1597.2	1586.42	1705.07	1374.29	1443.94	1358.99		Similar to TRP5: Telomere repeat-binding protein 5 (Arabidopsis thaliana)	GO:0003677,GO:0003682	Gene3D:G3DSA:1.10.10.60,InterPro:IPR001005,InterPro:IPR009057,InterPro:IPR017930,PANTHER:PTHR31519,PANTHER:PTHR31519:SF0,ProSiteProfiles:PS51294,SMART:SM00717,SUPERFAMILY:SSF46689,SUPERFAMILY:SSF54236
Bras_G17277	Bras_G17277	BraspberryS0205:112743-121642	644.928	-0.270269	-1.20603	0.00173494	0.0413081	739.275	714.556	689.81	613.305	579.499	533.126		Similar to AAO2: Indole-3-acetaldehyde oxidase (Arabidopsis thaliana)	GO:0003824,GO:0005506,GO:0009055,GO:0016491,GO:0016614,GO:0046872,GO:0050660,GO:0051536,GO:0051537,GO:0055114	Gene3D:G3DSA:1.10.150.120,Gene3D:G3DSA:3.10.20.30,Gene3D:G3DSA:3.30.365.10,Gene3D:G3DSA:3.30.390.50,Gene3D:G3DSA:3.30.465.10,Gene3D:G3DSA:3.90.1170.50,InterPro:IPR000674,InterPro:IPR001041,InterPro:IPR002346,InterPro:IPR002888,InterPro:IPR005107,InterPro:IPR006058,InterPro:IPR008274,InterPro:IPR012675,InterPro:IPR016166,InterPro:IPR016169,InterPro:IPR016208,PANTHER:PTHR11908,PANTHER:PTHR11908:SF1…
Bras_G10497	Bras_G10497	BraspberryS0071:555321-563170	4344.81	0.174166	1.12831	0.00174354	0.041434	4058.84	3878.06	4269.75	4619.45	4543.99	4698.77		Similar to At5g51130: Probable RNA methyltransferase At5g51130 (Arabidopsis thaliana)	GO:0004462,GO:0006400,GO:0008168,GO:0008176,GO:0046872	Gene3D:G3DSA:3.10.180.10,Gene3D:G3DSA:3.40.50.150,InterPro:IPR003358,InterPro:IPR004360,InterPro:IPR010675,InterPro:IPR018146,InterPro:IPR024160,PANTHER:PTHR12315,PANTHER:PTHR12315:SF0,Pfam:PF00903,Pfam:PF02390,Pfam:PF06859,ProSitePatterns:PS00934,ProSiteProfiles:PS51515,SUPERFAMILY:SSF53335,SUPERFAMILY:SSF54593
Bras_G05725	Bras_G05725	BraspberryS0024:987358-990822	962.523	0.258468	1.19621	0.0017601	0.0417481	893.128	763.881	938.613	1100.21	1004.51	1074.8		Similar to Srrm2: Serine/arginine repetitive matrix protein 2 (Mus musculus)		Coils:Coil,InterPro:IPR013170,Pfam:PF08312
Bras_G15368	Bras_G15368	BraspberryS0157:141333-148328	909.774	-0.280244	-1.2144	0.00176604	0.041791	1023.51	1091.83	916.209	721.649	783.423	922.02		Similar to SEC23: Protein transport protein SEC23 (Ustilago maydis (strain 521 / FGSC 9021))	GO:0005515,GO:0006886,GO:0006888,GO:0008270,GO:0030127	Gene3D:G3DSA:2.60.40.1670,Gene3D:G3DSA:3.40.20.10,Gene3D:G3DSA:3.40.50.410,InterPro:IPR002035,InterPro:IPR006895,InterPro:IPR006896,InterPro:IPR006900,InterPro:IPR007123,InterPro:IPR012990,PANTHER:PTHR11141,Pfam:PF00626,Pfam:PF04810,Pfam:PF04811,Pfam:PF04815,Pfam:PF08033,SUPERFAMILY:SSF53300,SUPERFAMILY:SSF81811,SUPERFAMILY:SSF81995,SUPERFAMILY:SSF82754,SUPERFAMILY:SSF82919
Bras_G23983	Bras_G23983	BraspberryS0498:115088-121911	1868.65	-0.19453	-1.14435	0.0017686	0.041791	2009.21	2042.35	1958.59	1762.53	1761.84	1677.37		Similar to pyd2: Dihydropyrimidinase (Dictyostelium discoideum)	GO:0005737,GO:0006208,GO:0016810,GO:0016812	Gene3D:G3DSA:2.30.40.10,Gene3D:G3DSA:3.20.20.140,InterPro:IPR011059,InterPro:IPR011778,PANTHER:PTHR11647,PANTHER:PTHR11647:SF1,Pfam:PF13147,Phobius:NON_CYTOPLASMIC_DOMAIN,Phobius:SIGNAL_PEPTIDE,Phobius:SIGNAL_PEPTIDE_C_REGION,Phobius:SIGNAL_PEPTIDE_H_REGION,Phobius:SIGNAL_PEPTIDE_N_REGION,SUPERFAMILY:SSF51338,SUPERFAMILY:SSF51556,SignalP_EUK:SignalP-noTM,TIGRFAM:TIGR02033
Bras_G14740	Bras_G14740	BraspberryS0144:11547-15707	2494.27	0.209512	1.1563	0.00177482	0.041859	2473.38	2340.97	2085.94	2730.53	2602.94	2731.87		Similar to STN8: Serine/threonine-protein kinase STN8,chloroplastic (Arabidopsis thaliana)	GO:0004672,GO:0004674,GO:0005524,GO:0006468,GO:0016772	Gene3D:G3DSA:1.10.510.10,Gene3D:G3DSA:3.30.200.20,InterPro:IPR000719,InterPro:IPR002290,InterPro:IPR008271,InterPro:IPR011009,PANTHER:PTHR11584,PANTHER:PTHR11584:SF316,Pfam:PF00069,ProSitePatterns:PS00108,ProSiteProfiles:PS50011,SMART:SM00220,SUPERFAMILY:SSF56112
Bras_G00040	Bras_G00040	BraspberryS0001:205655-212082	331.924	-0.359734	-1.28319	0.00178038	0.0419111	430.266	423.934	307.761	230.231	295.929	303.422		Similar to APC2: Anaphase-promoting complex subunit 2 (Arabidopsis thaliana)	GO:0006511,GO:0031461,GO:0031625	Gene3D:G3DSA:1.10.10.10,Gene3D:G3DSA:4.10.1030.10,InterPro:IPR001373,InterPro:IPR011991,InterPro:IPR014786,InterPro:IPR016158,PANTHER:PTHR11932,PANTHER:PTHR11932:SF1,Pfam:PF00888,Pfam:PF08672,ProSiteProfiles:PS50069,SMART:SM00182,SMART:SM01013,SUPERFAMILY:SSF46785,SUPERFAMILY:SSF75632
Bras_G13194	Bras_G13194	BraspberryS0114:61590-65818	4305.71	0.17372	1.12796	0.00179332	0.0421363	3891.95	3992.71	4213.15	4468.55	4539.18	4728.69		Similar to SIGF: RNA polymerase sigma factor sigF,chloroplastic (Arabidopsis thaliana)	GO:0003677,GO:0003700,GO:0006352,GO:0006355,GO:0016987	Gene3D:G3DSA:1.10.10.10,Gene3D:G3DSA:1.10.601.10,InterPro:IPR000943,InterPro:IPR007624,InterPro:IPR007627,InterPro:IPR007630,InterPro:IPR011991,InterPro:IPR013324,InterPro:IPR013325,InterPro:IPR014284,InterPro:IPR016262,PANTHER:PTHR30603,PIRSF:PIRSF000767,PRINTS:PR00046,Pfam:PF04539,Pfam:PF04542,Pfam:PF04545,ProSitePatterns:PS00715,ProSitePatterns:PS00716,SUPERFAMILY:SSF88659,SUPERFAMILY:SSF88946…
Bras_G02666	Bras_G02666	BraspberryS0008:898939-903111	1853.16	-0.245116	-1.18519	0.00180674	0.042372	2126.56	1725.07	2230.97	1727.06	1674.64	1634.64		Similar to NPF3.1: Protein NRT1/ PTR FAMILY 3.1 (Arabidopsis thaliana)	GO:0005215,GO:0006810,GO:0016020	Gene3D:G3DSA:1.20.1250.20,InterPro:IPR000109,InterPro:IPR016196,PANTHER:PTHR11654,PANTHER:PTHR11654:SF57,Pfam:PF00854,Phobius:CYTOPLASMIC_DOMAIN,Phobius:NON_CYTOPLASMIC_DOMAIN,Phobius:TRANSMEMBRANE,SUPERFAMILY:SSF103473
Bras_G06107	Bras_G06107	BraspberryS0028:78394-81612	3844.44	0.198014	1.14712	0.00181825	0.0425621	3369.11	3400.81	3917.18	4017.11	4180.77	4181.67		Similar to At2g37660: Uncharacterized protein At2g37660,chloroplastic (Arabidopsis thaliana)		Gene3D:G3DSA:3.40.50.720,InterPro:IPR016040,PANTHER:PTHR14194,PANTHER:PTHR14194:SF17,Pfam:PF13460,SUPERFAMILY:SSF51735
Bras_G16670	Bras_G16670	BraspberryS0187:163789-166995	2206.3	0.192562	1.14279	0.0018217	0.0425631	2040.5	2066.35	2039.95	2295.86	2301.52	2493.62		Similar to murD: UDP-N-acetylmuramoylalanine--D-glutamate ligase (Desulfitobacterium hafniense (strain DCB-2 / DSM 10664))	GO:0008152,GO:0016757	Gene3D:G3DSA:3.40.50.2000,InterPro:IPR002201,Pfam:PF01075,SUPERFAMILY:SSF53756
Bras_G12523	Bras_G12523	BraspberryS0101:281019-283359	3205.21	0.219588	1.1644	0.00183918	0.0428913	2940.15	2624.93	3258.02	3608.24	3499.65	3300.25		Similar to trm6: tRNA (adenine(58)-N(1))-methyltransferase non-catalytic subunit trm6 (Aspergillus oryzae (strain ATCC 42149 / RIB 40))		InterPro:IPR021420,Pfam:PF11267
Bras_G09270	Bras_G09270	BraspberryS0057:665483-668480	642.829	-0.282618	-1.2164	0.0018614	0.0432488	769.264	761.215	617.881	566.227	574.006	568.383		Similar to DBR: 2-alkenal reductase (NADP(+)-dependent) (Nicotiana tabacum)	GO:0008270,GO:0016491,GO:0016747,GO:0055114	Gene3D:G3DSA:3.40.50.720,Gene3D:G3DSA:3.90.180.10,InterPro:IPR002085,InterPro:IPR011032,InterPro:IPR013149,InterPro:IPR016040,InterPro:IPR020843,PANTHER:PTHR11695,PANTHER:PTHR11695:SF5,Pfam:PF00107,SMART:SM00829,SUPERFAMILY:SSF50129,SUPERFAMILY:SSF51735
Bras_G04414	Bras_G04414	BraspberryS0017:29105-31546	521.978	0.303645	1.23426	0.00186489	0.0432488	396.366	529.251	444.544	608.79	587.739	565.178		Similar to spkC: Serine/threonine-protein kinase C (Synechocystis sp. (strain PCC 6803 / Kazusa))		InterPro:IPR021414,Pfam:PF11255,Phobius:CYTOPLASMIC_DOMAIN,Phobius:NON_CYTOPLASMIC_DOMAIN,Phobius:TRANSMEMBRANE
Bras_G11217	Bras_G11217	BraspberryS0081:502224-502501	34.3394	0.372184	1.29431	0.00186293	0.0432488	29.9882	9.33189	20.0458	57.3965	41.1966	48.0775		Similar to katG: Catalase-peroxidase (Aspergillus oryzae (strain ATCC 42149 / RIB 40))
Bras_G09478	Bras_G09478	BraspberryS0060:375187-381777	1306.31	-0.236812	-1.17839	0.00186917	0.0432678	1499.41	1494.43	1281.75	1168.57	1253.75	1139.97		Similar to SEU: Transcriptional corepressor SEUSS (Arabidopsis thaliana)		Coils:Coil,PANTHER:PTHR32454,PANTHER:PTHR32454:SF0,Pfam:PF01803
Bras_G03845	Bras_G03845	BraspberryS0013:697470-700412	8042.26	0.184068	1.13608	0.00188208	0.0434862	7121.56	7188.22	8190.46	8554.66	8719.95	8478.73		Similar to CYCL: Cytochrome c1-1,heme protein,mitochondrial (Solanum tuberosum)	GO:0005506,GO:0009055,GO:0020037	Gene3D:G3DSA:1.10.760.10,Gene3D:G3DSA:1.20.5.100,InterPro:IPR002326,InterPro:IPR009056,InterPro:IPR021157,PANTHER:PTHR10266,PANTHER:PTHR10266:SF2,PRINTS:PR00603,Pfam:PF02167,Phobius:CYTOPLASMIC_DOMAIN,Phobius:NON_CYTOPLASMIC_DOMAIN,Phobius:TRANSMEMBRANE,ProSiteProfiles:PS51007,SUPERFAMILY:SSF46626,SUPERFAMILY:SSF81496
Bras_G11618	Bras_G11618	BraspberryS0087:480813-482260	1085.45	-0.236346	-1.17801	0.00189405	0.0436424	1217.78	1091.83	1241.66	1024.75	999.705	936.977		Similar to Il22b: Interleukin-22b (Mus musculus)		InterPro:IPR012881,Pfam:PF07939
Bras_G03912	Bras_G03912	BraspberryS0013:1036797-1039970	929.441	0.257858	1.1957	0.00189583	0.0436424	794.037	769.214	942.15	1006.05	1001.08	1064.12		Similar to truB: tRNA pseudouridine synthase B (Flavobacterium johnsoniae (strain ATCC 17061 / DSM 2064 / UW101))	GO:0001522,GO:0003723,GO:0006396,GO:0009451,GO:0009982	Hamap:MF_01080,InterPro:IPR002501,InterPro:IPR014780,InterPro:IPR020103,PANTHER:PTHR13767,PANTHER:PTHR13767:SF2,Pfam:PF01509,Phobius:NON_CYTOPLASMIC_DOMAIN,Phobius:SIGNAL_PEPTIDE,Phobius:SIGNAL_PEPTIDE_C_REGION,Phobius:SIGNAL_PEPTIDE_H_REGION,Phobius:SIGNAL_PEPTIDE_N_REGION,SUPERFAMILY:SSF55120,SignalP_EUK:SignalP-noTM,SignalP_GRAM_POSITIVE:SignalP-TM,TIGRFAM:TIGR00431
Bras_G13634	Bras_G13634	BraspberryS0122:95059-109629	110.926	-0.398179	-1.31784	0.00191268	0.0439495	160.372	123.981	123.812	90.2867	74.1539	92.9498		Similar to At1g79990: Coatomer subunit beta'-1 (Arabidopsis thaliana)	GO:0005515	Gene3D:G3DSA:2.130.10.10,InterPro:IPR001680,InterPro:IPR005062,InterPro:IPR015943,InterPro:IPR017986,InterPro:IPR019775,InterPro:IPR020472,PANTHER:PTHR19876,PANTHER:PTHR19876:SF2,PRINTS:PR00320,Pfam:PF00400,Pfam:PF03399,Phobius:CYTOPLASMIC_DOMAIN,Phobius:NON_CYTOPLASMIC_DOMAIN,Phobius:TRANSMEMBRANE,ProSitePatterns:PS00678,ProSiteProfiles:PS50082,ProSiteProfiles:PS50294,SMART:SM00320,SUPERFAMILY:S…
XLOC_027152			1238	-0.280298	-1.21445	0.00192715	0.0442006	1323.39	1162.49	1644.93	1152.45	1092.4	1052.36
Bras_G20273	Bras_G20273	BraspberryS0301:214435-220178	4379.89	-0.185301	-1.13705	0.00193172	0.0442244	4555.61	4555.29	4921.82	3964.88	4348.99	3932.74		Similar to RFS2: Probable galactinol--sucrose galactosyltransferase 2 (Arabidopsis thaliana)	GO:0003824	Gene3D:G3DSA:3.20.20.70,InterPro:IPR008811,InterPro:IPR013785,InterPro:IPR017853,PANTHER:PTHR31268,PANTHER:PTHR31268:SF0,Pfam:PF05691,SUPERFAMILY:SSF51445
Bras_G13228	Bras_G13228	BraspberryS0114:390506-391978	377.258	0.324509	1.25224	0.00194358	0.0444144	303.794	297.287	370.257	425.637	397.548	469.023		Similar to CDC25: Dual specificity phosphatase Cdc25 (Arabidopsis thaliana)		Gene3D:G3DSA:3.40.250.10,InterPro:IPR001763,Pfam:PF00581,Phobius:NON_CYTOPLASMIC_DOMAIN,Phobius:SIGNAL_PEPTIDE,Phobius:SIGNAL_PEPTIDE_C_REGION,Phobius:SIGNAL_PEPTIDE_H_REGION,Phobius:SIGNAL_PEPTIDE_N_REGION,ProSiteProfiles:PS50206,SMART:SM00450,SUPERFAMILY:SSF52821,SignalP_EUK:SignalP-noTM,SignalP_GRAM_POSITIVE:SignalP-TM
Bras_G07470	Bras_G07470	BraspberryS0040:503162-507666	851.416	-0.247031	-1.18676	0.00195825	0.0445161	878.786	914.525	1004.65	791.298	772.437	746.804		Similar to PDIL1-4: Protein disulfide isomerase-like 1-4 (Arabidopsis thaliana)	GO:0005783,GO:0006662,GO:0009055,GO:0015035,GO:0016853,GO:0045454	Gene3D:G3DSA:3.40.30.10,InterPro:IPR005746,InterPro:IPR005788,InterPro:IPR005792,InterPro:IPR012336,InterPro:IPR013766,InterPro:IPR017937,PANTHER:PTHR18929,PANTHER:PTHR18929:SF32,PRINTS:PR00421,Pfam:PF00085,Pfam:PF13848,Phobius:NON_CYTOPLASMIC_DOMAIN,Phobius:SIGNAL_PEPTIDE,Phobius:SIGNAL_PEPTIDE_C_REGION,Phobius:SIGNAL_PEPTIDE_H_REGION,Phobius:SIGNAL_PEPTIDE_N_REGION,ProSitePatterns:PS00194,ProSi…
Bras_G12567	Bras_G12567	BraspberryS0102:55309-56350	2723.39	0.208491	1.15548	0.00195541	0.0445161	2310.4	2479.62	2742.73	2800.18	3007.35	3000.04		Similar to dnaJ: Chaperone protein DnaJ (Hydrogenobacter thermophilus (strain DSM 6534 / IAM 12695 / TK-6))		Coils:Coil,Gene3D:G3DSA:1.10.287.110,InterPro:IPR001623,PANTHER:PTHR24076,PANTHER:PTHR24076:SF0,PRINTS:PR00625,Pfam:PF00226,Phobius:CYTOPLASMIC_DOMAIN,Phobius:NON_CYTOPLASMIC_DOMAIN,Phobius:TRANSMEMBRANE,ProSiteProfiles:PS50076,SMART:SM00271,SUPERFAMILY:SSF46565
Bras_G09401	Bras_G09401	BraspberryS0059:593882-596764	287.596	0.331005	1.25789	0.00195871	0.0445161	238.602	266.625	233.474	345.024	321.334	320.517		Similar to TPPD: Probable trehalose-phosphate phosphatase D (Arabidopsis thaliana)	GO:0003824,GO:0005992,GO:0008152	Gene3D:G3DSA:3.40.50.1000,InterPro:IPR003337,InterPro:IPR006379,InterPro:IPR023214,PANTHER:PTHR10788,Pfam:PF02358,SUPERFAMILY:SSF56784,TIGRFAM:TIGR00685,TIGRFAM:TIGR01484
Bras_G02406	Bras_G02406	BraspberryS0007:1126550-1129693	561.872	0.289829	1.2225	0.00196972	0.044685	495.458	483.925	504.681	574.61	604.217	708.342		Similar to At1g19340: Methyltransferase-like protein 2 (Arabidopsis thaliana)	GO:0003676,GO:0006139,GO:0008168,GO:0032259	InterPro:IPR002052,InterPro:IPR007757,PANTHER:PTHR14475,PANTHER:PTHR14475:SF2,Pfam:PF05063,ProSitePatterns:PS00092,ProSiteProfiles:PS51143
XLOC_027761			74.4069	-0.404049	-1.32322	0.00198081	0.0448554	106.915	111.983	67.2122	50.3026	48.0627	61.9666
Bras_G20103	Bras_G20103	BraspberryS0295:154308-162272	387.314	-0.307767	-1.23779	0.00199504	0.0450958	460.254	446.597	405.632	324.387	361.157	325.859		Similar to ASHH1: Histone-lysine N-methyltransferase ASHH1 (Arabidopsis thaliana)	GO:0005515,GO:0005634,GO:0018024	Gene3D:G3DSA:2.170.270.10,InterPro:IPR001214,InterPro:IPR003616,InterPro:IPR006560,InterPro:IPR018289,PANTHER:PTHR22884,PANTHER:PTHR22884:SF37,Pfam:PF00856,Pfam:PF10551,Phobius:CYTOPLASMIC_DOMAIN,Phobius:NON_CYTOPLASMIC_DOMAIN,Phobius:TRANSMEMBRANE,ProSiteProfiles:PS50280,ProSiteProfiles:PS50868,ProSiteProfiles:PS51215,SMART:SM00317,SMART:SM00508,SMART:SM00570,SUPERFAMILY:SSF82199
Bras_G17195	Bras_G17195	BraspberryS0202:137603-145260	90.1885	0.402262	1.32158	0.00201549	0.0454759	65.1918	63.9901	71.9289	118.663	89.946	131.412		Similar to At4g22030: Probable F-box protein At4g22030 (Arabidopsis thaliana)		PANTHER:PTHR31478,PANTHER:PTHR31478:SF0,Phobius:CYTOPLASMIC_DOMAIN,Phobius:NON_CYTOPLASMIC_DOMAIN,Phobius:SIGNAL_PEPTIDE,Phobius:SIGNAL_PEPTIDE_C_REGION,Phobius:SIGNAL_PEPTIDE_H_REGION,Phobius:SIGNAL_PEPTIDE_N_REGION,Phobius:TRANSMEMBRANE,SignalP_GRAM_POSITIVE:SignalP-TM
Bras_G27874	Bras_G27874	BraspberryS1497:641-6133	80.5899	-0.403343	-1.32257	0.00202365	0.0455045	88.6609	131.98	86.0788	61.9109	60.4217	54.4878		Similar to Alpha-1,4 glucan phosphorylase L isozyme,chloroplastic/amyloplastic (Ipomoea batatas)	GO:0005975,GO:0008184	Gene3D:G3DSA:3.40.50.2000,InterPro:IPR000811,PANTHER:PTHR11468,PANTHER:PTHR11468:SF0,PIRSF:PIRSF000460,Pfam:PF00343,ProSitePatterns:PS00102,SUPERFAMILY:SSF53756
Bras_G23036	Bras_G23036	BraspberryS0434:112690-114976	171046	0.30057	1.23163	0.00202404	0.0455045	136746	139149	173445	192109	194487	190340		Similar to FBA2: Probable fructose-bisphosphate aldolase 2,chloroplastic (Arabidopsis thaliana)	GO:0003824,GO:0004332,GO:0006096	Gene3D:G3DSA:3.20.20.70,InterPro:IPR000741,InterPro:IPR013785,PANTHER:PTHR11627,Pfam:PF00274,ProSitePatterns:PS00158,SUPERFAMILY:SSF51569
Bras_G13479	Bras_G13479	BraspberryS0119:145561-148366	2204.98	0.219282	1.16415	0.00203986	0.0457777	1992.26	1851.71	2226.26	2484.82	2423.74	2251.1		Similar to APR3: 5'-adenylylsulfate reductase 3,chloroplastic (Arabidopsis thaliana)	GO:0003824,GO:0008152,GO:0016671,GO:0019419,GO:0045454,GO:0055114	Coils:Coil,Gene3D:G3DSA:3.40.30.10,Gene3D:G3DSA:3.40.50.620,InterPro:IPR002500,InterPro:IPR004508,InterPro:IPR012336,InterPro:IPR013766,InterPro:IPR014729,PANTHER:PTHR18929,Pfam:PF00085,Pfam:PF01507,ProSiteProfiles:PS51352,SUPERFAMILY:SSF52402,SUPERFAMILY:SSF52833,TIGRFAM:TIGR00424
Bras_G07543	Bras_G07543	BraspberryS0041:293963-300787	305.332	0.33277	1.25943	0.00205863	0.0461163	279.021	269.292	234.653	384.363	330.26	334.406		Similar to Hscb: Iron-sulfur cluster co-chaperone protein HscB,mitochondrial (Mus musculus)	GO:0006457,GO:0051087,GO:0051259	Gene3D:G3DSA:1.10.287.110,Gene3D:G3DSA:1.20.1280.20,InterPro:IPR001623,InterPro:IPR004640,InterPro:IPR009073,PANTHER:PTHR14021,PANTHER:PTHR14021:SF11,Pfam:PF00226,Pfam:PF07743,Phobius:NON_CYTOPLASMIC_DOMAIN,Phobius:SIGNAL_PEPTIDE,Phobius:SIGNAL_PEPTIDE_C_REGION,Phobius:SIGNAL_PEPTIDE_H_REGION,Phobius:SIGNAL_PEPTIDE_N_REGION,ProSiteProfiles:PS50076,SMART:SM00271,SUPERFAMILY:SSF46565,SUPERFAMILY:SS…
Bras_G06926	Bras_G06926	BraspberryS0035:64345-70013	97.7458	-0.402235	-1.32155	0.00207534	0.0463141	155.157	149.31	71.9289	77.3886	61.1083	71.5821		Similar to HAK13: Probable potassium transporter 13 (Oryza sativa subsp. japonica)	GO:0015079,GO:0016020,GO:0071805	InterPro:IPR003855,PANTHER:PTHR30540,PANTHER:PTHR30540:SF0,Pfam:PF02705,Phobius:CYTOPLASMIC_DOMAIN,Phobius:NON_CYTOPLASMIC_DOMAIN,Phobius:TRANSMEMBRANE,TIGRFAM:TIGR00794
Bras_G17839	Bras_G17839	BraspberryS0222:79257-85715	924.406	-0.272331	-1.20776	0.00207329	0.0463141	1101.74	1101.16	873.759	824.189	879.548	766.035		Similar to SPA2: Protein SPA1-RELATED 2 (Arabidopsis thaliana)	GO:0004672,GO:0005515,GO:0005524,GO:0006468,GO:0016772	Coils:Coil,Gene3D:G3DSA:1.10.510.10,Gene3D:G3DSA:2.130.10.10,InterPro:IPR000719,InterPro:IPR001680,InterPro:IPR002290,InterPro:IPR011009,InterPro:IPR015943,InterPro:IPR017986,InterPro:IPR019775,InterPro:IPR020472,PANTHER:PTHR22847,PANTHER:PTHR22847:SF14,PRINTS:PR00320,Pfam:PF00069,Pfam:PF00400,ProSitePatterns:PS00678,ProSiteProfiles:PS50011,ProSiteProfiles:PS50082,ProSiteProfiles:PS50294,SMART:SM…
Bras_G09495	Bras_G09495	BraspberryS0060:496015-499702	5975.84	0.203711	1.15166	0.00207858	0.0463141	5317.05	5045.88	6205.93	6472.91	6452.08	6361.19		Similar to SDH: Sorbitol dehydrogenase (Arabidopsis thaliana)	GO:0008270,GO:0016491,GO:0016747,GO:0055114	Gene3D:G3DSA:3.40.50.720,Gene3D:G3DSA:3.90.180.10,InterPro:IPR002085,InterPro:IPR002328,InterPro:IPR011032,InterPro:IPR013149,InterPro:IPR013154,InterPro:IPR016040,InterPro:IPR020843,PANTHER:PTHR11695,PANTHER:PTHR11695:SF38,Pfam:PF00107,Pfam:PF08240,ProSitePatterns:PS00059,SMART:SM00829,SUPERFAMILY:SSF50129,SUPERFAMILY:SSF51735
Bras_G08174	Bras_G08174	BraspberryS0047:122726-128180	2185.57	-0.245473	-1.18548	0.002085	0.0463746	2606.37	2578.27	1993.96	1947.61	1982.93	2004.3		Similar to NHX2: Sodium/hydrogen exchanger 2 (Arabidopsis thaliana)	GO:0006812,GO:0006814,GO:0006885,GO:0015299,GO:0015385,GO:0016021,GO:0055085	InterPro:IPR004709,InterPro:IPR006153,InterPro:IPR018422,PANTHER:PTHR10110,PANTHER:PTHR10110:SF20,PRINTS:PR01084,Pfam:PF00999,Phobius:CYTOPLASMIC_DOMAIN,Phobius:NON_CYTOPLASMIC_DOMAIN,Phobius:TRANSMEMBRANE
Bras_G16885	Bras_G16885	BraspberryS0193:81094-85183	186.103	0.397394	1.31713	0.00210347	0.0467023	131.688	138.645	156.829	171.545	330.946	186.968		Similar to CCDC101: SAGA-associated factor 29 homolog (Homo sapiens)		Coils:Coil,InterPro:IPR010750,PANTHER:PTHR21539,PANTHER:PTHR21539:SF0,Pfam:PF07039,ProSiteProfiles:PS51518
Bras_G11025	Bras_G11025	BraspberryS0078:217905-223968	1287.17	0.236848	1.17842	0.00212086	0.0470048	1100.44	1097.16	1313.59	1412.34	1440.51	1358.99		Similar to At5g01020: Serine/threonine-protein kinase At5g01020 (Arabidopsis thaliana)	GO:0004672,GO:0004674,GO:0005524,GO:0006468,GO:0016772	Gene3D:G3DSA:1.10.510.10,Gene3D:G3DSA:2.60.120.200,Gene3D:G3DSA:3.30.200.20,InterPro:IPR000719,InterPro:IPR001245,InterPro:IPR008271,InterPro:IPR011009,InterPro:IPR013320,InterPro:IPR017441,PANTHER:PTHR24420,PANTHER:PTHR24420:SF340,Pfam:PF07714,ProSitePatterns:PS00107,ProSitePatterns:PS00108,ProSiteProfiles:PS50011,SUPERFAMILY:SSF56112
Bras_G00242	Bras_G00242	BraspberryS0001:1369475-1377700	313.041	-0.342176	-1.26767	0.00213113	0.047149	348.124	327.949	407.99	234.745	306.228	253.208		Similar to VIT1: Vacuolar iron transporter 1 (Arabidopsis thaliana)		Coils:Coil,InterPro:IPR008217,PANTHER:PTHR31851,Pfam:PF01988,Phobius:CYTOPLASMIC_DOMAIN,Phobius:NON_CYTOPLASMIC_DOMAIN,Phobius:TRANSMEMBRANE
Bras_G00156	Bras_G00156	BraspberryS0001:836073-838062	274.795	-0.335755	-1.26204	0.00215317	0.0474685	318.136	299.953	328.986	210.239	257.479	233.977		Similar to MYB4: Transcription repressor MYB4 (Arabidopsis thaliana)	GO:0003677,GO:0003682	Gene3D:G3DSA:1.10.10.60,InterPro:IPR001005,InterPro:IPR009057,InterPro:IPR017930,PANTHER:PTHR10641,PANTHER:PTHR10641:SF203,Pfam:PF00249,ProSiteProfiles:PS51294,SMART:SM00717,SUPERFAMILY:SSF46689
Bras_G22048	Bras_G22048	BraspberryS0381:149125-153257	728.829	-0.261971	-1.19912	0.00215209	0.0474685	864.444	829.205	719.289	666.187	647.474	646.375		Similar to OST1B: Dolichyl-diphosphooligosaccharide--protein glycosyltransferase subunit 1B (Arabidopsis thaliana)	GO:0004579,GO:0005783,GO:0006486,GO:0016021	InterPro:IPR007676,PANTHER:PTHR21049,PANTHER:PTHR21049:SF0,Pfam:PF04597,Phobius:CYTOPLASMIC_DOMAIN,Phobius:NON_CYTOPLASMIC_DOMAIN,Phobius:SIGNAL_PEPTIDE,Phobius:SIGNAL_PEPTIDE_C_REGION,Phobius:SIGNAL_PEPTIDE_H_REGION,Phobius:SIGNAL_PEPTIDE_N_REGION,Phobius:TRANSMEMBRANE,SignalP_EUK:SignalP-noTM
Bras_G18434	Bras_G18434	BraspberryS0240:190506-196154	471.347	-0.289319	-1.22206	0.00217777	0.0475911	572.384	506.588	502.323	399.841	436.684	410.261		Similar to At1g04910: Uncharacterized protein At1g04910 (Arabidopsis thaliana)		InterPro:IPR019378,InterPro:IPR024709,PANTHER:PTHR31818,PIRSF:PIRSF009360,Pfam:PF10250,Phobius:CYTOPLASMIC_DOMAIN,Phobius:NON_CYTOPLASMIC_DOMAIN,Phobius:TRANSMEMBRANE
Bras_G20334	Bras_G20334	BraspberryS0304:70345-79558	2428.48	-0.250626	-1.18972	0.00216974	0.0475911	2805.86	2999.53	2190.88	2176.55	2225.99	2172.03		Similar to TPL: Protein TOPLESS (Arabidopsis thaliana)	GO:0005515	Gene3D:G3DSA:2.130.10.10,InterPro:IPR001680,InterPro:IPR006594,InterPro:IPR006595,InterPro:IPR011047,InterPro:IPR015943,InterPro:IPR017986,InterPro:IPR019775,PANTHER:PTHR22847,PANTHER:PTHR22847:SF106,Pfam:PF00400,ProSitePatterns:PS00678,ProSiteProfiles:PS50082,ProSiteProfiles:PS50294,ProSiteProfiles:PS50896,ProSiteProfiles:PS50897,SMART:SM00320,SMART:SM00667,SMART:SM00668,SUPERFAMILY:SSF50978,SUP…
XLOC_000230			9667.42	-0.240122	-1.18109	0.00217652	0.0475911	9755.31	9666.5	12256.2	9187.32	9301.51	7837.7
Bras_G10673	Bras_G10673	BraspberryS0073:563004-566762	977.639	0.241768	1.18244	0.0021733	0.0475911	844.886	878.53	933.896	1067.32	996.959	1144.24		Similar to Mcat: Malonyl-CoA-acyl carrier protein transacylase,mitochondrial (Mus musculus)	GO:0003824,GO:0004314,GO:0005515,GO:0008152,GO:0016740	Gene3D:G3DSA:3.30.70.250,Gene3D:G3DSA:3.40.366.10,InterPro:IPR001227,InterPro:IPR004410,InterPro:IPR014043,InterPro:IPR016035,InterPro:IPR016036,InterPro:IPR020801,PANTHER:PTHR10982,Pfam:PF00698,Phobius:NON_CYTOPLASMIC_DOMAIN,Phobius:SIGNAL_PEPTIDE,Phobius:SIGNAL_PEPTIDE_C_REGION,Phobius:SIGNAL_PEPTIDE_H_REGION,Phobius:SIGNAL_PEPTIDE_N_REGION,SMART:SM00827,SUPERFAMILY:SSF52151,SUPERFAMILY:SSF5504…
Bras_G13639	Bras_G13639	BraspberryS0122:139539-144672	478.929	0.295329	1.22717	0.00216433	0.0475911	442.001	401.271	417.423	482.389	558.901	571.588		Similar to MFP1-1: MAR-binding filament-like protein 1-1 (Nicotiana tabacum)		Coils:Coil,PANTHER:PTHR13140,PANTHER:PTHR13140:SF158,SUPERFAMILY:SSF57997
Bras_G04797	Bras_G04797	BraspberryS0018:1030560-1033686	492.635	-0.2991	-1.23038	0.0021846	0.047657	601.069	587.909	472.844	419.188	444.237	430.561		Similar to STXBP5: Syntaxin-binding protein 5 (Homo sapiens)	GO:0016021,GO:0016192	Coils:Coil,Gene3D:G3DSA:1.20.5.110,InterPro:IPR001388,Pfam:PF00957,ProSiteProfiles:PS50892,SUPERFAMILY:SSF58038
Bras_G00309	Bras_G00309	BraspberryS0001:1787743-1791675	845.136	-0.257225	-1.19518	0.00219885	0.0478844	976.574	963.85	848.997	697.142	786.169	798.087		Similar to At4g32180: Pantothenate kinase 2 (Arabidopsis thaliana)	GO:0004594,GO:0005524,GO:0015937	InterPro:IPR004567,PANTHER:PTHR12280,PANTHER:PTHR12280:SF10,Pfam:PF03630,SUPERFAMILY:SSF53067,TIGRFAM:TIGR00555
Bras_G08401	Bras_G08401	BraspberryS0048:728088-734202	17898.5	0.148872	1.1087	0.00223617	0.0486124	16913.4	17101.3	16807.8	18599.7	18739.7	19228.9		Similar to RH3: DEAD-box ATP-dependent RNA helicase 3,chloroplastic (Arabidopsis thaliana)	GO:0003676,GO:0003723,GO:0004386,GO:0005524,GO:0005634,GO:0008026,GO:0008270	Gene3D:G3DSA:3.40.50.300,Gene3D:G3DSA:4.10.60.10,InterPro:IPR001650,InterPro:IPR001878,InterPro:IPR011545,InterPro:IPR012562,InterPro:IPR014001,InterPro:IPR014014,InterPro:IPR027417,PANTHER:PTHR24031,PANTHER:PTHR24031:SF107,Pfam:PF00098,Pfam:PF00270,Pfam:PF00271,Pfam:PF08152,ProSiteProfiles:PS50158,ProSiteProfiles:PS51192,ProSiteProfiles:PS51194,ProSiteProfiles:PS51195,SMART:SM00343,SMART:SM00487…
Bras_G08385	Bras_G08385	BraspberryS0048:593482-595932	35.9581	-0.361692	-1.28493	0.00226489	0.0491512	58.6727	46.6594	48.3456	26.4411	28.151	7.47872		Similar to MYB86: Transcription factor MYB86 (Arabidopsis thaliana)	GO:0003677,GO:0003682	Gene3D:G3DSA:1.10.10.60,InterPro:IPR001005,InterPro:IPR009057,InterPro:IPR017930,PANTHER:PTHR10641,PANTHER:PTHR10641:SF30,Pfam:PF00249,ProSiteProfiles:PS51294,SMART:SM00717,SUPERFAMILY:SSF46689
Bras_G08730	Bras_G08730	BraspberryS0053:22734-23921	2183.65	0.269381	1.20529	0.00227281	0.0492378	1694.99	1759.73	2393.7	2428.71	2509.56	2315.2		Similar to 2a: Non-structural protein 2a (Bovine coronavirus (strain 98TXSF-110-ENT))		Gene3D:G3DSA:2.60.120.10,InterPro:IPR008579,InterPro:IPR011051,InterPro:IPR014710,Pfam:PF05899,SUPERFAMILY:SSF51182
Bras_G03945	Bras_G03945	BraspberryS0013:1238977-1240447	4984.9	0.204946	1.15264	0.00228094	0.0493283	4240.08	4457.97	5110.49	5288.22	5133.1	5679.56		Similar to dnaJ: Chaperone protein DnaJ (Anabaena variabilis (strain ATCC 29413 / PCC 7937))		Gene3D:G3DSA:1.10.287.110,Gene3D:G3DSA:3.30.70.20,InterPro:IPR001623,PANTHER:PTHR25040,PANTHER:PTHR25040:SF95,PRINTS:PR00625,Pfam:PF00226,Pfam:PF13459,ProSiteProfiles:PS50076,SMART:SM00271,SUPERFAMILY:SSF46565,SUPERFAMILY:SSF54862
XLOC_014879			112.184	-0.397909	-1.3176	0.00233002	0.0503026	152.549	189.304	84.8997	85.1275	88.5728	72.6505
Bras_G04425	Bras_G04425	BraspberryS0017:94632-101079	123.88	-0.388961	-1.30945	0.00234257	0.0504864	176.018	161.308	116.737	94.801	105.738	88.6763		Similar to SPAC2G11.09: Uncharacterized membrane protein C2G11.09 (Schizosaccharomyces pombe (strain 972 / ATCC 24843))	GO:0016020	InterPro:IPR003864,PANTHER:PTHR13018,Pfam:PF02714,Pfam:PF13967,Phobius:CYTOPLASMIC_DOMAIN,Phobius:NON_CYTOPLASMIC_DOMAIN,Phobius:TRANSMEMBRANE
Bras_G20323	Bras_G20323	BraspberryS0303:160173-165957	30651.2	0.176775	1.13035	0.00236488	0.050804	28110.7	27533.1	30370.5	32200.1	32077.1	33615.8		Similar to ABCF5: ABC transporter F family member 5 (Arabidopsis thaliana)	GO:0000166,GO:0005524,GO:0016887,GO:0017111	Coils:Coil,Gene3D:G3DSA:3.40.50.300,InterPro:IPR003439,InterPro:IPR003593,InterPro:IPR017871,InterPro:IPR027417,PANTHER:PTHR19211,PANTHER:PTHR19211:SF26,Pfam:PF00005,Pfam:PF12848,ProSitePatterns:PS00211,ProSiteProfiles:PS50893,SMART:SM00382,SUPERFAMILY:SSF52540
Bras_G03723	Bras_G03723	BraspberryS0013:55252-64211	80723.4	0.230152	1.17296	0.00236543	0.050804	70155.5	69799.8	80986	88786	89858.8	84754.2		Similar to DDB_G0284757: OTU domain-containing protein DDB_G0284757 (Dictyostelium discoideum)		InterPro:IPR003323,PANTHER:PTHR12419,PANTHER:PTHR12419:SF0,Pfam:PF02338,ProSiteProfiles:PS50802,SUPERFAMILY:SSF54001
Bras_G23686	Bras_G23686	BraspberryS0478:20304-26939	1352.76	0.237943	1.17931	0.00238248	0.0510824	1163.02	1137.16	1384.34	1398.15	1505.05	1528.86		Similar to HDT1: Histone deacetylase HDT1 (Solanum chacoense)	GO:0008270	Coils:Coil,Gene3D:G3DSA:3.90.550.10,InterPro:IPR007087,PANTHER:PTHR31802,Pfam:PF12874,ProSitePatterns:PS00028,ProSiteProfiles:PS50157,SUPERFAMILY:SSF53448,SUPERFAMILY:SSF57667
Bras_G13241	Bras_G13241	BraspberryS0115:27663-32401	1127.11	0.289708	1.22239	0.00239654	0.0512958	894.432	843.869	1239.3	1277.56	1229.72	1277.79		Similar to PAC: Protein PALE CRESS,chloroplastic (Arabidopsis thaliana)		Coils:Coil,Phobius:NON_CYTOPLASMIC_DOMAIN,Phobius:SIGNAL_PEPTIDE,Phobius:SIGNAL_PEPTIDE_C_REGION,Phobius:SIGNAL_PEPTIDE_H_REGION,Phobius:SIGNAL_PEPTIDE_N_REGION
Bras_G26551	Bras_G26551	BraspberryS0802:59201-65158	793.098	0.264082	1.20087	0.00244474	0.0522379	642.792	702.558	784.143	929.308	810.887	888.9		Similar to STR11: Rhodanese-like domain-containing protein 11,chloroplastic (Arabidopsis thaliana)		Gene3D:G3DSA:3.40.250.10,InterPro:IPR001763,PANTHER:PTHR13253,Pfam:PF00581,ProSiteProfiles:PS50206,SMART:SM00450,SUPERFAMILY:SSF52821
Bras_G16721	Bras_G16721	BraspberryS0188:254088-255455	61.4685	-0.393489	-1.31357	0.00247422	0.0523425	54.7611	91.9857	91.9746	41.2739	43.9431	44.8723		Similar to At1g80550: Pentatricopeptide repeat-containing protein At1g80550,mitochondrial (Arabidopsis thaliana)		InterPro:IPR002885,InterPro:IPR010418,PANTHER:PTHR24015,PANTHER:PTHR24015:SF0,Pfam:PF01535,Pfam:PF06239,Pfam:PF13041,ProSiteProfiles:PS51375,TIGRFAM:TIGR00756
Bras_G09701	Bras_G09701	BraspberryS0062:606320-609976	208.705	-0.365561	-1.28838	0.00245389	0.0523425	238.602	207.968	291.253	145.104	181.265	188.036		Similar to TBL10: Protein trichome birefringence-like 10 (Arabidopsis thaliana)		InterPro:IPR025846,InterPro:IPR026057,PANTHER:PTHR32285,PANTHER:PTHR32285:SF0,Pfam:PF13839,Pfam:PF14416,Phobius:CYTOPLASMIC_DOMAIN,Phobius:NON_CYTOPLASMIC_DOMAIN,Phobius:TRANSMEMBRANE
Bras_G10795	Bras_G10795	BraspberryS0075:330637-333002	352.357	-0.332292	-1.25901	0.00247475	0.0523425	408.101	379.941	428.036	301.171	352.231	244.661		Similar to HSF24: Heat shock factor protein HSF24 (Solanum peruvianum)	GO:0003700,GO:0005634,GO:0006355,GO:0043565	Coils:Coil,Gene3D:G3DSA:1.10.10.10,InterPro:IPR000232,InterPro:IPR011991,PANTHER:PTHR10015,PANTHER:PTHR10015:SF7,PRINTS:PR00056,Pfam:PF00447,SMART:SM00415,SUPERFAMILY:SSF46785
Bras_G07004	Bras_G07004	BraspberryS0036:140932-142372	13065	0.20318	1.15123	0.00247301	0.0523425	11477.7	11122.3	13628.8	14466.5	14008.9	13686.1		Similar to PSAEA: Photosystem I reaction center subunit IV A,chloroplastic (Nicotiana sylvestris)	GO:0009522,GO:0009538,GO:0015979	Gene3D:G3DSA:2.30.30.50,InterPro:IPR003375,InterPro:IPR008990,Pfam:PF02427,Phobius:NON_CYTOPLASMIC_DOMAIN,Phobius:SIGNAL_PEPTIDE,Phobius:SIGNAL_PEPTIDE_C_REGION,Phobius:SIGNAL_PEPTIDE_H_REGION,Phobius:SIGNAL_PEPTIDE_N_REGION,SUPERFAMILY:SSF50090,SignalP_GRAM_POSITIVE:SignalP-TM
Bras_G03817	Bras_G03817	BraspberryS0013:516923-523938	1075.24	0.223377	1.16746	0.0024724	0.0523425	1009.17	1001.18	940.971	1142.77	1130.85	1226.51		Similar to pc1998: Uncharacterized RNA methyltransferase pc1998 (Protochlamydia amoebophila (strain UWE25))		Gene3D:G3DSA:3.40.50.150,PANTHER:PTHR11061,PANTHER:PTHR11061:SF8,SUPERFAMILY:SSF53335,SignalP_GRAM_POSITIVE:SignalP-TM
Bras_G11436	Bras_G11436	BraspberryS0085:168126-170932	4007.3	0.237442	1.1789	0.00246405	0.0523425	3386.06	3238.16	4300.4	4387.93	4547.42	4183.81		Similar to PIP1.4: Probable aquaporin PIP1-4 (Arabidopsis thaliana)	GO:0005215,GO:0006810,GO:0016020	Gene3D:G3DSA:1.20.1080.10,InterPro:IPR000425,InterPro:IPR022357,InterPro:IPR023271,PANTHER:PTHR19139,PANTHER:PTHR19139:SF56,PRINTS:PR00783,Pfam:PF00230,Phobius:CYTOPLASMIC_DOMAIN,Phobius:NON_CYTOPLASMIC_DOMAIN,Phobius:TRANSMEMBRANE,ProSitePatterns:PS00221,SUPERFAMILY:SSF81338
Bras_G11662	Bras_G11662	BraspberryS0088:273407-276019	66.4687	0.395194	1.31512	0.00248801	0.0525339	45.6343	47.9926	49.5248	79.3233	74.8406	101.497		Similar to VDE1: Violaxanthin de-epoxidase,chloroplastic (Lactuca sativa)
Bras_G05105	Bras_G05105	BraspberryS0020:770730-774717	1073.42	-0.2393	-1.18042	0.00251973	0.0530246	1149.98	1246.47	1123.74	1067.96	939.97	912.404		Similar to STP7: Sugar transport protein 7 (Arabidopsis thaliana)	GO:0005215,GO:0006810,GO:0016020,GO:0016021,GO:0022857,GO:0022891,GO:0055085	Gene3D:G3DSA:1.20.1250.20,InterPro:IPR003663,InterPro:IPR005828,InterPro:IPR005829,InterPro:IPR016196,InterPro:IPR020846,PANTHER:PTHR24063,PANTHER:PTHR24063:SF72,PRINTS:PR00171,Pfam:PF00083,Phobius:CYTOPLASMIC_DOMAIN,Phobius:NON_CYTOPLASMIC_DOMAIN,Phobius:TRANSMEMBRANE,ProSitePatterns:PS00216,ProSitePatterns:PS00217,ProSiteProfiles:PS50850,SUPERFAMILY:SSF103473,TIGRFAM:TIGR00879
Bras_G22613	Bras_G22613	BraspberryS0409:168215-168579	49.6245	0.386198	1.30694	0.00251883	0.0530246	26.0767	35.9944	36.554	52.2373	62.4816	84.4027		Similar to ruvB: Holliday junction ATP-dependent DNA helicase RuvB (Macrococcus caseolyticus (strain JCSC5402))
Bras_G15179	Bras_G15179	BraspberryS0153:212171-215491	257.164	0.332899	1.25954	0.00253897	0.0533397	238.602	199.969	218.145	311.489	286.317	288.465		Similar to yugF: Uncharacterized hydrolase YugF (Bacillus subtilis (strain 168))	GO:0003824	Gene3D:G3DSA:3.40.50.1820,InterPro:IPR000073,InterPro:IPR000639,PANTHER:PTHR10992,PANTHER:PTHR10992:SF161,PRINTS:PR00111,PRINTS:PR00412,Pfam:PF12697,SUPERFAMILY:SSF53474
Bras_G10519	Bras_G10519	BraspberryS0072:133634-138462	62.7365	-0.393244	-1.31334	0.00256075	0.0537071	86.0532	91.9857	64.8539	47.0781	50.1226	36.3252		Similar to At5g15730: Probable leucine-rich repeat receptor-like serine/threonine-protein kinase At5g15730 (Arabidopsis thaliana)	GO:0004672,GO:0004674,GO:0005524,GO:0006468,GO:0016772	Gene3D:G3DSA:1.10.510.10,Gene3D:G3DSA:3.30.200.20,InterPro:IPR000719,InterPro:IPR002290,InterPro:IPR008271,InterPro:IPR011009,PANTHER:PTHR24420,PANTHER:PTHR24420:SF365,Pfam:PF00069,Phobius:CYTOPLASMIC_DOMAIN,Phobius:NON_CYTOPLASMIC_DOMAIN,Phobius:TRANSMEMBRANE,ProSitePatterns:PS00108,ProSiteProfiles:PS50011,SMART:SM00220,SUPERFAMILY:SSF56112
Bras_G10364	Bras_G10364	BraspberryS0070:385449-387846	3377.93	0.185566	1.13726	0.00256677	0.053743	3104.44	2980.87	3352.36	3487	3558.7	3784.23		Similar to HO1: Heme oxygenase 1,chloroplastic (Arabidopsis thaliana)	GO:0004392,GO:0006788,GO:0055114	Gene3D:G3DSA:1.20.910.10,InterPro:IPR016053,InterPro:IPR016084,InterPro:IPR016951,PANTHER:PTHR32372,PANTHER:PTHR32372:SF5,PIRSF:PIRSF030219,Pfam:PF01126,SUPERFAMILY:SSF48613
Bras_G03599	Bras_G03599	BraspberryS0012:608937-609440	450.672	0.293239	1.22539	0.00257814	0.0538909	363.77	394.605	430.394	512.055	534.183	469.023		Similar to CML27: Probable calcium-binding protein CML27 (Arabidopsis thaliana)	GO:0005509	Gene3D:G3DSA:1.10.238.10,InterPro:IPR002048,InterPro:IPR011992,InterPro:IPR018247,PANTHER:PTHR10891,PANTHER:PTHR10891:SF39,Pfam:PF13499,ProSitePatterns:PS00018,ProSiteProfiles:PS50222,SMART:SM00054,SUPERFAMILY:SSF47473
Bras_G07626	Bras_G07626	BraspberryS0042:94102-97443	3002.86	0.192459	1.14271	0.00259349	0.0541213	2964.92	2842.23	2562.32	3115.54	3325.94	3206.24		Similar to At3g10130: Heme-binding-like protein At3g10130,chloroplastic (Arabidopsis thaliana)		InterPro:IPR006917,InterPro:IPR011256,InterPro:IPR018790,PANTHER:PTHR11220,PANTHER:PTHR11220:SF1,Pfam:PF04832,Pfam:PF10184,Phobius:CYTOPLASMIC_DOMAIN,Phobius:NON_CYTOPLASMIC_DOMAIN,Phobius:TRANSMEMBRANE,SUPERFAMILY:SSF54427,SUPERFAMILY:SSF55136
Bras_G13552	Bras_G13552	BraspberryS0120:261251-262651	2319.79	0.189759	1.14057	0.00263555	0.0549074	2000.09	2230.32	2240.41	2451.28	2484.84	2511.78		Similar to 2-methyl-6-phytyl-1,4-hydroquinone methyltransferase,chloroplastic (Spinacia oleracea)	GO:0008152,GO:0008168	Gene3D:G3DSA:3.40.50.150,InterPro:IPR013216,PANTHER:PTHR10108,PANTHER:PTHR10108:SF9,Pfam:PF08241,SUPERFAMILY:SSF53335
Bras_G07212	Bras_G07212	BraspberryS0037:770967-774219	4250.81	0.165061	1.12121	0.00264868	0.0550542	3974.09	4110.03	3905.38	4663.31	4345.56	4506.46		Similar to pgp-1: Multidrug resistance protein pgp-1 (Caenorhabditis elegans)		PANTHER:PTHR11804,PANTHER:PTHR11804:SF2
Bras_G01500	Bras_G01500	BraspberryS0004:1060902-1063422	1318.62	0.235391	1.17723	0.00265141	0.0550542	1100.44	1134.49	1360.75	1416.86	1422.66	1476.51		Similar to iscS: Cysteine desulfurase (Haemophilus parasuis serovar 5 (strain SH0165))
Bras_G12630	Bras_G12630	BraspberryS0103:159227-160649	300.909	0.347257	1.27214	0.00266079	0.0551574	250.337	242.629	261.774	392.747	271.211	386.757		Similar to der: GTPase Der (Aquifex aeolicus (strain VF5))		Phobius:CYTOPLASMIC_DOMAIN,Phobius:NON_CYTOPLASMIC_DOMAIN,Phobius:TRANSMEMBRANE
Bras_G09649	Bras_G09649	BraspberryS0062:354204-355769	991.958	0.23793	1.1793	0.0026759	0.0552872	940.066	854.534	906.775	1115.04	992.152	1143.18		Similar to MTERFD1: mTERF domain-containing protein 1,mitochondrial (Homo sapiens)		InterPro:IPR003690,PANTHER:PTHR13068,PANTHER:PTHR13068:SF3,Pfam:PF02536,SMART:SM00733
Bras_G25178	Bras_G25178	BraspberryS0608:27395-29365	54.6092	0.389782	1.3102	0.00267302	0.0552872	40.4189	42.66	31.8374	78.6784	72.0941	61.9666		Similar to At5g17580: BTB/POZ domain-containing protein At5g17580 (Arabidopsis thaliana)		Coils:Coil,InterPro:IPR027356,PANTHER:PTHR32370,PANTHER:PTHR32370:SF0,Pfam:PF03000,ProSiteProfiles:PS51649
Bras_G06235	Bras_G06235	BraspberryS0029:188767-192250	5329.8	0.163648	1.12012	0.0027128	0.0559571	5211.44	5020.55	4812.16	5691.93	5794.99	5447.72		Similar to PHT4,1: Probable anion transporter 1,chloroplastic (Oryza sativa subsp. japonica)	GO:0016021,GO:0055085	Gene3D:G3DSA:1.20.1250.20,InterPro:IPR011701,InterPro:IPR016196,InterPro:IPR020846,PANTHER:PTHR11662,PANTHER:PTHR11662:SF23,Pfam:PF07690,Phobius:CYTOPLASMIC_DOMAIN,Phobius:NON_CYTOPLASMIC_DOMAIN,Phobius:TRANSMEMBRANE,ProSiteProfiles:PS50850,SUPERFAMILY:SSF103473
Bras_G11557	Bras_G11557	BraspberryS0087:96625-98270	1178.74	-0.257963	-1.19579	0.00271852	0.0559826	1277.76	1322.46	1293.54	889.324	1178.22	1111.12		Similar to GSTL3: Glutathione S-transferase L3 (Arabidopsis thaliana)	GO:0005515	Gene3D:G3DSA:1.20.1050.10,Gene3D:G3DSA:3.40.30.10,InterPro:IPR004045,InterPro:IPR010987,InterPro:IPR012336,InterPro:IPR017933,PANTHER:PTHR11260,Pfam:PF13410,Pfam:PF13417,ProSiteProfiles:PS50404,ProSiteProfiles:PS50405,SUPERFAMILY:SSF47616,SUPERFAMILY:SSF52833
Bras_G09664	Bras_G09664	BraspberryS0062:413241-419512	5293.48	0.169315	1.12452	0.00272452	0.056014	5189.27	5005.89	4704.86	5449.45	5568.41	5843.02		Similar to gatB: Aspartyl/glutamyl-tRNA(Asn/Gln) amidotransferase subunit B (Leptospira interrogans serogroup Icterohaemorrhagiae serovar copenhageni (strain Fiocruz L1-130))		Phobius:CYTOPLASMIC_DOMAIN,Phobius:NON_CYTOPLASMIC_DOMAIN,Phobius:TRANSMEMBRANE
Bras_G00486	Bras_G00486	BraspberryS0002:127616-133381	987.335	-0.257363	-1.19529	0.00273039	0.0560306	1134.34	1199.81	930.359	871.912	929.671	857.916		Similar to CIRH1A: Cirhin (Homo sapiens)	GO:0005515	Gene3D:G3DSA:2.130.10.10,InterPro:IPR001680,InterPro:IPR015943,InterPro:IPR017986,PANTHER:PTHR22847,PANTHER:PTHR22847:SF64,Pfam:PF00400,ProSiteProfiles:PS50082,ProSiteProfiles:PS50294,SMART:SM00320,SUPERFAMILY:SSF50978
XLOC_007603			522.703	0.294624	1.22657	0.00273429	0.0560306	443.305	503.922	426.857	529.467	569.2	663.47
Bras_G07317	Bras_G07317	BraspberryS0039:59287-66898	1010.1	-0.230374	-1.17314	0.00274736	0.0562063	1164.33	1057.17	1076.57	882.875	981.166	898.515		Similar to ABCB2: ABC transporter B family member 2 (Arabidopsis thaliana)	GO:0000166,GO:0005524,GO:0006810,GO:0016021,GO:0016887,GO:0017111,GO:0042626,GO:0055085	Gene3D:G3DSA:1.20.1560.10,Gene3D:G3DSA:3.40.50.300,InterPro:IPR001140,InterPro:IPR003439,InterPro:IPR003593,InterPro:IPR011527,InterPro:IPR017871,InterPro:IPR017940,InterPro:IPR027417,PANTHER:PTHR24221,PANTHER:PTHR24221:SF24,Pfam:PF00005,Pfam:PF00664,Phobius:CYTOPLASMIC_DOMAIN,Phobius:NON_CYTOPLASMIC_DOMAIN,Phobius:TRANSMEMBRANE,ProSitePatterns:PS00211,ProSiteProfiles:PS50893,ProSiteProfiles:PS50…
Bras_G07517	Bras_G07517	BraspberryS0041:78930-86475	5601.08	-0.186452	-1.13796	0.00277388	0.0565637	5895.95	5556.47	6499.54	5043.8	5142.71	5468.01		Similar to ABCG22: ABC transporter G family member 22 (Arabidopsis thaliana)	GO:0000166,GO:0005524,GO:0016020,GO:0016887,GO:0017111	Gene3D:G3DSA:3.40.50.300,InterPro:IPR003439,InterPro:IPR003593,InterPro:IPR013525,InterPro:IPR017871,InterPro:IPR027417,PANTHER:PTHR19241,PANTHER:PTHR19241:SF23,Pfam:PF00005,Pfam:PF01061,Phobius:CYTOPLASMIC_DOMAIN,Phobius:NON_CYTOPLASMIC_DOMAIN,Phobius:TRANSMEMBRANE,ProSitePatterns:PS00211,ProSiteProfiles:PS50893,SMART:SM00382,SUPERFAMILY:SSF52540
Bras_G11227	Bras_G11227	BraspberryS0082:66187-71860	538.616	0.309178	1.239	0.00277046	0.0565637	397.67	430.6	573.073	648.13	584.992	597.229		Similar to CYP20-3: Peptidyl-prolyl cis-trans isomerase CYP20-3,chloroplastic (Arabidopsis thaliana)	GO:0003755,GO:0006457	Gene3D:G3DSA:2.40.100.10,InterPro:IPR002130,InterPro:IPR020892,PANTHER:PTHR11071,PRINTS:PR00153,Pfam:PF00160,ProSitePatterns:PS00170,ProSiteProfiles:PS50072,SUPERFAMILY:SSF50891
Bras_G20336	Bras_G20336	BraspberryS0304:104132-114759	587.631	-0.303703	-1.23431	0.00279716	0.0569454	727.541	738.552	523.548	491.418	509.465	535.263		Similar to FBXL14: F-box/LRR-repeat protein 14 (Homo sapiens)		Gene3D:G3DSA:3.80.10.10,InterPro:IPR006553,InterPro:IPR025875,PANTHER:PTHR23125,PANTHER:PTHR23125:SF154,Pfam:PF12799,Pfam:PF13516,SMART:SM00367,SUPERFAMILY:SSF52047
Bras_G09848	Bras_G09848	BraspberryS0064:126024-128096	746.384	0.261311	1.19857	0.00282076	0.0573326	634.969	625.236	747.589	835.152	867.189	768.172		Similar to nusG: Transcription termination/antitermination protein NusG (Thermotoga maritima (strain ATCC 43589 / MSB8 / DSM 3109 / JCM 10099))	GO:0032968	Coils:Coil,Gene3D:G3DSA:2.30.30.30,Gene3D:G3DSA:3.30.70.940,InterPro:IPR006645,InterPro:IPR008991,InterPro:IPR014722,Pfam:PF02357,SMART:SM00738,SUPERFAMILY:SSF50104,SUPERFAMILY:SSF82679
Bras_G02528	Bras_G02528	BraspberryS0008:20352-29923	83.192	-0.390161	-1.31054	0.00283177	0.0574629	95.1801	102.651	120.275	62.5558	78.9602	39.5304		Similar to AP1: Floral homeotic protein APETALA 1 (Arabidopsis lyrata subsp. lyrata)	GO:0003677,GO:0003700,GO:0005634,GO:0006355,GO:0046983	Coils:Coil,InterPro:IPR002100,InterPro:IPR002487,PANTHER:PTHR11945,PANTHER:PTHR11945:SF19,PRINTS:PR00404,Pfam:PF00319,Pfam:PF01486,ProSitePatterns:PS00350,ProSiteProfiles:PS50066,ProSiteProfiles:PS51297,SMART:SM00432,SUPERFAMILY:SSF55455
Bras_G00222	Bras_G00222	BraspberryS0001:1221396-1226683	749.511	-0.268708	-1.20473	0.00284172	0.0575713	756.225	809.208	926.821	691.983	711.329	601.503		Similar to REPS1: RalBP1-associated Eps domain-containing protein 1 (Homo sapiens)		Gene3D:G3DSA:2.60.120.590,InterPro:IPR027450,PANTHER:PTHR31447,PANTHER:PTHR31447:SF0,Pfam:PF13532,SUPERFAMILY:SSF51197
Bras_G07660	Bras_G07660	BraspberryS0042:296331-301767	53.7276	-0.382695	-1.30378	0.00289718	0.0586	67.7995	89.3195	54.2414	29.6656	34.3305	47.0091		Similar to murA2: UDP-N-acetylglucosamine 1-carboxyvinyltransferase 2 (Thermoanaerobacter tengcongensis (strain DSM 15242 / JCM 11007 / NBRC 100824 / MB4))		InterPro:IPR025486,Pfam:PF14309
Bras_G11867	Bras_G11867	BraspberryS0091:310259-312560	1333.39	0.228746	1.17182	0.00293869	0.0593435	1134.34	1154.49	1358.39	1449.1	1389.01	1514.98		Similar to GORAB: RAB6-interacting golgin (Homo sapiens)		Coils:Coil,InterPro:IPR007033,PANTHER:PTHR21470,PANTHER:PTHR21470:SF0,Pfam:PF04949
Bras_G18793	Bras_G18793	BraspberryS0251:214212-216761	2240.85	0.180361	1.13317	0.00295584	0.0595936	2155.24	1999.69	2122.49	2436.45	2353.01	2378.23		Similar to DHAR2: Glutathione S-transferase DHAR2 (Arabidopsis thaliana)	GO:0005515	Gene3D:G3DSA:1.20.1050.10,Gene3D:G3DSA:3.40.30.10,InterPro:IPR004045,InterPro:IPR010987,InterPro:IPR012336,InterPro:IPR017933,PANTHER:PTHR11260,PANTHER:PTHR11260:SF15,Pfam:PF13410,Pfam:PF13417,ProSiteProfiles:PS50404,ProSiteProfiles:PS50405,SUPERFAMILY:SSF47616,SUPERFAMILY:SSF52833
Bras_G03484	Bras_G03484	BraspberryS0012:87521-91535	98.643	0.388026	1.3086	0.00299126	0.0602106	97.7878	55.9913	64.8539	156.067	97.4987	119.66		Similar to Lamc1: Laminin subunit gamma-1 (Mus musculus)		Coils:Coil
Bras_G00656	Bras_G00656	BraspberryS0002:1115828-1126308	1205.34	-0.223396	-1.16748	0.00300956	0.0602876	1345.56	1362.46	1219.25	1120.2	1161.06	1023.52		Similar to LAMA2: Laminin subunit alpha-2 (Homo sapiens)		PANTHER:PTHR31513,Phobius:CYTOPLASMIC_DOMAIN,Phobius:NON_CYTOPLASMIC_DOMAIN,Phobius:SIGNAL_PEPTIDE,Phobius:SIGNAL_PEPTIDE_C_REGION,Phobius:SIGNAL_PEPTIDE_H_REGION,Phobius:SIGNAL_PEPTIDE_N_REGION,Phobius:TRANSMEMBRANE,SignalP_EUK:SignalP-noTM,SignalP_GRAM_POSITIVE:SignalP-TM
Bras_G00655	Bras_G00655	BraspberryS0002:1111005-1114735	2026.92	0.180696	1.13343	0.00300354	0.0602876	1906.21	1858.38	1911.42	2097.88	2198.53	2189.13		Similar to SIGC: RNA polymerase sigma factor sigC (Arabidopsis thaliana)	GO:0003677,GO:0003700,GO:0006352,GO:0006355,GO:0016987	Gene3D:G3DSA:1.10.10.10,Gene3D:G3DSA:1.10.601.10,InterPro:IPR000943,InterPro:IPR007624,InterPro:IPR007627,InterPro:IPR007630,InterPro:IPR011991,InterPro:IPR013324,InterPro:IPR013325,InterPro:IPR014284,PANTHER:PTHR30603,PRINTS:PR00046,Pfam:PF04539,Pfam:PF04542,Pfam:PF04545,ProSitePatterns:PS00715,SUPERFAMILY:SSF88659,SUPERFAMILY:SSF88946,TIGRFAM:TIGR02937
Bras_G07906	Bras_G07906	BraspberryS0044:387210-391133	1001.36	0.233206	1.17544	0.00300833	0.0602876	913.99	842.536	975.167	1054.42	1062.87	1159.2		Similar to HSP70: Heat shock cognate 70 kDa protein (Petunia hybrida)	GO:0015986,GO:0046933	Gene3D:G3DSA:1.10.520.20,Gene3D:G3DSA:2.60.34.10,Gene3D:G3DSA:3.30.30.30,Gene3D:G3DSA:3.30.420.40,Gene3D:G3DSA:3.90.640.10,InterPro:IPR000711,InterPro:IPR013126,InterPro:IPR018181,InterPro:IPR026015,PANTHER:PTHR19375,PRINTS:PR00301,Pfam:PF00012,Pfam:PF00213,ProSitePatterns:PS00297,ProSitePatterns:PS00329,ProSitePatterns:PS01036,SUPERFAMILY:SSF100920,SUPERFAMILY:SSF47928,SUPERFAMILY:SSF53067
Bras_G00439	Bras_G00439	BraspberryS0001:2518132-2519101	429.567	-0.3067	-1.23688	0.00303451	0.0605933	487.635	431.933	540.056	408.87	385.189	323.722		Similar to VAS: Lipid transfer-like protein VAS (Arabidopsis thaliana)		Gene3D:G3DSA:1.10.110.10,InterPro:IPR016140,Pfam:PF14368,SMART:SM00499,SUPERFAMILY:SSF47699
Bras_G06053	Bras_G06053	BraspberryS0027:499511-503452	3213.96	0.162766	1.11943	0.00303413	0.0605933	3092.7	2995.54	2985.64	3464.43	3393.92	3351.54		Similar to At1g06690: Uncharacterized oxidoreductase At1g06690,chloroplastic (Arabidopsis thaliana)		Gene3D:G3DSA:3.20.20.100,InterPro:IPR001395,InterPro:IPR023210,PANTHER:PTHR11732,PANTHER:PTHR11732:SF7,Pfam:PF00248,SUPERFAMILY:SSF51430,SignalP_GRAM_POSITIVE:SignalP-TM
Bras_G06362	Bras_G06362	BraspberryS0030:289387-308665	547.059	-0.279937	-1.21414	0.0030718	0.0610453	676.691	621.237	531.802	472.07	501.912	478.638		Similar to SYD: Chromatin structure-remodeling complex protein SYD (Arabidopsis thaliana)	GO:0003676,GO:0003677,GO:0004386,GO:0005524,GO:0005634,GO:0006355,GO:0016818	Coils:Coil,Gene3D:G3DSA:3.40.50.300,InterPro:IPR000330,InterPro:IPR001650,InterPro:IPR014001,InterPro:IPR014012,InterPro:IPR014978,InterPro:IPR027417,PANTHER:PTHR10799,PANTHER:PTHR10799:SF209,Pfam:PF00176,Pfam:PF00271,ProSiteProfiles:PS51192,ProSiteProfiles:PS51194,ProSiteProfiles:PS51204,SMART:SM00487,SMART:SM00490,SMART:SM00951,SUPERFAMILY:SSF52540
Bras_G02000	Bras_G02000	BraspberryS0006:51800-52738	1053.55	0.229571	1.17249	0.00307131	0.0610453	983.093	953.185	943.329	1066.03	1126.73	1248.95		Similar to C11orf80: Putative uncharacterized protein C11orf80 (Homo sapiens)		Coils:Coil,Phobius:CYTOPLASMIC_DOMAIN,Phobius:NON_CYTOPLASMIC_DOMAIN,Phobius:TRANSMEMBRANE
Bras_G06678	Bras_G06678	BraspberryS0033:146816-149998	321.585	0.315465	1.24441	0.00306663	0.0610453	242.514	314.618	274.745	371.465	352.231	373.936		Similar to At1g05000: Probable tyrosine-protein phosphatase At1g05000 (Arabidopsis thaliana)	GO:0004725,GO:0016311,GO:0016791	Gene3D:G3DSA:3.90.190.10,InterPro:IPR004861,InterPro:IPR016130,InterPro:IPR020428,PANTHER:PTHR31126,PANTHER:PTHR31126:SF0,PRINTS:PR01911,Pfam:PF03162,ProSitePatterns:PS00383,SUPERFAMILY:SSF52799
Bras_G16832	Bras_G16832	BraspberryS0191:266592-273579	1710.75	0.189308	1.14022	0.00309077	0.0613249	1581.55	1558.42	1630.78	1773.49	1836.68	1883.57		Similar to At5g12100: Pentatricopeptide repeat-containing protein At5g12100,mitochondrial (Arabidopsis thaliana)	GO:0003676	Coils:Coil,Gene3D:G3DSA:1.10.720.30,InterPro:IPR002885,InterPro:IPR003034,PANTHER:PTHR24015,PANTHER:PTHR24015:SF181,Pfam:PF02037,Pfam:PF13812,Phobius:NON_CYTOPLASMIC_DOMAIN,Phobius:SIGNAL_PEPTIDE,Phobius:SIGNAL_PEPTIDE_C_REGION,Phobius:SIGNAL_PEPTIDE_H_REGION,Phobius:SIGNAL_PEPTIDE_N_REGION,ProSiteProfiles:PS50800,SMART:SM00513,SUPERFAMILY:SSF68906
Bras_G16098	Bras_G16098	BraspberryS0174:87125-88943	3933.33	0.193117	1.14323	0.0031014	0.0614382	3421.27	3471.46	4061.03	4295.07	4206.86	4144.28		Similar to At5g12110: Elongation factor 1-beta 1 (Arabidopsis thaliana)	GO:0003746,GO:0005853,GO:0006414	Gene3D:G3DSA:1.20.1050.10,Gene3D:G3DSA:3.30.70.60,InterPro:IPR001326,InterPro:IPR010987,InterPro:IPR014038,InterPro:IPR014717,PANTHER:PTHR11595,PANTHER:PTHR11595:SF5,Pfam:PF00736,ProSitePatterns:PS00824,ProSitePatterns:PS00825,SMART:SM00888,SUPERFAMILY:SSF47616,SUPERFAMILY:SSF54984
Bras_G02835	Bras_G02835	BraspberryS0009:110883-118866	786.262	0.250876	1.18993	0.00314162	0.0621364	722.326	710.556	690.989	849.34	790.289	954.071		Similar to At1g54790: GDSL esterase/lipase At1g54790 (Arabidopsis thaliana)	GO:0006629,GO:0016787,GO:0016788	Gene3D:G3DSA:3.40.50.1110,InterPro:IPR001087,InterPro:IPR013831,PANTHER:PTHR22835,Pfam:PF00657,Phobius:CYTOPLASMIC_DOMAIN,Phobius:NON_CYTOPLASMIC_DOMAIN,Phobius:SIGNAL_PEPTIDE,Phobius:SIGNAL_PEPTIDE_C_REGION,Phobius:SIGNAL_PEPTIDE_H_REGION,Phobius:SIGNAL_PEPTIDE_N_REGION,Phobius:TRANSMEMBRANE,SignalP_EUK:SignalP-noTM,SignalP_GRAM_POSITIVE:SignalP-TM
Bras_G12488	Bras_G12488	BraspberryS0101:66976-69355	1511.44	0.209658	1.15641	0.00316677	0.062535	1341.65	1411.78	1419.71	1516.82	1628.64	1750.02		Similar to dnaJ: Chaperone protein DnaJ (Bifidobacterium longum (strain NCC 2705))		Gene3D:G3DSA:1.10.287.110,Gene3D:G3DSA:3.30.70.20,InterPro:IPR001623,PANTHER:PTHR25040,PANTHER:PTHR25040:SF95,Pfam:PF00226,Pfam:PF13459,Phobius:CYTOPLASMIC_DOMAIN,Phobius:NON_CYTOPLASMIC_DOMAIN,Phobius:SIGNAL_PEPTIDE,Phobius:SIGNAL_PEPTIDE_C_REGION,Phobius:SIGNAL_PEPTIDE_H_REGION,Phobius:SIGNAL_PEPTIDE_N_REGION,Phobius:TRANSMEMBRANE,ProSiteProfiles:PS50076,SMART:SM00271,SUPERFAMILY:SSF46565,SUPER…
Bras_G13808	Bras_G13808	BraspberryS0125:81452-86609	151.412	-0.360598	-1.28396	0.00318462	0.0626894	190.36	181.305	165.083	110.924	130.456	130.343		Similar to CSLD3: Cellulose synthase-like protein D3 (Arabidopsis thaliana)	GO:0016020,GO:0016760,GO:0030244	Gene3D:G3DSA:3.30.40.10,InterPro:IPR005150,InterPro:IPR013083,PANTHER:PTHR32287,PANTHER:PTHR32287:SF8,Pfam:PF03552,Phobius:CYTOPLASMIC_DOMAIN,Phobius:NON_CYTOPLASMIC_DOMAIN,Phobius:TRANSMEMBRANE,SUPERFAMILY:SSF53448,SUPERFAMILY:SSF57850
Bras_G10853	Bras_G10853	BraspberryS0076:118247-125337	692.676	0.243924	1.18421	0.00318165	0.0626894	636.272	593.241	650.897	748.09	778.616	748.941		Similar to PP2A1: Protein PHLOEM PROTEIN 2-LIKE A1 (Arabidopsis thaliana)		InterPro:IPR025886,PANTHER:PTHR32485,PANTHER:PTHR32485:SF1,Pfam:PF14299
Bras_G12442	Bras_G12442	BraspberryS0100:163603-164937	75.0391	0.385128	1.30598	0.00321407	0.0631696	52.1535	66.6563	47.1665	114.793	87.1995	82.266		Similar to At1g06620: 1-aminocyclopropane-1-carboxylate oxidase homolog 1 (Arabidopsis thaliana)	GO:0016491,GO:0016706,GO:0055114	Gene3D:G3DSA:2.60.120.330,InterPro:IPR005123,InterPro:IPR026992,InterPro:IPR027443,PANTHER:PTHR10209,PANTHER:PTHR10209:SF55,Pfam:PF03171,Pfam:PF14226,ProSiteProfiles:PS51471,SUPERFAMILY:SSF51197
Bras_G20840	Bras_G20840	BraspberryS0326:62623-66947	432.462	-0.297716	-1.2292	0.00323525	0.0634469	486.331	538.583	437.469	417.898	359.784	354.705		Similar to CSLC6: Probable xyloglucan glycosyltransferase 6 (Arabidopsis thaliana)		Gene3D:G3DSA:3.90.550.10,PANTHER:PTHR32044,PANTHER:PTHR32044:SF0,Pfam:PF13641,Phobius:CYTOPLASMIC_DOMAIN,Phobius:NON_CYTOPLASMIC_DOMAIN,Phobius:TRANSMEMBRANE,SUPERFAMILY:SSF53448
Bras_G07588	Bras_G07588	BraspberryS0041:627313-630785	6213.4	-0.152219	-1.11128	0.00323833	0.0634469	6302.75	6702.96	6656.37	5853.8	5773.02	5991.53		Similar to BLH1: BEL1-like homeodomain protein 1 (Arabidopsis thaliana)	GO:0003677,GO:0003700,GO:0006355,GO:0043565	Gene3D:G3DSA:1.10.10.60,InterPro:IPR001356,InterPro:IPR006563,InterPro:IPR008422,InterPro:IPR009057,PANTHER:PTHR11850,PANTHER:PTHR11850:SF15,Pfam:PF05920,Pfam:PF07526,ProSiteProfiles:PS50071,SMART:SM00389,SMART:SM00574,SUPERFAMILY:SSF46689
Bras_G01969	Bras_G01969	BraspberryS0005:1796490-1801168	2107.52	0.222305	1.1666	0.00324845	0.0635456	1820.16	1749.06	2215.65	2259.1	2298.77	2302.38		Similar to tex: Protein tex (Bordetella pertussis (strain Tohama I / ATCC BAA-589 / NCTC 13251))	GO:0003723	Coils:Coil,Gene3D:G3DSA:2.40.50.140,InterPro:IPR003029,InterPro:IPR012340,Pfam:PF00575,ProSiteProfiles:PS50126,SUPERFAMILY:SSF50249
Bras_G11437	Bras_G11437	BraspberryS0085:171697-178294	392.597	-0.318796	-1.24729	0.00331136	0.064675	456.343	525.252	363.182	316.003	362.53	332.269		Similar to TIC32: Short-chain dehydrogenase TIC 32,chloroplastic (Arabidopsis thaliana)	GO:0008152,GO:0016491	Gene3D:G3DSA:3.40.50.720,InterPro:IPR002198,InterPro:IPR002347,InterPro:IPR016040,PANTHER:PTHR24320,PANTHER:PTHR24320:SF0,PRINTS:PR00081,Pfam:PF00106,SUPERFAMILY:SSF51735
Bras_G04208	Bras_G04208	BraspberryS0015:657775-660343	1323.07	-0.254044	-1.19255	0.00332698	0.0648786	1547.65	1621.08	1200.39	1236.28	1143.89	1189.12		Similar to PER73: Peroxidase 73 (Arabidopsis thaliana)	GO:0004601,GO:0006979,GO:0020037,GO:0055114	Gene3D:G3DSA:1.10.420.10,Gene3D:G3DSA:1.10.520.10,InterPro:IPR000823,InterPro:IPR002016,InterPro:IPR010255,InterPro:IPR019793,InterPro:IPR019794,PANTHER:PTHR31517,PRINTS:PR00458,PRINTS:PR00461,Pfam:PF00141,Phobius:NON_CYTOPLASMIC_DOMAIN,Phobius:SIGNAL_PEPTIDE,Phobius:SIGNAL_PEPTIDE_C_REGION,Phobius:SIGNAL_PEPTIDE_H_REGION,Phobius:SIGNAL_PEPTIDE_N_REGION,ProSitePatterns:PS00435,ProSitePatterns:PS0…
Bras_G25866	Bras_G25866	BraspberryS0690:23655-28926	7248.5	0.185771	1.13742	0.00333376	0.0649097	7105.91	7137.56	6012.55	7699.52	7674.25	7861.21		Similar to sll1770: Uncharacterized protein sll1770 (Synechocystis sp. (strain PCC 6803 / Kazusa))	GO:0016772	InterPro:IPR004147,InterPro:IPR011009,PANTHER:PTHR10566,PANTHER:PTHR10566:SF26,Pfam:PF03109,Phobius:CYTOPLASMIC_DOMAIN,Phobius:NON_CYTOPLASMIC_DOMAIN,Phobius:TRANSMEMBRANE,SUPERFAMILY:SSF56112
Bras_G13919	Bras_G13919	BraspberryS0127:262950-264761	7514.61	0.210141	1.1568	0.00343018	0.0666832	6250.59	6494.99	8010.05	7980.7	8170.67	8180.65		Similar to HMG1/2-like protein (Glycine max)		Gene3D:G3DSA:1.10.30.10,InterPro:IPR009071,PANTHER:PTHR13711,PANTHER:PTHR13711:SF39,Pfam:PF00505,ProSiteProfiles:PS50118,SMART:SM00398,SUPERFAMILY:SSF47095
Bras_G08860	Bras_G08860	BraspberryS0054:263318-265268	3010.55	0.174663	1.1287	0.00346233	0.0672037	2865.83	2634.26	2951.44	3187.12	3183.13	3241.49		Similar to PCR8: Protein PLANT CADMIUM RESISTANCE 8 (Arabidopsis thaliana)		InterPro:IPR019275,Pfam:PF10063,Phobius:CYTOPLASMIC_DOMAIN,Phobius:NON_CYTOPLASMIC_DOMAIN,Phobius:TRANSMEMBRANE
Bras_G07434	Bras_G07434	BraspberryS0040:114352-119488	394.382	-0.301957	-1.23282	0.00354276	0.0686581	431.57	475.926	431.573	379.204	356.351	291.67		Similar to CNGC15: Putative cyclic nucleotide-gated ion channel 15 (Arabidopsis thaliana)	GO:0005216,GO:0005249,GO:0006811,GO:0006813,GO:0016020,GO:0055085	Gene3D:G3DSA:1.10.287.630,Gene3D:G3DSA:1.10.287.70,Gene3D:G3DSA:2.60.120.10,InterPro:IPR000595,InterPro:IPR003938,InterPro:IPR005821,InterPro:IPR014710,InterPro:IPR018490,PANTHER:PTHR10217,PANTHER:PTHR10217:SF7,PRINTS:PR01463,Pfam:PF00027,Pfam:PF00520,Phobius:CYTOPLASMIC_DOMAIN,Phobius:NON_CYTOPLASMIC_DOMAIN,Phobius:TRANSMEMBRANE,ProSiteProfiles:PS50042,SMART:SM00100,SUPERFAMILY:SSF51206,SUPERFAM…
Bras_G24264	Bras_G24264	BraspberryS0520:106471-108927	238.09	-0.32664	-1.25409	0.00355957	0.0688772	272.502	246.628	300.686	196.696	210.103	201.926		Similar to IRX7: Probable glucuronoxylan glucuronosyltransferase IRX7 (Arabidopsis thaliana)	GO:0016020	InterPro:IPR004263,PANTHER:PTHR11062,Pfam:PF03016,Phobius:CYTOPLASMIC_DOMAIN,Phobius:NON_CYTOPLASMIC_DOMAIN,Phobius:TRANSMEMBRANE
Bras_G21783	Bras_G21783	BraspberryS0368:166638-168464	836.479	0.23709	1.17861	0.00356818	0.068937	711.895	730.553	834.847	918.345	900.146	923.088		Similar to At1g09900: Pentatricopeptide repeat-containing protein At1g09900 (Arabidopsis thaliana)		InterPro:IPR002885,PANTHER:PTHR24015,PANTHER:PTHR24015:SF0,Pfam:PF01535,Pfam:PF12854,Pfam:PF13041,ProSiteProfiles:PS51375,TIGRFAM:TIGR00756
Bras_G20598	Bras_G20598	BraspberryS0315:206705-209997	207.338	0.360292	1.28369	0.00358763	0.0692058	185.145	181.305	141.499	295.366	252.673	188.036		Similar to At2g33700: Probable protein phosphatase 2C 27 (Arabidopsis thaliana)	GO:0003824,GO:0004722,GO:0006470	Gene3D:G3DSA:3.60.40.10,InterPro:IPR000222,InterPro:IPR001932,InterPro:IPR015655,PANTHER:PTHR13832,PANTHER:PTHR13832:SF92,Pfam:PF00481,ProSitePatterns:PS01032,SMART:SM00331,SMART:SM00332,SUPERFAMILY:SSF81606
Bras_G01226	Bras_G01226	BraspberryS0003:1909419-1912272	1149.85	0.232282	1.17469	0.00360269	0.0693893	983.093	985.18	1170.91	1198.23	1324.47	1237.19		Similar to zyg-12: Zygote defective protein 12 (Caenorhabditis briggsae)		SUPERFAMILY:SSF52402
Bras_G20627	Bras_G20627	BraspberryS0316:199207-206486	20217.1	0.154854	1.11331	0.00362639	0.0696312	18741.4	18899.7	19614.2	21853.3	21788.9	20405.2		Similar to At5g06290: 2-Cys peroxiredoxin BAS1-like,chloroplastic (Arabidopsis thaliana)	GO:0016209,GO:0016491,GO:0051920,GO:0055114	Gene3D:G3DSA:3.40.30.10,InterPro:IPR000866,InterPro:IPR012336,InterPro:IPR019479,PANTHER:PTHR10681,Pfam:PF00578,Pfam:PF10417,Phobius:NON_CYTOPLASMIC_DOMAIN,Phobius:SIGNAL_PEPTIDE,Phobius:SIGNAL_PEPTIDE_C_REGION,Phobius:SIGNAL_PEPTIDE_H_REGION,Phobius:SIGNAL_PEPTIDE_N_REGION,ProSiteProfiles:PS51352,SUPERFAMILY:SSF52833,SignalP_GRAM_POSITIVE:SignalP-TM
Bras_G11668	Bras_G11668	BraspberryS0088:350576-353649	2655.32	0.19787	1.147	0.00362219	0.0696312	2628.53	2534.27	2214.47	2748.59	2829.52	2976.53		Similar to ISCA: Iron-sulfur assembly protein IscA,chloroplastic (Arabidopsis thaliana)	GO:0005198,GO:0016226,GO:0051536	Gene3D:G3DSA:2.60.300.12,InterPro:IPR000361,InterPro:IPR016092,InterPro:IPR017870,PANTHER:PTHR10072,PANTHER:PTHR10072:SF31,Pfam:PF01521,ProSitePatterns:PS01152,SUPERFAMILY:SSF89360,SignalP_GRAM_POSITIVE:SignalP-TM,TIGRFAM:TIGR00049
Bras_G10034	Bras_G10034	BraspberryS0066:163231-166591	3438.29	0.167043	1.12275	0.00364729	0.069925	3237.43	3064.86	3383.02	3604.37	3711.82	3628.25		Similar to MMDHI: Malate dehydrogenase,mitochondrial (Fragaria ananassa)	GO:0003824,GO:0005975,GO:0006108,GO:0016491,GO:0016615,GO:0016616,GO:0030060,GO:0044262,GO:0055114	Gene3D:G3DSA:3.40.50.720,Gene3D:G3DSA:3.90.110.10,InterPro:IPR001236,InterPro:IPR001252,InterPro:IPR001557,InterPro:IPR010097,InterPro:IPR015955,InterPro:IPR016040,InterPro:IPR022383,PANTHER:PTHR11540,PANTHER:PTHR11540:SF1,PIRSF:PIRSF000102,Pfam:PF00056,Pfam:PF02866,ProSitePatterns:PS00068,SUPERFAMILY:SSF51735,SUPERFAMILY:SSF56327,TIGRFAM:TIGR01772
Bras_G06754	Bras_G06754	BraspberryS0033:597615-601093	79.889	0.379848	1.3012	0.00365387	0.0699439	37.8113	58.6576	79.0038	96.0908	100.932	106.839		Similar to TT12: Protein TRANSPARENT TESTA 12 (Arabidopsis thaliana)	GO:0006855,GO:0015238,GO:0015297,GO:0016020,GO:0055085	InterPro:IPR002528,PANTHER:PTHR11206,PANTHER:PTHR11206:SF21,Pfam:PF01554,Phobius:CYTOPLASMIC_DOMAIN,Phobius:NON_CYTOPLASMIC_DOMAIN,Phobius:TRANSMEMBRANE,TIGRFAM:TIGR00797
Bras_G23795	Bras_G23795	BraspberryS0485:102139-103495	1039.83	-0.221676	-1.16609	0.00366045	0.0699627	1118.69	1137.16	1130.82	962.198	1016.18	873.942		Similar to Major allergen Pru ar 1 (Prunus armeniaca)	GO:0006952,GO:0009607	Gene3D:G3DSA:3.30.530.20,InterPro:IPR000916,InterPro:IPR023393,InterPro:IPR024948,InterPro:IPR024949,PRINTS:PR00634,Pfam:PF00407,SMART:SM01037,SUPERFAMILY:SSF55961
Bras_G12018	Bras_G12018	BraspberryS0094:394499-399070	1194.94	0.233967	1.17606	0.0036847	0.0703186	1039.16	1006.51	1215.72	1377.52	1322.41	1208.35		Similar to Os01g0834700: Zinc finger CCCH domain-containing protein 11 (Oryza sativa subsp. japonica)	GO:0003676,GO:0008270	Coils:Coil,InterPro:IPR000571,PANTHER:PTHR12681,PANTHER:PTHR12681:SF0,ProSiteProfiles:PS50103,SMART:SM00356,SUPERFAMILY:SSF90229
Bras_G18962	Bras_G18962	BraspberryS0257:64994-70715	1981.01	-0.243387	-1.18377	0.00369139	0.070339	2357.34	2372.97	1779.36	1837.33	1701.42	1837.63		Similar to At4g26100: Casein kinase I isoform delta-like (Arabidopsis thaliana)	GO:0004672,GO:0004674,GO:0005524,GO:0006468,GO:0016772	Gene3D:G3DSA:1.10.510.10,Gene3D:G3DSA:3.30.200.20,InterPro:IPR000719,InterPro:IPR002290,InterPro:IPR008271,InterPro:IPR011009,PANTHER:PTHR11909,PANTHER:PTHR11909:SF18,Pfam:PF00069,ProSitePatterns:PS00108,ProSiteProfiles:PS50011,SMART:SM00220,SUPERFAMILY:SSF56112
Bras_G17033	Bras_G17033	BraspberryS0197:288477-294614	5658.56	0.156262	1.1144	0.00372376	0.0708477	5465.68	5407.16	5141.15	5739.01	6114.95	6083.41		Similar to MDH1: Malate dehydrogenase [NADP],chloroplastic (Medicago sativa)	GO:0003824,GO:0005975,GO:0006108,GO:0016491,GO:0016615,GO:0016616,GO:0046554,GO:0055114	Gene3D:G3DSA:3.40.50.720,Gene3D:G3DSA:3.90.110.10,InterPro:IPR001236,InterPro:IPR001252,InterPro:IPR010945,InterPro:IPR011273,InterPro:IPR015955,InterPro:IPR016040,InterPro:IPR022383,PANTHER:PTHR23382,PANTHER:PTHR23382:SF0,Pfam:PF00056,Pfam:PF02866,ProSitePatterns:PS00068,SUPERFAMILY:SSF51735,SUPERFAMILY:SSF56327,TIGRFAM:TIGR01757,TIGRFAM:TIGR01759
Bras_G12507	Bras_G12507	BraspberryS0101:183247-186528	2628.06	-0.194556	-1.14437	0.00374639	0.0709544	2662.43	2692.92	3097.66	2342.94	2512.99	2459.43		Similar to GS1: Glutamine synthetase nodule isozyme (Medicago sativa)	GO:0003824,GO:0004356,GO:0006542,GO:0006807	Gene3D:G3DSA:3.30.590.10,InterPro:IPR008146,InterPro:IPR008147,InterPro:IPR014746,InterPro:IPR027302,InterPro:IPR027303,PANTHER:PTHR20852,PANTHER:PTHR20852:SF14,Pfam:PF00120,Pfam:PF03951,ProSitePatterns:PS00180,ProSitePatterns:PS00181,SUPERFAMILY:SSF54368,SUPERFAMILY:SSF55931
Bras_G27384	Bras_G27384	BraspberryS1021:10828-16241	2395.83	-0.180081	-1.13295	0.00374303	0.0709544	2487.72	2680.92	2495.11	2139.15	2314.56	2257.51		Similar to PLD1: Phospholipase D alpha 1 (Ricinus communis)	GO:0003824,GO:0004630,GO:0005509,GO:0005515,GO:0008152,GO:0016020,GO:0046470	Gene3D:G3DSA:2.60.40.150,Gene3D:G3DSA:3.30.870.10,InterPro:IPR000008,InterPro:IPR001736,InterPro:IPR008973,InterPro:IPR011402,InterPro:IPR015679,InterPro:IPR024632,PANTHER:PTHR18896,PANTHER:PTHR18896:SF11,PIRSF:PIRSF036470,Pfam:PF00168,Pfam:PF00614,Pfam:PF12357,ProSiteProfiles:PS50035,SMART:SM00155,SMART:SM00239,SUPERFAMILY:SSF49562,SUPERFAMILY:SSF56024
Bras_G00489	Bras_G00489	BraspberryS0002:152875-156818	651.697	0.264127	1.20091	0.00374297	0.0709544	505.889	586.576	654.435	737.126	718.881	707.274		Similar to FRO1: NADH dehydrogenase [ubiquinone] iron-sulfur protein 4,mitochondrial (Arabidopsis thaliana)	GO:0016651,GO:0022900	Gene3D:G3DSA:3.30.160.190,InterPro:IPR006885,PANTHER:PTHR12219,PANTHER:PTHR12219:SF8,Pfam:PF04800
Bras_G05200	Bras_G05200	BraspberryS0021:185898-189608	804.006	0.243788	1.1841	0.00384318	0.0726774	740.579	761.215	678.018	818.384	868.562	957.277		Similar to GLR2.7: Glutamate receptor 2.7 (Arabidopsis thaliana)	GO:0004970,GO:0005215,GO:0005234,GO:0006810,GO:0016020,GO:0030288	Gene3D:G3DSA:1.10.287.70,Gene3D:G3DSA:3.40.190.10,Gene3D:G3DSA:3.40.50.2300,InterPro:IPR001320,InterPro:IPR001638,InterPro:IPR001828,PANTHER:PTHR18966,PANTHER:PTHR18966:SF6,Pfam:PF00060,Pfam:PF00497,Pfam:PF01094,Phobius:CYTOPLASMIC_DOMAIN,Phobius:NON_CYTOPLASMIC_DOMAIN,Phobius:TRANSMEMBRANE,SMART:SM00079,SUPERFAMILY:SSF53822,SUPERFAMILY:SSF53850
Bras_G00699	Bras_G00699	BraspberryS0002:1347410-1350748	353.129	-0.305514	-1.23586	0.00385916	0.0728031	442.001	407.937	351.39	295.366	335.753	286.328		Similar to At5g03795: Probable glycosyltransferase At5g03795 (Arabidopsis thaliana)	GO:0016020	InterPro:IPR004263,PANTHER:PTHR11062,PANTHER:PTHR11062:SF11,Pfam:PF03016,Phobius:CYTOPLASMIC_DOMAIN,Phobius:NON_CYTOPLASMIC_DOMAIN,Phobius:TRANSMEMBRANE
Bras_G10618	Bras_G10618	BraspberryS0073:122314-127480	1434.09	-0.191544	-1.14199	0.003867	0.0728031	1543.74	1563.76	1501.07	1293.03	1366.35	1336.55		Similar to WNK4: Probable serine/threonine-protein kinase WNK4 (Arabidopsis thaliana)	GO:0004672,GO:0004674,GO:0005524,GO:0006468,GO:0016772	Gene3D:G3DSA:1.10.510.10,Gene3D:G3DSA:3.10.20.90,Gene3D:G3DSA:3.30.200.20,InterPro:IPR000719,InterPro:IPR002290,InterPro:IPR008271,InterPro:IPR011009,PANTHER:PTHR13902,PANTHER:PTHR13902:SF37,Pfam:PF00069,ProSitePatterns:PS00108,ProSiteProfiles:PS50011,SMART:SM00220,SUPERFAMILY:SSF56112
Bras_G14202	Bras_G14202	BraspberryS0133:246809-253310	5151.47	0.158585	1.11619	0.00387312	0.0728031	4773.35	4737.93	5055.07	5441.71	5652.86	5247.93		Similar to C28H8.4: Putative ER lumen protein retaining receptor C28H8.4 (Caenorhabditis elegans)	GO:0005515,GO:0009055,GO:0015035,GO:0045454	Gene3D:G3DSA:3.40.30.10,InterPro:IPR002109,InterPro:IPR004045,InterPro:IPR011767,InterPro:IPR012336,Pfam:PF13417,Phobius:CYTOPLASMIC_DOMAIN,Phobius:NON_CYTOPLASMIC_DOMAIN,Phobius:TRANSMEMBRANE,ProSitePatterns:PS00195,ProSiteProfiles:PS50404,ProSiteProfiles:PS51354,SUPERFAMILY:SSF52833
Bras_G02288	Bras_G02288	BraspberryS0007:501299-506875	55.8921	0.373596	1.29558	0.00387207	0.0728031	37.8113	42.66	36.554	56.1067	71.4075	90.8131		Similar to NACK1: Kinesin-like protein NACK1 (Nicotiana tabacum)	GO:0003777,GO:0005524,GO:0005875,GO:0007018	Coils:Coil,Gene3D:G3DSA:3.40.850.10,InterPro:IPR001752,InterPro:IPR021881,InterPro:IPR027417,PANTHER:PTHR24115,PANTHER:PTHR24115:SF79,PRINTS:PR00380,Pfam:PF00225,Pfam:PF11995,ProSiteProfiles:PS50067,SMART:SM00129,SUPERFAMILY:SSF52540
Bras_G05036	Bras_G05036	BraspberryS0020:379364-382937	3541.35	0.170937	1.12579	0.00390233	0.0730226	3176.15	3436.8	3342.92	3712.07	3614.32	3965.86		Similar to infC: Translation initiation factor IF-3 (Nostoc sp. (strain PCC 7120 / UTEX 2576))	GO:0003743,GO:0006413	Coils:Coil,Gene3D:G3DSA:3.10.20.80,Gene3D:G3DSA:3.30.110.10,Hamap:MF_00080,InterPro:IPR001288,InterPro:IPR019813,InterPro:IPR019814,InterPro:IPR019815,PANTHER:PTHR10938,Pfam:PF00707,Pfam:PF05198,ProSitePatterns:PS00938,SUPERFAMILY:SSF54364,SUPERFAMILY:SSF55200,TIGRFAM:TIGR00168
Bras_G13423	Bras_G13423	BraspberryS0118:296439-302979	6236.58	0.202899	1.15101	0.00389824	0.0730226	5336.6	5321.84	6623.35	6609.63	6765.17	6762.9		Similar to FLS2: LRR receptor-like serine/threonine-protein kinase FLS2 (Arabidopsis thaliana)	GO:0004672,GO:0004674,GO:0005515,GO:0005524,GO:0006468,GO:0016772	Gene3D:G3DSA:1.10.510.10,Gene3D:G3DSA:2.60.120.200,Gene3D:G3DSA:3.30.200.20,Gene3D:G3DSA:3.80.10.10,InterPro:IPR000719,InterPro:IPR001611,InterPro:IPR002290,InterPro:IPR003591,InterPro:IPR008271,InterPro:IPR011009,InterPro:IPR013210,InterPro:IPR013320,PANTHER:PTHR24420,PRINTS:PR00019,Pfam:PF00069,Pfam:PF00560,Pfam:PF08263,Pfam:PF13855,Phobius:CYTOPLASMIC_DOMAIN,Phobius:NON_CYTOPLASMIC_DOMAIN,Phob…
Bras_G27433	Bras_G27433	BraspberryS1040:14289-18857	650.894	0.255801	1.194	0.00390177	0.0730226	608.892	513.254	630.852	724.228	713.388	714.752		Similar to CTPS2: CTP synthase 2 (Homo sapiens)		InterPro:IPR008479,PANTHER:PTHR31808,PANTHER:PTHR31808:SF0,Pfam:PF05542
Bras_G20223	Bras_G20223	BraspberryS0300:98195-99547	106.007	0.373335	1.29534	0.0039224	0.0732885	74.3187	71.9888	99.0496	111.569	126.336	152.78		Similar to S-norcoclaurine synthase (Thalictrum flavum subsp. glaucum)	GO:0006952,GO:0009607	Gene3D:G3DSA:3.30.530.20,InterPro:IPR000916,InterPro:IPR023393,Pfam:PF00407,SUPERFAMILY:SSF55961
Bras_G11665	Bras_G11665	BraspberryS0088:285929-309494	378.377	-0.303016	-1.23372	0.0039702	0.0738706	473.293	454.596	357.286	323.097	344.678	317.312		Similar to At1g10490: UPF0202 protein At1g10490 (Arabidopsis thaliana)		Coils:Coil,InterPro:IPR007807,InterPro:IPR013562,PANTHER:PTHR10925,PANTHER:PTHR10925:SF5,Pfam:PF05127,Pfam:PF08351,Pfam:PF13718,Pfam:PF13725,Phobius:CYTOPLASMIC_DOMAIN,Phobius:NON_CYTOPLASMIC_DOMAIN,Phobius:TRANSMEMBRANE
Bras_G24214	Bras_G24214	BraspberryS0516:116335-120501	471.096	-0.270903	-1.20656	0.00397916	0.0738706	504.585	571.911	492.89	423.058	407.847	426.287		Similar to At1g16860: Uncharacterized membrane protein At1g16860 (Arabidopsis thaliana)		PANTHER:PTHR24006,PANTHER:PTHR24006:SF11,Phobius:CYTOPLASMIC_DOMAIN,Phobius:NON_CYTOPLASMIC_DOMAIN,Phobius:TRANSMEMBRANE
Bras_G16282	Bras_G16282	BraspberryS0178:160400-170929	1694.87	-0.197938	-1.14706	0.00396777	0.0738706	1869.7	1891.71	1701.53	1518.11	1656.1	1532.07		Similar to At1g62020: Coatomer subunit alpha-1 (Arabidopsis thaliana)	GO:0005198,GO:0005515,GO:0006886,GO:0016192,GO:0030117,GO:0030126	Gene3D:G3DSA:2.130.10.10,InterPro:IPR001680,InterPro:IPR006692,InterPro:IPR010714,InterPro:IPR011048,InterPro:IPR015943,InterPro:IPR016391,InterPro:IPR017986,InterPro:IPR019775,InterPro:IPR020472,PANTHER:PTHR19876,PANTHER:PTHR19876:SF1,PIRSF:PIRSF003354,PRINTS:PR00320,Pfam:PF00400,Pfam:PF04053,Pfam:PF06957,ProSitePatterns:PS00678,ProSiteProfiles:PS50082,ProSiteProfiles:PS50294,SMART:SM00320,SUPER…
Bras_G15685	Bras_G15685	BraspberryS0164:293726-296062	24398.2	0.158651	1.11624	0.0039831	0.0738706	22420.8	22317.9	24238.9	26375.3	25591.3	25444.8		Similar to LHCB5: Chlorophyll a-b binding protein CP26,chloroplastic (Arabidopsis thaliana)	GO:0009765,GO:0016020	Gene3D:G3DSA:1.10.3460.10,InterPro:IPR001344,InterPro:IPR022796,InterPro:IPR023329,PANTHER:PTHR21649,PANTHER:PTHR21649:SF0,Pfam:PF00504,SUPERFAMILY:SSF103511
Bras_G11868	Bras_G11868	BraspberryS0091:323398-327662	944.546	0.226479	1.16998	0.00397174	0.0738706	851.405	875.864	857.251	947.365	1038.16	1097.24		Protein of unknown function		Coils:Coil
Bras_G10828	Bras_G10828	BraspberryS0075:560115-573721	2107.9	-0.185635	-1.13732	0.00399469	0.0739757	2372.98	2236.99	2150.79	1932.78	2056.4	1897.46		Similar to SWD1: COMPASS component SWD1 (Saccharomyces cerevisiae (strain ATCC 204508 / S288c))	GO:0005515	Gene3D:G3DSA:2.130.10.10,InterPro:IPR001680,InterPro:IPR015943,InterPro:IPR017986,PANTHER:PTHR19878,PANTHER:PTHR19878:SF0,Pfam:PF00400,ProSiteProfiles:PS50082,ProSiteProfiles:PS50294,SMART:SM00320,SUPERFAMILY:SSF50978
Bras_G19468	Bras_G19468	BraspberryS0273:100254-105899	1204.21	-0.207427	-1.15463	0.00400424	0.074043	1342.95	1327.79	1225.15	1067.96	1153.51	1107.92		Similar to maoII: Copper methylamine oxidase (Arthrobacter sp. (strain P1))	GO:0005507,GO:0008131,GO:0009308,GO:0048038,GO:0055114	Gene3D:G3DSA:2.70.98.20,Gene3D:G3DSA:3.10.450.40,InterPro:IPR000269,InterPro:IPR015798,InterPro:IPR015800,InterPro:IPR015801,InterPro:IPR015802,InterPro:IPR016182,PANTHER:PTHR10638,PANTHER:PTHR10638:SF12,Pfam:PF01179,Pfam:PF02727,Pfam:PF02728,SUPERFAMILY:SSF49998,SUPERFAMILY:SSF54416
Bras_G09013	Bras_G09013	BraspberryS0055:422541-429256	1875.42	0.186114	1.1377	0.0040524	0.0748227	1803.21	1782.39	1653.18	1933.43	2055.71	2024.6		Similar to mutS2: Endonuclease MutS2 (Synechocystis sp. (strain PCC 6803 / Kazusa))	GO:0003684,GO:0005524,GO:0006298,GO:0030983,GO:0045005	Coils:Coil,Gene3D:G3DSA:3.40.50.300,InterPro:IPR000432,InterPro:IPR005747,InterPro:IPR007696,InterPro:IPR027417,PANTHER:PTHR11361,PANTHER:PTHR11361:SF6,PIRSF:PIRSF005814,Pfam:PF00488,ProSitePatterns:PS00486,SMART:SM00533,SMART:SM00534,SUPERFAMILY:SSF48334,SUPERFAMILY:SSF52540
Bras_G01599	Bras_G01599	BraspberryS0004:1634577-1639838	3744.32	0.16476	1.12098	0.00406944	0.0750265	3403.01	3454.13	3701.39	4106.76	3919.17	3881.46		Similar to dnaJ: Chaperone protein DnaJ (Lactobacillus johnsonii (strain CNCM I-12250 / La1 / NCC 533))	GO:0031072,GO:0051082	Gene3D:G3DSA:2.10.230.10,InterPro:IPR001305,SUPERFAMILY:SSF57938
Bras_G25713	Bras_G25713	BraspberryS0667:77269-87751	1325.59	0.219383	1.16424	0.00407706	0.0750563	1284.28	1293.13	1068.32	1451.68	1430.9	1425.23		Similar to GYRB: DNA gyrase subunit B,chloroplastic/mitochondrial (Nicotiana benthamiana)	GO:0003677,GO:0003918,GO:0005524,GO:0005694,GO:0006265	Gene3D:G3DSA:3.30.230.10,Gene3D:G3DSA:3.30.565.10,Gene3D:G3DSA:3.40.50.670,InterPro:IPR000565,InterPro:IPR001241,InterPro:IPR002288,InterPro:IPR003594,InterPro:IPR006171,InterPro:IPR013506,InterPro:IPR013759,InterPro:IPR013760,InterPro:IPR014721,InterPro:IPR018522,InterPro:IPR020568,PANTHER:PTHR10169,PANTHER:PTHR10169:SF20,PRINTS:PR00418,PRINTS:PR01159,Pfam:PF00204,Pfam:PF00986,Pfam:PF01751,Phobi…
Bras_G08845	Bras_G08845	BraspberryS0054:163476-168721	166.31	-0.356202	-1.28005	0.00410025	0.0753723	177.322	241.296	174.516	150.263	138.009	116.454		Similar to EDI_044870: ATPase ASNA1 homolog (Entamoeba dispar (strain ATCC PRA-260 / SAW760))		SUPERFAMILY:SSF160104
Bras_G17952	Bras_G17952	BraspberryS0225:230792-232667	442.765	-0.291679	-1.22406	0.00412784	0.075768	445.912	486.591	558.923	418.543	348.112	398.509		Similar to XTH23: Probable xyloglucan endotransglucosylase/hydrolase protein 23 (Arabidopsis thaliana)	GO:0004553,GO:0005618,GO:0005975,GO:0006073,GO:0016762,GO:0048046	Gene3D:G3DSA:2.60.120.200,InterPro:IPR000757,InterPro:IPR008263,InterPro:IPR008264,InterPro:IPR008985,InterPro:IPR010713,InterPro:IPR013320,PANTHER:PTHR31062,PRINTS:PR00737,Pfam:PF00722,Pfam:PF06955,Phobius:CYTOPLASMIC_DOMAIN,Phobius:NON_CYTOPLASMIC_DOMAIN,Phobius:TRANSMEMBRANE,ProSitePatterns:PS01034,SUPERFAMILY:SSF49899
Bras_G01440	Bras_G01440	BraspberryS0004:669544-674460	1537.79	0.192748	1.14294	0.00413443	0.0757777	1461.6	1397.12	1420.89	1569.7	1651.98	1725.45		Similar to LACS9: Long chain acyl-CoA synthetase 9,chloroplastic (Arabidopsis thaliana)	GO:0003824,GO:0008152	Gene3D:G3DSA:2.30.38.10,Gene3D:G3DSA:3.40.50.980,InterPro:IPR000873,InterPro:IPR020845,PANTHER:PTHR24096,Pfam:PF00501,ProSitePatterns:PS00455,SUPERFAMILY:SSF56801
XLOC_031757			1033.58	-0.247706	-1.18732	0.00414687	0.0758943	1116.08	1302.46	985.779	946.721	887.787	962.618
XLOC_009031			45.7538	0.350667	1.27515	0.00422829	0.0772713	35.2036	13.3313	37.7332	44.4984	60.4217	83.3343
Bras_G14575	Bras_G14575	BraspberryS0140:48471-50282	988.379	0.268804	1.20481	0.00426474	0.0778237	870.963	717.222	1050.63	1146	1054.63	1090.83		Similar to ADS3: Palmitoyl-monogalactosyldiacylglycerol delta-7 desaturase,chloroplastic (Arabidopsis thaliana)	GO:0006629,GO:0016717,GO:0055114	InterPro:IPR005804,InterPro:IPR015876,PANTHER:PTHR11351,PANTHER:PTHR11351:SF2,PRINTS:PR00075,Pfam:PF00487,Phobius:CYTOPLASMIC_DOMAIN,Phobius:NON_CYTOPLASMIC_DOMAIN,Phobius:TRANSMEMBRANE
Bras_G18218	Bras_G18218	BraspberryS0234:100798-103884	520.251	-0.314145	-1.24327	0.00427833	0.0778444	625.842	695.892	461.052	445.629	507.405	385.688		Similar to At5g65000: CMP-sialic acid transporter 5 (Arabidopsis thaliana)	GO:0000139,GO:0005351,GO:0008643,GO:0016021	InterPro:IPR007271,InterPro:IPR021189,PANTHER:PTHR10231,PANTHER:PTHR10231:SF3,PIRSF:PIRSF005799,Pfam:PF04142,Phobius:CYTOPLASMIC_DOMAIN,Phobius:NON_CYTOPLASMIC_DOMAIN,Phobius:TRANSMEMBRANE,SUPERFAMILY:SSF103481
Bras_G18397	Bras_G18397	BraspberryS0239:217342-225009	3529.87	0.169776	1.12488	0.00427674	0.0778444	3349.56	3422.14	3161.33	3598.57	3944.58	3703.04		Similar to POPTRDRAFT_821063: Probable alanine--tRNA ligase,chloroplastic (Populus trichocarpa)	GO:0000166,GO:0003676,GO:0004813,GO:0005524,GO:0005737,GO:0006419,GO:0009507,GO:0016876,GO:0043039	Coils:Coil,Gene3D:G3DSA:3.30.930.10,Hamap:MF_00036_B,Hamap:MF_03134,InterPro:IPR002318,InterPro:IPR003156,InterPro:IPR009000,InterPro:IPR012947,InterPro:IPR018162,InterPro:IPR018163,InterPro:IPR018164,InterPro:IPR018165,InterPro:IPR023033,InterPro:IPR027522,PANTHER:PTHR11777,PANTHER:PTHR11777:SF6,PRINTS:PR00980,Pfam:PF01411,Pfam:PF02272,Pfam:PF07973,ProSiteProfiles:PS50860,SMART:SM00863,SUPERFAMI…
Bras_G23482	Bras_G23482	BraspberryS0465:62064-69321	954.762	0.213892	1.15981	0.00429306	0.077999	886.609	858.533	885.551	1058.93	988.719	1050.23		Similar to rps1A: 30S ribosomal protein S1 homolog A (Synechocystis sp. (strain PCC 6803 / Kazusa))	GO:0003723	Gene3D:G3DSA:2.40.50.140,InterPro:IPR003029,InterPro:IPR012340,InterPro:IPR022967,PANTHER:PTHR10287,Pfam:PF00575,ProSiteProfiles:PS50126,SMART:SM00316,SUPERFAMILY:SSF50249
XLOC_025232			586.182	0.258135	1.19593	0.0043024	0.0780552	512.408	485.258	576.61	622.333	639.921	680.564
Bras_G05600	Bras_G05600	BraspberryS0024:74836-76721	1168.53	0.249965	1.18918	0.00431654	0.0781117	916.597	1114.49	1129.64	1332.37	1395.19	1122.88		Similar to GRXS16: Monothiol glutaredoxin-S16,chloroplastic (Arabidopsis thaliana)	GO:0009055,GO:0015035,GO:0045454	Gene3D:G3DSA:3.40.30.10,InterPro:IPR002109,InterPro:IPR004480,InterPro:IPR012336,PANTHER:PTHR10293,Pfam:PF00462,ProSiteProfiles:PS51354,SUPERFAMILY:SSF52833,TIGRFAM:TIGR00365
Bras_G10778	Bras_G10778	BraspberryS0075:218678-219730	823.411	0.258893	1.19656	0.00431802	0.0781117	641.488	713.223	858.43	954.459	904.266	868.6		Similar to MEKK1: Mitogen-activated protein kinase kinase kinase 1 (Arabidopsis thaliana)	GO:0004672,GO:0004674,GO:0005524,GO:0006468,GO:0016772	Gene3D:G3DSA:1.10.510.10,Gene3D:G3DSA:3.30.200.20,InterPro:IPR000719,InterPro:IPR002290,InterPro:IPR008271,InterPro:IPR011009,InterPro:IPR017441,PANTHER:PTHR24361,PANTHER:PTHR24361:SF129,Pfam:PF00069,ProSitePatterns:PS00107,ProSitePatterns:PS00108,ProSiteProfiles:PS50011,SMART:SM00220,SUPERFAMILY:SSF56112
Bras_G19378	Bras_G19378	BraspberryS0270:162887-169298	1316.56	0.240869	1.1817	0.00445106	0.0804021	1289.49	1293.13	995.213	1487.8	1363.61	1470.1		Similar to PXN: Peroxisomal nicotinamide adenine dinucleotide carrier (Arabidopsis thaliana)		Gene3D:G3DSA:1.50.40.10,InterPro:IPR018108,InterPro:IPR023395,PANTHER:PTHR24089,PANTHER:PTHR24089:SF61,Pfam:PF00153,Phobius:CYTOPLASMIC_DOMAIN,Phobius:NON_CYTOPLASMIC_DOMAIN,Phobius:TRANSMEMBRANE,ProSiteProfiles:PS50920,SUPERFAMILY:SSF103506
Bras_G20952	Bras_G20952	BraspberryS0331:60874-63088	34489.1	0.204991	1.15268	0.00445955	0.0804393	29378.1	30071.3	36017.5	38494.4	36780.4	36192.7		Similar to PSBP: Oxygen-evolving enhancer protein 2,chloroplastic (Cucumis sativus)	GO:0005509,GO:0009523,GO:0009654,GO:0015979,GO:0019898	Gene3D:G3DSA:3.40.1000.10,InterPro:IPR002683,InterPro:IPR016123,Pfam:PF01789,Phobius:NON_CYTOPLASMIC_DOMAIN,Phobius:SIGNAL_PEPTIDE,Phobius:SIGNAL_PEPTIDE_C_REGION,Phobius:SIGNAL_PEPTIDE_H_REGION,Phobius:SIGNAL_PEPTIDE_N_REGION,SUPERFAMILY:SSF55724
Bras_G24014	Bras_G24014	BraspberryS0501:45886-49408	1388.5	0.222989	1.16715	0.00450112	0.0810721	1173.45	1213.15	1419.71	1405.89	1586.76	1532.07		Similar to CPFTSY: Cell division protein FtsY homolog,chloroplastic (Arabidopsis thaliana)	GO:0000166,GO:0005525,GO:0006184,GO:0006614,GO:0017111	Gene3D:G3DSA:1.20.120.140,Gene3D:G3DSA:3.40.50.300,InterPro:IPR000897,InterPro:IPR003593,InterPro:IPR004390,InterPro:IPR013822,InterPro:IPR027417,PANTHER:PTHR11564,PANTHER:PTHR11564:SF9,Pfam:PF00448,Pfam:PF02881,ProSitePatterns:PS00300,SMART:SM00382,SMART:SM00962,SMART:SM00963,SUPERFAMILY:SSF47364,SUPERFAMILY:SSF52540,TIGRFAM:TIGR00064
Bras_G06251	Bras_G06251	BraspberryS0029:280078-287410	120.735	-0.370141	-1.29248	0.00455221	0.0812022	152.549	147.977	149.754	116.728	105.051	52.3511		Similar to VLN1: Villin-1 (Arabidopsis thaliana)	GO:0003779,GO:0007010	Gene3D:G3DSA:1.10.950.10,Gene3D:G3DSA:3.40.20.10,InterPro:IPR003128,InterPro:IPR007122,InterPro:IPR007123,PANTHER:PTHR11977,PANTHER:PTHR11977:SF9,PRINTS:PR00597,Pfam:PF00626,Pfam:PF02209,ProSiteProfiles:PS51089,SMART:SM00153,SMART:SM00262,SUPERFAMILY:SSF47050,SUPERFAMILY:SSF55753
XLOC_014921			113.069	-0.362618	-1.28576	0.00456032	0.0812022	134.295	130.646	145.037	98.6705	98.1853	71.5821
Bras_G11883	Bras_G11883	BraspberryS0091:486266-491297	662.197	-0.243104	-1.18354	0.00455564	0.0812022	679.299	722.555	775.888	620.399	605.591	569.451		Similar to At3g23620: Ribosome production factor 2 homolog (Arabidopsis thaliana)		InterPro:IPR007109,PANTHER:PTHR12728,PANTHER:PTHR12728:SF0,Pfam:PF04427,ProSiteProfiles:PS50833,SMART:SM00879
Bras_G10485	Bras_G10485	BraspberryS0071:467937-475758	1555.15	-0.209086	-1.15596	0.00455911	0.0812022	1762.79	1773.06	1502.25	1490.38	1419.91	1382.5		Similar to STT3A: Dolichyl-diphosphooligosaccharide--protein glycosyltransferase subunit STT3A (Arabidopsis thaliana)	GO:0004576,GO:0006486,GO:0016020	InterPro:IPR003674,PANTHER:PTHR13872,PANTHER:PTHR13872:SF1,Pfam:PF02516,Phobius:CYTOPLASMIC_DOMAIN,Phobius:NON_CYTOPLASMIC_DOMAIN,Phobius:TRANSMEMBRANE
Bras_G17842	Bras_G17842	BraspberryS0222:95748-95999	8757.85	0.165217	1.12133	0.00454084	0.0812022	7965.14	7865.45	8854.33	8901.62	9574.78	9385.8		Similar to DDB_G0281095: UPF0746 protein DDB_G0281095 (Dictyostelium discoideum)
Bras_G17114	Bras_G17114	BraspberryS0200:84396-86337	35554.1	0.214269	1.16012	0.00451771	0.0812022	30168.2	30617.9	37175.4	40128.6	39301.6	35933.1		Similar to CAB6A: Chlorophyll a-b binding protein 6A,chloroplastic (Solanum lycopersicum)	GO:0009765,GO:0016020	Gene3D:G3DSA:1.10.3460.10,InterPro:IPR001344,InterPro:IPR022796,InterPro:IPR023329,PANTHER:PTHR21649,PANTHER:PTHR21649:SF0,Pfam:PF00504,Phobius:NON_CYTOPLASMIC_DOMAIN,Phobius:SIGNAL_PEPTIDE,Phobius:SIGNAL_PEPTIDE_C_REGION,Phobius:SIGNAL_PEPTIDE_H_REGION,Phobius:SIGNAL_PEPTIDE_N_REGION,SUPERFAMILY:SSF103511,SignalP_GRAM_POSITIVE:SignalP-TM
Bras_G09801	Bras_G09801	BraspberryS0063:516409-519951	1235.6	0.214564	1.16035	0.00454938	0.0812022	1018.3	1158.49	1226.33	1362.04	1318.29	1330.14		Similar to PDF1B: Peptide deformylase 1B,chloroplastic/mitochondrial (Arabidopsis thaliana)	GO:0005506,GO:0042586	Coils:Coil,Gene3D:G3DSA:3.90.45.10,Hamap:MF_00163,InterPro:IPR000181,InterPro:IPR023635,PANTHER:PTHR10458,PRINTS:PR01576,Pfam:PF01327,SUPERFAMILY:SSF56420,TIGRFAM:TIGR00079
Bras_G14298	Bras_G14298	BraspberryS0135:113859-122588	856.103	0.222231	1.16654	0.00455312	0.0812022	827.936	746.551	773.53	922.859	906.326	959.413		Similar to dnaJ: Chaperone protein DnaJ (Thermosynechococcus elongatus (strain BP-1))	GO:0005524,GO:0006457,GO:0009408,GO:0031072,GO:0051082	Gene3D:G3DSA:1.10.287.110,Gene3D:G3DSA:2.10.230.10,Gene3D:G3DSA:2.60.260.20,Hamap:MF_01152,InterPro:IPR001305,InterPro:IPR001623,InterPro:IPR002939,InterPro:IPR008971,InterPro:IPR012724,InterPro:IPR018253,PANTHER:PTHR24076,PRINTS:PR00625,Pfam:PF00226,Pfam:PF00684,Pfam:PF01556,Phobius:NON_CYTOPLASMIC_DOMAIN,Phobius:SIGNAL_PEPTIDE,Phobius:SIGNAL_PEPTIDE_C_REGION,Phobius:SIGNAL_PEPTIDE_H_REGION,Phob…
Bras_G03258	Bras_G03258	BraspberryS0011:175164-177599	1415.83	-0.188859	-1.13986	0.00458821	0.0814667	1487.68	1555.76	1504.61	1340.76	1334.77	1271.38		Similar to CDF3: Cyclic dof factor 3 (Arabidopsis thaliana)	GO:0003677,GO:0006355,GO:0008270	InterPro:IPR003851,PANTHER:PTHR31089,PANTHER:PTHR31089:SF0,Pfam:PF02701,ProSitePatterns:PS01361,ProSiteProfiles:PS50884
Bras_G00046	Bras_G00046	BraspberryS0001:235639-237845	1429.6	0.207635	1.15479	0.00458465	0.0814667	1182.58	1357.12	1411.46	1521.33	1573.02	1532.07		Similar to PQL1: PsbQ-like protein 1,chloroplastic (Arabidopsis thaliana)	GO:0005509,GO:0009523,GO:0009654,GO:0015979,GO:0019898	Gene3D:G3DSA:1.20.120.290,InterPro:IPR008797,InterPro:IPR023222,Pfam:PF05757,SUPERFAMILY:SSF101112
Bras_G27651	Bras_G27651	BraspberryS1170:1831-3917	945.391	0.257588	1.19548	0.00460255	0.0816054	728.845	807.875	1003.47	993.799	1063.56	1074.8		Similar to GSTF8: Glutathione S-transferase F8,chloroplastic (Arabidopsis thaliana)	GO:0005515	Gene3D:G3DSA:1.20.1050.10,Gene3D:G3DSA:3.40.30.10,InterPro:IPR004045,InterPro:IPR004046,InterPro:IPR010987,InterPro:IPR012336,InterPro:IPR017933,PANTHER:PTHR11260,PANTHER:PTHR11260:SF38,Pfam:PF00043,Pfam:PF02798,ProSiteProfiles:PS50404,ProSiteProfiles:PS50405,SUPERFAMILY:SSF47616,SUPERFAMILY:SSF52833
Bras_G00393	Bras_G00393	BraspberryS0001:2265267-2267557	774.677	0.255388	1.19366	0.00461971	0.0817938	730.149	618.571	734.618	761.633	876.802	926.293		Similar to glmM: Phosphoglucosamine mutase (Streptococcus mutans serotype c (strain ATCC 700610 / UA159))		InterPro:IPR021325,Pfam:PF11152,Phobius:CYTOPLASMIC_DOMAIN,Phobius:NON_CYTOPLASMIC_DOMAIN,Phobius:TRANSMEMBRANE
Bras_G06213	Bras_G06213	BraspberryS0029:44123-46574	1420.9	0.256997	1.19499	0.00465668	0.0823318	1120	1149.15	1552.96	1594.21	1646.49	1462.62		Similar to RBP31: 31 kDa ribonucleoprotein,chloroplastic (Arabidopsis thaliana)	GO:0000166,GO:0003676	Gene3D:G3DSA:3.30.70.330,InterPro:IPR000504,InterPro:IPR012677,PANTHER:PTHR15241,Pfam:PF00076,Phobius:CYTOPLASMIC_DOMAIN,Phobius:NON_CYTOPLASMIC_DOMAIN,Phobius:TRANSMEMBRANE,ProSiteProfiles:PS50102,SMART:SM00360,SUPERFAMILY:SSF54928
Bras_G27116	Bras_G27116	BraspberryS0925:5966-6900	3231.2	0.181593	1.13414	0.00468296	0.0824465	2968.84	2795.57	3278.07	3532.14	3484.55	3328.03		Similar to petM: Cytochrome b6-f complex subunit 7 (Fragment) (Spinacia oleracea)	GO:0009512	Hamap:MF_00396,InterPro:IPR012595,Pfam:PF08041,Phobius:CYTOPLASMIC_DOMAIN,Phobius:NON_CYTOPLASMIC_DOMAIN,Phobius:TRANSMEMBRANE,SUPERFAMILY:SSF103441,SignalP_GRAM_POSITIVE:SignalP-TM
Bras_G07090	Bras_G07090	BraspberryS0036:773385-779633	1740.82	0.189646	1.14048	0.00467711	0.0824465	1657.18	1623.75	1570.64	1876.67	1750.86	1965.84		Similar to Os08g0360100: Chloroplastic group IIA intron splicing facilitator CRS1,chloroplastic (Oryza sativa subsp. japonica)	GO:0003723	Coils:Coil,Gene3D:G3DSA:3.30.110.60,InterPro:IPR001890,PANTHER:PTHR31846,PANTHER:PTHR31846:SF0,Pfam:PF01985,ProSiteProfiles:PS51295,SMART:SM01103,SUPERFAMILY:SSF75471
XLOC_024652			441.825	0.297757	1.22923	0.00468027	0.0824465	421.139	425.267	308.94	461.107	525.944	508.553
Bras_G23196	Bras_G23196	BraspberryS0444:103138-104357	9288.28	0.1652	1.12132	0.0046955	0.082551	8208.96	8476.02	9495.79	9876.72	9868.65	9803.54		Similar to ATX1: Copper transport protein ATX1 (Arabidopsis thaliana)	GO:0030001,GO:0046872	Gene3D:G3DSA:3.30.70.100,InterPro:IPR006121,PANTHER:PTHR22814,Pfam:PF00403,Phobius:NON_CYTOPLASMIC_DOMAIN,Phobius:SIGNAL_PEPTIDE,Phobius:SIGNAL_PEPTIDE_C_REGION,Phobius:SIGNAL_PEPTIDE_H_REGION,Phobius:SIGNAL_PEPTIDE_N_REGION,ProSiteProfiles:PS50846,SUPERFAMILY:SSF55008,SignalP_EUK:SignalP-noTM
Bras_G21485	Bras_G21485	BraspberryS0354:179289-186746	1914.67	0.180881	1.13358	0.00470824	0.0826498	1762.79	1861.04	1734.55	2034.03	1970.57	2125.03		Similar to Os01g0184500: DEAD-box ATP-dependent RNA helicase 39 (Oryza sativa subsp. japonica)	GO:0003676,GO:0004386,GO:0005524,GO:0008026	Gene3D:G3DSA:3.40.50.300,InterPro:IPR001650,InterPro:IPR011545,InterPro:IPR014001,InterPro:IPR014014,InterPro:IPR027417,PANTHER:PTHR24031,PANTHER:PTHR24031:SF35,Pfam:PF00270,Pfam:PF00271,Phobius:NON_CYTOPLASMIC_DOMAIN,Phobius:SIGNAL_PEPTIDE,Phobius:SIGNAL_PEPTIDE_C_REGION,Phobius:SIGNAL_PEPTIDE_H_REGION,Phobius:SIGNAL_PEPTIDE_N_REGION,ProSiteProfiles:PS51192,ProSiteProfiles:PS51194,ProSiteProfile…
Bras_G27216	Bras_G27216	BraspberryS0957:12102-12503	262.382	0.344245	1.26949	0.00471435	0.0826498	186.449	183.971	279.461	361.147	260.912	302.354		Similar to RPS3A: 40S ribosomal protein S3a (Oryza sativa subsp. japonica)	GO:0003735,GO:0005622,GO:0005840,GO:0006412	InterPro:IPR001593,PANTHER:PTHR11830,Pfam:PF01015
Bras_G18777	Bras_G18777	BraspberryS0251:62406-64811	1600.72	0.189787	1.1406	0.00481519	0.0842995	1528.1	1403.78	1531.73	1714.8	1774.2	1651.73		Similar to PPL1: PsbP-like protein 1,chloroplastic (Arabidopsis thaliana)	GO:0005509,GO:0009523,GO:0009654,GO:0015979,GO:0019898	Gene3D:G3DSA:3.40.1000.10,InterPro:IPR002683,InterPro:IPR016123,PANTHER:PTHR31407,Pfam:PF01789,SUPERFAMILY:SSF55724
Bras_G04976	Bras_G04976	BraspberryS0020:36747-39839	797.594	0.227586	1.17087	0.004824	0.0843356	679.299	745.218	758.201	865.463	900.833	836.549		Similar to Os06g0508700: Probable methionine--tRNA ligase (Oryza sativa subsp. japonica)	GO:0000049	Gene3D:G3DSA:2.40.50.140,InterPro:IPR002547,InterPro:IPR012340,PANTHER:PTHR11586,PANTHER:PTHR11586:SF4,Pfam:PF01588,ProSiteProfiles:PS50886,SUPERFAMILY:SSF50249
Bras_G13157	Bras_G13157	BraspberryS0113:153795-159621	383.063	-0.332154	-1.25889	0.00486253	0.0848438	543.7	477.259	311.299	313.424	297.989	354.705		Similar to GPDL2: Probable glycerophosphoryl diester phosphodiesterase 2 (Arabidopsis thaliana)	GO:0006071,GO:0006629,GO:0008081,GO:0008889	Gene3D:G3DSA:3.20.20.190,InterPro:IPR004129,InterPro:IPR017946,PANTHER:PTHR23344,Pfam:PF03009,Phobius:CYTOPLASMIC_DOMAIN,Phobius:NON_CYTOPLASMIC_DOMAIN,Phobius:SIGNAL_PEPTIDE,Phobius:SIGNAL_PEPTIDE_C_REGION,Phobius:SIGNAL_PEPTIDE_H_REGION,Phobius:SIGNAL_PEPTIDE_N_REGION,Phobius:TRANSMEMBRANE,SUPERFAMILY:SSF51695,SignalP_EUK:SignalP-noTM,SignalP_GRAM_NEGATIVE:SignalP-noTM,SignalP_GRAM_POSITIVE:Sig…
Bras_G20187	Bras_G20187	BraspberryS0298:194531-197816	1162.76	0.213813	1.15975	0.004872	0.0848438	1095.22	1079.83	1027.05	1280.78	1152.82	1340.83		Similar to SPBC1271.03c: Uncharacterized FCP1 homology domain-containing protein C1271.03c (Schizosaccharomyces pombe (strain 972 / ATCC 24843))	GO:0005515	Gene3D:G3DSA:3.40.50.1000,InterPro:IPR004274,InterPro:IPR023214,Pfam:PF03031,ProSiteProfiles:PS50969,SMART:SM00577,SUPERFAMILY:SSF56784
Bras_G19540	Bras_G19540	BraspberryS0275:131423-132097	190.44	0.335743	1.26203	0.00487343	0.0848438	174.714	153.31	148.574	209.594	203.237	253.208		Similar to ABP19A: Auxin-binding protein ABP19a (Prunus persica)	GO:0030145,GO:0045735,GO:0048046	Gene3D:G3DSA:2.60.120.10,InterPro:IPR001929,InterPro:IPR006045,InterPro:IPR011051,InterPro:IPR014710,InterPro:IPR019780,PANTHER:PTHR31238,PRINTS:PR00325,Pfam:PF00190,Phobius:NON_CYTOPLASMIC_DOMAIN,Phobius:SIGNAL_PEPTIDE,Phobius:SIGNAL_PEPTIDE_C_REGION,Phobius:SIGNAL_PEPTIDE_H_REGION,Phobius:SIGNAL_PEPTIDE_N_REGION,ProSitePatterns:PS00725,SMART:SM00835,SUPERFAMILY:SSF51182,SignalP_EUK:SignalP-noTM…
Bras_G09795	Bras_G09795	BraspberryS0063:487510-489387	2325.32	0.204773	1.1525	0.00490027	0.0849562	1951.84	2051.68	2431.43	2558.34	2501.32	2457.29		Similar to At3g01520: Universal stress protein A-like protein (Arabidopsis thaliana)	GO:0006950	Gene3D:G3DSA:3.40.50.620,InterPro:IPR006015,InterPro:IPR006016,InterPro:IPR014729,PANTHER:PTHR31964,PANTHER:PTHR31964:SF0,PRINTS:PR01438,Pfam:PF00582,SUPERFAMILY:SSF52402
XLOC_018760			1390.94	0.235057	1.17695	0.0048981	0.0849562	1203.44	1118.49	1464.52	1541.97	1427.46	1589.76
XLOC_003255			320.791	0.320314	1.2486	0.00488741	0.0849562	324.655	265.292	232.295	418.543	366.65	317.312
Bras_G12153	Bras_G12153	BraspberryS0096:227357-233012	3619.99	0.157835	1.11561	0.00493441	0.0854296	3367.81	3406.14	3458.48	3677.89	3812.75	3996.84		Similar to EX1: Protein EXECUTER 1,chloroplastic (Arabidopsis thaliana)		InterPro:IPR021894,Pfam:PF12014
Bras_G02407	Bras_G02407	BraspberryS0007:1129743-1132710	245.624	-0.350698	-1.27518	0.00494612	0.0854648	323.352	343.947	205.174	159.936	207.356	233.977		Similar to NAC078: NAC domain-containing protein 78 (Arabidopsis thaliana)	GO:0003677,GO:0006355	InterPro:IPR003441,Pfam:PF02365,Phobius:NON_CYTOPLASMIC_DOMAIN,Phobius:SIGNAL_PEPTIDE,Phobius:SIGNAL_PEPTIDE_C_REGION,Phobius:SIGNAL_PEPTIDE_H_REGION,Phobius:SIGNAL_PEPTIDE_N_REGION,ProSiteProfiles:PS51005,ProSiteProfiles:PS51257,SUPERFAMILY:SSF101941
Bras_G16483	Bras_G16483	BraspberryS0182:64425-68002	429.883	-0.268218	-1.20432	0.00495012	0.0854648	469.381	499.922	461.052	365.016	379.009	404.919		Similar to ADK2: Adenosine kinase 2 (Arabidopsis thaliana)	GO:0004001,GO:0006166,GO:0016773	Gene3D:G3DSA:3.30.1110.10,Gene3D:G3DSA:3.40.1190.20,InterPro:IPR001805,InterPro:IPR002173,InterPro:IPR011611,PANTHER:PTHR10584,PANTHER:PTHR10584:SF24,PRINTS:PR00989,Pfam:PF00294,ProSitePatterns:PS00584,SUPERFAMILY:SSF53613
Bras_G08589	Bras_G08589	BraspberryS0051:143357-145585	84.2539	-0.36694	-1.28961	0.00498209	0.0857797	86.0532	90.6526	136.783	56.7516	67.9744	67.3085		Similar to At1g62810: Primary amine oxidase (Arabidopsis thaliana)	GO:0005507,GO:0008131,GO:0009308,GO:0048038,GO:0055114	Gene3D:G3DSA:2.70.98.20,InterPro:IPR000269,InterPro:IPR015798,PANTHER:PTHR10638,PANTHER:PTHR10638:SF12,Pfam:PF01179,ProSitePatterns:PS01164,SUPERFAMILY:SSF49998
Bras_G04523	Bras_G04523	BraspberryS0017:595484-597827	223.176	-0.32428	-1.25204	0.00497811	0.0857797	265.983	279.957	225.22	170.9	202.55	194.447		Similar to At5g02620: Ankyrin repeat-containing protein At5g02620 (Arabidopsis thaliana)	GO:0005515	Gene3D:G3DSA:1.25.40.20,InterPro:IPR002110,InterPro:IPR020683,InterPro:IPR026961,PANTHER:PTHR24198,Pfam:PF00023,Pfam:PF12796,Pfam:PF13962,Phobius:CYTOPLASMIC_DOMAIN,Phobius:NON_CYTOPLASMIC_DOMAIN,Phobius:TRANSMEMBRANE,ProSiteProfiles:PS50088,ProSiteProfiles:PS50297,SMART:SM00248,SUPERFAMILY:SSF48403
Bras_G06224	Bras_G06224	BraspberryS0029:143594-151355	1493.48	-0.196832	-1.14618	0.00501166	0.0860518	1528.1	1667.74	1611.91	1326.57	1345.76	1480.79		Similar to BACOVA_02659: Beta-glucosidase BoGH3B (Bacteroides ovatus (strain ATCC 8483 / DSM 1896 / JCM 5824 / NCTC 11153))	GO:0004553,GO:0005975	Gene3D:G3DSA:3.20.20.300,Gene3D:G3DSA:3.40.50.1700,InterPro:IPR001764,InterPro:IPR002772,InterPro:IPR017853,InterPro:IPR019800,InterPro:IPR026892,PANTHER:PTHR30620,PANTHER:PTHR30620:SF0,PRINTS:PR00133,Pfam:PF00933,Pfam:PF01915,ProSitePatterns:PS00775,SUPERFAMILY:SSF51445,SUPERFAMILY:SSF52279
Bras_G08002	Bras_G08002	BraspberryS0045:267914-268870	77.7778	0.366777	1.28947	0.00500889	0.0860518	56.065	58.6576	60.1373	83.1927	87.8862	120.728		Similar to plcA: 1-phosphatidylinositol phosphodiesterase (Listeria monocytogenes serovar 1/2a (strain ATCC BAA-679 / EGD-e))	GO:0006629,GO:0008081	Gene3D:G3DSA:3.20.20.190,InterPro:IPR000909,InterPro:IPR017946,PANTHER:PTHR13593,Pfam:PF00388,ProSiteProfiles:PS50007,SMART:SM00148,SUPERFAMILY:SSF51695
Bras_G01135	Bras_G01135	BraspberryS0003:1360214-1362571	901.634	-0.220347	-1.16501	0.00503029	0.0862532	929.636	1049.17	953.942	794.523	824.619	857.916		Similar to UBC18: Probable ubiquitin-conjugating enzyme E2 18 (Arabidopsis thaliana)	GO:0016881	Gene3D:G3DSA:3.10.110.10,InterPro:IPR000608,InterPro:IPR016135,PANTHER:PTHR24067,PANTHER:PTHR24067:SF35,Pfam:PF00179,ProSiteProfiles:PS50127,SMART:SM00212,SUPERFAMILY:SSF54495
Bras_G03586	Bras_G03586	BraspberryS0012:528668-532501	84.3141	-0.362317	-1.28549	0.005069	0.0863815	130.384	131.98	62.4956	54.8169	43.9431	82.266		Similar to Prep: Prolyl endopeptidase (Mus musculus)	GO:0004252,GO:0006508,GO:0008236,GO:0070008	Gene3D:G3DSA:2.130.10.120,Gene3D:G3DSA:3.40.50.1820,InterPro:IPR001375,InterPro:IPR002470,InterPro:IPR004106,InterPro:IPR023302,PANTHER:PTHR11757,PANTHER:PTHR11757:SF2,Pfam:PF00326,Pfam:PF02897,SUPERFAMILY:SSF50993,SUPERFAMILY:SSF53474
Bras_G16745	Bras_G16745	BraspberryS0189:107398-116261	105.557	-0.361957	-1.28517	0.00507232	0.0863815	151.245	177.306	79.0038	79.9682	43.2565	102.565		Similar to ALG12: Dol-P-Man:Man(7)GlcNAc(2)-PP-Dol alpha-1,6-mannosyltransferase (Arabidopsis thaliana)	GO:0006506,GO:0016757,GO:0031227	InterPro:IPR005599,PANTHER:PTHR22760,PANTHER:PTHR22760:SF0,Pfam:PF03901,Phobius:CYTOPLASMIC_DOMAIN,Phobius:NON_CYTOPLASMIC_DOMAIN,Phobius:TRANSMEMBRANE
Bras_G04065	Bras_G04065	BraspberryS0014:730945-733186	1505.59	-0.184345	-1.1363	0.00505261	0.0863815	1648.05	1641.08	1537.63	1412.99	1393.13	1400.66		Similar to GT1: Anthocyanidin 3-O-glucosyltransferase 1 (Manihot esculenta)		InterPro:IPR007650,Pfam:PF04570
Bras_G04884	Bras_G04884	BraspberryS0019:474295-495442	2830.8	-0.157267	-1.11517	0.00506865	0.0863815	3045.76	2959.54	2975.03	2711.18	2685.33	2607.94		Similar to BIG: Auxin transport protein BIG (Arabidopsis thaliana)	GO:0004842,GO:0005488,GO:0008270	Coils:Coil,Gene3D:G3DSA:1.25.10.10,InterPro:IPR000433,InterPro:IPR003126,InterPro:IPR011989,InterPro:IPR013993,InterPro:IPR016024,InterPro:IPR025704,PANTHER:PTHR21725,PANTHER:PTHR21725:SF0,Pfam:PF00569,Pfam:PF02207,Pfam:PF13764,Phobius:CYTOPLASMIC_DOMAIN,Phobius:NON_CYTOPLASMIC_DOMAIN,Phobius:TRANSMEMBRANE,ProSitePatterns:PS01357,ProSiteProfiles:PS50135,ProSiteProfiles:PS51157,SMART:SM00291,SMART…
Bras_G00738	Bras_G00738	BraspberryS0002:1617980-1620768	11638.1	-0.141645	-1.10316	0.0050599	0.0863815	12323.9	12579.4	11792.8	10797	11173.2	11162.5		Similar to RD22: Dehydration-responsive protein RD22 (Arabidopsis thaliana)		InterPro:IPR004873,PANTHER:PTHR31236,PANTHER:PTHR31236:SF0,Pfam:PF03181,ProSiteProfiles:PS51277,SMART:SM01045,SignalP_GRAM_POSITIVE:SignalP-TM
Bras_G00300	Bras_G00300	BraspberryS0001:1720389-1722530	3643.29	0.167058	1.12277	0.00509351	0.0864764	3303.92	3624.77	3329.95	3779.79	3766.75	4054.54		Similar to ndhL: NAD(P)H-quinone oxidoreductase subunit L (Thermosynechococcus elongatus (strain BP-1))	GO:0016655,GO:0055114	InterPro:IPR019654,Pfam:PF10716,Phobius:CYTOPLASMIC_DOMAIN,Phobius:NON_CYTOPLASMIC_DOMAIN,Phobius:TRANSMEMBRANE
Bras_G02499	Bras_G02499	BraspberryS0007:1623733-1627423	4709.41	0.1851	1.1369	0.00509307	0.0864764	4021.03	4236.68	4895.88	4910.31	5087.78	5104.76		Similar to MGD1: Monogalactosyldiacylglycerol synthase 1,chloroplastic (Arabidopsis thaliana)	GO:0005975,GO:0009247,GO:0016758,GO:0030246,GO:0030259	Gene3D:G3DSA:3.40.50.2000,InterPro:IPR007235,InterPro:IPR009695,PANTHER:PTHR21015,PANTHER:PTHR21015:SF21,Pfam:PF04101,Pfam:PF06925,SUPERFAMILY:SSF53756
Bras_G20149	Bras_G20149	BraspberryS0297:93012-95367	722.047	0.271972	1.20746	0.00509865	0.0864764	561.954	577.244	781.784	824.834	784.109	802.36		Similar to At3g21360: Clavaminate synthase-like protein At3g21360 (Arabidopsis thaliana)	GO:0016491,GO:0055114	Coils:Coil,Gene3D:G3DSA:3.60.130.10,InterPro:IPR003819,Pfam:PF02668,SUPERFAMILY:SSF51197
Bras_G10651	Bras_G10651	BraspberryS0073:389064-400397	1078.29	-0.283587	-1.21722	0.00510845	0.0865252	1366.42	1365.12	891.446	938.337	908.386	1000.01		Similar to At5g58410: E3 ubiquitin-protein ligase listerin (Arabidopsis thaliana)	GO:0005488,GO:0005515,GO:0008270,GO:0035556	Gene3D:G3DSA:1.25.10.10,Gene3D:G3DSA:3.30.40.10,InterPro:IPR001841,InterPro:IPR002219,InterPro:IPR011016,InterPro:IPR011989,InterPro:IPR013083,InterPro:IPR016024,PANTHER:PTHR12389,Pfam:PF13639,Phobius:CYTOPLASMIC_DOMAIN,Phobius:NON_CYTOPLASMIC_DOMAIN,Phobius:SIGNAL_PEPTIDE,Phobius:SIGNAL_PEPTIDE_C_REGION,Phobius:SIGNAL_PEPTIDE_H_REGION,Phobius:SIGNAL_PEPTIDE_N_REGION,Phobius:TRANSMEMBRANE,ProSite…
Bras_G13553	Bras_G13553	BraspberryS0120:263448-267221	3094.78	-0.205016	-1.1527	0.00513003	0.086656	3161.8	3048.86	3794.54	2966.56	2898.18	2698.75		Similar to pgxC: Probable exopolygalacturonase C (Aspergillus terreus (strain NIH 2624 / FGSC A1156))		Coils:Coil
Bras_G06359	Bras_G06359	BraspberryS0030:279935-280545	107.484	0.361386	1.28466	0.00512946	0.086656	69.1033	83.987	99.0496	121.887	118.097	152.78		Similar to dnaJ: Chaperone protein DnaJ (Chlorobium chlorochromatii (strain CaD3))	GO:0031072,GO:0051082	InterPro:IPR001305,Phobius:CYTOPLASMIC_DOMAIN,Phobius:NON_CYTOPLASMIC_DOMAIN,Phobius:TRANSMEMBRANE,SUPERFAMILY:SSF57938
Bras_G03285	Bras_G03285	BraspberryS0011:308941-315237	2754.63	0.183299	1.13548	0.00517911	0.087367	2768.05	2602.26	2332.38	2937.54	2898.18	2989.35		Similar to LONRF1: LON peptidase N-terminal domain and RING finger protein 1 (Homo sapiens)	GO:0004176,GO:0005515,GO:0006508,GO:0008270	Gene3D:G3DSA:1.25.40.10,Gene3D:G3DSA:3.30.40.10,InterPro:IPR001841,InterPro:IPR003111,InterPro:IPR011990,InterPro:IPR013083,InterPro:IPR015947,InterPro:IPR017907,InterPro:IPR019734,PANTHER:PTHR23327,PANTHER:PTHR23327:SF0,Pfam:PF02190,Pfam:PF13414,Pfam:PF13923,ProSitePatterns:PS00518,ProSiteProfiles:PS50089,SMART:SM00028,SMART:SM00184,SMART:SM00464,SUPERFAMILY:SSF48452,SUPERFAMILY:SSF57850,SUPERFA…
Bras_G03430	Bras_G03430	BraspberryS0011:1130826-1134913	56.4583	-0.35494	-1.27893	0.00519133	0.087455	58.6727	94.652	68.3914	22.5717	45.3163	49.1459		Similar to ENO1: Enolase 1,chloroplastic (Arabidopsis thaliana)	GO:0000015,GO:0000287,GO:0004634,GO:0006096	Gene3D:G3DSA:3.20.20.120,Gene3D:G3DSA:3.30.390.10,Hamap:MF_00318,InterPro:IPR000941,InterPro:IPR020810,InterPro:IPR020811,PANTHER:PTHR11902,PIRSF:PIRSF001400,PRINTS:PR00148,Pfam:PF00113,Pfam:PF03952,SUPERFAMILY:SSF51604,SUPERFAMILY:SSF54826
Bras_G12129	Bras_G12129	BraspberryS0096:114137-117970	185.091	-0.336827	-1.26298	0.00526508	0.0885781	189.056	229.298	229.937	137.365	178.519	146.369		Similar to purB: Adenylosuccinate lyase (Haemophilus influenzae (strain ATCC 51907 / DSM 11121 / KW20 / Rd))	GO:0003824,GO:0004018,GO:0006188,GO:0009152	Gene3D:G3DSA:1.10.275.10,Gene3D:G3DSA:1.10.40.30,Gene3D:G3DSA:1.20.200.10,InterPro:IPR000362,InterPro:IPR004769,InterPro:IPR008948,InterPro:IPR013539,InterPro:IPR020557,InterPro:IPR022761,InterPro:IPR024083,PANTHER:PTHR11444,PANTHER:PTHR11444:SF2,PRINTS:PR00149,Pfam:PF00206,Pfam:PF08328,ProSitePatterns:PS00163,SUPERFAMILY:SSF48557,TIGRFAM:TIGR00928
Bras_G22602	Bras_G22602	BraspberryS0409:77047-79172	4147.41	0.184372	1.13632	0.00528569	0.0888052	3648.14	3710.09	4233.19	4683.95	4451.98	4157.1		Similar to DAG: DAG protein,chloroplastic (Antirrhinum majus)		PANTHER:PTHR31346
Bras_G24957	Bras_G24957	BraspberryS0583:81829-91453	13609.7	0.178401	1.13163	0.00529938	0.0889157	13648.6	13135.3	11353	14500	14129.1	14892.3		Similar to sll0005: Uncharacterized protein sll0005 (Synechocystis sp. (strain PCC 6803 / Kazusa))	GO:0016772	Coils:Coil,InterPro:IPR004147,InterPro:IPR011009,PANTHER:PTHR10566,PANTHER:PTHR10566:SF10,Pfam:PF03109,SUPERFAMILY:SSF56112
Bras_G18665	Bras_G18665	BraspberryS0247:185517-186739	592.745	0.255474	1.19373	0.00533101	0.0893265	487.635	593.241	515.294	693.918	629.622	636.76		Similar to PF13_0198: Reticulocyte-binding protein 2 homolog a (Plasmodium falciparum (isolate 3D7))		Coils:Coil
Bras_G13783	Bras_G13783	BraspberryS0124:292783-300165	1003.78	-0.237657	-1.17908	0.00535843	0.0896658	1166.93	1195.81	931.538	928.663	890.534	909.199		Similar to RPN2: Dolichyl-diphosphooligosaccharide--protein glycosyltransferase subunit 2 (Arabidopsis thaliana)	GO:0004579,GO:0005789,GO:0008250,GO:0018279	Gene3D:G3DSA:1.50.10.20,InterPro:IPR008814,PANTHER:PTHR12640,PANTHER:PTHR12640:SF0,Pfam:PF05817,Phobius:CYTOPLASMIC_DOMAIN,Phobius:NON_CYTOPLASMIC_DOMAIN,Phobius:TRANSMEMBRANE
Bras_G22868	Bras_G22868	BraspberryS0425:75983-84758	3252.38	0.174501	1.12857	0.00538508	0.0899913	3009.26	3007.53	3107.09	3244.52	3400.1	3745.77		Similar to NDK4: Nucleoside diphosphate kinase IV,chloroplastic/mitochondrial (Arabidopsis thaliana)	GO:0004550,GO:0005524,GO:0006165,GO:0006183,GO:0006228,GO:0006241	Coils:Coil,Gene3D:G3DSA:2.30.29.30,Gene3D:G3DSA:3.30.70.141,Hamap:MF_00451,InterPro:IPR001564,InterPro:IPR011993,InterPro:IPR023005,PANTHER:PTHR11349,PRINTS:PR01243,Pfam:PF00334,ProSitePatterns:PS00469,SMART:SM00562,SUPERFAMILY:SSF50729,SUPERFAMILY:SSF54919
Bras_G04712	Bras_G04712	BraspberryS0018:586392-590175	137.208	-0.36179	-1.28502	0.0054414	0.0908111	166.891	211.967	126.17	134.785	75.5272	107.907		Similar to RTNLB16: Reticulon-like protein B16 (Arabidopsis thaliana)	GO:0005783	InterPro:IPR003388,PANTHER:PTHR10994,PANTHER:PTHR10994:SF27,Pfam:PF02453,Phobius:CYTOPLASMIC_DOMAIN,Phobius:NON_CYTOPLASMIC_DOMAIN,Phobius:TRANSMEMBRANE,ProSiteProfiles:PS50845
XLOC_003952			2066.27	0.21417	1.16004	0.00544975	0.0908292	1797.99	1747.73	2146.07	2395.82	2236.29	2073.74
Bras_G22086	Bras_G22086	BraspberryS0383:105277-115082	173.35	-0.352891	-1.27712	0.00552536	0.0918022	195.576	273.291	154.47	161.226	128.396	127.138		Similar to CLIP-190: Restin homolog (Drosophila melanogaster)		Coils:Coil,InterPro:IPR019448,PANTHER:PTHR32484,PANTHER:PTHR32484:SF0,Pfam:PF10358
Bras_G01945	Bras_G01945	BraspberryS0005:1676542-1680331	1648.81	-0.186092	-1.13768	0.00551573	0.0918022	1872.31	1725.07	1694.46	1576.79	1545.56	1478.65		Similar to nop56: Nucleolar protein 56 (Schizosaccharomyces pombe (strain 972 / ATCC 24843))		Coils:Coil,InterPro:IPR002687,InterPro:IPR012974,InterPro:IPR012976,PANTHER:PTHR10894,Pfam:PF01798,Pfam:PF08060,Pfam:PF08156,ProSiteProfiles:PS51358,SMART:SM00931,SUPERFAMILY:SSF89124
Bras_G24820	Bras_G24820	BraspberryS0569:94341-100503	524.379	0.255423	1.19369	0.00553563	0.0918022	507.193	466.594	436.29	561.067	565.08	610.05		Similar to tas: Protein tas (Shigella flexneri)		Gene3D:G3DSA:3.20.20.100,InterPro:IPR001395,InterPro:IPR023210,PANTHER:PTHR11732,PANTHER:PTHR11732:SF103,Pfam:PF00248,Phobius:NON_CYTOPLASMIC_DOMAIN,Phobius:SIGNAL_PEPTIDE,Phobius:SIGNAL_PEPTIDE_C_REGION,Phobius:SIGNAL_PEPTIDE_H_REGION,Phobius:SIGNAL_PEPTIDE_N_REGION,SUPERFAMILY:SSF51430
Bras_G01150	Bras_G01150	BraspberryS0003:1470745-1472215	650.276	0.256817	1.19484	0.00553787	0.0918022	561.954	519.919	666.226	735.192	746.346	672.017		Similar to fosB: Metallothiol transferase FosB (Bacillus licheniformis (strain DSM 13 / ATCC 14580))		Gene3D:G3DSA:3.10.180.10,InterPro:IPR025870,PANTHER:PTHR10374,PANTHER:PTHR10374:SF0,Pfam:PF12681,SUPERFAMILY:SSF54593
Bras_G00526	Bras_G00526	BraspberryS0002:316838-318231	175.622	0.338162	1.26415	0.00554485	0.0918022	127.776	131.98	175.695	194.116	199.804	224.362		Similar to rmt2: Arginine N-methyltransferase 2 (Schizosaccharomyces pombe (strain 972 / ATCC 24843))	GO:0005515	Gene3D:G3DSA:1.25.40.20,Gene3D:G3DSA:3.40.50.150,InterPro:IPR002110,InterPro:IPR020683,InterPro:IPR026480,PANTHER:PTHR32379,PANTHER:PTHR32379:SF0,Pfam:PF12796,ProSiteProfiles:PS50088,ProSiteProfiles:PS50297,ProSiteProfiles:PS51559,SMART:SM00248,SUPERFAMILY:SSF48403,SUPERFAMILY:SSF53335
Bras_G23103	Bras_G23103	BraspberryS0439:108680-119592	359.807	-0.308163	-1.23813	0.00561506	0.0923151	434.178	465.261	331.344	281.179	348.798	298.081		Similar to ERCC6L: DNA excision repair protein ERCC-6-like (Homo sapiens)	GO:0003676,GO:0003677,GO:0004386,GO:0005524	Coils:Coil,Gene3D:G3DSA:3.40.50.300,InterPro:IPR000330,InterPro:IPR001650,InterPro:IPR014001,InterPro:IPR027417,PANTHER:PTHR10799,PANTHER:PTHR10799:SF257,Pfam:PF00176,Pfam:PF00271,Phobius:CYTOPLASMIC_DOMAIN,Phobius:NON_CYTOPLASMIC_DOMAIN,Phobius:TRANSMEMBRANE,ProSiteProfiles:PS51192,ProSiteProfiles:PS51194,SMART:SM00487,SMART:SM00490,SUPERFAMILY:SSF52540
Bras_G10216	Bras_G10216	BraspberryS0068:369930-374663	971.692	-0.289319	-1.22206	0.00561721	0.0923151	1108.26	1355.79	815.98	908.026	801.275	840.822		Similar to CDS1: Phosphatidate cytidylyltransferase (Solanum tuberosum)	GO:0004605,GO:0016020,GO:0016772	InterPro:IPR000374,InterPro:IPR016720,PANTHER:PTHR13773,PANTHER:PTHR13773:SF0,PIRSF:PIRSF018269,Pfam:PF01148,Phobius:CYTOPLASMIC_DOMAIN,Phobius:NON_CYTOPLASMIC_DOMAIN,Phobius:TRANSMEMBRANE,ProSitePatterns:PS01315
Bras_G19171	Bras_G19171	BraspberryS0263:234372-238074	356.116	-0.276364	-1.21114	0.00559156	0.0923151	372.897	413.269	405.632	313.424	313.094	318.38		Similar to B3GALT7: Beta-1,3-galactosyltransferase 7 (Arabidopsis thaliana)	GO:0006486,GO:0008378,GO:0016020	InterPro:IPR002659,InterPro:IPR025298,PANTHER:PTHR11214,PANTHER:PTHR11214:SF66,Pfam:PF01762,Pfam:PF13334,Phobius:NON_CYTOPLASMIC_DOMAIN,Phobius:SIGNAL_PEPTIDE,Phobius:SIGNAL_PEPTIDE_C_REGION,Phobius:SIGNAL_PEPTIDE_H_REGION,Phobius:SIGNAL_PEPTIDE_N_REGION
Bras_G14870	Bras_G14870	BraspberryS0146:306997-314145	517.753	-0.275832	-1.21069	0.00560269	0.0923151	520.231	609.239	606.089	507.54	472.388	391.03		Similar to PLDBETA1: Phospholipase D beta 1 (Arabidopsis thaliana)	GO:0003824,GO:0004630,GO:0005509,GO:0005515,GO:0008152,GO:0016020,GO:0046470	Gene3D:G3DSA:2.60.40.150,Gene3D:G3DSA:3.30.870.10,InterPro:IPR000008,InterPro:IPR001736,InterPro:IPR008973,InterPro:IPR011402,InterPro:IPR015679,InterPro:IPR018029,InterPro:IPR024632,PANTHER:PTHR18896,PANTHER:PTHR18896:SF15,PIRSF:PIRSF036470,Pfam:PF00168,Pfam:PF00614,Pfam:PF12357,ProSiteProfiles:PS50004,ProSiteProfiles:PS50035,SMART:SM00155,SMART:SM00239,SUPERFAMILY:SSF49562,SUPERFAMILY:SSF56024
Bras_G14030	Bras_G14030	BraspberryS0129:308003-310550	515.866	-0.25473	-1.19311	0.00562014	0.0923151	615.411	573.244	518.831	462.397	464.835	460.476		Similar to UGT88A1: UDP-glycosyltransferase 88A1 (Arabidopsis thaliana)		SUPERFAMILY:SSF53756
Bras_G01459	Bras_G01459	BraspberryS0004:764223-767852	832.908	0.225059	1.16882	0.00559727	0.0923151	760.137	697.225	823.055	920.279	913.192	883.558		Similar to HEMB1: Delta-aminolevulinic acid dehydratase 1,chloroplastic (Arabidopsis thaliana)	GO:0003824,GO:0004655,GO:0033014,GO:0046872	Gene3D:G3DSA:3.20.20.70,InterPro:IPR001731,InterPro:IPR013785,PANTHER:PTHR11458,PANTHER:PTHR11458:SF0,PRINTS:PR00144,Pfam:PF00490,ProSitePatterns:PS00169,SMART:SM01004,SUPERFAMILY:SSF51569
Bras_G17312	Bras_G17312	BraspberryS0206:149678-155699	1435.55	-0.200873	-1.14939	0.00563423	0.0923288	1635.01	1575.76	1423.25	1260.79	1388.33	1330.14		Similar to Endoplasmin homolog (Hordeum vulgare)	GO:0005524,GO:0006457,GO:0006950,GO:0051082	Gene3D:G3DSA:3.30.565.10,InterPro:IPR001404,InterPro:IPR003594,InterPro:IPR019805,InterPro:IPR020575,PANTHER:PTHR11528,PANTHER:PTHR11528:SF29,PRINTS:PR00775,Pfam:PF13589,ProSitePatterns:PS00298,SUPERFAMILY:SSF55874
Bras_G13530	Bras_G13530	BraspberryS0120:55377-60258	15729.3	0.173043	1.12743	0.00563806	0.0923288	14018.9	13989.8	16165.1	16167.1	16594.7	17440.4		Similar to VIT_05s0020g04080: 1,2-dihydroxy-3-keto-5-methylthiopentene dioxygenase 2 (Vitis vinifera)	GO:0010309,GO:0016491,GO:0019509,GO:0055114	Gene3D:G3DSA:2.60.120.10,Hamap:MF_03154,InterPro:IPR004313,InterPro:IPR011051,InterPro:IPR014710,InterPro:IPR027496,PANTHER:PTHR23418,PANTHER:PTHR23418:SF0,Pfam:PF03079,SUPERFAMILY:SSF51182
Bras_G13922	Bras_G13922	BraspberryS0127:286925-291252	291.155	0.306925	1.23707	0.00564314	0.0923288	279.021	217.3	254.699	306.975	319.274	369.663		Similar to rpl12: 50S ribosomal protein L12,chloroplastic (Pyropia yezoensis)	GO:0003735,GO:0005622,GO:0005840,GO:0006412	Gene3D:G3DSA:3.30.1390.10,InterPro:IPR013823,InterPro:IPR014719,InterPro:IPR015608,PANTHER:PTHR11809,PANTHER:PTHR11809:SF6,Pfam:PF00542,SUPERFAMILY:SSF54736
Bras_G02137	Bras_G02137	BraspberryS0006:1273831-1276261	457.849	-0.288696	-1.22154	0.00566499	0.0925653	565.865	563.912	416.244	394.037	427.758	379.278		Similar to MPK3: Mitogen-activated protein kinase 3 (Arabidopsis thaliana)	GO:0004672,GO:0004674,GO:0004707,GO:0005524,GO:0006468,GO:0016772	Gene3D:G3DSA:1.10.510.10,Gene3D:G3DSA:3.30.200.20,InterPro:IPR000719,InterPro:IPR002290,InterPro:IPR003527,InterPro:IPR008271,InterPro:IPR011009,InterPro:IPR017441,PANTHER:PTHR24055,PANTHER:PTHR24055:SF51,Pfam:PF00069,Phobius:CYTOPLASMIC_DOMAIN,Phobius:NON_CYTOPLASMIC_DOMAIN,Phobius:SIGNAL_PEPTIDE,Phobius:SIGNAL_PEPTIDE_C_REGION,Phobius:SIGNAL_PEPTIDE_H_REGION,Phobius:SIGNAL_PEPTIDE_N_REGION,Phob…
Bras_G02719	Bras_G02719	BraspberryS0008:1214704-1217713	54.3078	-0.359278	-1.28278	0.00568245	0.0927293	65.1918	63.9901	77.8247	33.5351	42.5699	42.7356		Similar to tilS: tRNA(Ile)-lysidine synthase,chloroplastic (Nephroselmis olivacea)		Phobius:NON_CYTOPLASMIC_DOMAIN,Phobius:SIGNAL_PEPTIDE,Phobius:SIGNAL_PEPTIDE_C_REGION,Phobius:SIGNAL_PEPTIDE_H_REGION,Phobius:SIGNAL_PEPTIDE_N_REGION,SignalP_EUK:SignalP-noTM
Bras_G20930	Bras_G20930	BraspberryS0330:34411-38918	1598.01	0.193179	1.14328	0.00571498	0.0931386	1423.79	1459.77	1563.57	1655.47	1830.5	1654.93		Similar to dhaA: Haloalkane dehalogenase (Rhodococcus sp. (strain TDTM0003))	GO:0003824	Gene3D:G3DSA:3.40.50.1820,InterPro:IPR000073,InterPro:IPR000639,PANTHER:PTHR10992,PANTHER:PTHR10992:SF24,PRINTS:PR00111,PRINTS:PR00412,Pfam:PF12697,SUPERFAMILY:SSF53474
Bras_G11291	Bras_G11291	BraspberryS0083:73643-79964	1452.41	0.194539	1.14436	0.00572272	0.0931432	1320.79	1277.14	1440.94	1627.1	1524.96	1523.52		Similar to ESC: Putative DNA-binding protein ESCAROLA (Arabidopsis thaliana)		Gene3D:G3DSA:3.30.1330.80,InterPro:IPR005175,PANTHER:PTHR31500,PANTHER:PTHR31500:SF0,Pfam:PF03479,SUPERFAMILY:SSF117856,SignalP_GRAM_POSITIVE:SignalP-TM
Bras_G00932	Bras_G00932	BraspberryS0003:169459-191609	1508.58	-0.22306	-1.16721	0.00574618	0.0934035	1683.25	1786.39	1444.47	1298.19	1323.1	1516.04		Similar to vps13A: Putative vacuolar protein sorting-associated protein 13A (Dictyostelium discoideum)		Coils:Coil,InterPro:IPR009543,Pfam:PF06650,Phobius:CYTOPLASMIC_DOMAIN,Phobius:NON_CYTOPLASMIC_DOMAIN,Phobius:TRANSMEMBRANE
Bras_G04979	Bras_G04979	BraspberryS0020:59710-67683	428.04	-0.3102	-1.23988	0.00577819	0.0934498	478.508	606.573	380.869	330.191	390.681	381.415		Similar to MLO1: MLO-like protein 1 (Arabidopsis thaliana)	GO:0008219,GO:0016021	InterPro:IPR004326,PANTHER:PTHR31942,PANTHER:PTHR31942:SF0,Pfam:PF03094,Phobius:CYTOPLASMIC_DOMAIN,Phobius:NON_CYTOPLASMIC_DOMAIN,Phobius:TRANSMEMBRANE
Bras_G25001	Bras_G25001	BraspberryS0588:40490-52208	863.603	-0.295047	-1.22692	0.00577894	0.0934498	1101.74	1131.82	692.168	737.771	726.434	791.676		Similar to LRR-RLK: Probable leucine-rich repeat receptor-like serine/threonine-protein kinase At3g14840 (Arabidopsis thaliana)	GO:0004672,GO:0004674,GO:0005524,GO:0006468,GO:0016772	Gene3D:G3DSA:1.10.510.10,Gene3D:G3DSA:2.60.120.200,Gene3D:G3DSA:3.30.200.20,Gene3D:G3DSA:3.80.10.10,InterPro:IPR000719,InterPro:IPR001245,InterPro:IPR002290,InterPro:IPR008271,InterPro:IPR011009,InterPro:IPR013320,InterPro:IPR021720,PANTHER:PTHR24420,PANTHER:PTHR24420:SF84,Pfam:PF07714,Pfam:PF11721,Pfam:PF13855,Phobius:CYTOPLASMIC_DOMAIN,Phobius:NON_CYTOPLASMIC_DOMAIN,Phobius:SIGNAL_PEPTIDE,Phobi…
Bras_G26101	Bras_G26101	BraspberryS0725:37283-64828	734.219	-0.272767	-1.20812	0.00575725	0.0934498	928.332	818.54	703.96	634.587	569.887	750.009		Similar to ECM29: Proteasome-associated protein ECM29 homolog (Homo sapiens)	GO:0005488	Gene3D:G3DSA:1.25.10.10,InterPro:IPR011989,InterPro:IPR016024,InterPro:IPR024372,InterPro:IPR026827,PANTHER:PTHR23346,PANTHER:PTHR23346:SF1,Pfam:PF13001,SUPERFAMILY:SSF48371
Bras_G24453	Bras_G24453	BraspberryS0536:95719-107655	1161.76	-0.228649	-1.17174	0.00577884	0.0934498	1290.8	1390.45	1113.13	1026.69	1003.14	1146.38		Similar to psd3: Phosphatidylserine decarboxylase proenzyme 3 (Schizosaccharomyces pombe (strain 972 / ATCC 24843))	GO:0004609,GO:0005509,GO:0005515,GO:0008654	Gene3D:G3DSA:1.10.238.10,Gene3D:G3DSA:2.60.40.150,InterPro:IPR002048,InterPro:IPR003817,InterPro:IPR005221,InterPro:IPR008973,InterPro:IPR011992,InterPro:IPR018247,PANTHER:PTHR10067,PANTHER:PTHR10067:SF0,Pfam:PF02666,Pfam:PF13499,Phobius:CYTOPLASMIC_DOMAIN,Phobius:NON_CYTOPLASMIC_DOMAIN,Phobius:TRANSMEMBRANE,ProSitePatterns:PS00018,ProSiteProfiles:PS50222,SMART:SM00054,SUPERFAMILY:SSF47473,SUPERF…
Bras_G26112	Bras_G26112	BraspberryS0727:65231-67605	2893.5	0.199818	1.14855	0.00582254	0.0940333	2555.52	2451.62	3018.65	3274.83	3113.78	2946.62		Similar to TUBA: Tubulin alpha chain (Prunus dulcis)	GO:0003924,GO:0005200,GO:0005525,GO:0005874,GO:0006184,GO:0007017,GO:0043234,GO:0051258	Coils:Coil,Gene3D:G3DSA:1.10.287.600,Gene3D:G3DSA:3.30.1330.20,Gene3D:G3DSA:3.40.50.1440,InterPro:IPR000217,InterPro:IPR002452,InterPro:IPR003008,InterPro:IPR008280,InterPro:IPR017975,InterPro:IPR018316,InterPro:IPR023123,PANTHER:PTHR11588,PRINTS:PR01161,PRINTS:PR01162,Pfam:PF00091,Pfam:PF03953,ProSitePatterns:PS00227,SMART:SM00864,SMART:SM00865,SUPERFAMILY:SSF52490,SUPERFAMILY:SSF55307
Bras_G07779	Bras_G07779	BraspberryS0043:190490-211171	2128.69	-0.203399	-1.15141	0.00583976	0.0941896	2426.44	2419.62	2030.52	1888.93	1901.91	2104.73		Similar to PRO2: Delta-1-pyrroline-5-carboxylate synthase (Solanum lycopersicum)	GO:0003824,GO:0004349,GO:0005737,GO:0006561,GO:0008152,GO:0008652,GO:0016491,GO:0016620,GO:0055114	Gene3D:G3DSA:3.40.1160.10,Gene3D:G3DSA:3.40.309.10,Gene3D:G3DSA:3.40.605.10,Hamap:MF_00456,InterPro:IPR001048,InterPro:IPR001057,InterPro:IPR005715,InterPro:IPR005766,InterPro:IPR016161,InterPro:IPR016162,InterPro:IPR016163,InterPro:IPR019797,PANTHER:PTHR11063,PANTHER:PTHR11063:SF2,PRINTS:PR00474,Pfam:PF00696,Phobius:CYTOPLASMIC_DOMAIN,Phobius:NON_CYTOPLASMIC_DOMAIN,Phobius:TRANSMEMBRANE,ProSiteP…
Bras_G08926	Bras_G08926	BraspberryS0054:621837-626186	167.703	-0.346618	-1.27158	0.00585281	0.0942784	187.752	250.628	160.366	143.169	151.054	113.249		Similar to Os05g0567100: Aspartic proteinase oryzasin-1 (Oryza sativa subsp. japonica)	GO:0004190,GO:0006508,GO:0006629	Gene3D:G3DSA:1.10.225.10,Gene3D:G3DSA:2.40.70.10,InterPro:IPR001461,InterPro:IPR001969,InterPro:IPR007856,InterPro:IPR008138,InterPro:IPR008139,InterPro:IPR011001,InterPro:IPR021109,PANTHER:PTHR13683,PANTHER:PTHR13683:SF85,PRINTS:PR00792,Pfam:PF00026,Pfam:PF03489,Pfam:PF05184,Phobius:NON_CYTOPLASMIC_DOMAIN,Phobius:SIGNAL_PEPTIDE,Phobius:SIGNAL_PEPTIDE_C_REGION,Phobius:SIGNAL_PEPTIDE_H_REGION,Phob…
Bras_G06564	Bras_G06564	BraspberryS0031:776349-779075	9681.88	0.134569	1.09776	0.00591284	0.0950006	9099.48	9227.9	9315.38	10101.8	10411.8	9934.95		Similar to Triose phosphate/phosphate translocator,chloroplastic (Pisum sativum)	GO:0005215,GO:0006810,GO:0016020,GO:0016021	InterPro:IPR000620,InterPro:IPR004696,InterPro:IPR004853,PANTHER:PTHR11132,PANTHER:PTHR11132:SF14,Pfam:PF00892,Pfam:PF03151,Phobius:CYTOPLASMIC_DOMAIN,Phobius:NON_CYTOPLASMIC_DOMAIN,Phobius:TRANSMEMBRANE,SUPERFAMILY:SSF103481,TIGRFAM:TIGR00817
Bras_G08202	Bras_G08202	BraspberryS0047:315584-316177	1440.3	0.217483	1.1627	0.00590953	0.0950006	1237.34	1203.81	1516.4	1586.47	1549.68	1548.1		Similar to rub: Rubredoxin (Synechocystis sp. (strain PCC 6803 / Kazusa))	GO:0005506,GO:0046872	Coils:Coil,Gene3D:G3DSA:2.20.28.10,InterPro:IPR004039,InterPro:IPR018527,InterPro:IPR024934,InterPro:IPR024935,PRINTS:PR00163,Pfam:PF00301,Phobius:CYTOPLASMIC_DOMAIN,Phobius:NON_CYTOPLASMIC_DOMAIN,Phobius:TRANSMEMBRANE,ProSitePatterns:PS00202,ProSiteProfiles:PS50903,SUPERFAMILY:SSF57802
Bras_G05724	Bras_G05724	BraspberryS0024:978015-986726	415.46	-0.307871	-1.23788	0.00593789	0.0950366	546.308	521.252	354.928	385.008	350.858	334.406		Similar to PRMT5: Protein arginine N-methyltransferase 5 (Oryza sativa subsp. japonica)	GO:0006479,GO:0008168	Gene3D:G3DSA:2.70.160.11,Gene3D:G3DSA:3.40.50.150,InterPro:IPR007857,InterPro:IPR025799,PANTHER:PTHR10738,PIRSF:PIRSF015894,Pfam:PF05185,SUPERFAMILY:SSF53335
Bras_G12041	Bras_G12041	BraspberryS0095:62355-67986	35.9566	-0.300677	-1.23172	0.00593348	0.0950366	36.5074	35.9944	83.7205	32.8902	21.2849	5.34194		Similar to CG7598: Probable complex I intermediate-associated protein 30,mitochondrial (Drosophila melanogaster)		PANTHER:PTHR22814,PANTHER:PTHR22814:SF34
Bras_G02970	Bras_G02970	BraspberryS0009:834777-835124	1246.09	-0.22401	-1.16798	0.00593591	0.0950366	1207.35	1351.79	1499.89	1087.31	1095.14	1235.06		Similar to EFL3: Protein ELF4-LIKE 3 (Arabidopsis thaliana)		InterPro:IPR009741,Pfam:PF07011
Bras_G26016	Bras_G26016	BraspberryS0711:34405-39785	6735.28	0.149732	1.10936	0.0059707	0.0954396	6318.39	6553.65	6233.05	6759.25	7107.11	7440.26		Similar to SIGB: RNA polymerase sigma factor sigB (Arabidopsis thaliana)	GO:0003677,GO:0003700,GO:0006352,GO:0006355,GO:0016987	Gene3D:G3DSA:1.10.10.10,Gene3D:G3DSA:1.10.601.10,InterPro:IPR000943,InterPro:IPR007624,InterPro:IPR007627,InterPro:IPR007630,InterPro:IPR009042,InterPro:IPR011991,InterPro:IPR013324,InterPro:IPR013325,InterPro:IPR014284,InterPro:IPR016262,PANTHER:PTHR30603,PIRSF:PIRSF000767,PRINTS:PR00046,Pfam:PF00140,Pfam:PF04539,Pfam:PF04542,Pfam:PF04545,Phobius:NON_CYTOPLASMIC_DOMAIN,Phobius:SIGNAL_PEPTIDE,Pho…
Bras_G01382	Bras_G01382	BraspberryS0004:240554-244638	431.82	-0.303727	-1.23433	0.00599641	0.0954842	521.535	494.59	453.977	285.693	409.906	425.219		Similar to ETR1: Ethylene receptor (Prunus persica)	GO:0000155,GO:0004871,GO:0005515,GO:0005524,GO:0007165,GO:0016020,GO:0016310,GO:0016772	Gene3D:G3DSA:1.10.287.130,Gene3D:G3DSA:3.30.450.40,Gene3D:G3DSA:3.30.565.10,InterPro:IPR003018,InterPro:IPR003594,InterPro:IPR003661,InterPro:IPR004358,InterPro:IPR005467,InterPro:IPR009082,PANTHER:PTHR24423,PANTHER:PTHR24423:SF360,PRINTS:PR00344,Pfam:PF00512,Pfam:PF01590,Pfam:PF02518,Phobius:CYTOPLASMIC_DOMAIN,Phobius:NON_CYTOPLASMIC_DOMAIN,Phobius:TRANSMEMBRANE,ProSiteProfiles:PS50109,SMART:SM0…
Bras_G18296	Bras_G18296	BraspberryS0236:175172-177187	942.903	-0.205736	-1.15327	0.00599284	0.0954842	1019.6	991.846	1040.02	889.324	884.354	832.275		Similar to At1g50920: Nucleolar GTP-binding protein 1 (Arabidopsis thaliana)	GO:0005525,GO:0005730	Gene3D:G3DSA:3.40.50.300,InterPro:IPR006073,InterPro:IPR010674,InterPro:IPR012973,InterPro:IPR024926,InterPro:IPR027417,PANTHER:PTHR11702,PANTHER:PTHR11702:SF4,PIRSF:PIRSF038919,PRINTS:PR00326,Pfam:PF06858,Pfam:PF08155,SUPERFAMILY:SSF52540
Bras_G22777	Bras_G22777	BraspberryS0421:862-8763	4071.94	0.176317	1.13	0.00598914	0.0954842	3825.46	3478.13	4115.27	4531.75	4257.67	4223.34		Similar to SIR1: Sulfite reductase 1 [ferredoxin],chloroplastic (Nicotiana tabacum)	GO:0016491,GO:0020037,GO:0050311,GO:0051536,GO:0051539,GO:0055114	Gene3D:G3DSA:3.30.413.10,Gene3D:G3DSA:3.90.480.10,InterPro:IPR005117,InterPro:IPR006066,InterPro:IPR006067,InterPro:IPR011787,PANTHER:PTHR32363,PANTHER:PTHR32363:SF0,PRINTS:PR00397,Pfam:PF01077,Pfam:PF03460,Phobius:NON_CYTOPLASMIC_DOMAIN,Phobius:SIGNAL_PEPTIDE,Phobius:SIGNAL_PEPTIDE_C_REGION,Phobius:SIGNAL_PEPTIDE_H_REGION,Phobius:SIGNAL_PEPTIDE_N_REGION,ProSitePatterns:PS00365,SUPERFAMILY:SSF551…
Bras_G07066	Bras_G07066	BraspberryS0036:567375-572325	1915.07	0.227837	1.17108	0.00600989	0.0955771	1534.62	1639.75	2060	2150.76	2129.87	1975.45		Similar to prfA: Peptide chain release factor 1 (Thermosynechococcus elongatus (strain BP-1))	GO:0003747,GO:0005737,GO:0006415,GO:0016149	Coils:Coil,Gene3D:G3DSA:1.20.58.410,Gene3D:G3DSA:3.30.160.20,Hamap:MF_00093,InterPro:IPR000352,InterPro:IPR004373,InterPro:IPR005139,InterPro:IPR014720,PANTHER:PTHR11075,PANTHER:PTHR11075:SF32,Pfam:PF00472,Pfam:PF03462,ProSitePatterns:PS00745,SMART:SM00937,SUPERFAMILY:SSF75620,TIGRFAM:TIGR00019
Bras_G27783	Bras_G27783	BraspberryS1285:7015-13620	119.486	-0.350754	-1.27523	0.00607289	0.0958312	148.637	138.645	143.858	101.895	111.231	72.6505		Similar to Tubgcp2: Gamma-tubulin complex component 2 (Mus musculus)	GO:0000226,GO:0000922,GO:0005815	Coils:Coil,InterPro:IPR007259,PANTHER:PTHR19302,PANTHER:PTHR19302:SF13,Pfam:PF04130
Bras_G19282	Bras_G19282	BraspberryS0267:123962-132299	341.191	-0.296793	-1.22841	0.00605629	0.0958312	384.632	441.265	331.344	269.57	306.228	314.106		Similar to RPAP1: RNA polymerase II-associated protein 1 (Homo sapiens)	GO:0005488	Gene3D:G3DSA:1.25.10.10,InterPro:IPR011989,InterPro:IPR013929,InterPro:IPR013930,InterPro:IPR016024,PANTHER:PTHR21483,PANTHER:PTHR21483:SF11,Pfam:PF08620,Pfam:PF08621,Phobius:CYTOPLASMIC_DOMAIN,Phobius:NON_CYTOPLASMIC_DOMAIN,Phobius:TRANSMEMBRANE,SUPERFAMILY:SSF48371
Bras_G10147	Bras_G10147	BraspberryS0068:27435-30568	440.192	-0.291903	-1.22425	0.00608959	0.0958312	460.254	566.579	459.873	323.742	394.801	435.903		Similar to At5g47800: BTB/POZ domain-containing protein At5g47800 (Arabidopsis thaliana)		InterPro:IPR011333,InterPro:IPR027356,PANTHER:PTHR32370,PANTHER:PTHR32370:SF0,Pfam:PF03000,ProSiteProfiles:PS51649,SUPERFAMILY:SSF54695
Bras_G00760	Bras_G00760	BraspberryS0002:1733260-1742546	711.518	-0.233649	-1.1758	0.00609443	0.0958312	788.821	723.888	815.98	662.962	600.098	677.359		Similar to ARA1: L-arabinokinase (Arabidopsis thaliana)	GO:0005524,GO:0005737,GO:0008152,GO:0016301,GO:0016773	Gene3D:G3DSA:3.30.230.10,Gene3D:G3DSA:3.30.70.890,InterPro:IPR006204,InterPro:IPR006206,InterPro:IPR012369,InterPro:IPR014721,InterPro:IPR019539,InterPro:IPR020568,PANTHER:PTHR10457,PANTHER:PTHR10457:SF6,PIRSF:PIRSF036399,PRINTS:PR00959,Pfam:PF00288,Pfam:PF10509,Pfam:PF13528,Phobius:CYTOPLASMIC_DOMAIN,Phobius:NON_CYTOPLASMIC_DOMAIN,Phobius:TRANSMEMBRANE,SUPERFAMILY:SSF53756,SUPERFAMILY:SSF54211,S…
Bras_G11475	Bras_G11475	BraspberryS0085:509647-511017	1172.62	-0.192555	-1.14279	0.00607233	0.0958312	1247.77	1218.48	1305.33	1070.54	1110.25	1083.35		Similar to R1A-3: Putative late blight resistance protein homolog R1A-3 (Solanum demissum)	GO:0030001,GO:0046872	Gene3D:G3DSA:3.30.70.100,InterPro:IPR006121,PANTHER:PTHR22814,PANTHER:PTHR22814:SF5,Pfam:PF00403,SUPERFAMILY:SSF55008
Bras_G18698	Bras_G18698	BraspberryS0248:175539-179676	3399.02	0.156992	1.11496	0.00606602	0.0958312	3170.93	3142.18	3300.47	3748.83	3472.88	3558.8		Similar to STR4: Rhodanese-like domain-containing protein 4,chloroplastic (Arabidopsis thaliana)		Gene3D:G3DSA:3.40.250.10,InterPro:IPR001763,PANTHER:PTHR11177,PANTHER:PTHR11177:SF3,SUPERFAMILY:SSF52821
Bras_G09184	Bras_G09184	BraspberryS0057:210717-214717	4187.06	0.185041	1.13685	0.00603786	0.0958312	3658.57	3707.42	4323.99	4237.67	4476.7	4718.01		Similar to HEMH: Ferrochelatase-2,chloroplastic (Oryza sativa subsp. indica)	GO:0004325,GO:0006783	Gene3D:G3DSA:1.20.1620.10,Gene3D:G3DSA:3.40.50.1400,Hamap:MF_00323,InterPro:IPR001015,InterPro:IPR019772,InterPro:IPR023329,PANTHER:PTHR11108,PANTHER:PTHR11108:SF0,Pfam:PF00762,ProSitePatterns:PS00534,SUPERFAMILY:SSF103511,SUPERFAMILY:SSF53800,TIGRFAM:TIGR00109
Bras_G00949	Bras_G00949	BraspberryS0003:304612-306710	122979	0.257262	1.19521	0.00609486	0.0958312	98589.6	102363	129345	139025	136471	132080		Similar to PSBO: Oxygen-evolving enhancer protein 1,chloroplastic (Nicotiana tabacum)	GO:0005509,GO:0009279,GO:0009523,GO:0009654,GO:0015979,GO:0016021,GO:0019898,GO:0042549	Gene3D:G3DSA:2.40.160.30,Gene3D:G3DSA:3.30.2050.10,InterPro:IPR002628,InterPro:IPR011250,Pfam:PF01716,SUPERFAMILY:SSF56925
Bras_G26669	Bras_G26669	BraspberryS0829:43243-47855	133.097	0.345543	1.27063	0.00605357	0.0958312	113.434	123.981	87.258	155.422	149.681	168.805		Similar to uvrA: UvrABC system protein A (Staphylococcus aureus (strain MW2))
Bras_G04475	Bras_G04475	BraspberryS0017:381617-387511	68617.7	0.172313	1.12686	0.00610585	0.0958833	63772	62930.2	66068.4	72144.2	74521.3	72270.1		Similar to GDCSP: Glycine dehydrogenase (decarboxylating),mitochondrial (Solanum tuberosum)	GO:0003824,GO:0004375,GO:0006544,GO:0006546,GO:0030170,GO:0055114	Coils:Coil,Gene3D:G3DSA:3.40.640.10,Hamap:MF_00711,InterPro:IPR003437,InterPro:IPR015421,InterPro:IPR015424,InterPro:IPR020580,InterPro:IPR020581,PANTHER:PTHR11773,PANTHER:PTHR11773:SF0,Pfam:PF02347,SUPERFAMILY:SSF53383,TIGRFAM:TIGR00461
Bras_G21511	Bras_G21511	BraspberryS0356:76996-81736	9584.58	-0.153076	-1.11194	0.006115	0.0959065	9931.32	9683.83	10741	9266	9204.7	8680.66		Similar to METE: 5-methyltetrahydropteroyltriglutamate--homocysteine methyltransferase (Mesembryanthemum crystallinum)	GO:0003871,GO:0008270,GO:0008652,GO:0009086	Coils:Coil,Gene3D:G3DSA:3.20.20.210,Hamap:MF_00172,InterPro:IPR002629,InterPro:IPR006276,InterPro:IPR013215,PANTHER:PTHR30519,PIRSF:PIRSF000382,Pfam:PF01717,Pfam:PF08267,SUPERFAMILY:SSF51726,TIGRFAM:TIGR01371
Bras_G10343	Bras_G10343	BraspberryS0070:277374-280492	615.228	-0.258408	-1.19616	0.00613503	0.0961001	718.414	749.217	574.252	544.945	567.14	537.4		Similar to At2g27500: Glucan endo-1,3-beta-glucosidase 14 (Arabidopsis thaliana)	GO:0003824,GO:0004553,GO:0005975	Gene3D:G3DSA:3.20.20.80,InterPro:IPR000490,InterPro:IPR013781,InterPro:IPR017853,PANTHER:PTHR32227,PANTHER:PTHR32227:SF32,Pfam:PF00332,Phobius:CYTOPLASMIC_DOMAIN,Phobius:NON_CYTOPLASMIC_DOMAIN,Phobius:SIGNAL_PEPTIDE,Phobius:SIGNAL_PEPTIDE_C_REGION,Phobius:SIGNAL_PEPTIDE_H_REGION,Phobius:SIGNAL_PEPTIDE_N_REGION,Phobius:TRANSMEMBRANE,SUPERFAMILY:SSF51445,SignalP_EUK:SignalP-noTM,SignalP_GRAM_POSITI…
Bras_G18141	Bras_G18141	BraspberryS0231:189459-197243	731.435	0.234434	1.17645	0.00615612	0.0963097	597.157	701.225	693.347	769.372	839.038	788.471		Similar to At2g27500: Glucan endo-1,3-beta-glucosidase 14 (Arabidopsis thaliana)	GO:0003677,GO:0003824,GO:0004553,GO:0005634,GO:0005975	Gene3D:G3DSA:3.20.20.80,Gene3D:G3DSA:3.30.890.10,InterPro:IPR000490,InterPro:IPR001739,InterPro:IPR013781,InterPro:IPR016177,InterPro:IPR017853,PANTHER:PTHR32227,PANTHER:PTHR32227:SF32,Pfam:PF00332,Pfam:PF01429,Phobius:CYTOPLASMIC_DOMAIN,Phobius:NON_CYTOPLASMIC_DOMAIN,Phobius:TRANSMEMBRANE,SUPERFAMILY:SSF51445,SUPERFAMILY:SSF54171
Bras_G21320	Bras_G21320	BraspberryS0348:38701-44740	1019.71	-0.231701	-1.17422	0.00618618	0.0965383	1212.57	1177.15	948.046	920.279	910.446	949.798		Similar to OST48: Dolichyl-diphosphooligosaccharide--protein glycosyltransferase 48 kDa subunit (Oryza sativa subsp. japonica)	GO:0004579,GO:0005789,GO:0018279	InterPro:IPR005013,PANTHER:PTHR10830,PANTHER:PTHR10830:SF0,Pfam:PF03345,Phobius:CYTOPLASMIC_DOMAIN,Phobius:NON_CYTOPLASMIC_DOMAIN,Phobius:SIGNAL_PEPTIDE,Phobius:SIGNAL_PEPTIDE_C_REGION,Phobius:SIGNAL_PEPTIDE_H_REGION,Phobius:SIGNAL_PEPTIDE_N_REGION,Phobius:TRANSMEMBRANE,SignalP_EUK:SignalP-noTM
Bras_G00914	Bras_G00914	BraspberryS0003:14967-21045	302.546	0.306226	1.23647	0.0061849	0.0965383	289.452	285.289	207.532	358.567	326.14	348.295		Similar to tmtc2: Transmembrane and TPR repeat-containing protein 2 (Xenopus laevis)	GO:0005515	Coils:Coil,Gene3D:G3DSA:1.25.40.10,InterPro:IPR011990,InterPro:IPR013026,InterPro:IPR019734,PANTHER:PTHR26312,PANTHER:PTHR26312:SF58,Phobius:CYTOPLASMIC_DOMAIN,Phobius:NON_CYTOPLASMIC_DOMAIN,Phobius:TRANSMEMBRANE,ProSiteProfiles:PS50005,ProSiteProfiles:PS50293,SUPERFAMILY:SSF48452
Bras_G21811	Bras_G21811	BraspberryS0370:105639-109898	363.771	-0.312557	-1.24191	0.00622454	0.0966543	431.57	502.589	317.195	312.779	336.439	282.055		Similar to Hgsnat: Heparan-alpha-glucosaminide N-acetyltransferase (Mus musculus)		InterPro:IPR012429,PANTHER:PTHR31335,Pfam:PF07786,Phobius:CYTOPLASMIC_DOMAIN,Phobius:NON_CYTOPLASMIC_DOMAIN,Phobius:TRANSMEMBRANE
Bras_G00245	Bras_G00245	BraspberryS0001:1385702-1391461	2220.08	-0.185247	-1.13701	0.006221	0.0966543	2401.67	2455.62	2268.71	2129.48	2179.3	1885.71		Similar to TPS6: Alpha,alpha-trehalose-phosphate synthase [UDP-forming] 6 (Arabidopsis thaliana)	GO:0003824,GO:0005992,GO:0008152	Gene3D:G3DSA:3.40.50.1000,Gene3D:G3DSA:3.40.50.2000,InterPro:IPR001830,InterPro:IPR003337,InterPro:IPR006379,InterPro:IPR023214,PANTHER:PTHR10788,PANTHER:PTHR10788:SF6,Pfam:PF00982,Pfam:PF02358,SUPERFAMILY:SSF53756,SUPERFAMILY:SSF56784,TIGRFAM:TIGR00685,TIGRFAM:TIGR01484
Bras_G14153	Bras_G14153	BraspberryS0132:216813-223639	1817.41	0.184293	1.13626	0.00621671	0.0966543	1635.01	1611.75	1828.88	1969.54	1890.24	1969.04		Similar to PGI1: Glucose-6-phosphate isomerase 1,chloroplastic (Arabidopsis thaliana)	GO:0004347,GO:0006094,GO:0006096	Gene3D:G3DSA:3.40.50.10490,Hamap:MF_00473,InterPro:IPR001672,InterPro:IPR018189,PANTHER:PTHR11469,PANTHER:PTHR11469:SF0,PRINTS:PR00662,Pfam:PF00342,ProSitePatterns:PS00174,ProSiteProfiles:PS51463,SUPERFAMILY:SSF53697
Bras_G06581	Bras_G06581	BraspberryS0032:71272-71514	536.39	0.265892	1.20238	0.00620871	0.0966543	525.446	434.599	470.486	527.532	621.383	638.897		Protein of unknown function
Bras_G08893	Bras_G08893	BraspberryS0054:445241-447378	69.4855	-0.35719	-1.28093	0.00626984	0.0972085	101.699	69.3226	88.4371	46.4332	50.1226	60.8982		Similar to XTHB: Probable xyloglucan endotransglucosylase/hydrolase protein B (Phaseolus angularis)	GO:0004553,GO:0005618,GO:0005975,GO:0006073,GO:0016762,GO:0048046	Gene3D:G3DSA:2.60.120.200,InterPro:IPR000757,InterPro:IPR008263,InterPro:IPR008985,InterPro:IPR010713,InterPro:IPR013320,InterPro:IPR016455,PANTHER:PTHR31062,PIRSF:PIRSF005604,Pfam:PF00722,Pfam:PF06955,Phobius:NON_CYTOPLASMIC_DOMAIN,Phobius:SIGNAL_PEPTIDE,Phobius:SIGNAL_PEPTIDE_C_REGION,Phobius:SIGNAL_PEPTIDE_H_REGION,Phobius:SIGNAL_PEPTIDE_N_REGION,ProSitePatterns:PS01034,SUPERFAMILY:SSF49899,Si…
Bras_G05855	Bras_G05855	BraspberryS0025:853196-861099	1939.26	-0.18752	-1.1388	0.00627578	0.0972085	2084.84	2090.34	2045.85	1772.2	1673.27	1969.04		Similar to BTK: Tyrosine-protein kinase BTK (Homo sapiens)	GO:0004672,GO:0005515,GO:0005524,GO:0006468,GO:0016772	Gene3D:G3DSA:3.30.200.20,InterPro:IPR000270,InterPro:IPR000719,InterPro:IPR011009,InterPro:IPR017441,PANTHER:PTHR23257,PANTHER:PTHR23257:SF68,Pfam:PF00069,Pfam:PF00564,ProSitePatterns:PS00107,ProSiteProfiles:PS50011,SMART:SM00666,SUPERFAMILY:SSF54277,SUPERFAMILY:SSF56112,SignalP_EUK:SignalP-noTM
Bras_G11349	Bras_G11349	BraspberryS0083:507268-510416	1580.63	0.220082	1.1648	0.00631763	0.0977356	1560.69	1483.77	1291.18	1585.18	1652.67	1910.28		Similar to dnaB: Replicative DNA helicase (Leifsonia xyli subsp. xyli (strain CTCB07))		Phobius:CYTOPLASMIC_DOMAIN,Phobius:NON_CYTOPLASMIC_DOMAIN,Phobius:TRANSMEMBRANE
Bras_G04769	Bras_G04769	BraspberryS0018:879055-883028	812.415	-0.245456	-1.18547	0.00633271	0.0978478	840.975	797.21	1037.66	716.489	764.198	717.957		Similar to At5g45840: Probable LRR receptor-like serine/threonine-protein kinase At5g45840 (Arabidopsis thaliana)	GO:0004672,GO:0005524,GO:0006468,GO:0016772	Gene3D:G3DSA:1.10.510.10,Gene3D:G3DSA:3.30.200.20,Gene3D:G3DSA:3.80.10.10,InterPro:IPR000719,InterPro:IPR001245,InterPro:IPR011009,InterPro:IPR013210,PANTHER:PTHR24420,PANTHER:PTHR24420:SF297,Pfam:PF07714,Pfam:PF08263,Phobius:CYTOPLASMIC_DOMAIN,Phobius:NON_CYTOPLASMIC_DOMAIN,Phobius:SIGNAL_PEPTIDE,Phobius:SIGNAL_PEPTIDE_C_REGION,Phobius:SIGNAL_PEPTIDE_H_REGION,Phobius:SIGNAL_PEPTIDE_N_REGION,Phob…
Bras_G24695	Bras_G24695	BraspberryS0559:47230-47626	2649.93	0.203046	1.15113	0.00638965	0.0984841	2243.9	2270.31	2820.56	2832.42	2894.75	2837.64		Similar to AO090020000159: Bifunctional lycopene cyclase/phytoene synthase (Aspergillus oryzae (strain ATCC 42149 / RIB 40))
Bras_G09909	Bras_G09909	BraspberryS0064:561824-564756	157.436	0.340067	1.26582	0.00638518	0.0984841	100.395	159.975	127.349	179.284	197.057	180.558		Similar to RCA1: Ribulose bisphosphate carboxylase/oxygenase activase 1,chloroplastic (Larrea tridentata)	GO:0005524	Gene3D:G3DSA:3.40.50.300,InterPro:IPR003959,InterPro:IPR027417,PANTHER:PTHR32429,PANTHER:PTHR32429:SF1,Pfam:PF00004,SUPERFAMILY:SSF52540,SignalP_EUK:SignalP-noTM,SignalP_GRAM_POSITIVE:SignalP-TM
Bras_G15006	Bras_G15006	BraspberryS0150:74228-76790	284.848	0.298181	1.22959	0.00646717	0.0995561	254.248	215.966	270.028	301.816	343.305	323.722		Similar to At5g07050: WAT1-related protein At5g07050 (Arabidopsis thaliana)	GO:0016020	InterPro:IPR000620,PANTHER:PTHR31218,Pfam:PF00892,Phobius:CYTOPLASMIC_DOMAIN,Phobius:NON_CYTOPLASMIC_DOMAIN,Phobius:TRANSMEMBRANE,SUPERFAMILY:SSF103481
Bras_G01677	Bras_G01677	BraspberryS0005:29953-34239	51.8559	0.352644	1.2769	0.0064983	0.0999123	35.2036	31.995	44.8082	63.8456	67.9744	67.3085		Similar to IL7R: Interleukin-7 receptor subunit alpha (Equus caballus)		InterPro:IPR012416,PANTHER:PTHR31713,PANTHER:PTHR31713:SF0,Pfam:PF07887
Bras_G10666	Bras_G10666	BraspberryS0073:515510-526041	573.13	-0.277497	-1.21209	0.00654959	0.100577	724.933	693.226	504.681	487.548	517.704	510.69		Similar to psidin: Phagocyte signaling-impaired protein (Drosophila pseudoobscura pseudoobscura)	GO:0005515	Coils:Coil,Gene3D:G3DSA:1.25.40.10,InterPro:IPR011990,InterPro:IPR013026,InterPro:IPR013105,InterPro:IPR019183,InterPro:IPR019734,PANTHER:PTHR22767,PANTHER:PTHR22767:SF3,Pfam:PF07719,Pfam:PF09797,Pfam:PF13371,ProSiteProfiles:PS50005,ProSiteProfiles:PS50293,SMART:SM00028,SUPERFAMILY:SSF48452
Bras_G19472	Bras_G19472	BraspberryS0273:119198-123606	52612.4	0.162667	1.11935	0.00658768	0.101038	49356.7	47751.3	51317.1	55248.4	55522.8	56478.2		Similar to GGAT2: Glutamate--glyoxylate aminotransferase 2 (Arabidopsis thaliana)	GO:0003824,GO:0009058,GO:0030170	Gene3D:G3DSA:3.40.640.10,Gene3D:G3DSA:3.90.1150.10,InterPro:IPR004839,InterPro:IPR015421,InterPro:IPR015422,InterPro:IPR015424,PANTHER:PTHR11751,PANTHER:PTHR11751:SF29,Pfam:PF00155,SUPERFAMILY:SSF53383
Bras_G00679	Bras_G00679	BraspberryS0002:1250356-1253236	2348.61	-0.203394	-1.1514	0.00661537	0.101116	2345.6	2470.28	2778.11	2254.59	2302.89	1940.19		Similar to MGLL: Monoglyceride lipase (Homo sapiens)		Gene3D:G3DSA:3.40.50.1820,InterPro:IPR022742,PANTHER:PTHR11614,PANTHER:PTHR11614:SF20,Pfam:PF12146,Phobius:CYTOPLASMIC_DOMAIN,Phobius:NON_CYTOPLASMIC_DOMAIN,Phobius:TRANSMEMBRANE,SUPERFAMILY:SSF53474
Bras_G12927	Bras_G12927	BraspberryS0108:403478-410186	1213.85	0.225728	1.16937	0.00660138	0.101116	1053.5	1191.82	1071.86	1223.38	1239.33	1503.22		Similar to ATJ1: Chaperone protein dnaJ 1,mitochondrial (Arabidopsis thaliana)	GO:0005524,GO:0006457,GO:0009408,GO:0031072,GO:0051082	Gene3D:G3DSA:1.10.287.110,Gene3D:G3DSA:2.10.230.10,Gene3D:G3DSA:2.60.260.20,Hamap:MF_01152,InterPro:IPR001305,InterPro:IPR001623,InterPro:IPR002939,InterPro:IPR008971,InterPro:IPR012724,InterPro:IPR018253,PANTHER:PTHR24076,PANTHER:PTHR24076:SF0,PRINTS:PR00625,Pfam:PF00226,Pfam:PF00684,Pfam:PF01556,ProSitePatterns:PS00636,ProSiteProfiles:PS50076,ProSiteProfiles:PS51188,SMART:SM00271,SUPERFAMILY:SS…
Bras_G23955	Bras_G23955	BraspberryS0495:58787-65183	338.003	0.308323	1.23827	0.00661705	0.101116	277.717	262.626	326.628	352.763	337.126	471.16		Similar to utp7: Probable U3 small nucleolar RNA-associated protein 7 (Schizosaccharomyces pombe (strain 972 / ATCC 24843))	GO:0005515	Coils:Coil,Gene3D:G3DSA:2.130.10.10,InterPro:IPR001680,InterPro:IPR012952,InterPro:IPR015943,InterPro:IPR017986,PANTHER:PTHR14085,PANTHER:PTHR14085:SF3,Pfam:PF00400,Pfam:PF08149,ProSiteProfiles:PS50082,ProSiteProfiles:PS50294,SMART:SM00320,SMART:SM01033,SUPERFAMILY:SSF50978
Bras_G21282	Bras_G21282	BraspberryS0346:38436-58514	4109.62	-0.19434	-1.1442	0.00666475	0.101721	4479.98	4912.57	3839.35	3723.68	3761.94	3940.22		Similar to UBP12: Ubiquitin carboxyl-terminal hydrolase 12 (Arabidopsis thaliana)	GO:0004221,GO:0005515,GO:0006511	Coils:Coil,Gene3D:G3DSA:2.20.210.10,Gene3D:G3DSA:2.60.210.10,InterPro:IPR001394,InterPro:IPR002083,InterPro:IPR008974,InterPro:IPR018200,InterPro:IPR024729,PANTHER:PTHR24006,PANTHER:PTHR24006:SF89,Pfam:PF00443,Pfam:PF00917,Pfam:PF12436,ProSitePatterns:PS00972,ProSitePatterns:PS00973,ProSiteProfiles:PS50144,ProSiteProfiles:PS50235,SMART:SM00061,SUPERFAMILY:SSF49599,SUPERFAMILY:SSF54001
Bras_G25867	Bras_G25867	BraspberryS0690:31140-34579	5735.7	-0.138661	-1.10088	0.00671036	0.102292	6047.2	5819.1	6200.03	5423.01	5465.42	5459.47		Similar to At5g47720: Probable acetyl-CoA acetyltransferase,cytosolic 2 (Arabidopsis thaliana)	GO:0003824,GO:0008152,GO:0016747	Gene3D:G3DSA:3.40.47.10,InterPro:IPR002155,InterPro:IPR016038,InterPro:IPR016039,InterPro:IPR020610,InterPro:IPR020613,InterPro:IPR020616,InterPro:IPR020617,PANTHER:PTHR18919,PANTHER:PTHR18919:SF7,PIRSF:PIRSF000429,Pfam:PF00108,Pfam:PF02803,ProSitePatterns:PS00099,ProSitePatterns:PS00737,SUPERFAMILY:SSF53901,TIGRFAM:TIGR01930
Bras_G01779	Bras_G01779	BraspberryS0005:650272-653978	132.665	-0.3448	-1.26997	0.00679128	0.1034	165.587	185.305	124.991	103.185	122.903	94.0182		Protein of unknown function
Bras_G00143	Bras_G00143	BraspberryS0001:763698-766758	1977.47	0.244227	1.18446	0.00681219	0.103592	1608.93	1559.76	2182.63	2211.38	2313.88	1988.27		Similar to At2g01290: Probable ribose-5-phosphate isomerase (Arabidopsis thaliana)	GO:0004751,GO:0009052	Coils:Coil,Gene3D:G3DSA:3.30.70.260,Gene3D:G3DSA:3.40.50.1360,Hamap:MF_00170,InterPro:IPR004788,InterPro:IPR020672,PANTHER:PTHR11934,PANTHER:PTHR11934:SF0,Pfam:PF06026,SUPERFAMILY:SSF100950,SUPERFAMILY:SSF75445,TIGRFAM:TIGR00021
Bras_G12788	Bras_G12788	BraspberryS0106:76098-81358	198.009	-0.317593	-1.24625	0.00683059	0.103745	219.045	206.635	257.057	160.581	162.04	182.695		Similar to rplA: 50S ribosomal protein L1 (Bradyrhizobium diazoefficiens (strain JCM 10833 / IAM 13628 / NBRC 14792 / USDA 110))	GO:0003723,GO:0003735,GO:0005622,GO:0006412,GO:0015934	Coils:Coil,Gene3D:G3DSA:3.30.190.20,Gene3D:G3DSA:3.40.50.790,InterPro:IPR002143,InterPro:IPR016094,InterPro:IPR016095,InterPro:IPR023674,PANTHER:PTHR23105,PANTHER:PTHR23105:SF5,Pfam:PF00687,SUPERFAMILY:SSF56808,SignalP_GRAM_POSITIVE:SignalP-TM
Bras_G11978	Bras_G11978	BraspberryS0094:39207-42594	514.051	-0.295647	-1.22744	0.00684968	0.103909	641.488	581.243	518.831	397.261	382.442	563.041		Similar to KCS21: 3-ketoacyl-CoA synthase 21 (Arabidopsis thaliana)	GO:0003824,GO:0006633,GO:0008152,GO:0008610,GO:0016020,GO:0016747	Gene3D:G3DSA:3.40.47.10,InterPro:IPR013601,InterPro:IPR013747,InterPro:IPR016038,InterPro:IPR016039,PANTHER:PTHR31561,Pfam:PF08392,Pfam:PF08541,Phobius:CYTOPLASMIC_DOMAIN,Phobius:NON_CYTOPLASMIC_DOMAIN,Phobius:SIGNAL_PEPTIDE,Phobius:SIGNAL_PEPTIDE_C_REGION,Phobius:SIGNAL_PEPTIDE_H_REGION,Phobius:SIGNAL_PEPTIDE_N_REGION,Phobius:TRANSMEMBRANE,SUPERFAMILY:SSF53901,SignalP_EUK:SignalP-noTM
Bras_G08108	Bras_G08108	BraspberryS0046:341042-344432	1272.88	0.190994	1.14155	0.00687637	0.104187	1103.05	1203.81	1236.94	1345.92	1382.15	1365.4		Similar to nusB: N utilization substance protein B homolog (Synechococcus sp. (strain ATCC 27144 / PCC 6301 / SAUG 1402/1))	GO:0003723,GO:0006355	Gene3D:G3DSA:1.10.940.10,InterPro:IPR006027,Pfam:PF01029,Phobius:NON_CYTOPLASMIC_DOMAIN,Phobius:SIGNAL_PEPTIDE,Phobius:SIGNAL_PEPTIDE_C_REGION,Phobius:SIGNAL_PEPTIDE_H_REGION,Phobius:SIGNAL_PEPTIDE_N_REGION,SUPERFAMILY:SSF48013
Bras_G18468	Bras_G18468	BraspberryS0241:153123-155288	1983.95	0.226937	1.17035	0.00690805	0.104414	1605.02	1670.41	2147.25	2289.41	2145.66	2045.96		Similar to Arginine decarboxylase (Pisum sativum)	GO:0003824,GO:0006527,GO:0008295,GO:0008792	Gene3D:G3DSA:2.40.37.10,Gene3D:G3DSA:3.20.20.10,InterPro:IPR000183,InterPro:IPR002985,InterPro:IPR009006,InterPro:IPR022643,InterPro:IPR022644,InterPro:IPR022653,InterPro:IPR022657,PANTHER:PTHR11482,PANTHER:PTHR11482:SF3,PIRSF:PIRSF001336,PRINTS:PR01179,PRINTS:PR01180,Pfam:PF00278,Pfam:PF02784,Phobius:NON_CYTOPLASMIC_DOMAIN,Phobius:SIGNAL_PEPTIDE,Phobius:SIGNAL_PEPTIDE_C_REGION,Phobius:SIGNAL_PEP…
Bras_G17699	Bras_G17699	BraspberryS0217:106332-107678	677.264	0.240197	1.18115	0.00690268	0.104414	676.691	589.242	570.714	762.923	687.297	776.719		Similar to msantd4: Myb/SANT-like DNA-binding domain-containing protein 4 (Xenopus tropicalis)		Coils:Coil,PANTHER:PTHR31292,Pfam:PF13837
Bras_G08703	Bras_G08703	BraspberryS0052:397060-401544	464.753	-0.25836	-1.19612	0.0069185	0.104446	541.092	511.921	491.71	442.405	426.385	375.005		Similar to SK1: Shikimate kinase 1,chloroplastic (Arabidopsis thaliana)		Gene3D:G3DSA:3.40.50.300,Hamap:MF_00109,InterPro:IPR000623,InterPro:IPR023000,InterPro:IPR027417,PANTHER:PTHR21087,PRINTS:PR01100,Pfam:PF01202,ProSitePatterns:PS01128,SUPERFAMILY:SSF52540
Bras_G14404	Bras_G14404	BraspberryS0137:134597-139597	21227.6	0.228859	1.17191	0.00694006	0.104645	17154.6	17609.3	23198.8	24550.2	23932.5	20920.1		Similar to HMGB1: High mobility group B protein 1 (Arabidopsis thaliana)		Gene3D:G3DSA:1.10.30.10,InterPro:IPR009071,PANTHER:PTHR13711,Pfam:PF00505,ProSiteProfiles:PS50118,SMART:SM00398,SUPERFAMILY:SSF47095
Bras_G16778	Bras_G16778	BraspberryS0190:125288-130343	405.359	-0.277233	-1.21187	0.00694919	0.104656	460.254	406.604	494.069	398.551	344.678	327.995		Similar to CPK3: Calcium-dependent protein kinase 3 (Arabidopsis thaliana)	GO:0004672,GO:0004674,GO:0005509,GO:0005524,GO:0006468,GO:0016772	Gene3D:G3DSA:1.10.238.10,Gene3D:G3DSA:1.10.510.10,Gene3D:G3DSA:3.30.200.20,InterPro:IPR000719,InterPro:IPR002048,InterPro:IPR002290,InterPro:IPR008271,InterPro:IPR011009,InterPro:IPR011992,InterPro:IPR017441,InterPro:IPR018247,PANTHER:PTHR24349,PANTHER:PTHR24349:SF23,Pfam:PF00036,Pfam:PF00069,Pfam:PF13499,ProSitePatterns:PS00018,ProSitePatterns:PS00107,ProSitePatterns:PS00108,ProSiteProfiles:PS50…
Bras_G08819	Bras_G08819	BraspberryS0053:661812-666244	1310.48	-0.186471	-1.13798	0.00711148	0.106972	1333.83	1454.44	1417.35	1184.69	1250.32	1222.24		Similar to YMR155W: Uncharacterized membrane protein YMR155W (Saccharomyces cerevisiae (strain ATCC 204508 / S288c))		Gene3D:G3DSA:1.20.1250.20,InterPro:IPR010658,InterPro:IPR016196,PANTHER:PTHR21576,PANTHER:PTHR21576:SF15,Pfam:PF06813,Phobius:CYTOPLASMIC_DOMAIN,Phobius:NON_CYTOPLASMIC_DOMAIN,Phobius:TRANSMEMBRANE,SUPERFAMILY:SSF103473
Bras_G08100	Bras_G08100	BraspberryS0046:273826-284105	17926.4	0.147054	1.10731	0.00715426	0.107486	16627.8	16365.5	17912.6	18309.5	19119.4	19223.5		Similar to RuBisCO large subunit-binding protein subunit beta,chloroplastic (Pisum sativum)	GO:0003723,GO:0005488,GO:0005524,GO:0005737,GO:0006457,GO:0042026,GO:0044267	Coils:Coil,Gene3D:G3DSA:1.10.560.10,Gene3D:G3DSA:1.25.10.10,Gene3D:G3DSA:3.50.7.10,Hamap:MF_00600,InterPro:IPR001313,InterPro:IPR001844,InterPro:IPR002423,InterPro:IPR011989,InterPro:IPR016024,InterPro:IPR018370,InterPro:IPR027409,InterPro:IPR027413,PANTHER:PTHR11353,PANTHER:PTHR11353:SF8,PRINTS:PR00298,Pfam:PF00118,Pfam:PF00806,Phobius:NON_CYTOPLASMIC_DOMAIN,Phobius:SIGNAL_PEPTIDE,Phobius:SIGNAL…
Bras_G00281	Bras_G00281	BraspberryS0001:1608504-1609924	89.4855	-0.347856	-1.27267	0.00721659	0.108292	103.003	67.9894	170.978	61.266	82.3933	51.2827		Similar to CRRSP60: Cysteine-rich repeat secretory protein 60 (Arabidopsis thaliana)		InterPro:IPR002902,PANTHER:PTHR32080,PANTHER:PTHR32080:SF1,Pfam:PF01657,Phobius:NON_CYTOPLASMIC_DOMAIN,Phobius:SIGNAL_PEPTIDE,Phobius:SIGNAL_PEPTIDE_C_REGION,Phobius:SIGNAL_PEPTIDE_H_REGION,Phobius:SIGNAL_PEPTIDE_N_REGION,ProSiteProfiles:PS51473,SignalP_EUK:SignalP-noTM,SignalP_GRAM_NEGATIVE:SignalP-noTM,SignalP_GRAM_POSITIVE:SignalP-TM
Bras_G24780	Bras_G24780	BraspberryS0565:89351-91643	195.87	-0.311811	-1.24126	0.00724789	0.108631	228.171	235.963	211.07	172.835	174.399	152.78		Similar to DOF3.6: Dof zinc finger protein DOF3.6 (Arabidopsis thaliana)	GO:0003677,GO:0006355,GO:0008270	Coils:Coil,InterPro:IPR003851,Pfam:PF02701,ProSiteProfiles:PS50884
Bras_G22244	Bras_G22244	BraspberryS0391:80155-80739	5739.85	0.2027	1.15085	0.00727518	0.10878	4796.82	4988.56	6105.7	6433.57	6454.14	5660.32		Similar to PSBY: Photosystem II core complex proteins psbY,chloroplastic (Spinacia oleracea)	GO:0009523,GO:0015979,GO:0016021,GO:0030145	Hamap:MF_00717,InterPro:IPR009388,Pfam:PF06298,Phobius:CYTOPLASMIC_DOMAIN,Phobius:NON_CYTOPLASMIC_DOMAIN,Phobius:TRANSMEMBRANE,SignalP_GRAM_POSITIVE:SignalP-TM
XLOC_009894			457.81	0.263477	1.20037	0.00726902	0.10878	372.897	421.268	430.394	528.177	538.989	455.134
Bras_G05583	Bras_G05583	BraspberryS0023:1005849-1027279	674.352	-0.279664	-1.21391	0.00735987	0.109783	817.506	882.53	568.356	590.088	611.77	575.862		Similar to heatr5b: HEAT repeat-containing protein 5B (Xenopus tropicalis)	GO:0005488	Gene3D:G3DSA:1.25.10.10,InterPro:IPR011989,InterPro:IPR016024,PANTHER:PTHR21663,Phobius:CYTOPLASMIC_DOMAIN,Phobius:NON_CYTOPLASMIC_DOMAIN,Phobius:SIGNAL_PEPTIDE,Phobius:SIGNAL_PEPTIDE_C_REGION,Phobius:SIGNAL_PEPTIDE_H_REGION,Phobius:SIGNAL_PEPTIDE_N_REGION,Phobius:TRANSMEMBRANE,SUPERFAMILY:SSF48371
Bras_G16780	Bras_G16780	BraspberryS0190:139360-142860	947.841	0.204963	1.15266	0.0073596	0.109783	835.759	918.524	867.863	1067.32	999.705	997.875		Similar to ydiL: Putative membrane peptidase YdiL (Bacillus subtilis (strain 168))	GO:0016020	InterPro:IPR003675,PANTHER:PTHR10794,PANTHER:PTHR10794:SF1,Pfam:PF02517,Phobius:CYTOPLASMIC_DOMAIN,Phobius:NON_CYTOPLASMIC_DOMAIN,Phobius:TRANSMEMBRANE
Bras_G01699	Bras_G01699	BraspberryS0005:168236-168714	141.132	-0.342561	-1.26801	0.00739585	0.110188	183.841	147.977	175.695	139.299	118.784	81.1976		Protein of unknown function		Phobius:NON_CYTOPLASMIC_DOMAIN,Phobius:SIGNAL_PEPTIDE,Phobius:SIGNAL_PEPTIDE_C_REGION,Phobius:SIGNAL_PEPTIDE_H_REGION,Phobius:SIGNAL_PEPTIDE_N_REGION,SignalP_EUK:SignalP-noTM
Bras_G15389	Bras_G15389	BraspberryS0157:306879-309667	660.889	-0.270214	-1.20599	0.00742339	0.110336	851.405	749.217	608.448	518.504	642.667	595.093		Similar to BHLH62: Transcription factor bHLH62 (Arabidopsis thaliana)	GO:0046983	Gene3D:G3DSA:4.10.280.10,InterPro:IPR011598,PANTHER:PTHR12565,PANTHER:PTHR12565:SF7,Pfam:PF00010,ProSiteProfiles:PS50888,SMART:SM00353,SUPERFAMILY:SSF47459
Bras_G04224	Bras_G04224	BraspberryS0015:769421-774144	349.805	-0.270028	-1.20583	0.00741762	0.110336	395.063	413.269	360.824	306.975	309.661	313.038		Similar to FH6: Formin-like protein 6 (Arabidopsis thaliana)	GO:0003779,GO:0016043,GO:0030036	InterPro:IPR003104,InterPro:IPR015425,PANTHER:PTHR23213,Pfam:PF02181,Phobius:CYTOPLASMIC_DOMAIN,Phobius:NON_CYTOPLASMIC_DOMAIN,Phobius:SIGNAL_PEPTIDE,Phobius:SIGNAL_PEPTIDE_C_REGION,Phobius:SIGNAL_PEPTIDE_H_REGION,Phobius:SIGNAL_PEPTIDE_N_REGION,Phobius:TRANSMEMBRANE,ProSiteProfiles:PS51444,SMART:SM00498,SUPERFAMILY:SSF101447,SignalP_EUK:SignalP-noTM,SignalP_GRAM_NEGATIVE:SignalP-noTM,SignalP_GRA…
Bras_G14645	Bras_G14645	BraspberryS0142:17994-23794	1196.18	-0.236607	-1.17822	0.00748247	0.111082	1408.14	1453.11	1065.96	1071.19	1062.19	1116.47		Similar to UKL4: Uridine kinase-like protein 4 (Arabidopsis thaliana)	GO:0004849,GO:0005524,GO:0008152,GO:0016301,GO:0016773	Gene3D:G3DSA:3.40.50.2020,Gene3D:G3DSA:3.40.50.300,InterPro:IPR000764,InterPro:IPR006083,InterPro:IPR026008,InterPro:IPR027417,PANTHER:PTHR10285,PANTHER:PTHR10285:SF6,PRINTS:PR00988,Pfam:PF00485,SUPERFAMILY:SSF52540,SUPERFAMILY:SSF53271,TIGRFAM:TIGR00235
Bras_G24398	Bras_G24398	BraspberryS0532:94685-105867	59.4795	-0.34032	-1.26604	0.00749698	0.111165	76.9264	73.322	82.5413	63.2007	38.4502	22.4362		Similar to APY6: Probable apyrase 6 (Arabidopsis thaliana)	GO:0016787	InterPro:IPR000407,PANTHER:PTHR11782,PANTHER:PTHR11782:SF13,Pfam:PF01150,Phobius:CYTOPLASMIC_DOMAIN,Phobius:NON_CYTOPLASMIC_DOMAIN,Phobius:TRANSMEMBRANE
[truncated: 28,282 more rows]

## Sheet: diff_expr
ID	name	locus	baseMean	log2FoldChange	FoldChange	pvalue	padj	Control-leaves-1	Control-leaves-2	Control-leaves-3	L81-leaves-1	L81-leaves-2	L81-leaves-3	description	Note	Ontology_term	Dbxref
[truncated: 24 more rows]
