# Supplementary material for: Elicitation with Bacillus QV15 reveals a pivotal role of F3H on flavonoid metabolism improving adaptation to biotic stress in blackberry
Source: PLoS One. 2020 May 6;15(5):e0232626. doi: 10.1371/journal.pone.0232626 (PMC7202615; doi:10.1371/journal.pone.0232626)
Supplement: S2 File — (XLSX) [file pone.0232626.s006.xlsx]

## Sheet: raw data
ID	name	locus	baseMean	log2FoldChange	FoldChange	pvalue	padj	Control-fruit-1	Control-fruit-2	Control-fruit-3	L81-fruit-1	L81-fruit-2	L81-fruit-3	description	Note	Ontology_term	Dbxref
Bras_G00001	Bras_G00001	BraspberryS0001:1023-9108	22.6343	-0.0465055	-1.03276	0.731846	0.877163	24.9077	26.9725	19.0322	16.1769	24.5651	24.1516		Similar to EOGT: EGF domain-specific O-linked N-acetylglucosamine transferase (Bos taurus)	GO:0016757	InterPro:IPR007657,PANTHER:PTHR20961,PANTHER:PTHR20961:SF0,Pfam:PF04577,Phobius:NON_CYTOPLASMIC_DOMAIN,Phobius:SIGNAL_PEPTIDE,Phobius:SIGNAL_PEPTIDE_C_REGION,Phobius:SIGNAL_PEPTIDE_H_REGION,Phobius:SIGNAL_PEPTIDE_N_REGION
Bras_G00005	Bras_G00005	BraspberryS0001:14715-21045	150.409	-0.277904	-1.21243	0.0348587	0.168308	155.071	174.284	189.053	106.305	96.2133	181.526		Similar to RMD1: Sporulation protein RMD1 (Saccharomyces cerevisiae (strain ATCC 204508 / S288c))		InterPro:IPR003734,PANTHER:PTHR16255,PANTHER:PTHR16255:SF0,Pfam:PF02582,Phobius:NON_CYTOPLASMIC_DOMAIN,Phobius:SIGNAL_PEPTIDE,Phobius:SIGNAL_PEPTIDE_C_REGION,Phobius:SIGNAL_PEPTIDE_H_REGION,Phobius:SIGNAL_PEPTIDE_N_REGION
Bras_G00006	Bras_G00006	BraspberryS0001:18731-21924	232.167	0.101798	1.07311	0.33168	0.60779	211.314	241.715	214.429	229.942	254.863	240.737		Similar to MINE1: Cell division topological specificity factor homolog,chloroplastic (Arabidopsis thaliana)	GO:0032955,GO:0051301	InterPro:IPR005527,Pfam:PF03776
Bras_G00008	Bras_G00008	BraspberryS0001:26729-28972	12525.7	0.100454	1.07211	0.0223223	0.125086	11876.2	12393.9	11962.4	13000.4	13575.3	12346.1		Similar to EIF-5A2: Eukaryotic translation initiation factor 5A-2 (Nicotiana plumbaginifolia)	GO:0003723,GO:0003746,GO:0006452,GO:0008612,GO:0043022,GO:0045901,GO:0045905	Gene3D:G3DSA:2.30.30.30,Gene3D:G3DSA:2.40.50.140,InterPro:IPR001884,InterPro:IPR008991,InterPro:IPR012340,InterPro:IPR014722,InterPro:IPR019769,InterPro:IPR020189,PANTHER:PTHR11673,PIRSF:PIRSF003025,Pfam:PF01287,ProSitePatterns:PS00302,SUPERFAMILY:SSF50104,SUPERFAMILY:SSF50249,TIGRFAM:TIGR00037
Bras_G00010	Bras_G00010	BraspberryS0001:37122-40257	414.205	-0.025735	-1.018	0.769175	0.897821	396.113	414.962	445.354	417.132	410.442	401.228		Similar to MTH_47: Isopentenyl phosphate kinase (Methanothermobacter thermautotrophicus (strain ATCC 29096 / DSM 1053 / JCM 10044 / NBRC 100330 / Delta H))	GO:0008652	Gene3D:G3DSA:3.40.1160.10,InterPro:IPR001048,PANTHER:PTHR24802,PANTHER:PTHR24802:SF1,Pfam:PF00696,SUPERFAMILY:SSF53633
Bras_G00011	Bras_G00011	BraspberryS0001:42049-45035	242.57	0.230317	1.17309	0.0242501	0.131928	214.528	227.192	216.967	277.317	259.981	259.435		Similar to WRKY3: Probable WRKY transcription factor 3 (Arabidopsis thaliana)	GO:0003700,GO:0006355,GO:0043565	Gene3D:G3DSA:2.20.25.80,InterPro:IPR003657,PANTHER:PTHR31221,PANTHER:PTHR31221:SF0,Pfam:PF03106,ProSiteProfiles:PS50811,SMART:SM00774,SUPERFAMILY:SSF118290
Bras_G00013	Bras_G00013	BraspberryS0001:54005-59571	536.226	-0.101242	-1.0727	0.229078	0.500951	577.699	537.376	558.278	482.995	495.396	565.615		Similar to PAT22: Probable protein S-acyltransferase 22 (Arabidopsis thaliana)	GO:0008270	InterPro:IPR001594,PANTHER:PTHR13433,PANTHER:PTHR13433:SF1,Pfam:PF01529,Phobius:CYTOPLASMIC_DOMAIN,Phobius:NON_CYTOPLASMIC_DOMAIN,Phobius:TRANSMEMBRANE,ProSiteProfiles:PS50216
Bras_G00014	Bras_G00014	BraspberryS0001:60352-61371	92.6601	0.0285884	1.02001	0.826395	0.923952	103.648	86.1046	83.7417	85.5062	97.2368	99.7227		Protein of unknown function		Phobius:CYTOPLASMIC_DOMAIN,Phobius:NON_CYTOPLASMIC_DOMAIN,Phobius:TRANSMEMBRANE
Bras_G00017	Bras_G00017	BraspberryS0001:68382-72750	246.979	0.0651372	1.04618	0.527015	0.761129	248.274	246.902	224.58	270.385	235.415	256.319		Similar to AGO7: Protein argonaute 7 (Arabidopsis thaliana)	GO:0003676,GO:0005515	Gene3D:G3DSA:2.170.260.10,Gene3D:G3DSA:3.30.420.10,Gene3D:G3DSA:3.40.50.2300,InterPro:IPR003100,InterPro:IPR003165,InterPro:IPR012337,InterPro:IPR014811,PANTHER:PTHR22891,PANTHER:PTHR22891:SF0,Pfam:PF02170,Pfam:PF02171,Pfam:PF08699,ProSiteProfiles:PS50821,ProSiteProfiles:PS50822,SMART:SM00949,SMART:SM00950,SUPERFAMILY:SSF101690,SUPERFAMILY:SSF53098
Bras_G00018	Bras_G00018	BraspberryS0001:76062-80592	166.086	-0.10876	-1.0783	0.359148	0.631353	171.944	162.873	190.322	142.125	142.273	186.98		Similar to SPAC2G11.09: Uncharacterized membrane protein C2G11.09 (Schizosaccharomyces pombe (strain 972 / ATCC 24843))	GO:0016020	Coils:Coil,InterPro:IPR003864,PANTHER:PTHR13018,Pfam:PF02714,Pfam:PF13967,Phobius:CYTOPLASMIC_DOMAIN,Phobius:NON_CYTOPLASMIC_DOMAIN,Phobius:TRANSMEMBRANE
Bras_G00019	Bras_G00019	BraspberryS0001:82084-83352	1052.17	-0.0248791	-1.01739	0.7363	0.879431	1078.26	1054	1056.92	1006.43	951.897	1165.51		Similar to RPN6: 26S proteasome non-ATPase regulatory subunit 11 homolog (Arabidopsis thaliana)	GO:0005515	Coils:Coil,Gene3D:G3DSA:1.10.10.10,Gene3D:G3DSA:1.25.40.10,InterPro:IPR000717,InterPro:IPR011990,InterPro:IPR011991,InterPro:IPR013143,PANTHER:PTHR10678,PANTHER:PTHR10678:SF2,Pfam:PF01399,SMART:SM00088,SMART:SM00753,SUPERFAMILY:SSF46785,SUPERFAMILY:SSF48452
Bras_G00020	Bras_G00020	BraspberryS0001:84066-86040	1034.24	0.0301289	1.0211	0.675818	0.848068	955.332	1107.95	1003.63	1080.38	1078.82	979.308		Similar to VTI12: Vesicle transport v-SNARE 12 (Arabidopsis thaliana)	GO:0006886,GO:0016020,GO:0016192	Coils:Coil,Gene3D:G3DSA:1.20.5.110,Gene3D:G3DSA:1.20.58.400,InterPro:IPR007705,InterPro:IPR010989,PANTHER:PTHR21230,PANTHER:PTHR21230:SF14,Pfam:PF05008,Pfam:PF12352,Phobius:CYTOPLASMIC_DOMAIN,Phobius:NON_CYTOPLASMIC_DOMAIN,Phobius:TRANSMEMBRANE,SUPERFAMILY:SSF47661,SUPERFAMILY:SSF58038
Bras_G00023	Bras_G00023	BraspberryS0001:88068-89805	308.697	-0.0217617	-1.0152	0.821477	0.922353	318.176	324.708	290.558	288.872	324.464	305.401		Similar to Myzap: Myocardial zonula adherens protein (Mus musculus)
Bras_G00024	Bras_G00024	BraspberryS0001:90696-95299	1078.25	0.0159151	1.01109	0.81461	0.918365	1092.73	1088.24	1031.55	1162.42	1019.45	1075.14		Similar to splA: Dual specificity protein kinase splA (Dictyostelium discoideum)	GO:0004672,GO:0004674,GO:0005515,GO:0005524,GO:0006468,GO:0009966,GO:0016772	Gene3D:G3DSA:1.10.510.10,Gene3D:G3DSA:1.25.40.20,Gene3D:G3DSA:3.30.200.20,InterPro:IPR000719,InterPro:IPR001245,InterPro:IPR002110,InterPro:IPR002290,InterPro:IPR008271,InterPro:IPR011009,InterPro:IPR016253,InterPro:IPR017441,InterPro:IPR020683,PANTHER:PTHR23257,PANTHER:PTHR23257:SF89,PIRSF:PIRSF000654,PRINTS:PR00109,Pfam:PF07714,Pfam:PF12796,ProSitePatterns:PS00107,ProSitePatterns:PS00108,ProSit…
Bras_G00025	Bras_G00025	BraspberryS0001:95517-97337	1839.33	0.158416	1.11606	0.0120098	0.082955	1751.58	1857.99	1583.48	1959.71	2023.55	1859.67		Similar to At1g26690: Transmembrane emp24 domain-containing protein p24delta9 (Arabidopsis thaliana)	GO:0006810,GO:0016021	InterPro:IPR009038,PANTHER:PTHR22811,PANTHER:PTHR22811:SF14,Pfam:PF01105,Phobius:CYTOPLASMIC_DOMAIN,Phobius:NON_CYTOPLASMIC_DOMAIN,Phobius:SIGNAL_PEPTIDE,Phobius:SIGNAL_PEPTIDE_C_REGION,Phobius:SIGNAL_PEPTIDE_H_REGION,Phobius:SIGNAL_PEPTIDE_N_REGION,Phobius:TRANSMEMBRANE,ProSiteProfiles:PS50866,SignalP_EUK:SignalP-noTM
Bras_G00026	Bras_G00026	BraspberryS0001:99660-105860	309.314	0.00297645	1.00207	0.979794	0.991376	355.94	255.202	317.203	271.54	261.004	394.995		Similar to At1g04910: Uncharacterized protein At1g04910 (Arabidopsis thaliana)		InterPro:IPR019378,InterPro:IPR024709,PANTHER:PTHR31741,PANTHER:PTHR31741:SF0,PIRSF:PIRSF009360,Pfam:PF10250,Phobius:CYTOPLASMIC_DOMAIN,Phobius:NON_CYTOPLASMIC_DOMAIN,Phobius:TRANSMEMBRANE
Bras_G00027	Bras_G00027	BraspberryS0001:103201-107201	42.2757	0.0311247	1.02181	0.824735	0.923567	40.9772	46.6832	36.7956	40.4421	38.8947	49.8614		Similar to RBCMT: Ribulose-1,5 bisphosphate carboxylase/oxygenase large subunit N-methyltransferase,chloroplastic (Nicotiana tabacum)	GO:0005515,GO:0009507,GO:0030785	Gene3D:G3DSA:3.90.1410.10,Gene3D:G3DSA:3.90.1420.10,InterPro:IPR001214,InterPro:IPR011192,InterPro:IPR015353,PANTHER:PTHR13271,PIRSF:PIRSF009328,Pfam:PF00856,Pfam:PF09273,Phobius:NON_CYTOPLASMIC_DOMAIN,Phobius:SIGNAL_PEPTIDE,Phobius:SIGNAL_PEPTIDE_C_REGION,Phobius:SIGNAL_PEPTIDE_H_REGION,Phobius:SIGNAL_PEPTIDE_N_REGION,ProSiteProfiles:PS51583,SMART:SM00317,SUPERFAMILY:SSF81822,SUPERFAMILY:SSF82199
Bras_G00034	Bras_G00034	BraspberryS0001:172317-173932	334.676	0.246324	1.18618	0.0157996	0.0999929	277.199	298.773	327.354	362.824	421.701	320.203		Similar to PIN4: Peptidyl-prolyl cis-trans isomerase NIMA-interacting 4 (Bos taurus)	GO:0016853	Gene3D:G3DSA:3.10.50.40,InterPro:IPR000297,InterPro:IPR023058,PANTHER:PTHR10657,PANTHER:PTHR10657:SF3,Pfam:PF00639,ProSitePatterns:PS01096,ProSiteProfiles:PS50198,SUPERFAMILY:SSF54534
Bras_G00039	Bras_G00039	BraspberryS0001:202899-204931	104.605	0.0937388	1.06713	0.460037	0.713962	93.2032	95.4413	111.656	114.393	105.425	107.514		Similar to PUMP3: Mitochondrial uncoupling protein 3 (Arabidopsis thaliana)	GO:0055085	Gene3D:G3DSA:1.50.40.10,InterPro:IPR002067,InterPro:IPR018108,InterPro:IPR023395,PANTHER:PTHR24089,PANTHER:PTHR24089:SF80,PRINTS:PR00926,Pfam:PF00153,Phobius:NON_CYTOPLASMIC_DOMAIN,Phobius:SIGNAL_PEPTIDE,Phobius:SIGNAL_PEPTIDE_C_REGION,Phobius:SIGNAL_PEPTIDE_H_REGION,Phobius:SIGNAL_PEPTIDE_N_REGION,ProSiteProfiles:PS50920,SUPERFAMILY:SSF103506
Bras_G00040	Bras_G00040	BraspberryS0001:205655-212082	425.887	-0.106005	-1.07624	0.281903	0.560098	452.357	444.009	439.009	373.223	358.241	488.485		Similar to APC2: Anaphase-promoting complex subunit 2 (Arabidopsis thaliana)	GO:0006511,GO:0031461,GO:0031625	Gene3D:G3DSA:1.10.10.10,Gene3D:G3DSA:4.10.1030.10,InterPro:IPR001373,InterPro:IPR011991,InterPro:IPR014786,InterPro:IPR016158,PANTHER:PTHR11932,PANTHER:PTHR11932:SF1,Pfam:PF00888,Pfam:PF08672,ProSiteProfiles:PS50069,SMART:SM00182,SMART:SM01013,SUPERFAMILY:SSF46785,SUPERFAMILY:SSF75632
Bras_G00042	Bras_G00042	BraspberryS0001:218016-226448	753.968	-0.0858993	-1.06135	0.241732	0.516634	752.856	794.652	790.471	690.983	729.788	765.06		Similar to ccar1: Cell division cycle and apoptosis regulator protein 1 (Xenopus laevis)	GO:0005509,GO:0006915	Coils:Coil,Gene3D:G3DSA:1.10.238.10,InterPro:IPR002048,InterPro:IPR011992,InterPro:IPR025224,InterPro:IPR025954,PANTHER:PTHR14304,PANTHER:PTHR14304:SF2,Pfam:PF14443,ProSiteProfiles:PS50222,SUPERFAMILY:SSF47473
Bras_G00044	Bras_G00044	BraspberryS0001:230104-231352	402.908	-0.653081	-1.57252	1.0556e-12	1.51069e-10	499.762	509.366	502.45	299.272	334.699	271.9		Similar to NAC029: NAC transcription factor 29 (Arabidopsis thaliana)	GO:0003677,GO:0006355	InterPro:IPR003441,PANTHER:PTHR31719,Pfam:PF02365,ProSiteProfiles:PS51005,SUPERFAMILY:SSF101941
Bras_G00045	Bras_G00045	BraspberryS0001:232163-235638	774.818	-0.109984	-1.07922	0.147186	0.395085	817.938	738.632	865.331	763.778	708.294	754.932		Similar to CYP704B1: Cytochrome P450 704B1 (Arabidopsis thaliana)	GO:0005506,GO:0009055,GO:0016705,GO:0020037,GO:0055114	Coils:Coil,Gene3D:G3DSA:1.10.630.10,InterPro:IPR001128,InterPro:IPR002401,PANTHER:PTHR24296,PANTHER:PTHR24296:SF0,PRINTS:PR00385,PRINTS:PR00463,Pfam:PF00067,Phobius:CYTOPLASMIC_DOMAIN,Phobius:NON_CYTOPLASMIC_DOMAIN,Phobius:TRANSMEMBRANE,SUPERFAMILY:SSF48264
Bras_G00048	Bras_G00048	BraspberryS0001:239092-241651	260.455	0.0827006	1.059	0.427173	0.690382	256.309	229.267	267.72	292.339	276.357	240.737		Similar to rps7: 30S ribosomal protein S7 (Methanocorpusculum labreanum (strain ATCC 43576 / DSM 4855 / Z))		InterPro:IPR006760,Pfam:PF04667
Bras_G00049	Bras_G00049	BraspberryS0001:242034-244409	50.7656	0.191541	1.14198	0.171298	0.429682	40.1738	56.0199	38.0644	47.3751	61.4127	61.5476		Similar to METTL7A: Methyltransferase-like protein 7A (Homo sapiens)	GO:0008152,GO:0008168	Gene3D:G3DSA:3.40.50.150,InterPro:IPR013216,PANTHER:PTHR10108,PANTHER:PTHR10108:SF283,Pfam:PF08241,SUPERFAMILY:SSF53335
Bras_G00050	Bras_G00050	BraspberryS0001:246447-250195	641.072	0.0243383	1.01701	0.745307	0.88422	642.78	621.406	640.751	654.007	650.975	636.511		Similar to SEC5: Exocyst complex component SEC5 (Saccharomyces cerevisiae (strain ATCC 204508 / S288c))	GO:0005515,GO:0008270	Gene3D:G3DSA:3.30.40.10,InterPro:IPR001841,InterPro:IPR013083,PANTHER:PTHR31150,PANTHER:PTHR31150:SF0,ProSiteProfiles:PS50089,SUPERFAMILY:SSF57850
Bras_G00051	Bras_G00051	BraspberryS0001:260036-262159	12630.2	0.224255	1.16817	7.42207e-05	0.00170641	11306.5	12125.2	11385.1	14317.7	14465.8	12181		Similar to EXPA1: Expansin-A1 (Arabidopsis thaliana)	GO:0005576,GO:0009664	Gene3D:G3DSA:2.40.40.10,Gene3D:G3DSA:2.60.40.760,InterPro:IPR002963,InterPro:IPR007112,InterPro:IPR007117,InterPro:IPR007118,InterPro:IPR009009,InterPro:IPR014733,PANTHER:PTHR31867,PANTHER:PTHR31867:SF0,PRINTS:PR01225,PRINTS:PR01226,Pfam:PF01357,Pfam:PF03330,Phobius:CYTOPLASMIC_DOMAIN,Phobius:NON_CYTOPLASMIC_DOMAIN,Phobius:TRANSMEMBRANE,ProSiteProfiles:PS50842,ProSiteProfiles:PS50843,SMART:SM0083…
Bras_G00052	Bras_G00052	BraspberryS0001:265602-270061	140.977	-0.20845	-1.15545	0.0793909	0.276535	165.516	156.648	139.569	127.104	126.92	130.107		Similar to FBP24: MADS-box protein FBP24 (Petunia hybrida)	GO:0003677,GO:0046983	Coils:Coil,InterPro:IPR002100,PANTHER:PTHR11945,PANTHER:PTHR11945:SF111,PRINTS:PR00404,Pfam:PF00319,ProSiteProfiles:PS50066,SMART:SM00432,SUPERFAMILY:SSF55455
Bras_G00059	Bras_G00059	BraspberryS0001:306810-307454	270.659	0.121668	1.08799	0.24474	0.520235	243.453	268.688	258.838	265.763	328.558	258.656		Similar to At3g19950: E3 ubiquitin-protein ligase RING1-like (Arabidopsis thaliana)	GO:0005515,GO:0008270	Gene3D:G3DSA:3.30.40.10,InterPro:IPR001841,InterPro:IPR013083,PANTHER:PTHR22763,Pfam:PF13639,ProSiteProfiles:PS50089,SMART:SM00184,SUPERFAMILY:SSF57850
Bras_G00061	Bras_G00061	BraspberryS0001:318520-320676	32.2883	-0.226692	-1.17015	0.102245	0.320898	45.7981	29.0473	40.602	24.2653	17.4003	36.6169		Similar to RNS3: Ribonuclease 3 (Arabidopsis thaliana)	GO:0003723,GO:0033897	Gene3D:G3DSA:3.90.730.10,InterPro:IPR001568,InterPro:IPR018188,PANTHER:PTHR11240,Pfam:PF00445,Phobius:NON_CYTOPLASMIC_DOMAIN,Phobius:SIGNAL_PEPTIDE,Phobius:SIGNAL_PEPTIDE_C_REGION,Phobius:SIGNAL_PEPTIDE_H_REGION,Phobius:SIGNAL_PEPTIDE_N_REGION,ProSitePatterns:PS00530,ProSitePatterns:PS00531,SUPERFAMILY:SSF55895
Bras_G00066	Bras_G00066	BraspberryS0001:334352-338638	1524.29	-0.158188	-1.11588	0.0158032	0.0999929	1688.91	1502.16	1649.46	1420.1	1351.08	1534.02		Similar to APY6: Probable apyrase 6 (Arabidopsis thaliana)	GO:0016787	InterPro:IPR000407,PANTHER:PTHR11782,PANTHER:PTHR11782:SF13,Pfam:PF01150,Phobius:CYTOPLASMIC_DOMAIN,Phobius:NON_CYTOPLASMIC_DOMAIN,Phobius:TRANSMEMBRANE
Bras_G00067	Bras_G00067	BraspberryS0001:339399-342898	688.303	-0.174473	-1.12855	0.0216396	0.122543	748.036	746.932	701.654	677.117	649.951	606.127		Similar to SUD1: Probable E3 ubiquitin ligase SUD1 (Arabidopsis thaliana)	GO:0008270	Gene3D:G3DSA:3.30.40.10,InterPro:IPR011016,InterPro:IPR013083,InterPro:IPR022143,PANTHER:PTHR23012,Pfam:PF12428,Pfam:PF12906,Phobius:CYTOPLASMIC_DOMAIN,Phobius:NON_CYTOPLASMIC_DOMAIN,Phobius:TRANSMEMBRANE,ProSiteProfiles:PS51292,SMART:SM00744,SUPERFAMILY:SSF57850
Bras_G00072	Bras_G00072	BraspberryS0001:355294-359410	288.901	0.0689062	1.04892	0.503794	0.747533	252.291	328.857	261.376	299.272	294.781	296.831		Similar to SRCAP: Helicase SRCAP (Homo sapiens)	GO:0003735,GO:0005622,GO:0005840,GO:0006412	Coils:Coil,InterPro:IPR008195,InterPro:IPR012870,PANTHER:PTHR10759,PANTHER:PTHR10759:SF1,Pfam:PF07891,Phobius:CYTOPLASMIC_DOMAIN,Phobius:NON_CYTOPLASMIC_DOMAIN,Phobius:TRANSMEMBRANE
Bras_G00073	Bras_G00073	BraspberryS0001:362004-363621	6547.34	0.133279	1.09678	0.00839914	0.0648756	6211.67	6414.28	6071.27	7066.97	7178.12	6341.74		Similar to RPL34A: 60S ribosomal protein L34-1 (Arabidopsis thaliana)	GO:0003735,GO:0005622,GO:0005840,GO:0006412	InterPro:IPR008195,InterPro:IPR018065,PANTHER:PTHR10759,PRINTS:PR01250,Pfam:PF01199,ProSitePatterns:PS01145
Bras_G00076	Bras_G00076	BraspberryS0001:370244-373821	70.9918	0.176026	1.12977	0.193352	0.458793	69.0989	62.2443	60.903	69.3294	88.0249	76.3502		Similar to ydiL: Putative membrane peptidase YdiL (Bacillus subtilis (strain 168))	GO:0016020	InterPro:IPR003675,Pfam:PF02517,Phobius:CYTOPLASMIC_DOMAIN,Phobius:NON_CYTOPLASMIC_DOMAIN,Phobius:SIGNAL_PEPTIDE,Phobius:SIGNAL_PEPTIDE_C_REGION,Phobius:SIGNAL_PEPTIDE_H_REGION,Phobius:SIGNAL_PEPTIDE_N_REGION,Phobius:TRANSMEMBRANE
Bras_G00077	Bras_G00077	BraspberryS0001:377005-382119	5913.49	0.0357942	1.02512	0.399763	0.668301	5718.33	5928.77	5866.99	6158.76	5947.82	5860.27		Similar to At1g26850: Probable methyltransferase PMT2 (Arabidopsis thaliana)	GO:0008168	Gene3D:G3DSA:3.40.50.150,InterPro:IPR004159,PANTHER:PTHR31608,PANTHER:PTHR31608:SF0,Pfam:PF03141,Phobius:CYTOPLASMIC_DOMAIN,Phobius:NON_CYTOPLASMIC_DOMAIN,Phobius:TRANSMEMBRANE,SUPERFAMILY:SSF53335
Bras_G00079	Bras_G00079	BraspberryS0001:396153-398617	294.369	0.116883	1.08439	0.233725	0.507321	286.841	297.735	255.032	307.36	322.417	296.831		Similar to ORC6: Origin recognition complex subunit 6 (Arabidopsis thaliana)	GO:0003677,GO:0005664,GO:0006260	InterPro:IPR008721,PANTHER:PTHR13394,PANTHER:PTHR13394:SF0,Pfam:PF05460
Bras_G00080	Bras_G00080	BraspberryS0001:398895-404034	420.654	0.0229249	1.01602	0.792668	0.908547	417.807	417.037	416.171	399.799	452.407	420.705		Similar to DDB_G0276861: FAM203 family protein DDB_G0276861 (Dictyostelium discoideum)	GO:0005488	Gene3D:G3DSA:1.25.10.10,InterPro:IPR007205,InterPro:IPR007206,InterPro:IPR011989,InterPro:IPR016024,PANTHER:PTHR13387,PANTHER:PTHR13387:SF9,Pfam:PF04063,Pfam:PF04064,SUPERFAMILY:SSF48371
Bras_G00081	Bras_G00081	BraspberryS0001:400586-405794	84.5349	-0.0451694	-1.0318	0.745923	0.884703	86.7753	71.581	104.043	78.5733	50.1537	116.083		Similar to tbpB: Transferrin-binding protein 2 (Neisseria meningitidis serogroup B)		InterPro:IPR006852,PANTHER:PTHR12956,PANTHER:PTHR12956:SF11,Pfam:PF04765,Phobius:CYTOPLASMIC_DOMAIN,Phobius:NON_CYTOPLASMIC_DOMAIN,Phobius:TRANSMEMBRANE
Bras_G00082	Bras_G00082	BraspberryS0001:406597-411169	965.139	-0.0109521	-1.00762	0.872209	0.945716	934.442	1018.73	955.417	926.702	991.816	963.726		Similar to Hdhd3: Haloacid dehalogenase-like hydrolase domain-containing protein 3 (Mus musculus)	GO:0008152,GO:0008967,GO:0016787	Gene3D:G3DSA:3.40.50.1000,InterPro:IPR005833,InterPro:IPR006439,InterPro:IPR011949,InterPro:IPR023214,PANTHER:PTHR12725,PANTHER:PTHR12725:SF5,PRINTS:PR00413,Pfam:PF13419,SUPERFAMILY:SSF56784,TIGRFAM:TIGR01549,TIGRFAM:TIGR02252
Bras_G00083	Bras_G00083	BraspberryS0001:412131-414779	309.84	-0.0616213	-1.04364	0.526439	0.761129	316.569	326.783	307.053	331.625	298.875	278.133		Similar to mog1: Probable ran guanine nucleotide release factor (Dictyostelium discoideum)		Gene3D:G3DSA:3.40.1000.10,InterPro:IPR007681,InterPro:IPR016123,PANTHER:PTHR15837,PANTHER:PTHR15837:SF0,Pfam:PF04603,SUPERFAMILY:SSF55724
Bras_G00084	Bras_G00084	BraspberryS0001:422274-423536	416.331	0.167395	1.12303	0.0691951	0.255017	405.755	395.251	364.149	405.577	496.42	430.833		Similar to TCP14: Transcription factor TCP14 (Arabidopsis thaliana)		InterPro:IPR005333,InterPro:IPR017887,PANTHER:PTHR31072,Pfam:PF03634,ProSiteProfiles:PS51369
Bras_G00086	Bras_G00086	BraspberryS0001:430641-439872	808.109	-0.179466	-1.13246	0.0161349	0.101473	895.875	817.475	875.481	746.446	706.246	807.131		Similar to HERC1: Probable E3 ubiquitin-protein ligase HERC1 (Homo sapiens)	GO:0046872	Coils:Coil,Gene3D:G3DSA:2.130.10.30,Gene3D:G3DSA:2.30.29.30,Gene3D:G3DSA:3.30.40.10,InterPro:IPR000306,InterPro:IPR000408,InterPro:IPR009091,InterPro:IPR011011,InterPro:IPR011993,InterPro:IPR013083,InterPro:IPR013591,InterPro:IPR017455,PANTHER:PTHR22870,PANTHER:PTHR22870:SF90,PRINTS:PR00633,Pfam:PF00415,Pfam:PF01363,Pfam:PF08381,Pfam:PF13713,ProSitePatterns:PS00626,ProSiteProfiles:PS50012,ProSite…
Bras_G00088	Bras_G00088	BraspberryS0001:442483-444472	801.855	0.212533	1.15872	0.0040658	0.0386175	754.463	683.65	775.245	900.126	871.037	826.608		Similar to Snaclec A14 (Macrovipera lebetina)		SignalP_GRAM_POSITIVE:SignalP-TM
Bras_G00089	Bras_G00089	BraspberryS0001:450760-451302	3588.05	0.284927	1.21835	3.49558e-06	0.000130566	3138.38	3380.9	3126.36	3930.97	4356.21	3595.47		Similar to mdtC: Multidrug resistance protein MdtC (Xenorhabdus bovienii (strain SS-2004))		Coils:Coil
Bras_G00090	Bras_G00090	BraspberryS0001:460101-464840	4195.78	-0.0309976	-1.02172	0.547546	0.773188	4249.58	4311.46	4159.17	4367.75	4233.38	3853.35		Similar to SKIP11: F-box/kelch-repeat protein SKIP11 (Arabidopsis thaliana)	GO:0005515	Gene3D:G3DSA:2.130.10.80,InterPro:IPR006652,InterPro:IPR015916,PANTHER:PTHR24413,PANTHER:PTHR24413:SF45,Pfam:PF01344,Phobius:CYTOPLASMIC_DOMAIN,Phobius:NON_CYTOPLASMIC_DOMAIN,Phobius:TRANSMEMBRANE,SMART:SM00612,SUPERFAMILY:SSF117281
Bras_G00091	Bras_G00091	BraspberryS0001:475401-478459	4989.45	-0.0327486	-1.02296	0.473423	0.726592	4863.44	5137.23	5147.58	4781.42	5080.88	4926.15		Similar to ppi: Probable peptidyl-prolyl cis-trans isomerase (Brucella suis biovar 1 (strain 1330))	GO:0003755,GO:0006457	Gene3D:G3DSA:2.40.100.10,InterPro:IPR002130,PANTHER:PTHR11071,PANTHER:PTHR11071:SF17,PRINTS:PR00153,Pfam:PF00160,Phobius:NON_CYTOPLASMIC_DOMAIN,Phobius:SIGNAL_PEPTIDE,Phobius:SIGNAL_PEPTIDE_C_REGION,Phobius:SIGNAL_PEPTIDE_H_REGION,Phobius:SIGNAL_PEPTIDE_N_REGION,ProSiteProfiles:PS50072,SUPERFAMILY:SSF50891,SignalP_EUK:SignalP-noTM,SignalP_GRAM_NEGATIVE:SignalP-noTM,SignalP_GRAM_POSITIVE:SignalP-TM
Bras_G00092	Bras_G00092	BraspberryS0001:484384-485021	253.582	-0.118052	-1.08527	0.247303	0.523499	254.702	264.538	280.408	235.72	228.251	257.877		Similar to BHLH135: Transcription factor bHLH135 (Arabidopsis thaliana)	GO:0046983	Coils:Coil,Gene3D:G3DSA:4.10.280.10,InterPro:IPR011598,Pfam:PF00010,ProSiteProfiles:PS50888,SUPERFAMILY:SSF47459
Bras_G00093	Bras_G00093	BraspberryS0001:487148-489479	683.925	-0.0803801	-1.0573	0.293103	0.569527	674.919	694.024	746.062	660.94	694.987	632.616		Similar to vip1: Protein vip1 (Schizosaccharomyces pombe (strain 972 / ATCC 24843))	GO:0000166,GO:0003676	Gene3D:G3DSA:3.30.70.330,InterPro:IPR000504,InterPro:IPR012677,Pfam:PF14259,ProSiteProfiles:PS50102,SMART:SM00360,SUPERFAMILY:SSF54928
Bras_G00094	Bras_G00094	BraspberryS0001:489688-495609	682.105	-0.156837	-1.11484	0.058626	0.229477	754.463	668.089	749.869	583.522	625.386	711.303		Similar to SUC3: Sucrose transport protein SUC3 (Arabidopsis thaliana)	GO:0016021,GO:0055085	Gene3D:G3DSA:1.20.1250.20,InterPro:IPR011701,InterPro:IPR016196,PANTHER:PTHR19432,PANTHER:PTHR19432:SF2,Pfam:PF07690,Phobius:CYTOPLASMIC_DOMAIN,Phobius:NON_CYTOPLASMIC_DOMAIN,Phobius:TRANSMEMBRANE,SUPERFAMILY:SSF103473
Bras_G00095	Bras_G00095	BraspberryS0001:499395-502331	1677.25	0.117189	1.08462	0.0428145	0.190474	1579.63	1656.74	1584.75	1695.1	1719.56	1827.73		Similar to ATHB-13: Homeobox-leucine zipper protein ATHB-13 (Arabidopsis thaliana)	GO:0000976,GO:0003677,GO:0003700,GO:0005634,GO:0006355,GO:0043565	Coils:Coil,Gene3D:G3DSA:1.10.10.60,InterPro:IPR000047,InterPro:IPR001356,InterPro:IPR003106,InterPro:IPR009057,InterPro:IPR017970,PANTHER:PTHR24326,PANTHER:PTHR24326:SF74,PRINTS:PR00031,Pfam:PF00046,Pfam:PF02183,ProSitePatterns:PS00027,ProSiteProfiles:PS50071,SMART:SM00389,SUPERFAMILY:SSF46689
Bras_G00096	Bras_G00096	BraspberryS0001:503841-504413	77.6575	0.135864	1.09875	0.315453	0.592101	65.0815	70.5435	79.9352	88.9727	95.1897	66.2221		Similar to MIMI_R637: Putative F-box protein R637 (Acanthamoeba polyphaga mimivirus)		InterPro:IPR001395,InterPro:IPR005182,PANTHER:PTHR11732,PANTHER:PTHR11732:SF74,Pfam:PF03703,Phobius:CYTOPLASMIC_DOMAIN,Phobius:NON_CYTOPLASMIC_DOMAIN,Phobius:TRANSMEMBRANE,SignalP_GRAM_POSITIVE:SignalP-TM
Bras_G00097	Bras_G00097	BraspberryS0001:515659-521428	2628.74	-0.0758048	-1.05395	0.151585	0.401201	2684.41	2774.02	2645.48	2532.83	2446.27	2689.4		Similar to mybl2: Myb-related protein B (Xenopus laevis)	GO:0003677,GO:0003682	Gene3D:G3DSA:1.10.10.60,InterPro:IPR001005,InterPro:IPR009057,InterPro:IPR017930,PANTHER:PTHR10641,Pfam:PF13921,ProSiteProfiles:PS51294,SMART:SM00717,SUPERFAMILY:SSF46689
Bras_G00098	Bras_G00098	BraspberryS0001:522605-525165	5230.22	0.00443343	1.00308	0.924423	0.970282	5229.82	5278.32	5151.38	5530.17	5171.98	5019.64		Similar to UTR3: UDP-galactose/UDP-glucose transporter 3 (Arabidopsis thaliana)	GO:0055085	InterPro:IPR013657,PANTHER:PTHR10778,PANTHER:PTHR10778:SF10,Pfam:PF08449,Phobius:CYTOPLASMIC_DOMAIN,Phobius:NON_CYTOPLASMIC_DOMAIN,Phobius:TRANSMEMBRANE
Bras_G00099	Bras_G00099	BraspberryS0001:532537-537046	2638.23	-0.137957	-1.10035	0.0059657	0.050719	2757.53	2815.52	2729.22	2539.77	2569.1	2418.28		Similar to APK2B: Protein kinase 2B,chloroplastic (Arabidopsis thaliana)	GO:0004672,GO:0004674,GO:0005524,GO:0006468,GO:0016772	Gene3D:G3DSA:1.10.510.10,Gene3D:G3DSA:3.30.200.20,InterPro:IPR000719,InterPro:IPR001245,InterPro:IPR008271,InterPro:IPR011009,InterPro:IPR017441,PANTHER:PTHR24420,PANTHER:PTHR24420:SF221,Pfam:PF07714,ProSitePatterns:PS00107,ProSitePatterns:PS00108,ProSiteProfiles:PS50011,SUPERFAMILY:SSF56112
Bras_G00105	Bras_G00105	BraspberryS0001:563824-568087	525.167	-0.017881	-1.01247	0.825594	0.923752	544.756	497.954	543.052	531.525	514.843	518.87		Similar to IQD31: Protein IQ-DOMAIN 31 (Arabidopsis thaliana)	GO:0005515	InterPro:IPR000048,InterPro:IPR025064,PANTHER:PTHR13140,PANTHER:PTHR13140:SF169,Pfam:PF00612,Pfam:PF13178,ProSiteProfiles:PS50096,SMART:SM00015
Bras_G00107	Bras_G00107	BraspberryS0001:569857-576433	2951.95	-0.162833	-1.11948	0.191536	0.456597	3315.94	2867.39	3356.01	2595.23	2291.72	3285.4		Similar to UBC2: Ubiquitin-conjugating enzyme E2 2 (Medicago sativa)	GO:0016881	Gene3D:G3DSA:3.10.110.10,InterPro:IPR000608,InterPro:IPR016135,InterPro:IPR023313,PANTHER:PTHR24067,PANTHER:PTHR24067:SF26,Pfam:PF00179,ProSitePatterns:PS00183,ProSiteProfiles:PS50127,SMART:SM00212,SUPERFAMILY:SSF54495
Bras_G00108	Bras_G00108	BraspberryS0001:569984-574369	94.9185	-0.131226	-1.09522	0.218517	0.488804	138.198	63.2817	157.333	62.3964	33.777	114.525		Similar to At1g14390: Probable LRR receptor-like serine/threonine-protein kinase At1g14390 (Arabidopsis thaliana)	GO:0004672,GO:0005515,GO:0005524,GO:0006468,GO:0016772	Coils:Coil,Gene3D:G3DSA:1.10.510.10,Gene3D:G3DSA:2.60.120.200,Gene3D:G3DSA:3.30.200.20,Gene3D:G3DSA:3.80.10.10,InterPro:IPR000719,InterPro:IPR001245,InterPro:IPR001611,InterPro:IPR011009,InterPro:IPR013320,PANTHER:PTHR24420,PANTHER:PTHR24420:SF243,Pfam:PF00560,Pfam:PF07714,Phobius:CYTOPLASMIC_DOMAIN,Phobius:NON_CYTOPLASMIC_DOMAIN,Phobius:SIGNAL_PEPTIDE,Phobius:SIGNAL_PEPTIDE_C_REGION,Phobius:SIGN…
Bras_G00109	Bras_G00109	BraspberryS0001:580363-587645	3879.07	-0.058704	-1.04153	0.215355	0.485054	4096.92	3787.57	3994.22	3859.33	3732.87	3803.49		Similar to CBSCBS2: SNF1-related protein kinase regulatory subunit gamma-1-like (Arabidopsis thaliana)	GO:0005515	Gene3D:G3DSA:3.10.580.10,InterPro:IPR000644,PANTHER:PTHR13780,Pfam:PF00571,Phobius:CYTOPLASMIC_DOMAIN,Phobius:NON_CYTOPLASMIC_DOMAIN,Phobius:TRANSMEMBRANE,ProSiteProfiles:PS51371,SMART:SM00116,SUPERFAMILY:SSF54631
Bras_G00112	Bras_G00112	BraspberryS0001:603361-606214	359.98	0.0323415	1.02267	0.726874	0.874774	370.402	367.241	327.354	369.757	344.935	380.193		Similar to WHY1: Single-stranded DNA-binding protein WHY1,chloroplastic (Arabidopsis thaliana)	GO:0003677,GO:0006355	Gene3D:G3DSA:2.30.31.10,InterPro:IPR009044,InterPro:IPR013742,PANTHER:PTHR31745,Pfam:PF08536,SUPERFAMILY:SSF54447
Bras_G00113	Bras_G00113	BraspberryS0001:606283-609904	86.1332	-0.0146146	-1.01018	0.913009	0.964471	94.0066	95.4413	71.0536	69.3294	88.0249	98.9436		Similar to HEXBP: DNA-binding protein HEXBP (Leishmania major)	GO:0003676,GO:0008270	Gene3D:G3DSA:4.10.60.10,InterPro:IPR001878,PANTHER:PTHR23002,PANTHER:PTHR23002:SF33,ProSiteProfiles:PS50158,SMART:SM00343,SUPERFAMILY:SSF57756
Bras_G00114	Bras_G00114	BraspberryS0001:610948-614970	1701.23	0.0132091	1.0092	0.836784	0.928812	1703.37	1670.22	1710.36	1616.53	1625.39	1881.49		Similar to pnp: Polyribonucleotide nucleotidyltransferase (Synechococcus sp. (strain CC9311))		InterPro:IPR012458,Pfam:PF07889,Phobius:NON_CYTOPLASMIC_DOMAIN,Phobius:SIGNAL_PEPTIDE,Phobius:SIGNAL_PEPTIDE_C_REGION,Phobius:SIGNAL_PEPTIDE_H_REGION,Phobius:SIGNAL_PEPTIDE_N_REGION
Bras_G00117	Bras_G00117	BraspberryS0001:623242-631749	1297.96	-0.155843	-1.11407	0.013806	0.0912273	1327.34	1426.43	1365.24	1216.73	1168.89	1283.15		Similar to AMY3: Alpha-amylase 3,chloroplastic (Arabidopsis thaliana)	GO:0003824,GO:0004556,GO:0005509,GO:0005975,GO:0043169	Gene3D:G3DSA:2.60.40.1180,Gene3D:G3DSA:3.20.20.80,InterPro:IPR006047,InterPro:IPR006589,InterPro:IPR012850,InterPro:IPR013780,InterPro:IPR013781,InterPro:IPR015902,InterPro:IPR017853,PANTHER:PTHR10357,PANTHER:PTHR10357:SF9,Pfam:PF00128,Pfam:PF07821,SMART:SM00642,SMART:SM00810,SUPERFAMILY:SSF51011,SUPERFAMILY:SSF51445
Bras_G00118	Bras_G00118	BraspberryS0001:632470-635380	5422.17	0.11855	1.08564	0.00971524	0.0715007	5201.7	5219.19	5153.92	5723.14	5871.06	5363.99		Similar to Mitochondrial outer membrane protein porin of 36 kDa (Solanum tuberosum)	GO:0005741,GO:0006820,GO:0008308,GO:0044070,GO:0055085	Gene3D:G3DSA:2.40.160.10,InterPro:IPR001925,InterPro:IPR023614,InterPro:IPR027246,PANTHER:PTHR11743,PANTHER:PTHR11743:SF14,Pfam:PF01459,ProSitePatterns:PS00558
Bras_G00119	Bras_G00119	BraspberryS0001:636167-638426	5515.4	-0.0879749	-1.06288	0.0470607	0.202026	5568.08	5765.9	5727.42	5547.5	5311.18	5172.34		Similar to HIR2: Hypersensitive-induced response protein 2 (Arabidopsis thaliana)	GO:0016020	InterPro:IPR001107,InterPro:IPR001972,PANTHER:PTHR10264,PANTHER:PTHR10264:SF25,Pfam:PF01145,SMART:SM00244,SUPERFAMILY:SSF117892
Bras_G00120	Bras_G00120	BraspberryS0001:642607-646630	3544.81	0.00335412	1.00233	0.942462	0.977218	3479.05	3612.24	3528.57	3615.53	3584.46	3449		Similar to aceF: Dihydrolipoyllysine-residue acetyltransferase component of pyruvate dehydrogenase complex (Haemophilus influenzae (strain ATCC 51907 / DSM 11121 / KW20 / Rd))		InterPro:IPR009770,PANTHER:PTHR31136,Pfam:PF07063,SignalP_GRAM_POSITIVE:SignalP-TM
Bras_G00121	Bras_G00121	BraspberryS0001:645787-649971	511.867	-0.100217	-1.07193	0.242869	0.518248	538.329	484.468	573.504	510.726	458.548	505.625		Similar to At5g15080: Probable receptor-like protein kinase At5g15080 (Arabidopsis thaliana)	GO:0004672,GO:0004674,GO:0005524,GO:0006468,GO:0016772	Gene3D:G3DSA:1.10.510.10,Gene3D:G3DSA:2.60.120.200,Gene3D:G3DSA:3.30.200.20,InterPro:IPR000719,InterPro:IPR008271,InterPro:IPR011009,InterPro:IPR013320,InterPro:IPR017441,PANTHER:PTHR24420,PANTHER:PTHR24420:SF339,Pfam:PF00069,ProSitePatterns:PS00107,ProSitePatterns:PS00108,ProSiteProfiles:PS50011,SUPERFAMILY:SSF56112
Bras_G00122	Bras_G00122	BraspberryS0001:652137-658034	1266.68	-0.272885	-1.20822	0.000404469	0.00672548	1406.89	1334.1	1454.06	1103.49	1002.05	1299.51		Similar to yhaM: 3'-5' exoribonuclease YhaM (Bacillus pumilus (strain SAFR-032))
Bras_G00123	Bras_G00123	BraspberryS0001:660728-664304	1412.95	-0.108913	-1.07842	0.0708012	0.25829	1485.63	1524.99	1393.16	1379.65	1348.01	1346.26		Similar to TLP1: Protein TWIN LOV 1 (Arabidopsis thaliana)	GO:0000155,GO:0000160,GO:0004871,GO:0007165	Gene3D:G3DSA:3.30.450.20,InterPro:IPR000014,InterPro:IPR000700,InterPro:IPR001610,PANTHER:PTHR23244,PANTHER:PTHR23244:SF1,Pfam:PF13426,ProSiteProfiles:PS50112,ProSiteProfiles:PS50113,SMART:SM00086,SMART:SM00091,SUPERFAMILY:SSF55785,TIGRFAM:TIGR00229
Bras_G00127	Bras_G00127	BraspberryS0001:686191-687786	38.7384	-0.139444	-1.10148	0.321362	0.597459	44.9946	36.3092	46.9461	26.5763	37.8712	39.7333		Similar to PCMP-H14: Putative pentatricopeptide repeat-containing protein At5g40405 (Arabidopsis thaliana)		InterPro:IPR002885,PANTHER:PTHR24015,PANTHER:PTHR24015:SF6,Pfam:PF01535,Pfam:PF13041,Pfam:PF13812,ProSiteProfiles:PS51375,TIGRFAM:TIGR00756
Bras_G00128	Bras_G00128	BraspberryS0001:690387-692724	69.8385	-0.187158	-1.13852	0.169724	0.428414	79.5441	77.8054	74.86	53.1525	57.3186	76.3502		Similar to HAT5: Homeobox-leucine zipper protein HAT5 (Arabidopsis thaliana)	GO:0000976,GO:0003677,GO:0003700,GO:0005634,GO:0006355,GO:0043565	Coils:Coil,Gene3D:G3DSA:1.10.10.60,InterPro:IPR000047,InterPro:IPR001356,InterPro:IPR003106,InterPro:IPR009057,InterPro:IPR017970,PANTHER:PTHR24326,PANTHER:PTHR24326:SF63,PRINTS:PR00031,Pfam:PF00046,Pfam:PF02183,ProSitePatterns:PS00027,ProSiteProfiles:PS50071,SMART:SM00389,SUPERFAMILY:SSF46689
Bras_G00129	Bras_G00129	BraspberryS0001:696383-698000	44.4214	0.228702	1.17178	0.103438	0.322836	40.9772	39.4214	32.9891	42.7531	51.1773	59.2104		Similar to rsmB: Ribosomal RNA small subunit methyltransferase B (Bacillus subtilis (strain 168))		InterPro:IPR009577,Pfam:PF06695,Phobius:CYTOPLASMIC_DOMAIN,Phobius:NON_CYTOPLASMIC_DOMAIN,Phobius:TRANSMEMBRANE
Bras_G00130	Bras_G00130	BraspberryS0001:699002-700264	205.275	0.184643	1.13654	0.087535	0.293635	190.424	202.294	175.096	214.921	215.968	232.946		Similar to At1g27050: Uncharacterized protein At1g27050 (Arabidopsis thaliana)	GO:0000166,GO:0003676	Gene3D:G3DSA:3.30.70.330,InterPro:IPR000504,InterPro:IPR012677,Pfam:PF14259,ProSiteProfiles:PS50102,SMART:SM00360,SUPERFAMILY:SSF54928
Bras_G00132	Bras_G00132	BraspberryS0001:702847-707148	99.5157	0.0764881	1.05445	0.559419	0.781113	87.5788	104.778	96.4298	86.6617	96.2133	125.432		Similar to SNF4: Sucrose nonfermenting 4-like protein (Arabidopsis thaliana)		Coils:Coil,InterPro:IPR014756,PANTHER:PTHR10343,PANTHER:PTHR10343:SF10,SUPERFAMILY:SSF81296
Bras_G00134	Bras_G00134	BraspberryS0001:714028-715440	64.3109	-0.256673	-1.19472	0.0641667	0.243895	87.5788	63.2817	69.7847	56.619	66.5305	42.0705		Similar to At3g06240: F-box/kelch-repeat protein At3g06240 (Arabidopsis thaliana)	GO:0005515	Gene3D:G3DSA:1.20.1280.50,InterPro:IPR001810,InterPro:IPR006527,InterPro:IPR017451,PANTHER:PTHR32133,Pfam:PF00646,Pfam:PF07734,ProSiteProfiles:PS50181,SMART:SM00256,SUPERFAMILY:SSF81383,TIGRFAM:TIGR01640
Bras_G00135	Bras_G00135	BraspberryS0001:727709-731038	73.8955	-0.0926772	-1.06635	0.494136	0.741126	81.151	62.2443	90.0858	71.6403	63.4598	74.792		Similar to QSOX2: Sulfhydryl oxidase 2 (Arabidopsis thaliana)		Gene3D:G3DSA:3.40.30.10,InterPro:IPR012336,PANTHER:PTHR22897,PANTHER:PTHR22897:SF3,SUPERFAMILY:SSF52833
Bras_G00137	Bras_G00137	BraspberryS0001:739153-740547	76.1819	-0.371193	-1.29342	0.00676933	0.0557704	84.3649	76.768	116.731	56.619	50.1537	72.4548		Similar to At3g06240: F-box/kelch-repeat protein At3g06240 (Arabidopsis thaliana)	GO:0005515	Gene3D:G3DSA:1.20.1280.50,InterPro:IPR001810,InterPro:IPR006527,InterPro:IPR017451,PANTHER:PTHR32133,Pfam:PF00646,Pfam:PF07734,ProSiteProfiles:PS50181,SMART:SM00256,SUPERFAMILY:SSF81383,TIGRFAM:TIGR01640
Bras_G00138	Bras_G00138	BraspberryS0001:742720-747374	796.691	-0.00379558	-1.00263	0.958207	0.982902	780.175	798.802	817.116	742.98	833.166	807.91		Similar to QSOX2: Sulfhydryl oxidase 2 (Arabidopsis thaliana)	GO:0016972,GO:0045454,GO:0055114	Gene3D:G3DSA:1.20.120.310,Gene3D:G3DSA:3.40.30.10,InterPro:IPR006863,InterPro:IPR012336,InterPro:IPR013766,InterPro:IPR017905,InterPro:IPR017937,PANTHER:PTHR22897,PANTHER:PTHR22897:SF3,Pfam:PF00085,Pfam:PF04777,Phobius:CYTOPLASMIC_DOMAIN,Phobius:NON_CYTOPLASMIC_DOMAIN,Phobius:SIGNAL_PEPTIDE,Phobius:SIGNAL_PEPTIDE_C_REGION,Phobius:SIGNAL_PEPTIDE_H_REGION,Phobius:SIGNAL_PEPTIDE_N_REGION,Phobius:TRA…
Bras_G00139	Bras_G00139	BraspberryS0001:746018-749994	71.6823	0.0907506	1.06492	0.504523	0.748092	73.1163	52.9077	78.6664	70.4849	77.7895	77.1293		Similar to SUD1: Probable E3 ubiquitin ligase SUD1 (Arabidopsis thaliana)	GO:0008270	Gene3D:G3DSA:3.30.40.10,InterPro:IPR011016,InterPro:IPR013083,InterPro:IPR022143,PANTHER:PTHR23012,Pfam:PF12428,Pfam:PF12906,Phobius:CYTOPLASMIC_DOMAIN,Phobius:NON_CYTOPLASMIC_DOMAIN,Phobius:TRANSMEMBRANE,ProSiteProfiles:PS51292,SMART:SM00744,SUPERFAMILY:SSF57850
Bras_G00141	Bras_G00141	BraspberryS0001:754263-759035	985.065	-0.00552276	-1.00384	0.937687	0.975046	998.72	993.834	970.642	971.767	911.979	1063.45		Similar to DDB_G0292058: Transmembrane protein DDB_G0292058 (Dictyostelium discoideum)		PANTHER:PTHR31414,Phobius:CYTOPLASMIC_DOMAIN,Phobius:NON_CYTOPLASMIC_DOMAIN,Phobius:SIGNAL_PEPTIDE,Phobius:SIGNAL_PEPTIDE_C_REGION,Phobius:SIGNAL_PEPTIDE_H_REGION,Phobius:SIGNAL_PEPTIDE_N_REGION,Phobius:TRANSMEMBRANE,ProSiteProfiles:PS51257,SignalP_EUK:SignalP-noTM,SignalP_GRAM_NEGATIVE:SignalP-noTM,SignalP_GRAM_POSITIVE:SignalP-TM
Bras_G00143	Bras_G00143	BraspberryS0001:763698-766758	127.281	0.263376	1.20028	0.0303432	0.153915	106.862	119.302	109.118	149.058	145.343	134.002		Similar to At2g01290: Probable ribose-5-phosphate isomerase (Arabidopsis thaliana)	GO:0004751,GO:0009052	Coils:Coil,Gene3D:G3DSA:3.30.70.260,Gene3D:G3DSA:3.40.50.1360,Hamap:MF_00170,InterPro:IPR004788,InterPro:IPR020672,PANTHER:PTHR11934,PANTHER:PTHR11934:SF0,Pfam:PF06026,SUPERFAMILY:SSF100950,SUPERFAMILY:SSF75445,TIGRFAM:TIGR00021
Bras_G00144	Bras_G00144	BraspberryS0001:768396-771090	560.709	-0.0976362	-1.07002	0.226244	0.497784	580.913	563.311	602.686	534.992	509.726	572.626		Similar to SPAC5D6.04: Uncharacterized transporter C5D6.04 (Schizosaccharomyces pombe (strain 972 / ATCC 24843))	GO:0016021,GO:0055085	InterPro:IPR004776,PANTHER:PTHR31419,PANTHER:PTHR31419:SF0,Pfam:PF03547,Phobius:CYTOPLASMIC_DOMAIN,Phobius:NON_CYTOPLASMIC_DOMAIN,Phobius:TRANSMEMBRANE
Bras_G00145	Bras_G00145	BraspberryS0001:778748-779230	21.8096	0.202018	1.15031	0.132901	0.37261	17.6765	16.5985	17.7634	33.5092	26.6122	18.698		Similar to bcsG: Cellulose biosynthesis protein BcsG (Salmonella typhimurium (strain LT2 / SGSC1412 / ATCC 700720))		Phobius:CYTOPLASMIC_DOMAIN,Phobius:NON_CYTOPLASMIC_DOMAIN,Phobius:SIGNAL_PEPTIDE,Phobius:SIGNAL_PEPTIDE_C_REGION,Phobius:SIGNAL_PEPTIDE_H_REGION,Phobius:SIGNAL_PEPTIDE_N_REGION,Phobius:TRANSMEMBRANE,SignalP_GRAM_NEGATIVE:SignalP-noTM,SignalP_GRAM_POSITIVE:SignalP-TM
Bras_G00147	Bras_G00147	BraspberryS0001:782727-787748	270.729	-0.143295	-1.10442	0.147577	0.395306	300.5	273.875	284.214	257.674	251.792	256.319		Similar to ABCG7: ABC transporter G family member 7 (Arabidopsis thaliana)	GO:0000166,GO:0005524,GO:0016020,GO:0016887,GO:0017111	Gene3D:G3DSA:3.40.50.300,InterPro:IPR003439,InterPro:IPR003593,InterPro:IPR013525,InterPro:IPR017871,InterPro:IPR027417,PANTHER:PTHR19241,PANTHER:PTHR19241:SF28,Pfam:PF00005,Pfam:PF01061,Phobius:CYTOPLASMIC_DOMAIN,Phobius:NON_CYTOPLASMIC_DOMAIN,Phobius:TRANSMEMBRANE,ProSitePatterns:PS00211,ProSiteProfiles:PS50893,SMART:SM00382,SUPERFAMILY:SSF52540
Bras_G00148	Bras_G00148	BraspberryS0001:788374-791454	984.144	0.0171613	1.01197	0.826279	0.923952	915.962	971.011	1048.04	940.568	1114.64	914.644		Similar to Eaf: Ell-associated factor Eaf (Drosophila virilis)	GO:0006355,GO:0032783	InterPro:IPR019194,InterPro:IPR027093,PANTHER:PTHR15970,PANTHER:PTHR15970:SF2,Pfam:PF09816
Bras_G00149	Bras_G00149	BraspberryS0001:792520-795836	224.969	-0.0409506	-1.02879	0.701523	0.86022	208.904	233.416	244.881	240.342	208.803	213.469		Similar to XYLT1: Xylosyltransferase 1 (Canis familiaris)	GO:0008375,GO:0016020	InterPro:IPR003406,PANTHER:PTHR19297,PANTHER:PTHR19297:SF2,Pfam:PF02485,Phobius:NON_CYTOPLASMIC_DOMAIN,Phobius:SIGNAL_PEPTIDE,Phobius:SIGNAL_PEPTIDE_C_REGION,Phobius:SIGNAL_PEPTIDE_H_REGION,Phobius:SIGNAL_PEPTIDE_N_REGION,SignalP_EUK:SignalP-TM
Bras_G00154	Bras_G00154	BraspberryS0001:821814-825329	62.2268	0.143985	1.10495	0.297086	0.573418	63.4746	51.8703	54.559	69.3294	78.813	55.3149		Similar to cotA: Spore coat protein A (Bacillus subtilis (strain 168))	GO:0005507,GO:0016491,GO:0055114	Gene3D:G3DSA:2.60.40.420,InterPro:IPR001117,InterPro:IPR002355,InterPro:IPR008972,InterPro:IPR011706,InterPro:IPR011707,PANTHER:PTHR11709,PANTHER:PTHR11709:SF2,Pfam:PF00394,Pfam:PF07731,Pfam:PF07732,Phobius:NON_CYTOPLASMIC_DOMAIN,Phobius:SIGNAL_PEPTIDE,Phobius:SIGNAL_PEPTIDE_C_REGION,Phobius:SIGNAL_PEPTIDE_H_REGION,Phobius:SIGNAL_PEPTIDE_N_REGION,ProSitePatterns:PS00080,SUPERFAMILY:SSF49503,Signa…
Bras_G00155	Bras_G00155	BraspberryS0001:826120-830255	222.039	0.0522857	1.03691	0.63906	0.826115	200.869	247.94	204.279	204.522	215.968	258.656		Similar to syc1174_c: Uncharacterized lipoprotein syc1174_c (Synechococcus sp. (strain ATCC 27144 / PCC 6301 / SAUG 1402/1))		InterPro:IPR021763,Pfam:PF11805
Bras_G00156	Bras_G00156	BraspberryS0001:836073-838062	102.98	0.223349	1.16744	0.0829335	0.284034	89.1858	93.3665	91.3546	129.415	118.731	95.8273		Similar to MYB4: Transcription repressor MYB4 (Arabidopsis thaliana)	GO:0003677,GO:0003682	Gene3D:G3DSA:1.10.10.60,InterPro:IPR001005,InterPro:IPR009057,InterPro:IPR017930,PANTHER:PTHR10641,PANTHER:PTHR10641:SF203,Pfam:PF00249,ProSiteProfiles:PS51294,SMART:SM00717,SUPERFAMILY:SSF46689
Bras_G00157	Bras_G00157	BraspberryS0001:843754-846651	495.35	0.0920498	1.06588	0.292805	0.569468	451.553	473.057	511.332	463.351	557.832	514.974		Similar to PUB10: U-box domain-containing protein 10 (Arabidopsis thaliana)	GO:0000151,GO:0004842,GO:0005488,GO:0005515,GO:0016567	Coils:Coil,Gene3D:G3DSA:1.25.10.10,Gene3D:G3DSA:3.30.40.10,InterPro:IPR000225,InterPro:IPR003613,InterPro:IPR011989,InterPro:IPR013083,InterPro:IPR016024,PANTHER:PTHR23315,PANTHER:PTHR23315:SF36,Pfam:PF00514,Pfam:PF04564,ProSiteProfiles:PS50176,SMART:SM00185,SMART:SM00504,SUPERFAMILY:SSF48371,SUPERFAMILY:SSF57850
Bras_G00158	Bras_G00158	BraspberryS0001:849280-851672	31.9832	0.0768533	1.05472	0.582141	0.792822	34.5494	26.9725	27.9139	43.9086	26.6122	31.9424		Similar to At1g66480: Uncharacterized protein At1g66480 (Arabidopsis thaliana)		Coils:Coil,InterPro:IPR025322,Pfam:PF14009
Bras_G00159	Bras_G00159	BraspberryS0001:854886-863020	1540.41	-0.371345	-1.29356	1.5723e-08	1.08839e-06	1843.17	1676.45	1730.66	1310.32	1240.54	1441.3		Similar to FAB1C: Putative 1-phosphatidylinositol-3-phosphate 5-kinase FAB1C (Arabidopsis thaliana)	GO:0005524,GO:0016307,GO:0044267,GO:0046488	Coils:Coil,Gene3D:G3DSA:3.30.800.10,Gene3D:G3DSA:3.30.810.10,Gene3D:G3DSA:3.50.7.10,InterPro:IPR002423,InterPro:IPR002498,InterPro:IPR011011,InterPro:IPR016034,InterPro:IPR017455,InterPro:IPR027409,InterPro:IPR027483,InterPro:IPR027484,PANTHER:PTHR11353,PANTHER:PTHR11353:SF14,Pfam:PF00118,Pfam:PF01504,ProSiteProfiles:PS50178,ProSiteProfiles:PS51455,SMART:SM00330,SUPERFAMILY:SSF52029,SUPERFAMILY:S…
Bras_G00160	Bras_G00160	BraspberryS0001:867102-871306	3072.01	0.0015448	1.00107	0.974375	0.989761	3017.05	3171.35	3022.31	3124.44	3016.39	3080.5		Similar to QPT: Nicotinate-nucleotide pyrophosphorylase [carboxylating],chloroplastic (Arabidopsis thaliana)	GO:0003824,GO:0004514,GO:0009435,GO:0016763,GO:0019363	Gene3D:G3DSA:3.20.20.70,Gene3D:G3DSA:3.90.1170.20,InterPro:IPR002638,InterPro:IPR004393,InterPro:IPR013785,InterPro:IPR022412,PANTHER:PTHR32496,PANTHER:PTHR32496:SF0,Pfam:PF01729,Pfam:PF02749,Phobius:NON_CYTOPLASMIC_DOMAIN,Phobius:SIGNAL_PEPTIDE,Phobius:SIGNAL_PEPTIDE_C_REGION,Phobius:SIGNAL_PEPTIDE_H_REGION,Phobius:SIGNAL_PEPTIDE_N_REGION,SUPERFAMILY:SSF51690,SUPERFAMILY:SSF54675,TIGRFAM:TIGR000…
Bras_G00163	Bras_G00163	BraspberryS0001:894112-895221	889.882	0.0565481	1.03997	0.525491	0.760741	851.684	916.029	839.955	904.748	1069.61	757.269		Similar to dapB: Probable dipeptidyl-aminopeptidase B (Talaromyces stipitatus (strain ATCC 10500 / CBS 375.48 / QM 6759 / NRRL 1006))		Gene3D:G3DSA:2.120.10.30,InterPro:IPR011042,PANTHER:PTHR31460,Phobius:CYTOPLASMIC_DOMAIN,Phobius:NON_CYTOPLASMIC_DOMAIN,Phobius:SIGNAL_PEPTIDE,Phobius:SIGNAL_PEPTIDE_C_REGION,Phobius:SIGNAL_PEPTIDE_H_REGION,Phobius:SIGNAL_PEPTIDE_N_REGION,Phobius:TRANSMEMBRANE,SUPERFAMILY:SSF101898,SignalP_EUK:SignalP-noTM
Bras_G00164	Bras_G00164	BraspberryS0001:895869-896526	2627.03	0.13345	1.09691	0.0507802	0.211024	2458.63	2604.92	2423.43	2896.81	2992.85	2385.55		Similar to dnaJ1: Chaperone protein DnaJ 1 (Thermus thermophilus (strain HB8 / ATCC 27634 / DSM 579))		Gene3D:G3DSA:1.10.287.110,InterPro:IPR001623,InterPro:IPR018253,PANTHER:PTHR24077,PANTHER:PTHR24077:SF15,PRINTS:PR00625,Pfam:PF00226,ProSitePatterns:PS00636,ProSiteProfiles:PS50076,SMART:SM00271,SUPERFAMILY:SSF46565
Bras_G00165	Bras_G00165	BraspberryS0001:898386-898778	343.009	-0.0387204	-1.0272	0.70719	0.863943	314.159	376.578	355.268	310.827	398.159	303.064		Similar to brm: ATP-dependent helicase brm (Drosophila melanogaster)		PRINTS:PR01217,Phobius:NON_CYTOPLASMIC_DOMAIN,Phobius:SIGNAL_PEPTIDE,Phobius:SIGNAL_PEPTIDE_C_REGION,Phobius:SIGNAL_PEPTIDE_H_REGION,Phobius:SIGNAL_PEPTIDE_N_REGION,SignalP_EUK:SignalP-noTM,SignalP_GRAM_NEGATIVE:SignalP-noTM,SignalP_GRAM_POSITIVE:SignalP-TM
Bras_G00166	Bras_G00166	BraspberryS0001:903617-904762	517.46	0.030569	1.02141	0.742726	0.882802	498.155	522.852	510.063	544.235	591.609	437.845		Similar to Cntrl: Centriolin (Mus musculus)		Phobius:CYTOPLASMIC_DOMAIN,Phobius:NON_CYTOPLASMIC_DOMAIN,Phobius:SIGNAL_PEPTIDE,Phobius:SIGNAL_PEPTIDE_C_REGION,Phobius:SIGNAL_PEPTIDE_H_REGION,Phobius:SIGNAL_PEPTIDE_N_REGION,Phobius:TRANSMEMBRANE,SignalP_EUK:SignalP-noTM,SignalP_GRAM_POSITIVE:SignalP-TM
Bras_G00167	Bras_G00167	BraspberryS0001:905089-909041	285.4	-0.0879421	-1.06285	0.394387	0.663933	292.465	311.222	285.483	262.296	244.627	316.308		Similar to WDL1: Protein WVD2-like 1 (Arabidopsis thaliana)		Coils:Coil,InterPro:IPR027329,PANTHER:PTHR31358,Pfam:PF06886
Bras_G00169	Bras_G00169	BraspberryS0001:917268-921282	1182.57	0.212114	1.15838	0.00385009	0.0369824	1120.85	1093.42	1046.77	1354.23	1355.17	1125		Similar to PIN3: Auxin efflux carrier component 3 (Arabidopsis thaliana)	GO:0016021,GO:0055085	InterPro:IPR004776,InterPro:IPR014024,PANTHER:PTHR31752,PANTHER:PTHR31752:SF0,Pfam:PF03547,Phobius:CYTOPLASMIC_DOMAIN,Phobius:NON_CYTOPLASMIC_DOMAIN,Phobius:TRANSMEMBRANE,TIGRFAM:TIGR00946
Bras_G00171	Bras_G00171	BraspberryS0001:930181-932589	35.7281	-0.148419	-1.10835	0.290046	0.567745	32.139	44.6084	43.1397	23.1098	37.8712	33.5006		Similar to HOX3: Homeobox-leucine zipper protein HOX3 (Oryza sativa subsp. japonica)	GO:0003677,GO:0003700,GO:0005634,GO:0006355,GO:0043565	Coils:Coil,Gene3D:G3DSA:1.10.10.60,InterPro:IPR001356,InterPro:IPR003106,InterPro:IPR009057,InterPro:IPR017970,PANTHER:PTHR24326,PANTHER:PTHR24326:SF63,Pfam:PF00046,Pfam:PF02183,ProSitePatterns:PS00027,ProSiteProfiles:PS50071,SMART:SM00340,SMART:SM00389,SUPERFAMILY:SSF46689
Bras_G00172	Bras_G00172	BraspberryS0001:937707-947597	630.722	0.0451104	1.03176	0.553868	0.77709	624.3	628.667	607.762	632.053	622.316	669.233		Similar to recG: ATP-dependent DNA helicase RecG (Synechocystis sp. (strain PCC 6803 / Kazusa))	GO:0003676,GO:0004386,GO:0005524,GO:0008026	Gene3D:G3DSA:3.40.50.300,InterPro:IPR001650,InterPro:IPR011545,InterPro:IPR012340,InterPro:IPR014001,InterPro:IPR027417,PANTHER:PTHR24031,PANTHER:PTHR24031:SF51,Pfam:PF00270,Pfam:PF00271,ProSiteProfiles:PS51192,ProSiteProfiles:PS51194,SMART:SM00487,SMART:SM00490,SUPERFAMILY:SSF50249,SUPERFAMILY:SSF52540
Bras_G00173	Bras_G00173	BraspberryS0001:948815-950176	287.805	0.158767	1.11633	0.114677	0.34207	250.684	287.361	268.988	338.558	293.758	287.482		Similar to SCPL50: Serine carboxypeptidase-like 50 (Arabidopsis thaliana)	GO:0004185,GO:0006508	Coils:Coil,Gene3D:G3DSA:3.40.50.1820,InterPro:IPR001563,InterPro:IPR018202,PANTHER:PTHR11802,PRINTS:PR00724,Pfam:PF00450,Phobius:NON_CYTOPLASMIC_DOMAIN,Phobius:SIGNAL_PEPTIDE,Phobius:SIGNAL_PEPTIDE_C_REGION,Phobius:SIGNAL_PEPTIDE_H_REGION,Phobius:SIGNAL_PEPTIDE_N_REGION,ProSitePatterns:PS00131,SUPERFAMILY:SSF53474,SignalP_EUK:SignalP-noTM,SignalP_GRAM_NEGATIVE:SignalP-noTM
Bras_G00175	Bras_G00175	BraspberryS0001:952852-954976	30.9296	0.0250956	1.01755	0.857721	0.938234	33.746	29.0473	27.9139	31.1982	31.7299	31.9424		Similar to glyA: Serine hydroxymethyltransferase (Thermotoga lettingae (strain ATCC BAA-301 / DSM 14385 / TMO))		Phobius:CYTOPLASMIC_DOMAIN,Phobius:NON_CYTOPLASMIC_DOMAIN,Phobius:TRANSMEMBRANE
Bras_G00176	Bras_G00176	BraspberryS0001:955084-958752	1694.8	-0.234643	-1.17662	0.0933169	0.304295	2007.08	1661.92	2158.25	1362.32	1099.29	1879.93		Similar to MPK12: Mitogen-activated protein kinase 12 (Oryza sativa subsp. japonica)	GO:0004672,GO:0004707,GO:0005524,GO:0006468,GO:0016772	Gene3D:G3DSA:1.10.510.10,Gene3D:G3DSA:3.30.200.20,InterPro:IPR000719,InterPro:IPR002290,InterPro:IPR003527,InterPro:IPR011009,InterPro:IPR017441,PANTHER:PTHR24055,PANTHER:PTHR24055:SF51,Pfam:PF00069,ProSitePatterns:PS00107,ProSitePatterns:PS01351,ProSiteProfiles:PS50011,SMART:SM00220,SUPERFAMILY:SSF56112
Bras_G00177	Bras_G00177	BraspberryS0001:959467-959781	38.4451	0.107875	1.07764	0.438336	0.698672	35.3529	37.3466	31.7203	40.4421	62.4363	23.3725		Similar to Slc10a3: P3 protein (Mus musculus)
Bras_G00179	Bras_G00179	BraspberryS0001:961900-964790	489.26	0.149514	1.1092	0.0972834	0.311019	441.911	455.421	483.418	540.769	562.95	451.089		Similar to NUDT25: Nudix hydrolase 25 (Arabidopsis thaliana)	GO:0016787	Gene3D:G3DSA:3.90.79.10,Hamap:MF_00298,InterPro:IPR000086,InterPro:IPR015797,InterPro:IPR020084,InterPro:IPR020476,InterPro:IPR022927,PANTHER:PTHR23114,PANTHER:PTHR23114:SF17,PRINTS:PR00502,Pfam:PF00293,Phobius:CYTOPLASMIC_DOMAIN,Phobius:NON_CYTOPLASMIC_DOMAIN,Phobius:TRANSMEMBRANE,ProSitePatterns:PS00893,ProSiteProfiles:PS51462,SUPERFAMILY:SSF55811
Bras_G00181	Bras_G00181	BraspberryS0001:981503-992040	929.969	-0.503357	-1.41751	1.39269e-11	1.67347e-09	1142.54	1028.07	1143.2	722.181	719.553	824.27		Similar to udkC: Uridine-cytidine kinase C (Dictyostelium discoideum)	GO:0000166,GO:0004849,GO:0005524,GO:0008152,GO:0016301,GO:0016773,GO:0017111	Gene3D:G3DSA:2.40.320.10,Gene3D:G3DSA:3.40.50.300,InterPro:IPR000764,InterPro:IPR003593,InterPro:IPR006083,InterPro:IPR023577,InterPro:IPR027417,PANTHER:PTHR10285,PANTHER:PTHR10285:SF30,PRINTS:PR00988,Pfam:PF00485,Pfam:PF13207,Phobius:CYTOPLASMIC_DOMAIN,Phobius:NON_CYTOPLASMIC_DOMAIN,Phobius:TRANSMEMBRANE,SMART:SM00382,SUPERFAMILY:SSF52540,SUPERFAMILY:SSF55154
Bras_G00182	Bras_G00182	BraspberryS0001:992167-996701	965.664	-0.0666296	-1.04727	0.361527	0.634297	1012.38	993.834	965.567	888.571	893.555	1040.08		Similar to STL2P: SEC12-like protein 2 (Arabidopsis thaliana)	GO:0005515	Gene3D:G3DSA:2.130.10.10,InterPro:IPR001680,InterPro:IPR011047,InterPro:IPR015943,InterPro:IPR017986,PANTHER:PTHR23284,Pfam:PF00400,Phobius:CYTOPLASMIC_DOMAIN,Phobius:NON_CYTOPLASMIC_DOMAIN,Phobius:TRANSMEMBRANE,ProSiteProfiles:PS50082,ProSiteProfiles:PS50294,SMART:SM00320,SUPERFAMILY:SSF50998
Bras_G00183	Bras_G00183	BraspberryS0001:994895-1000145	48.6068	0.354813	1.27882	0.0113619	0.0797779	35.3529	30.0847	48.2149	63.5519	58.3421	56.094		Similar to SULTR3,3: Probable sulfate transporter 3.3 (Arabidopsis thaliana)	GO:0008271,GO:0008272,GO:0015116,GO:0016021	InterPro:IPR011547,InterPro:IPR018045,PANTHER:PTHR11814,PANTHER:PTHR11814:SF46,Pfam:PF00916,Pfam:PF13792,Phobius:CYTOPLASMIC_DOMAIN,Phobius:NON_CYTOPLASMIC_DOMAIN,Phobius:TRANSMEMBRANE,ProSitePatterns:PS01130
Bras_G00184	Bras_G00184	BraspberryS0001:1005348-1005858	2486.73	0.337758	1.26379	2.23062e-07	1.17889e-05	2173.4	2238.72	2121.46	2893.35	3027.65	2465.8		Similar to CPN10: 10 kDa chaperonin (Arabidopsis thaliana)	GO:0005737,GO:0006457	Gene3D:G3DSA:2.30.33.40,InterPro:IPR011032,InterPro:IPR020818,PANTHER:PTHR10772,PRINTS:PR00297,Pfam:PF00166,SMART:SM00883,SUPERFAMILY:SSF50129
Bras_G00185	Bras_G00185	BraspberryS0001:1008937-1014996	171.028	-0.184892	-1.13673	0.102472	0.321036	192.834	180.508	181.44	146.747	155.579	169.061		Similar to At1g04910: Uncharacterized protein At1g04910 (Arabidopsis thaliana)		InterPro:IPR019378,InterPro:IPR024709,PANTHER:PTHR31288,PIRSF:PIRSF009360,Pfam:PF10250,Phobius:CYTOPLASMIC_DOMAIN,Phobius:NON_CYTOPLASMIC_DOMAIN,Phobius:TRANSMEMBRANE
Bras_G00186	Bras_G00186	BraspberryS0001:1016001-1019241	1169.06	-0.0857428	-1.06123	0.169177	0.427502	1218.07	1190.94	1209.18	1091.94	1153.54	1150.71		Similar to PAHX: Phytanoyl-CoA dioxygenase (Arabidopsis thaliana)		Gene3D:G3DSA:2.60.120.620,InterPro:IPR008775,PANTHER:PTHR20883,Pfam:PF05721,SUPERFAMILY:SSF51197
Bras_G00189	Bras_G00189	BraspberryS0001:1045518-1050461	100.675	-0.0336264	-1.02358	0.791263	0.908064	101.238	101.666	104.043	103.994	94.1662	98.9436		Similar to PALD1: Paladin (Gallus gallus)		Phobius:CYTOPLASMIC_DOMAIN,Phobius:NON_CYTOPLASMIC_DOMAIN,Phobius:TRANSMEMBRANE
Bras_G00192	Bras_G00192	BraspberryS0001:1063546-1069405	1923.78	-0.0696985	-1.0495	0.235098	0.508999	1986.99	1926.46	1999.65	2005.93	1859.78	1763.85		Similar to AF_0788: Uncharacterized transporter AF_0788 (Archaeoglobus fulgidus (strain ATCC 49558 / VC-16 / DSM 4304 / JCM 9628 / NBRC 100126))	GO:0016020	InterPro:IPR000620,Pfam:PF00892,Phobius:CYTOPLASMIC_DOMAIN,Phobius:NON_CYTOPLASMIC_DOMAIN,Phobius:TRANSMEMBRANE,SUPERFAMILY:SSF103481
Bras_G00194	Bras_G00194	BraspberryS0001:1071782-1072985	103071	-0.226343	-1.16987	7.01751e-07	3.20366e-05	108951	114877	110256	96444.1	97059.8	90834.9		Similar to MLP28: MLP-like protein 28 (Arabidopsis thaliana)	GO:0006952,GO:0009607	Gene3D:G3DSA:3.30.530.20,InterPro:IPR000916,InterPro:IPR023393,InterPro:IPR024948,PANTHER:PTHR31907,PANTHER:PTHR31907:SF0,Pfam:PF00407,SMART:SM01037,SUPERFAMILY:SSF55961
Bras_G00202	Bras_G00202	BraspberryS0001:1116070-1116570	141.467	0.21823	1.16331	0.072478	0.262408	130.966	109.965	140.838	150.214	175.026	141.793		Similar to AGD12: ADP-ribosylation factor GTPase-activating protein AGD12 (Arabidopsis thaliana)	GO:0005515	Gene3D:G3DSA:2.60.40.150,InterPro:IPR000008,InterPro:IPR008973,InterPro:IPR018029,PANTHER:PTHR23180,PANTHER:PTHR23180:SF5,Pfam:PF00168,ProSiteProfiles:PS50004,SMART:SM00239,SUPERFAMILY:SSF49562
Bras_G00204	Bras_G00204	BraspberryS0001:1122381-1129952	1015.59	-0.223671	-1.1677	0.00101746	0.0137866	1070.23	1134.92	1091.18	944.035	977.486	875.69		Similar to At1g80170: Probable polygalacturonase At1g80170 (Arabidopsis thaliana)	GO:0004650,GO:0005975	Gene3D:G3DSA:2.160.20.10,InterPro:IPR000743,InterPro:IPR002885,InterPro:IPR011050,InterPro:IPR012334,PANTHER:PTHR31375,PANTHER:PTHR31375:SF0,Pfam:PF00295,Pfam:PF01535,Pfam:PF13041,Phobius:CYTOPLASMIC_DOMAIN,Phobius:NON_CYTOPLASMIC_DOMAIN,Phobius:TRANSMEMBRANE,ProSitePatterns:PS00502,ProSiteProfiles:PS51375,SUPERFAMILY:SSF51126,SignalP_GRAM_POSITIVE:SignalP-TM,TIGRFAM:TIGR00756
Bras_G00206	Bras_G00206	BraspberryS0001:1130240-1132655	638.759	0.0256403	1.01793	0.735121	0.878618	614.659	652.528	631.869	648.23	625.386	659.884		Similar to pcp: Pyrrolidone-carboxylate peptidase (Enterobacter sp. (strain 638))	GO:0006508	Gene3D:G3DSA:3.40.630.20,InterPro:IPR000816,InterPro:IPR016125,PANTHER:PTHR23402,Pfam:PF01470,ProSitePatterns:PS01334,SUPERFAMILY:SSF53182
Bras_G00207	Bras_G00207	BraspberryS0001:1132757-1134148	1087.03	0.145303	1.10596	0.23394	0.507527	981.044	1038.44	1021.39	1183.22	1375.65	922.435		Similar to Cytochrome b-c1 complex subunit 8 (Solanum tuberosum)	GO:0008121	Gene3D:G3DSA:1.20.5.210,InterPro:IPR004205,InterPro:IPR020101,Pfam:PF10890
Bras_G00208	Bras_G00208	BraspberryS0001:1134202-1136870	72.9781	-0.228849	-1.1719	0.0922611	0.302557	90.7927	71.581	83.7417	72.7958	51.1773	67.7803		Similar to treP: Alpha,alpha-trehalose phosphorylase (Geobacillus stearothermophilus)		PANTHER:PTHR31112,PANTHER:PTHR31112:SF0,Phobius:CYTOPLASMIC_DOMAIN,Phobius:NON_CYTOPLASMIC_DOMAIN,Phobius:TRANSMEMBRANE
Bras_G00209	Bras_G00209	BraspberryS0001:1138030-1142852	1563.84	0.13075	1.09486	0.0358243	0.170996	1418.94	1566.48	1480.71	1708.97	1662.24	1545.7		Similar to At1g23400: CRS2-associated factor 2,chloroplastic (Arabidopsis thaliana)	GO:0003723	Gene3D:G3DSA:3.30.110.60,InterPro:IPR001890,PANTHER:PTHR31629,PANTHER:PTHR31629:SF0,Pfam:PF01985,ProSiteProfiles:PS51295,SMART:SM01103,SUPERFAMILY:SSF75471,SignalP_GRAM_POSITIVE:SignalP-TM
Bras_G00210	Bras_G00210	BraspberryS0001:1141535-1143762	21.2487	0.0731643	1.05202	0.573909	0.788722	16.873	24.8977	16.4946	17.3323	37.8712	14.0235		Similar to Ubiquitin-40S ribosomal protein S27a (Lupinus albus)	GO:0003735,GO:0005515,GO:0005622,GO:0005840,GO:0006412	Gene3D:G3DSA:3.10.20.90,InterPro:IPR000626,InterPro:IPR002906,InterPro:IPR011332,InterPro:IPR019954,InterPro:IPR019955,InterPro:IPR019956,PANTHER:PTHR10666,PRINTS:PR00348,Pfam:PF00240,Pfam:PF01599,ProSitePatterns:PS00299,ProSiteProfiles:PS50053,SMART:SM00213,SUPERFAMILY:SSF54236,SUPERFAMILY:SSF57829
Bras_G00213	Bras_G00213	BraspberryS0001:1162446-1164564	976.705	0.199693	1.14845	0.00806666	0.0632038	862.129	965.824	880.557	1074.61	1128.97	948.145		Similar to NRPB10L: DNA-directed RNA polymerase subunit 10-like protein (Arabidopsis thaliana)	GO:0003677,GO:0003899,GO:0006351,GO:0008270	Gene3D:G3DSA:1.10.10.60,Hamap:MF_00250,InterPro:IPR000268,InterPro:IPR009057,InterPro:IPR020789,InterPro:IPR023580,PANTHER:PTHR23413,PIRSF:PIRSF005653,Pfam:PF01194,ProSitePatterns:PS01112,SUPERFAMILY:SSF46924
Bras_G00215	Bras_G00215	BraspberryS0001:1169004-1171129	1252.93	-0.0416606	-1.0293	0.526551	0.761129	1206.82	1319.58	1289.11	1282.59	1264.08	1155.38		Similar to BRG3: Probable BOI-related E3 ubiquitin-protein ligase 3 (Arabidopsis thaliana)	GO:0005515,GO:0008270	Coils:Coil,InterPro:IPR001841,InterPro:IPR017066,PANTHER:PTHR10044,PANTHER:PTHR10044:SF81,PIRSF:PIRSF036836,Pfam:PF13920,ProSiteProfiles:PS50089
Bras_G00216	Bras_G00216	BraspberryS0001:1174285-1178134	11868.1	0.0712968	1.05066	0.0855659	0.289966	11442.3	11670.8	11598.2	11918.9	11850.6	12727.9		Protein of unknown function
Bras_G00218	Bras_G00218	BraspberryS0001:1187561-1193040	319.993	-0.103841	-1.07463	0.301062	0.577202	372.009	311.222	317.203	293.494	285.569	340.46		Similar to NIK3: Protein NSP-INTERACTING KINASE 3 (Arabidopsis thaliana)	GO:0004672,GO:0005515,GO:0005524,GO:0006468,GO:0016772	Gene3D:G3DSA:1.10.510.10,Gene3D:G3DSA:2.60.120.200,Gene3D:G3DSA:3.30.200.20,Gene3D:G3DSA:3.80.10.10,InterPro:IPR000719,InterPro:IPR001245,InterPro:IPR001611,InterPro:IPR011009,InterPro:IPR013210,InterPro:IPR013320,InterPro:IPR017441,InterPro:IPR025875,PANTHER:PTHR24420,PANTHER:PTHR24420:SF158,Pfam:PF00560,Pfam:PF07714,Pfam:PF08263,Pfam:PF12799,Phobius:CYTOPLASMIC_DOMAIN,Phobius:NON_CYTOPLASMIC_DO…
Bras_G00219	Bras_G00219	BraspberryS0001:1198229-1201752	121.084	-0.117475	-1.08483	0.338458	0.61322	122.932	129.676	130.688	122.482	105.425	115.304		Similar to TBL2: Protein trichome birefringence-like 2 (Arabidopsis thaliana)		InterPro:IPR025846,InterPro:IPR026057,PANTHER:PTHR32285,PANTHER:PTHR32285:SF1,Pfam:PF13839,Pfam:PF14416,Phobius:CYTOPLASMIC_DOMAIN,Phobius:NON_CYTOPLASMIC_DOMAIN,Phobius:TRANSMEMBRANE
Bras_G00220	Bras_G00220	BraspberryS0001:1204570-1217617	1422.92	-0.000417412	-1.00029	0.994323	0.997691	1451.08	1374.56	1443.91	1412.01	1424.78	1431.18		Similar to PAP3: Purple acid phosphatase 3 (Arabidopsis thaliana)	GO:0016787	Gene3D:G3DSA:3.60.21.10,InterPro:IPR004843,PANTHER:PTHR10161,PANTHER:PTHR10161:SF8,Pfam:PF00149,Phobius:CYTOPLASMIC_DOMAIN,Phobius:NON_CYTOPLASMIC_DOMAIN,Phobius:TRANSMEMBRANE,SUPERFAMILY:SSF56300
Bras_G00221	Bras_G00221	BraspberryS0001:1218285-1220867	116.621	0.201164	1.14963	0.113202	0.340621	100.434	112.04	104.043	137.503	102.355	143.351		Similar to LEPRE1: Prolyl 3-hydroxylase 1 (Gallus gallus)	GO:0005506,GO:0016705,GO:0031418,GO:0055114	InterPro:IPR006620,PANTHER:PTHR14049,PANTHER:PTHR14049:SF8,Pfam:PF13661,SMART:SM00702
Bras_G00222	Bras_G00222	BraspberryS0001:1221396-1226683	1771.76	-0.0771728	-1.05495	0.181679	0.443049	1822.28	1773.96	1865.16	1780.61	1759.47	1629.06		Similar to REPS1: RalBP1-associated Eps domain-containing protein 1 (Homo sapiens)		Gene3D:G3DSA:2.60.120.590,InterPro:IPR027450,PANTHER:PTHR31447,PANTHER:PTHR31447:SF0,Pfam:PF13532,SUPERFAMILY:SSF51197
Bras_G00224	Bras_G00224	BraspberryS0001:1233992-1237000	6333.73	-0.291332	-1.22377	4.70491e-12	6.24234e-10	6970.95	7115.56	6868.09	5850.24	5547.62	5649.91		Similar to XTH27: Probable xyloglucan endotransglucosylase/hydrolase protein 27 (Arabidopsis thaliana)	GO:0004553,GO:0005618,GO:0005975,GO:0006073,GO:0016762,GO:0048046	Gene3D:G3DSA:2.60.120.200,InterPro:IPR000757,InterPro:IPR008985,InterPro:IPR010713,InterPro:IPR013320,InterPro:IPR016455,PANTHER:PTHR31062,PIRSF:PIRSF005604,Pfam:PF00722,Pfam:PF06955,Phobius:NON_CYTOPLASMIC_DOMAIN,Phobius:SIGNAL_PEPTIDE,Phobius:SIGNAL_PEPTIDE_C_REGION,Phobius:SIGNAL_PEPTIDE_H_REGION,Phobius:SIGNAL_PEPTIDE_N_REGION,SUPERFAMILY:SSF49899,SignalP_EUK:SignalP-noTM,SignalP_GRAM_POSITIV…
Bras_G00227	Bras_G00227	BraspberryS0001:1255170-1258831	784.647	-0.157183	-1.11511	0.0276311	0.144711	838.025	841.336	813.309	718.714	723.647	772.851		Similar to OBE3: Protein OBERON 3 (Arabidopsis thaliana)		Coils:Coil,InterPro:IPR004082,PANTHER:PTHR21736,PANTHER:PTHR21736:SF15,PIRSF:PIRSF025218,PRINTS:PR01544,Pfam:PF07227
Bras_G00228	Bras_G00228	BraspberryS0001:1261023-1261823	127.501	-0.118549	-1.08564	0.332208	0.607863	134.984	130.713	137.032	122.482	133.061	106.734		Similar to ZFP4: Zinc finger protein 4 (Arabidopsis thaliana)	GO:0008270	InterPro:IPR007087,PANTHER:PTHR10042,PANTHER:PTHR10042:SF14,ProSitePatterns:PS00028,ProSiteProfiles:PS50157,SUPERFAMILY:SSF57667
Bras_G00229	Bras_G00229	BraspberryS0001:1272348-1278563	23.9602	-0.00735424	-1.00511	0.955951	0.981924	27.3182	24.8977	19.0322	39.2866	18.4238	14.8026		Similar to AHK4: Histidine kinase 4 (Arabidopsis thaliana)	GO:0000155,GO:0000156,GO:0000160,GO:0004871,GO:0005524,GO:0006355,GO:0007165,GO:0016020,GO:0016310,GO:0016772	Coils:Coil,Gene3D:G3DSA:1.10.287.130,Gene3D:G3DSA:3.30.565.10,Gene3D:G3DSA:3.40.50.2300,InterPro:IPR001789,InterPro:IPR003594,InterPro:IPR003661,InterPro:IPR004358,InterPro:IPR005467,InterPro:IPR006189,InterPro:IPR009082,InterPro:IPR011006,PANTHER:PTHR24423,PANTHER:PTHR24423:SF360,PRINTS:PR00344,Pfam:PF00072,Pfam:PF00512,Pfam:PF02518,Pfam:PF03924,Phobius:CYTOPLASMIC_DOMAIN,Phobius:NON_CYTOPLASMIC…
Bras_G00233	Bras_G00233	BraspberryS0001:1287646-1292041	1713.68	-0.176383	-1.13005	0.00125992	0.0162097	1846.39	1804.05	1815.67	1625.77	1597.75	1592.45		Similar to TMK1: Probable receptor protein kinase TMK1 (Arabidopsis thaliana)	GO:0004672,GO:0004674,GO:0005515,GO:0005524,GO:0006468,GO:0016772	Gene3D:G3DSA:1.10.510.10,Gene3D:G3DSA:2.60.120.200,Gene3D:G3DSA:3.30.200.20,Gene3D:G3DSA:3.80.10.10,InterPro:IPR000719,InterPro:IPR001611,InterPro:IPR002290,InterPro:IPR003591,InterPro:IPR008271,InterPro:IPR011009,InterPro:IPR013210,InterPro:IPR013320,InterPro:IPR017441,PANTHER:PTHR24420,PANTHER:PTHR24420:SF231,Pfam:PF00069,Pfam:PF00560,Pfam:PF08263,Phobius:CYTOPLASMIC_DOMAIN,Phobius:NON_CYTOPLAS…
Bras_G00235	Bras_G00235	BraspberryS0001:1307707-1324588	2037.28	-0.228058	-1.17126	1.81315e-05	0.00054339	2215.18	2209.67	2188.7	1877.67	1806.56	1925.89		Similar to THO2: THO complex subunit 2 (Arabidopsis thaliana)		Coils:Coil,InterPro:IPR021418,InterPro:IPR021726,PANTHER:PTHR21597,PANTHER:PTHR21597:SF0,Pfam:PF11262,Pfam:PF11732
Bras_G00238	Bras_G00238	BraspberryS0001:1331606-1344083	878.434	-0.204813	-1.15254	0.0283616	0.147398	1019.61	891.131	941.46	733.736	696.011	988.657		Similar to POD1: Protein POLLEN DEFECTIVE IN GUIDANCE 1 (Arabidopsis thaliana)	GO:0000166,GO:0003676,GO:0005622,GO:0008270	Gene3D:G3DSA:3.30.70.330,InterPro:IPR000315,InterPro:IPR000504,InterPro:IPR006734,InterPro:IPR008010,InterPro:IPR012677,PANTHER:PTHR13317,PANTHER:PTHR13317:SF4,Pfam:PF00076,Pfam:PF04640,Pfam:PF05346,Phobius:CYTOPLASMIC_DOMAIN,Phobius:NON_CYTOPLASMIC_DOMAIN,Phobius:TRANSMEMBRANE,ProSiteProfiles:PS50102,ProSiteProfiles:PS50119,SMART:SM00360,SUPERFAMILY:SSF54928
Bras_G00239	Bras_G00239	BraspberryS0001:1344271-1348131	55.9576	-0.105985	-1.07623	0.446699	0.70442	60.2607	60.1695	57.0966	67.0184	49.1302	42.0705		Similar to SDS: Cyclin-SDS (Arabidopsis thaliana)	GO:0005634	Gene3D:G3DSA:1.10.472.10,InterPro:IPR004367,InterPro:IPR006671,InterPro:IPR013763,PANTHER:PTHR10177,PANTHER:PTHR10177:SF17,Pfam:PF00134,Pfam:PF02984,SMART:SM00385,SUPERFAMILY:SSF47954
Bras_G00240	Bras_G00240	BraspberryS0001:1351150-1354999	798.376	0.0552377	1.03903	0.470418	0.723375	780.978	751.081	810.772	870.084	840.331	737.013		Similar to Ccz1: Vacuolar fusion protein CCZ1 homolog (Mus musculus)		InterPro:IPR013176,PANTHER:PTHR13056,Pfam:PF08217
Bras_G00241	Bras_G00241	BraspberryS0001:1364121-1367471	1382.54	-0.0480272	-1.03385	0.442004	0.701883	1422.15	1466.89	1327.18	1420.1	1330.61	1328.34		Similar to UCHL5: Ubiquitin carboxyl-terminal hydrolase isozyme L5 (Homo sapiens)	GO:0004221,GO:0005622,GO:0006511,GO:0008242	Coils:Coil,Gene3D:G3DSA:3.40.532.10,InterPro:IPR001578,InterPro:IPR017390,PANTHER:PTHR10589,PANTHER:PTHR10589:SF16,PIRSF:PIRSF038120,PRINTS:PR00707,Pfam:PF01088,SUPERFAMILY:SSF54001
Bras_G00245	Bras_G00245	BraspberryS0001:1385702-1391461	5930.17	-0.314639	-1.2437	5.40862e-14	1.0764e-11	6428.61	6694.38	6644.78	5300.23	5333.7	5179.35		Similar to TPS6: Alpha,alpha-trehalose-phosphate synthase [UDP-forming] 6 (Arabidopsis thaliana)	GO:0003824,GO:0005992,GO:0008152	Gene3D:G3DSA:3.40.50.1000,Gene3D:G3DSA:3.40.50.2000,InterPro:IPR001830,InterPro:IPR003337,InterPro:IPR006379,InterPro:IPR023214,PANTHER:PTHR10788,PANTHER:PTHR10788:SF6,Pfam:PF00982,Pfam:PF02358,SUPERFAMILY:SSF53756,SUPERFAMILY:SSF56784,TIGRFAM:TIGR00685,TIGRFAM:TIGR01484
Bras_G00249	Bras_G00249	BraspberryS0001:1408790-1413976	109.396	-0.174268	-1.12839	0.172972	0.431651	126.949	112.04	118	79.7288	107.472	112.188		Similar to CCA1: CCA tRNA nucleotidyltransferase,mitochondrial (Candida glabrata (strain ATCC 2001 / CBS 138 / JCM 3761 / NBRC 0622 / NRRL Y-65))	GO:0003723,GO:0006396,GO:0016779	Gene3D:G3DSA:1.10.3090.10,Gene3D:G3DSA:3.30.460.10,InterPro:IPR002646,PANTHER:PTHR13734,PANTHER:PTHR13734:SF10,Pfam:PF01743,SUPERFAMILY:SSF81301,SUPERFAMILY:SSF81891
Bras_G00250	Bras_G00250	BraspberryS0001:1421336-1423786	690.727	0.163876	1.12029	0.039759	0.1819	599.393	655.64	688.966	779.955	741.047	679.361		Similar to asd: Aspartate-semialdehyde dehydrogenase (Synechocystis sp. (strain PCC 6803 / Kazusa))	GO:0003942,GO:0004073,GO:0005737,GO:0006520,GO:0008652,GO:0009086,GO:0009088,GO:0009089,GO:0009097,GO:0016620,GO:0046983,GO:0050661,GO:0051287,GO:0055114	Gene3D:G3DSA:3.30.360.10,Gene3D:G3DSA:3.40.50.720,Hamap:MF_02121,InterPro:IPR000534,InterPro:IPR005986,InterPro:IPR012080,InterPro:IPR012280,InterPro:IPR016040,PANTHER:PTHR10174,PIRSF:PIRSF000148,Pfam:PF01118,Pfam:PF02774,SMART:SM00859,SUPERFAMILY:SSF51735,SUPERFAMILY:SSF55347,TIGRFAM:TIGR01296
Bras_G00251	Bras_G00251	BraspberryS0001:1425432-1428647	188.244	0.180945	1.13363	0.118168	0.347919	183.996	152.499	183.978	207.988	171.956	229.051		Similar to YKL091C: CRAL-TRIO domain-containing protein YKL091C (Saccharomyces cerevisiae (strain ATCC 204508 / S288c))		Gene3D:G3DSA:1.10.8.20,Gene3D:G3DSA:3.40.525.10,InterPro:IPR001251,InterPro:IPR011074,PANTHER:PTHR10174,PANTHER:PTHR10174:SF78,Pfam:PF00650,ProSiteProfiles:PS50191,SMART:SM00516,SMART:SM01100,SUPERFAMILY:SSF46938,SUPERFAMILY:SSF52087
Bras_G00252	Bras_G00252	BraspberryS0001:1431189-1435360	414.979	-0.103202	-1.07415	0.265548	0.543402	434.68	419.112	444.085	398.644	350.053	443.299		Similar to ARR2: Two-component response regulator ARR2 (Arabidopsis thaliana)	GO:0000156,GO:0000160,GO:0003677,GO:0003682,GO:0006355	Gene3D:G3DSA:1.10.10.60,Gene3D:G3DSA:3.40.50.2300,InterPro:IPR001005,InterPro:IPR001789,InterPro:IPR006447,InterPro:IPR009057,InterPro:IPR011006,InterPro:IPR017053,InterPro:IPR017930,PANTHER:PTHR24423,PANTHER:PTHR24423:SF35,PIRSF:PIRSF036392,Pfam:PF00072,Pfam:PF00249,Phobius:NON_CYTOPLASMIC_DOMAIN,Phobius:SIGNAL_PEPTIDE,Phobius:SIGNAL_PEPTIDE_C_REGION,Phobius:SIGNAL_PEPTIDE_H_REGION,Phobius:SIGNA…
Bras_G00254	Bras_G00254	BraspberryS0001:1438455-1444951	500.901	0.0186481	1.01301	0.820897	0.922188	487.71	511.441	492.3	499.171	530.197	484.59		Similar to ADO3: Adagio protein 3 (Arabidopsis thaliana)	GO:0004871,GO:0005515,GO:0007165	Gene3D:G3DSA:1.20.1280.50,Gene3D:G3DSA:2.120.10.80,Gene3D:G3DSA:3.30.450.20,InterPro:IPR000014,InterPro:IPR001810,InterPro:IPR011498,InterPro:IPR015915,PANTHER:PTHR23244,PANTHER:PTHR23244:SF9,Pfam:PF00646,Pfam:PF07646,Pfam:PF13415,Pfam:PF13418,Pfam:PF13426,ProSiteProfiles:PS50112,SUPERFAMILY:SSF117281,SUPERFAMILY:SSF55785,SUPERFAMILY:SSF81383,TIGRFAM:TIGR00229
Bras_G00255	Bras_G00255	BraspberryS0001:1442334-1447632	768.711	-0.0587256	-1.04155	0.457176	0.712474	839.632	752.119	763.826	800.754	674.517	781.421		Similar to DRP1C: Dynamin-related protein 1C (Arabidopsis thaliana)	GO:0003924,GO:0005525	Gene3D:G3DSA:3.40.50.300,InterPro:IPR000375,InterPro:IPR001401,InterPro:IPR003130,InterPro:IPR019762,InterPro:IPR020850,InterPro:IPR022812,InterPro:IPR027417,PANTHER:PTHR11566,PANTHER:PTHR11566:SF12,PRINTS:PR00195,Pfam:PF00350,Pfam:PF01031,Pfam:PF02212,ProSitePatterns:PS00410,ProSiteProfiles:PS51388,SMART:SM00053,SMART:SM00302,SUPERFAMILY:SSF52540
Bras_G00258	Bras_G00258	BraspberryS0001:1492502-1495474	25.7015	0.0858171	1.06129	0.526044	0.760898	20.8904	29.0473	21.5698	13.8659	33.777	35.0588		Similar to At2g01740: Pentatricopeptide repeat-containing protein At2g01740 (Arabidopsis thaliana)	GO:0005515	Gene3D:G3DSA:1.25.40.10,InterPro:IPR002885,InterPro:IPR011990,PANTHER:PTHR24015,PANTHER:PTHR24015:SF0,Pfam:PF01535,Pfam:PF12854,Pfam:PF13041,ProSiteProfiles:PS51375,SUPERFAMILY:SSF81901,TIGRFAM:TIGR00756
Bras_G00259	Bras_G00259	BraspberryS0001:1501501-1506768	3663.31	-0.0213639	-1.01492	0.712518	0.866877	3583.5	3869.52	3617.39	3755.34	3851.6	3302.54		Similar to MAP70.1: Microtubule-associated protein 70-1 (Arabidopsis thaliana)		Coils:Coil,InterPro:IPR009768,PANTHER:PTHR31246,PANTHER:PTHR31246:SF0,Pfam:PF07058
Bras_G00260	Bras_G00260	BraspberryS0001:1507415-1513080	139.732	-0.0566062	-1.04002	0.651178	0.833438	116.504	133.825	182.709	132.881	136.132	136.34		Similar to CPSF73-II: Cleavage and polyadenylation specificity factor subunit 3-II (Arabidopsis thaliana)		InterPro:IPR011108,InterPro:IPR022712,PANTHER:PTHR11203,PANTHER:PTHR11203:SF8,Pfam:PF07521,Pfam:PF10996,SMART:SM01027,SUPERFAMILY:SSF56281
Bras_G00261	Bras_G00261	BraspberryS0001:1514401-1517313	1362.92	-0.151445	-1.11068	0.0641405	0.243868	1493.66	1315.43	1521.31	1161.27	1182.2	1503.63		Similar to RIE1: E3 ubiquitin protein ligase RIE1 (Arabidopsis thaliana)	GO:0005515,GO:0008270	Gene3D:G3DSA:3.30.40.10,InterPro:IPR001841,InterPro:IPR013083,PANTHER:PTHR11203,PANTHER:PTHR11203:SF8,Pfam:PF13639,Phobius:CYTOPLASMIC_DOMAIN,Phobius:NON_CYTOPLASMIC_DOMAIN,Phobius:TRANSMEMBRANE,ProSiteProfiles:PS50089,SMART:SM00184,SUPERFAMILY:SSF57850
Bras_G00263	Bras_G00263	BraspberryS0001:1520615-1524278	53.8875	-0.0452001	-1.03183	0.744601	0.883958	53.8329	52.9077	59.6342	54.308	48.1066	54.5359		Similar to LPXC5: Probable UDP-3-O-[3-hydroxymyristoyl] N-acetylglucosamine deacetylase 5 (Arabidopsis thaliana)	GO:0008759,GO:0009245	Gene3D:G3DSA:3.30.1700.10,Gene3D:G3DSA:3.30.230.20,InterPro:IPR004463,InterPro:IPR011334,InterPro:IPR015870,InterPro:IPR020568,PANTHER:PTHR32133,Pfam:PF03331,SUPERFAMILY:SSF54211,TIGRFAM:TIGR00325
Bras_G00264	Bras_G00264	BraspberryS0001:1525855-1535033	659.334	-0.104963	-1.07547	0.195467	0.460847	695.81	623.48	740.987	611.254	609.01	675.465		Similar to NUP155: Nuclear pore complex protein Nup155 (Homo sapiens)	GO:0005643,GO:0006913,GO:0017056	Coils:Coil,InterPro:IPR004870,InterPro:IPR007187,InterPro:IPR014908,PANTHER:PTHR10350,PANTHER:PTHR10350:SF6,Pfam:PF03177,Pfam:PF08801
Bras_G00265	Bras_G00265	BraspberryS0001:1535529-1544077	1657.12	-0.2199	-1.16465	0.0557714	0.223169	1876.12	1674.37	1901.95	1450.14	1279.43	1760.73		Similar to VAC14: Protein VAC14 homolog (Arabidopsis thaliana)	GO:0005488,GO:0019209,GO:0042327	Gene3D:G3DSA:1.25.10.10,InterPro:IPR011989,InterPro:IPR016024,InterPro:IPR021133,InterPro:IPR021841,InterPro:IPR026825,PANTHER:PTHR16023,PANTHER:PTHR16023:SF0,Pfam:PF10363,Pfam:PF11916,Pfam:PF12755,ProSiteProfiles:PS50077,SUPERFAMILY:SSF48371
Bras_G00266	Bras_G00266	BraspberryS0001:1545338-1547625	2467.31	0.0317055	1.02222	0.554261	0.777265	2428.1	2470.06	2414.55	2632.2	2491.31	2367.64		Similar to EIF6-2: Eukaryotic translation initiation factor 6-2 (Arabidopsis thaliana)	GO:0042256,GO:0043022	Gene3D:G3DSA:3.75.10.10,Hamap:MF_00032,InterPro:IPR002769,PANTHER:PTHR10784,PANTHER:PTHR10784:SF0,PIRSF:PIRSF006413,Pfam:PF01912,SMART:SM00654,SUPERFAMILY:SSF55909,TIGRFAM:TIGR00323
Bras_G00267	Bras_G00267	BraspberryS0001:1547910-1550679	595.466	0.124469	1.09011	0.112582	0.339721	576.895	551.9	573.504	595.077	659.163	616.255		Similar to At2g01680: Ankyrin repeat-containing protein At2g01680 (Arabidopsis thaliana)	GO:0005515	Gene3D:G3DSA:1.25.40.20,InterPro:IPR002110,InterPro:IPR020683,InterPro:IPR026961,InterPro:IPR027001,InterPro:IPR027002,PANTHER:PTHR24177,PANTHER:PTHR24177:SF1,Pfam:PF00023,Pfam:PF12796,Pfam:PF13962,Phobius:CYTOPLASMIC_DOMAIN,Phobius:NON_CYTOPLASMIC_DOMAIN,Phobius:TRANSMEMBRANE,ProSiteProfiles:PS50088,ProSiteProfiles:PS50297,SMART:SM00248,SUPERFAMILY:SSF48403
Bras_G00269	Bras_G00269	BraspberryS0001:1555548-1556147	91.0968	-0.00257494	-1.00179	0.984374	0.993028	99.631	80.9176	92.6234	82.0397	106.449	84.9201		Similar to CML25: Probable calcium-binding protein CML25 (Arabidopsis thaliana)	GO:0005509	Gene3D:G3DSA:1.10.238.10,InterPro:IPR002048,InterPro:IPR011992,InterPro:IPR018247,PANTHER:PTHR10891,PANTHER:PTHR10891:SF244,Pfam:PF13499,ProSitePatterns:PS00018,ProSiteProfiles:PS50222,SMART:SM00054,SUPERFAMILY:SSF47473,SignalP_GRAM_POSITIVE:SignalP-TM
Bras_G00270	Bras_G00270	BraspberryS0001:1556735-1560416	79.5928	0.0166394	1.0116	0.902285	0.959144	81.151	69.5061	86.2793	92.4392	59.3656	88.8155		Similar to SETD3: Histone-lysine N-methyltransferase setd3 (Canis familiaris)	GO:0005515	Gene3D:G3DSA:3.90.1410.10,Gene3D:G3DSA:3.90.1420.10,InterPro:IPR001214,InterPro:IPR015353,PANTHER:PTHR13271,Pfam:PF00856,Pfam:PF09273,Phobius:NON_CYTOPLASMIC_DOMAIN,Phobius:SIGNAL_PEPTIDE,Phobius:SIGNAL_PEPTIDE_C_REGION,Phobius:SIGNAL_PEPTIDE_H_REGION,Phobius:SIGNAL_PEPTIDE_N_REGION,SMART:SM00317,SUPERFAMILY:SSF81822,SUPERFAMILY:SSF82199,SignalP_GRAM_POSITIVE:SignalP-TM
Bras_G00276	Bras_G00276	BraspberryS0001:1587246-1589823	119.226	0.0521139	1.03678	0.68529	0.85308	106.862	148.349	92.6234	130.57	114.637	122.316		Similar to VAR3: Zinc finger protein VAR3,chloroplastic (Arabidopsis thaliana)	GO:0005622,GO:0008270	Coils:Coil,Gene3D:G3DSA:4.10.1060.10,InterPro:IPR001876,PANTHER:PTHR23111,PANTHER:PTHR23111:SF17,Pfam:PF00641,ProSitePatterns:PS01358,ProSiteProfiles:PS50199,SMART:SM00547,SUPERFAMILY:SSF90209
Bras_G00277	Bras_G00277	BraspberryS0001:1589327-1591738	43.8018	0.173527	1.12781	0.217174	0.486911	49.8155	33.197	31.7203	47.3751	56.295	44.4078		Similar to At1g06620: 1-aminocyclopropane-1-carboxylate oxidase homolog 1 (Arabidopsis thaliana)	GO:0016491,GO:0016706,GO:0055114	Gene3D:G3DSA:2.60.120.330,InterPro:IPR005123,InterPro:IPR026992,InterPro:IPR027443,PANTHER:PTHR10209,PANTHER:PTHR10209:SF55,Pfam:PF03171,Pfam:PF14226,ProSiteProfiles:PS51471,SUPERFAMILY:SSF51197
Bras_G00279	Bras_G00279	BraspberryS0001:1595181-1598280	4050.07	0.0973204	1.06978	0.0861105	0.290771	3847.04	4069.74	3801.37	4184.03	4539.42	3858.8		Similar to UEV1A: Ubiquitin-conjugating enzyme E2 variant 1A (Arabidopsis thaliana)	GO:0016881	Gene3D:G3DSA:3.10.110.10,InterPro:IPR000608,InterPro:IPR016135,PANTHER:PTHR24067,PANTHER:PTHR24067:SF46,Pfam:PF00179,ProSiteProfiles:PS50127,SMART:SM00212,SUPERFAMILY:SSF54495
Bras_G00280	Bras_G00280	BraspberryS0001:1601853-1605537	121.531	-0.0852743	-1.06089	0.497018	0.742162	128.556	129.676	119.268	136.348	118.731	96.6064		Similar to PXG4: Probable peroxygenase 4 (Arabidopsis thaliana)		InterPro:IPR007736,PANTHER:PTHR31495,PANTHER:PTHR31495:SF0,Pfam:PF05042,Phobius:CYTOPLASMIC_DOMAIN,Phobius:NON_CYTOPLASMIC_DOMAIN,Phobius:TRANSMEMBRANE
Bras_G00281	Bras_G00281	BraspberryS0001:1608504-1609924	959.889	0.121257	1.08768	0.160008	0.414064	890.251	949.226	902.126	1020.3	1160.7	836.736		Similar to CRRSP60: Cysteine-rich repeat secretory protein 60 (Arabidopsis thaliana)		InterPro:IPR002902,PANTHER:PTHR32080,PANTHER:PTHR32080:SF1,Pfam:PF01657,Phobius:NON_CYTOPLASMIC_DOMAIN,Phobius:SIGNAL_PEPTIDE,Phobius:SIGNAL_PEPTIDE_C_REGION,Phobius:SIGNAL_PEPTIDE_H_REGION,Phobius:SIGNAL_PEPTIDE_N_REGION,ProSiteProfiles:PS51473,SignalP_EUK:SignalP-noTM,SignalP_GRAM_NEGATIVE:SignalP-noTM,SignalP_GRAM_POSITIVE:SignalP-TM
Bras_G00283	Bras_G00283	BraspberryS0001:1615221-1616690	1811.1	0.120521	1.08713	0.0775709	0.273276	1657.57	1792.64	1738.27	1965.49	2039.93	1672.69		Similar to TAS2R8: Taste receptor type 2 member 8 (Papio hamadryas)		Phobius:CYTOPLASMIC_DOMAIN,Phobius:NON_CYTOPLASMIC_DOMAIN,Phobius:TRANSMEMBRANE
Bras_G00284	Bras_G00284	BraspberryS0001:1618703-1621511	766.171	-0.0888779	-1.06354	0.235387	0.509279	755.267	853.784	765.095	758.001	754.353	710.524		Similar to UBXN6: UBX domain-containing protein 6 (Homo sapiens)	GO:0005515,GO:0008270	Gene3D:G3DSA:3.10.20.90,InterPro:IPR001012,InterPro:IPR006567,InterPro:IPR007087,InterPro:IPR018997,PANTHER:PTHR23153,PANTHER:PTHR23153:SF2,Pfam:PF00789,Pfam:PF09409,ProSiteProfiles:PS50033,ProSiteProfiles:PS50157,SMART:SM00580,SUPERFAMILY:SSF143503,SUPERFAMILY:SSF54236
Bras_G00285	Bras_G00285	BraspberryS0001:1634030-1637535	438.422	-0.0121464	-1.00845	0.906202	0.961217	438.698	445.047	440.278	446.019	340.841	519.649		Similar to TIFY6B: Protein TIFY 6B (Arabidopsis thaliana)	GO:0005515	InterPro:IPR010399,InterPro:IPR018467,Pfam:PF06200,Pfam:PF09425,ProSiteProfiles:PS51320,SMART:SM00979
Bras_G00286	Bras_G00286	BraspberryS0001:1638519-1650148	2237.11	-0.346223	-1.27123	3.45036e-06	0.000129256	2717.35	2346.61	2517.33	1873.05	1730.82	2237.53		Similar to MED23: Mediator of RNA polymerase II transcription subunit 23 (Arabidopsis thaliana)		InterPro:IPR021629,PANTHER:PTHR12691,PANTHER:PTHR12691:SF1,Pfam:PF11573,Phobius:CYTOPLASMIC_DOMAIN,Phobius:NON_CYTOPLASMIC_DOMAIN,Phobius:TRANSMEMBRANE
Bras_G00287	Bras_G00287	BraspberryS0001:1652952-1656495	54.3224	0.14482	1.10559	0.297302	0.573486	49.8155	50.8328	48.2149	50.8415	68.5776	57.6522		Similar to SKIP28: F-box protein SKIP28 (Arabidopsis thaliana)	GO:0005515	Gene3D:G3DSA:3.80.10.10,InterPro:IPR001810,PANTHER:PTHR23125,PANTHER:PTHR23125:SF96,Pfam:PF00646,ProSiteProfiles:PS50181,SUPERFAMILY:SSF52047,SUPERFAMILY:SSF81383
Bras_G00288	Bras_G00288	BraspberryS0001:1656830-1658487	298.384	0.103541	1.07441	0.318432	0.594031	308.535	296.698	247.419	342.025	321.393	274.237		Similar to spoT: Guanosine-3',5'-bis(diphosphate) 3'-pyrophosphohydrolase (Aquifex aeolicus (strain VF5))	GO:0005875,GO:0007017	InterPro:IPR001372,PANTHER:PTHR11886,PANTHER:PTHR11886:SF9,SUPERFAMILY:SSF54648
Bras_G00289	Bras_G00289	BraspberryS0001:1658968-1662610	573.364	0.104527	1.07514	0.214084	0.4836	499.762	586.134	565.891	605.476	627.433	555.487		Similar to PCR2: Protein PLANT CADMIUM RESISTANCE 2 (Arabidopsis thaliana)		InterPro:IPR006461,PANTHER:PTHR31670,PANTHER:PTHR31670:SF0,Pfam:PF04749,Phobius:CYTOPLASMIC_DOMAIN,Phobius:NON_CYTOPLASMIC_DOMAIN,Phobius:TRANSMEMBRANE,TIGRFAM:TIGR01571
Bras_G00291	Bras_G00291	BraspberryS0001:1670924-1680580	243.652	0.260405	1.19781	0.018653	0.110917	192.031	231.341	225.849	298.116	288.64	225.934		Similar to PME6: Probable pectinesterase/pectinesterase inhibitor 6 (Arabidopsis thaliana)	GO:0004857,GO:0005618,GO:0030599,GO:0042545	Gene3D:G3DSA:1.20.140.40,Gene3D:G3DSA:2.160.20.10,InterPro:IPR000070,InterPro:IPR006501,InterPro:IPR011050,InterPro:IPR012334,InterPro:IPR018040,PANTHER:PTHR31707,PANTHER:PTHR31707:SF0,Pfam:PF01095,Pfam:PF04043,Phobius:NON_CYTOPLASMIC_DOMAIN,Phobius:SIGNAL_PEPTIDE,Phobius:SIGNAL_PEPTIDE_C_REGION,Phobius:SIGNAL_PEPTIDE_H_REGION,Phobius:SIGNAL_PEPTIDE_N_REGION,ProSitePatterns:PS00503,ProSitePattern…
Bras_G00292	Bras_G00292	BraspberryS0001:1681282-1688514	14620.3	-0.106489	-1.0766	0.0132388	0.0890767	15425.9	14548.6	15548	14042.7	13595.8	14561.1		Similar to PGM1: Phosphoglucomutase,cytoplasmic (Populus tremula)	GO:0000287,GO:0005975,GO:0016868	Gene3D:G3DSA:3.30.310.50,Gene3D:G3DSA:3.40.120.10,InterPro:IPR005841,InterPro:IPR005843,InterPro:IPR005844,InterPro:IPR005845,InterPro:IPR005846,InterPro:IPR016055,InterPro:IPR016066,PANTHER:PTHR22573,PANTHER:PTHR22573:SF5,PRINTS:PR00509,Pfam:PF00408,Pfam:PF02878,Pfam:PF02879,Pfam:PF02880,ProSitePatterns:PS00710,SUPERFAMILY:SSF53738,SUPERFAMILY:SSF55957
Bras_G00293	Bras_G00293	BraspberryS0001:1690075-1691419	270.596	0.081514	1.05813	0.410504	0.676565	265.95	254.164	263.913	294.65	275.334	269.563		Similar to HMG-Y-related protein A (Glycine max)	GO:0000785,GO:0000786,GO:0003677,GO:0005634,GO:0006334,GO:0006355	Gene3D:G3DSA:1.10.10.10,InterPro:IPR000116,InterPro:IPR005818,InterPro:IPR011991,InterPro:IPR017956,InterPro:IPR020478,PRINTS:PR00929,PRINTS:PR00930,Pfam:PF00538,ProSiteProfiles:PS51504,SMART:SM00384,SMART:SM00526,SUPERFAMILY:SSF46785
Bras_G00295	Bras_G00295	BraspberryS0001:1693682-1697406	534.953	0.0593155	1.04197	0.480872	0.73213	533.508	525.964	506.257	541.925	598.774	503.288		Similar to CRK10: Cysteine-rich receptor-like protein kinase 10 (Arabidopsis thaliana)	GO:0004672,GO:0004674,GO:0005524,GO:0006468,GO:0016772	Gene3D:G3DSA:1.10.510.10,Gene3D:G3DSA:2.60.120.200,Gene3D:G3DSA:3.30.200.20,InterPro:IPR000719,InterPro:IPR001245,InterPro:IPR002290,InterPro:IPR008271,InterPro:IPR011009,InterPro:IPR013320,PANTHER:PTHR24420,PANTHER:PTHR24420:SF412,Pfam:PF07714,ProSitePatterns:PS00108,ProSiteProfiles:PS50011,SMART:SM00220,SUPERFAMILY:SSF56112
Bras_G00296	Bras_G00296	BraspberryS0001:1700142-1703468	1546.53	-0.206897	-1.1542	0.000695282	0.0102736	1614.18	1762.55	1610.12	1448.98	1469.81	1373.52		Similar to COY1: Protein CASP (Saccharomyces cerevisiae (strain ATCC 204508 / S288c))		Coils:Coil,InterPro:IPR007656,PANTHER:PTHR31448,Pfam:PF04576,Phobius:CYTOPLASMIC_DOMAIN,Phobius:NON_CYTOPLASMIC_DOMAIN,Phobius:TRANSMEMBRANE
Bras_G00297	Bras_G00297	BraspberryS0001:1707498-1712367	2662.36	-0.0614566	-1.04352	0.215211	0.4849	2694.86	2774.02	2691.15	2676.11	2602.88	2535.14		Similar to At1g14910: Putative clathrin assembly protein At1g14910 (Arabidopsis thaliana)	GO:0005543	Gene3D:G3DSA:1.25.40.90,InterPro:IPR008942,InterPro:IPR011417,InterPro:IPR013809,PANTHER:PTHR22951,PANTHER:PTHR22951:SF1,Pfam:PF07651,Phobius:CYTOPLASMIC_DOMAIN,Phobius:NON_CYTOPLASMIC_DOMAIN,Phobius:TRANSMEMBRANE,ProSiteProfiles:PS50942,SMART:SM00273,SUPERFAMILY:SSF48464
Bras_G00298	Bras_G00298	BraspberryS0001:1713482-1714328	28.1369	0.0305696	1.02142	0.825528	0.923752	27.3182	31.1222	24.1075	20.7988	32.7535	32.7215		Similar to argS1: Arginine--tRNA ligase 1 (Bacillus thuringiensis subsp. konkukian (strain 97-27))		Phobius:CYTOPLASMIC_DOMAIN,Phobius:NON_CYTOPLASMIC_DOMAIN,Phobius:TRANSMEMBRANE,SignalP_GRAM_POSITIVE:SignalP-TM
Bras_G00299	Bras_G00299	BraspberryS0001:1714747-1719459	216.162	-0.124034	-1.08978	0.247538	0.523757	221.759	224.08	238.537	192.967	194.474	225.155		Similar to PUB12: U-box domain-containing protein 12 (Oryza sativa subsp. japonica)	GO:0005488,GO:0005515	Gene3D:G3DSA:1.25.10.10,InterPro:IPR000225,InterPro:IPR011989,InterPro:IPR016024,PANTHER:PTHR23315,PANTHER:PTHR23315:SF7,Pfam:PF05804,Pfam:PF13646,ProSiteProfiles:PS50176,SMART:SM00185,SUPERFAMILY:SSF48371
Bras_G00301	Bras_G00301	BraspberryS0001:1721257-1726221	1002.48	-0.03776	-1.02652	0.572785	0.788453	1008.36	1024.96	1013.78	1048.03	969.298	950.482		Similar to tmem214-b: Transmembrane protein 214-B (Xenopus laevis)		Coils:Coil,InterPro:IPR019308,PANTHER:PTHR13448,Pfam:PF10151,Phobius:CYTOPLASMIC_DOMAIN,Phobius:NON_CYTOPLASMIC_DOMAIN,Phobius:TRANSMEMBRANE
Bras_G00302	Bras_G00302	BraspberryS0001:1730113-1731711	462.707	0.094083	1.06739	0.306988	0.582534	418.611	467.87	454.235	432.153	459.572	543.8		Similar to At2g44510: Protein BCCIP homolog (Arabidopsis thaliana)		InterPro:IPR025602,PANTHER:PTHR13261,PIRSF:PIRSF028983,Pfam:PF13862,SignalP_GRAM_POSITIVE:SignalP-TM
Bras_G00303	Bras_G00303	BraspberryS0001:1734298-1736127	1263.58	0.131157	1.09517	0.0504724	0.21044	1180.31	1248	1176.19	1347.3	1410.45	1219.27		Similar to GAIPB: DELLA protein GAIP-B (Cucurbita maxima)		InterPro:IPR005202,InterPro:IPR021914,PANTHER:PTHR31636,Pfam:PF03514,Pfam:PF12041,ProSiteProfiles:PS50985
Bras_G00305	Bras_G00305	BraspberryS0001:1755363-1757736	74.6106	0.0345419	1.02423	0.798616	0.911713	74.7232	75.7306	68.5159	69.3294	93.1426	66.2221		Similar to MENB: 1,4-Dihydroxy-2-naphthoyl-CoA synthase,peroxisomal (Arabidopsis thaliana)	GO:0003824,GO:0008152,GO:0008935,GO:0009234	Gene3D:G3DSA:1.10.12.10,Gene3D:G3DSA:3.90.226.10,InterPro:IPR001753,InterPro:IPR010198,InterPro:IPR014748,InterPro:IPR018376,PANTHER:PTHR11941,Pfam:PF00378,ProSitePatterns:PS00166,SUPERFAMILY:SSF52096,TIGRFAM:TIGR01929
Bras_G00306	Bras_G00306	BraspberryS0001:1758059-1772041	15941.7	0.00574738	1.00399	0.908772	0.96226	15744.1	16431.5	15544.2	16414.9	16848.6	14667		Similar to Phosphatidylinositol 3-kinase,root isoform (Glycine max)	GO:0005488,GO:0005515,GO:0005525,GO:0005622,GO:0006886,GO:0007264,GO:0015031,GO:0016303,GO:0016772,GO:0016773,GO:0046854,GO:0048015	Gene3D:G3DSA:1.10.1070.11,Gene3D:G3DSA:1.25.40.70,Gene3D:G3DSA:2.60.40.150,Gene3D:G3DSA:3.30.1010.10,Gene3D:G3DSA:3.40.50.300,InterPro:IPR000403,InterPro:IPR001263,InterPro:IPR002420,InterPro:IPR003579,InterPro:IPR005225,InterPro:IPR006687,InterPro:IPR006689,InterPro:IPR008290,InterPro:IPR008973,InterPro:IPR011009,InterPro:IPR011162,InterPro:IPR015433,InterPro:IPR016024,InterPro:IPR018936,InterPr…
Bras_G00308	Bras_G00308	BraspberryS0001:1772818-1780326	190.062	-0.141148	-1.10278	0.2009	0.467458	191.227	207.481	206.817	184.878	163.767	186.201		Similar to CYP2C28: Cytochrome P450 2C28 (Mesocricetus auratus)		Phobius:NON_CYTOPLASMIC_DOMAIN,Phobius:SIGNAL_PEPTIDE,Phobius:SIGNAL_PEPTIDE_C_REGION,Phobius:SIGNAL_PEPTIDE_H_REGION,Phobius:SIGNAL_PEPTIDE_N_REGION
Bras_G00309	Bras_G00309	BraspberryS0001:1787743-1791675	574.88	-0.0136813	-1.00953	0.871389	0.945148	570.468	558.124	606.493	611.254	504.608	598.336		Similar to At4g32180: Pantothenate kinase 2 (Arabidopsis thaliana)	GO:0004594,GO:0005524,GO:0015937	InterPro:IPR004567,PANTHER:PTHR12280,PANTHER:PTHR12280:SF10,Pfam:PF03630,SUPERFAMILY:SSF53067,TIGRFAM:TIGR00555
Bras_G00310	Bras_G00310	BraspberryS0001:1791779-1794060	595.63	0.0408118	1.02869	0.606192	0.807305	553.595	614.144	592.536	628.586	580.35	604.569		Similar to PA14_57130: UPF0234 protein PA14_57130 (Pseudomonas aeruginosa (strain UCBPP-PA14))		InterPro:IPR003863,PANTHER:PTHR31385,Pfam:PF02713,SUPERFAMILY:SSF55961
Bras_G00311	Bras_G00311	BraspberryS0001:1795232-1801881	3482.24	-0.16162	-1.11854	0.00066097	0.00995127	3580.29	3807.28	3660.53	3356.7	3267.16	3221.51		Similar to At1g60420: Probable nucleoredoxin 1 (Arabidopsis thaliana)	GO:0045454,GO:0047134,GO:0055114	Coils:Coil,Gene3D:G3DSA:3.40.30.10,InterPro:IPR011424,InterPro:IPR012336,InterPro:IPR017937,PANTHER:PTHR13871,PANTHER:PTHR13871:SF10,Pfam:PF07649,Pfam:PF13905,ProSitePatterns:PS00194,ProSiteProfiles:PS51352,SUPERFAMILY:SSF52833,SUPERFAMILY:SSF57889
Bras_G00316	Bras_G00316	BraspberryS0001:1812514-1815377	49.1587	0.29217	1.22448	0.0365247	0.173329	39.3703	45.6458	35.5268	61.2409	56.295	56.8731		Similar to BHLH90: Transcription factor bHLH90 (Arabidopsis thaliana)	GO:0046983	Coils:Coil,Gene3D:G3DSA:4.10.280.10,InterPro:IPR011598,InterPro:IPR025610,PANTHER:PTHR23042,PANTHER:PTHR23042:SF21,Pfam:PF00010,Pfam:PF14215,ProSiteProfiles:PS50888,SMART:SM00353,SUPERFAMILY:SSF47459
Bras_G00318	Bras_G00318	BraspberryS0001:1821234-1822981	33.5384	-0.0778513	-1.05544	0.579073	0.791634	30.5321	38.384	38.0644	30.0427	30.7064	33.5006		Similar to SRO2: Probable inactive poly [ADP-ribose] polymerase SRO2 (Arabidopsis thaliana)	GO:0003950	Gene3D:G3DSA:3.90.228.10,InterPro:IPR012317,InterPro:IPR022003,PANTHER:PTHR32263,Pfam:PF12174,ProSiteProfiles:PS51059,SUPERFAMILY:SSF56399
Bras_G00319	Bras_G00319	BraspberryS0001:1822268-1829265	498.64	-0.031107	-1.0218	0.717508	0.869965	502.976	490.693	520.214	536.147	443.195	498.614		Similar to fray2: Serine/threonine-protein kinase fray2 (Dictyostelium discoideum)	GO:0004672,GO:0005524,GO:0006468,GO:0016772	Coils:Coil,Gene3D:G3DSA:1.10.510.10,Gene3D:G3DSA:3.30.200.20,InterPro:IPR000719,InterPro:IPR002290,InterPro:IPR011009,InterPro:IPR017441,PANTHER:PTHR24361,PANTHER:PTHR24361:SF159,Pfam:PF00069,Phobius:CYTOPLASMIC_DOMAIN,Phobius:NON_CYTOPLASMIC_DOMAIN,Phobius:TRANSMEMBRANE,ProSitePatterns:PS00107,ProSiteProfiles:PS50011,SMART:SM00220,SUPERFAMILY:SSF56112
Bras_G00320	Bras_G00320	BraspberryS0001:1833378-1834253	59.6019	0.353577	1.27772	0.0108565	0.0772942	41.7807	50.8328	49.4837	58.93	88.0249	68.5594		Similar to ASPM: Abnormal spindle-like microcephaly-associated protein homolog (Canis familiaris)		Coils:Coil,InterPro:IPR012442,Pfam:PF07816
Bras_G00321	Bras_G00321	BraspberryS0001:1834960-1839307	355.131	-0.0606371	-1.04293	0.550474	0.775338	380.847	327.82	383.182	385.933	287.616	365.39		Similar to AMSH2: AMSH-like ubiquitin thioesterase 2 (Arabidopsis thaliana)	GO:0005515	Gene3D:G3DSA:3.40.140.10,InterPro:IPR000555,PANTHER:PTHR12947,PANTHER:PTHR12947:SF4,Pfam:PF01398,SUPERFAMILY:SSF102712
Bras_G00322	Bras_G00322	BraspberryS0001:1841309-1845047	3169.31	0.199573	1.14836	0.000409588	0.00677522	2894.12	2985.65	2938.57	3520.78	3578.32	3098.42		Similar to Carbonic anhydrase,chloroplastic (Nicotiana tabacum)	GO:0004089,GO:0008270,GO:0015976	Gene3D:G3DSA:3.40.1050.10,InterPro:IPR001765,InterPro:IPR015892,PANTHER:PTHR11002,PANTHER:PTHR11002:SF1,Pfam:PF00484,ProSitePatterns:PS00704,ProSitePatterns:PS00705,SMART:SM00947,SUPERFAMILY:SSF53056
Bras_G00325	Bras_G00325	BraspberryS0001:1855307-1858732	22.1535	0.163996	1.12039	0.199022	0.465231	16.873	14.5237	21.5698	48.5306	17.4003	14.0235		Similar to JP650: Probable polygalacturonase non-catalytic subunit JP650 (Arabidopsis thaliana)		InterPro:IPR004873,PANTHER:PTHR31458,Pfam:PF03181,ProSiteProfiles:PS51277,SMART:SM01045
Bras_G00327	Bras_G00327	BraspberryS0001:1862397-1865377	997.317	-0.015696	-1.01094	0.818551	0.920803	1018	985.535	1007.44	992.565	929.379	1050.98		Similar to At4g28440: Uncharacterized protein At4g28440 (Arabidopsis thaliana)		Gene3D:G3DSA:2.40.50.140,InterPro:IPR012340,PANTHER:PTHR31472,PANTHER:PTHR31472:SF0,SUPERFAMILY:SSF50249
Bras_G00329	Bras_G00329	BraspberryS0001:1870289-1872514	753.626	0.154124	1.11275	0.0487631	0.206135	704.648	695.061	727.03	837.73	844.425	712.862		Similar to CDC40: Pre-mRNA-processing factor 17 (Homo sapiens)	GO:0005515	Coils:Coil,Gene3D:G3DSA:2.130.10.10,InterPro:IPR001680,InterPro:IPR015943,InterPro:IPR017986,InterPro:IPR019775,InterPro:IPR020472,PANTHER:PTHR19852,PANTHER:PTHR19852:SF6,PRINTS:PR00320,Pfam:PF00400,ProSitePatterns:PS00678,ProSiteProfiles:PS50082,ProSiteProfiles:PS50294,SMART:SM00320,SUPERFAMILY:SSF50978
Bras_G00330	Bras_G00330	BraspberryS0001:1874271-1877070	148.386	-0.0648443	-1.04597	0.581431	0.792731	139.805	158.723	159.87	152.525	142.273	137.119		Similar to rlmN: Dual-specificity RNA methyltransferase RlmN (Geobacter sulfurreducens (strain ATCC 51573 / DSM 12127 / PCA))	GO:0005737,GO:0006364,GO:0008173	Gene3D:G3DSA:3.80.30.10,InterPro:IPR004383,PANTHER:PTHR30544,PANTHER:PTHR30544:SF0,SUPERFAMILY:SSF102114,TIGRFAM:TIGR00048
Bras_G00331	Bras_G00331	BraspberryS0001:1877603-1883769	23.1436	0.0777784	1.05539	0.567613	0.78575	20.0869	24.8977	19.0322	27.7317	27.6357	19.4771		Similar to DDB_G0272484: Deoxynucleoside triphosphate triphosphohydrolase SAMHD1 homolog (Dictyostelium discoideum)	GO:0003824,GO:0008081,GO:0046872	Gene3D:G3DSA:1.10.3210.10,InterPro:IPR003607,InterPro:IPR006674,PANTHER:PTHR11373,PANTHER:PTHR11373:SF10,Pfam:PF01966,SMART:SM00471,SUPERFAMILY:SSF109604
Bras_G00332	Bras_G00332	BraspberryS0001:1884679-1889953	159.579	-0.249792	-1.18904	0.0525891	0.215448	190.424	174.284	173.827	150.214	91.0956	177.631		Similar to ULP1D: Ubiquitin-like-specific protease 1D (Arabidopsis thaliana)	GO:0006508,GO:0008234	Coils:Coil,Gene3D:G3DSA:3.30.310.130,InterPro:IPR003653,PANTHER:PTHR12606,PANTHER:PTHR12606:SF0,Pfam:PF02902,ProSiteProfiles:PS50600,SUPERFAMILY:SSF54001
Bras_G00333	Bras_G00333	BraspberryS0001:1891508-1896511	838.189	-0.0654177	-1.04639	0.368705	0.640246	862.933	895.281	815.847	791.51	875.131	788.433		Similar to Rbm25: RNA-binding protein 25 (Mus musculus)	GO:0000166,GO:0003676,GO:0006397	Coils:Coil,Gene3D:G3DSA:1.20.1390.10,Gene3D:G3DSA:3.30.70.330,InterPro:IPR000504,InterPro:IPR002483,InterPro:IPR012677,PANTHER:PTHR18806,PANTHER:PTHR18806:SF4,PRINTS:PR01217,Pfam:PF00076,Pfam:PF01480,ProSiteProfiles:PS50102,ProSiteProfiles:PS51025,SMART:SM00311,SMART:SM00360,SUPERFAMILY:SSF101233,SUPERFAMILY:SSF54928
Bras_G00334	Bras_G00334	BraspberryS0001:1896254-1899103	194.405	-0.0138172	-1.00962	0.904589	0.960546	208.1	204.369	171.29	205.677	214.945	162.049		Similar to ENT1: Equilibrative nucleotide transporter 1 (Arabidopsis thaliana)	GO:0005337,GO:0006810,GO:0016021	InterPro:IPR002259,InterPro:IPR016196,PANTHER:PTHR10332,PANTHER:PTHR10332:SF3,PIRSF:PIRSF016379,Pfam:PF01733,Phobius:CYTOPLASMIC_DOMAIN,Phobius:NON_CYTOPLASMIC_DOMAIN,Phobius:TRANSMEMBRANE,SUPERFAMILY:SSF103473
Bras_G00337	Bras_G00337	BraspberryS0001:1907085-1913133	527.464	0.00164133	1.00114	0.983656	0.992933	527.08	513.516	541.783	529.214	514.843	538.347		Similar to XTH33: Probable xyloglucan endotransglucosylase/hydrolase protein 33 (Arabidopsis thaliana)	GO:0004553,GO:0005618,GO:0005975,GO:0006073,GO:0016762,GO:0048046	Gene3D:G3DSA:2.60.120.200,InterPro:IPR000757,InterPro:IPR008985,InterPro:IPR010713,InterPro:IPR013320,InterPro:IPR016455,PANTHER:PTHR31062,PIRSF:PIRSF005604,Pfam:PF00722,Pfam:PF06955,Phobius:NON_CYTOPLASMIC_DOMAIN,Phobius:SIGNAL_PEPTIDE,Phobius:SIGNAL_PEPTIDE_C_REGION,Phobius:SIGNAL_PEPTIDE_H_REGION,Phobius:SIGNAL_PEPTIDE_N_REGION,SUPERFAMILY:SSF49899,SignalP_EUK:SignalP-noTM
Bras_G00340	Bras_G00340	BraspberryS0001:1925774-1929148	2422.27	0.132811	1.09643	0.0118931	0.0823274	2248.12	2375.66	2294.01	2621.81	2560.91	2433.08		Similar to SPDSYN1: Spermidine synthase 1 (Pisum sativum)	GO:0003824	Gene3D:G3DSA:2.30.140.10,Gene3D:G3DSA:3.40.50.150,Hamap:MF_00198,InterPro:IPR001045,PANTHER:PTHR11558,PANTHER:PTHR11558:SF11,Pfam:PF01564,ProSitePatterns:PS01330,ProSiteProfiles:PS51006,SUPERFAMILY:SSF53335,TIGRFAM:TIGR00417
Bras_G00341	Bras_G00341	BraspberryS0001:1938763-1945213	224.887	0.102248	1.07344	0.350932	0.623493	212.118	200.219	233.462	214.921	271.24	217.364		Similar to CMT3: DNA (cytosine-5)-methyltransferase CMT3 (Arabidopsis thaliana)	GO:0003677,GO:0006306,GO:0008168	Gene3D:G3DSA:2.40.50.40,Gene3D:G3DSA:3.40.50.150,Gene3D:G3DSA:3.90.120.10,InterPro:IPR000953,InterPro:IPR001025,InterPro:IPR001525,InterPro:IPR016197,InterPro:IPR018117,InterPro:IPR023780,InterPro:IPR025821,PANTHER:PTHR10629,PANTHER:PTHR10629:SF10,PRINTS:PR00105,Pfam:PF00145,Pfam:PF00385,Pfam:PF01426,ProSitePatterns:PS00094,ProSiteProfiles:PS50013,ProSiteProfiles:PS51038,ProSiteProfiles:PS51617,S…
Bras_G00342	Bras_G00342	BraspberryS0001:1945960-1953999	23.3394	-0.0643107	-1.04559	0.633002	0.821878	28.1216	24.8977	20.301	31.1982	21.4945	14.0235		Similar to Ubr1: E3 ubiquitin-protein ligase UBR1 (Mus musculus)		Phobius:CYTOPLASMIC_DOMAIN,Phobius:NON_CYTOPLASMIC_DOMAIN,Phobius:TRANSMEMBRANE
Bras_G00344	Bras_G00344	BraspberryS0001:1957030-1958617	397.786	0.0515312	1.03636	0.563898	0.783989	399.327	393.177	374.3	420.598	420.677	378.635		Similar to RSZ23: Serine/arginine-rich splicing factor RSZ23 (Oryza sativa subsp. japonica)	GO:0000166,GO:0003676,GO:0008270	Gene3D:G3DSA:3.30.70.330,Gene3D:G3DSA:4.10.60.10,InterPro:IPR000504,InterPro:IPR001878,InterPro:IPR012677,PANTHER:PTHR10548,Pfam:PF00076,Pfam:PF00098,ProSiteProfiles:PS50102,ProSiteProfiles:PS50158,SMART:SM00343,SMART:SM00360,SUPERFAMILY:SSF54928,SUPERFAMILY:SSF57756
Bras_G00345	Bras_G00345	BraspberryS0001:1959440-1974103	1585.98	-0.166985	-1.12271	0.00777491	0.0615473	1706.58	1603.83	1739.54	1534.49	1378.72	1552.71		Similar to POT6: Potassium transporter 6 (Arabidopsis thaliana)	GO:0015079,GO:0016020,GO:0071805	InterPro:IPR003855,PANTHER:PTHR30540,PANTHER:PTHR30540:SF0,Pfam:PF02705,Phobius:CYTOPLASMIC_DOMAIN,Phobius:NON_CYTOPLASMIC_DOMAIN,Phobius:TRANSMEMBRANE,TIGRFAM:TIGR00794
Bras_G00346	Bras_G00346	BraspberryS0001:1979941-1984743	896.169	-0.319427	-1.24784	3.95741e-06	0.000144428	1026.04	988.647	992.212	756.846	781.989	831.282		Similar to TPS9: Probable alpha,alpha-trehalose-phosphate synthase [UDP-forming] 9 (Arabidopsis thaliana)	GO:0003824,GO:0005992,GO:0008152	Gene3D:G3DSA:3.40.50.1000,Gene3D:G3DSA:3.40.50.2000,InterPro:IPR001830,InterPro:IPR003337,InterPro:IPR006379,InterPro:IPR023214,PANTHER:PTHR10788,PANTHER:PTHR10788:SF6,Pfam:PF00982,Pfam:PF02358,SUPERFAMILY:SSF53756,SUPERFAMILY:SSF56784,TIGRFAM:TIGR00685,TIGRFAM:TIGR01484
Bras_G00347	Bras_G00347	BraspberryS0001:1985255-1989955	218.181	0.236054	1.17777	0.0273055	0.143301	207.297	187.77	192.86	258.83	239.51	222.818		Similar to NHLRC2: NHL repeat-containing protein 2 (Gallus gallus)		Gene3D:G3DSA:2.120.10.30,InterPro:IPR011042,PANTHER:PTHR13833,PANTHER:PTHR13833:SF16,Phobius:CYTOPLASMIC_DOMAIN,Phobius:NON_CYTOPLASMIC_DOMAIN,Phobius:SIGNAL_PEPTIDE,Phobius:SIGNAL_PEPTIDE_C_REGION,Phobius:SIGNAL_PEPTIDE_H_REGION,Phobius:SIGNAL_PEPTIDE_N_REGION,Phobius:TRANSMEMBRANE,SUPERFAMILY:SSF63829,SignalP_EUK:SignalP-noTM,SignalP_GRAM_POSITIVE:SignalP-TM
Bras_G00348	Bras_G00348	BraspberryS0001:1989146-1991163	503.06	0.0920825	1.06591	0.298643	0.574666	490.923	484.468	477.074	522.281	582.397	461.217		Similar to trim71: E3 ubiquitin-protein ligase TRIM71 (Danio rerio)	GO:0005515	Gene3D:G3DSA:2.120.10.30,InterPro:IPR001258,InterPro:IPR011042,PANTHER:PTHR13833,PANTHER:PTHR13833:SF16,Pfam:PF01436,Phobius:CYTOPLASMIC_DOMAIN,Phobius:NON_CYTOPLASMIC_DOMAIN,Phobius:SIGNAL_PEPTIDE,Phobius:SIGNAL_PEPTIDE_C_REGION,Phobius:SIGNAL_PEPTIDE_H_REGION,Phobius:SIGNAL_PEPTIDE_N_REGION,Phobius:TRANSMEMBRANE,SUPERFAMILY:SSF101898,SignalP_EUK:SignalP-noTM,SignalP_GRAM_POSITIVE:SignalP-TM
Bras_G00349	Bras_G00349	BraspberryS0001:1991340-2001995	2309.4	-0.133293	-1.09679	0.0397342	0.181852	2516.49	2272.95	2481.8	2121.48	2036.86	2426.85		Similar to At1g60070: AP-1 complex subunit gamma-2 (Arabidopsis thaliana)	GO:0005488,GO:0005794,GO:0006886,GO:0008565,GO:0015031,GO:0016192,GO:0030117,GO:0030131	Gene3D:G3DSA:1.25.10.10,Gene3D:G3DSA:2.60.40.1230,InterPro:IPR002553,InterPro:IPR008152,InterPro:IPR008153,InterPro:IPR011989,InterPro:IPR013041,InterPro:IPR016024,InterPro:IPR017107,PANTHER:PTHR22780,PANTHER:PTHR22780:SF5,PIRSF:PIRSF037094,Pfam:PF01602,Pfam:PF02883,ProSiteProfiles:PS50180,SMART:SM00809,SUPERFAMILY:SSF48371,SUPERFAMILY:SSF49348
Bras_G00350	Bras_G00350	BraspberryS0001:2003605-2004699	45.0757	0.168004	1.1235	0.232211	0.505056	42.5842	42.5336	34.258	55.4635	31.7299	63.8849		Similar to ATL46: RING-H2 finger protein ATL46 (Arabidopsis thaliana)	GO:0005515,GO:0008270	Gene3D:G3DSA:3.30.40.10,InterPro:IPR001841,InterPro:IPR013083,PANTHER:PTHR14155,PANTHER:PTHR14155:SF23,Pfam:PF13639,Phobius:CYTOPLASMIC_DOMAIN,Phobius:NON_CYTOPLASMIC_DOMAIN,Phobius:TRANSMEMBRANE,ProSiteProfiles:PS50089,SMART:SM00184,SUPERFAMILY:SSF57850
Bras_G00351	Bras_G00351	BraspberryS0001:2007335-2007550	175.394	0.157389	1.11527	0.161498	0.415975	167.123	172.209	149.72	192.967	190.379	179.968		Similar to BHLH87: Transcription factor bHLH87 (Arabidopsis thaliana)
Bras_G00352	Bras_G00352	BraspberryS0001:2011355-2018367	2760.42	-0.0115354	-1.00803	0.80764	0.916183	2761.55	2782.32	2771.09	2760.46	2756.41	2730.69		Similar to THRRS: Threonine--tRNA ligase,mitochondrial (Arabidopsis thaliana)	GO:0000166,GO:0004812,GO:0004829,GO:0005524,GO:0005737,GO:0006418,GO:0006435,GO:0016876,GO:0043039	Gene3D:G3DSA:3.10.20.30,Gene3D:G3DSA:3.30.54.20,Gene3D:G3DSA:3.30.930.10,Gene3D:G3DSA:3.30.980.10,Gene3D:G3DSA:3.40.50.800,Hamap:MF_00184,InterPro:IPR002314,InterPro:IPR002320,InterPro:IPR004095,InterPro:IPR004154,InterPro:IPR006195,InterPro:IPR012675,InterPro:IPR012676,InterPro:IPR012947,InterPro:IPR018163,PANTHER:PTHR11451,PANTHER:PTHR11451:SF5,PRINTS:PR01047,Pfam:PF00587,Pfam:PF02824,Pfam:PF03…
Bras_G00354	Bras_G00354	BraspberryS0001:2030707-2044246	216.492	0.0373655	1.02624	0.722869	0.872801	213.724	210.593	215.698	217.232	211.874	229.83		Similar to At1g70260: WAT1-related protein At1g70260 (Arabidopsis thaliana)	GO:0016020	InterPro:IPR000620,PANTHER:PTHR31218,Pfam:PF00892,Phobius:CYTOPLASMIC_DOMAIN,Phobius:NON_CYTOPLASMIC_DOMAIN,Phobius:SIGNAL_PEPTIDE,Phobius:SIGNAL_PEPTIDE_C_REGION,Phobius:SIGNAL_PEPTIDE_H_REGION,Phobius:SIGNAL_PEPTIDE_N_REGION,Phobius:TRANSMEMBRANE,SUPERFAMILY:SSF103481,SignalP_EUK:SignalP-TM
Bras_G00355	Bras_G00355	BraspberryS0001:2049542-2050100	187.104	0.720466	1.64771	7.53557e-10	6.61935e-08	118.914	142.124	125.613	227.631	288.64	219.702		Similar to MLP423: MLP-like protein 423 (Arabidopsis thaliana)	GO:0006952,GO:0009607	Gene3D:G3DSA:3.30.530.20,InterPro:IPR000916,InterPro:IPR023393,InterPro:IPR024948,InterPro:IPR024949,PANTHER:PTHR31907,PANTHER:PTHR31907:SF0,PRINTS:PR00634,Pfam:PF00407,SMART:SM01037,SUPERFAMILY:SSF55961
Bras_G00356	Bras_G00356	BraspberryS0001:2051595-2055785	92.511	0.0596445	1.04221	0.653595	0.834747	96.4171	69.5061	104.043	80.8843	98.2604	105.955		Similar to PBS1: Serine/threonine-protein kinase PBS1 (Arabidopsis thaliana)	GO:0004672,GO:0004674,GO:0005524,GO:0006468,GO:0016772	Gene3D:G3DSA:1.10.510.10,Gene3D:G3DSA:2.60.120.200,Gene3D:G3DSA:3.30.200.20,InterPro:IPR000719,InterPro:IPR008271,InterPro:IPR011009,InterPro:IPR013320,InterPro:IPR017441,PANTHER:PTHR24420,PANTHER:PTHR24420:SF394,Pfam:PF00069,ProSitePatterns:PS00107,ProSitePatterns:PS00108,ProSiteProfiles:PS50011,SUPERFAMILY:SSF56112
Bras_G00357	Bras_G00357	BraspberryS0001:2055180-2056635	61.5263	0.0604857	1.04282	0.660118	0.838299	57.8502	68.4687	52.0214	57.7745	64.4834	68.5594		Similar to STK_02580: Uncharacterized N-acetyltransferase STK_02580 (Sulfolobus tokodaii (strain DSM 16993 / JCM 10545 / NBRC 100140 / 7))	GO:0008080	Gene3D:G3DSA:3.40.630.30,InterPro:IPR000182,InterPro:IPR016181,PANTHER:PTHR23091,PANTHER:PTHR23091:SF54,Pfam:PF00583,Phobius:NON_CYTOPLASMIC_DOMAIN,Phobius:SIGNAL_PEPTIDE,Phobius:SIGNAL_PEPTIDE_C_REGION,Phobius:SIGNAL_PEPTIDE_H_REGION,Phobius:SIGNAL_PEPTIDE_N_REGION,ProSiteProfiles:PS51186,SUPERFAMILY:SSF55729
Bras_G00358	Bras_G00358	BraspberryS0001:2057821-2059832	191.213	0.0851261	1.06078	0.447088	0.704677	196.851	178.434	175.096	224.165	187.309	185.422		Similar to AXY4: Protein ALTERED XYLOGLUCAN 4 (Arabidopsis thaliana)		Coils:Coil,InterPro:IPR025846,InterPro:IPR026057,PANTHER:PTHR32285,PANTHER:PTHR32285:SF0,Pfam:PF13839,Pfam:PF14416,Phobius:CYTOPLASMIC_DOMAIN,Phobius:NON_CYTOPLASMIC_DOMAIN,Phobius:TRANSMEMBRANE
Bras_G00359	Bras_G00359	BraspberryS0001:2063122-2064718	1049.51	0.161927	1.11878	0.0448621	0.196206	940.066	1067.49	945.266	1075.76	1271.24	997.227		Similar to lsm12a: Protein LSM12 homolog A (Danio rerio)		Coils:Coil,InterPro:IPR019181,PANTHER:PTHR13542,Pfam:PF09793,SMART:SM00995
Bras_G00360	Bras_G00360	BraspberryS0001:2067843-2072469	133.568	0.256352	1.19445	0.0438037	0.193255	133.377	95.4413	123.075	132.881	135.108	181.526		Similar to NAT6: Nucleobase-ascorbate transporter 6 (Arabidopsis thaliana)	GO:0005215,GO:0006810,GO:0016020,GO:0055085	InterPro:IPR006043,PANTHER:PTHR11119,PANTHER:PTHR11119:SF8,Pfam:PF00860,Phobius:CYTOPLASMIC_DOMAIN,Phobius:NON_CYTOPLASMIC_DOMAIN,Phobius:TRANSMEMBRANE
Bras_G00364	Bras_G00364	BraspberryS0001:2096500-2098888	61.253	0.204678	1.15243	0.138135	0.381157	53.0294	56.0199	52.0214	79.7288	70.6246	56.094		Similar to PAB7: Polyadenylate-binding protein 7 (Arabidopsis thaliana)	GO:0000166,GO:0003676	Coils:Coil,Gene3D:G3DSA:3.30.70.330,InterPro:IPR000504,InterPro:IPR012677,ProSiteProfiles:PS50102,SUPERFAMILY:SSF54928
Bras_G00365	Bras_G00365	BraspberryS0001:2099558-2101974	55.9053	-0.0563647	-1.03984	0.686545	0.853243	72.3128	47.7206	53.2902	42.7531	59.3656	59.9894		Similar to Mb2253c: Uncharacterized protein Mb2253c (Mycobacterium bovis (strain ATCC BAA-935 / AF2122/97))	GO:0003676,GO:0004523	Gene3D:G3DSA:3.30.420.10,Gene3D:G3DSA:3.40.970.10,InterPro:IPR002156,InterPro:IPR011320,InterPro:IPR012337,PANTHER:PTHR10178,PANTHER:PTHR10178:SF22,Pfam:PF13456,Phobius:CYTOPLASMIC_DOMAIN,Phobius:NON_CYTOPLASMIC_DOMAIN,Phobius:TRANSMEMBRANE,ProSiteProfiles:PS50879,SUPERFAMILY:SSF53098
Bras_G00366	Bras_G00366	BraspberryS0001:2102403-2105958	62.9266	0.16226	1.11904	0.241477	0.516634	41.7807	66.3939	63.4407	76.2623	63.4598	66.2221		Similar to yuxK: Uncharacterized protein YuxK (Bacillus subtilis (strain 168))		InterPro:IPR007263,Pfam:PF04134,SignalP_GRAM_POSITIVE:SignalP-TM
Bras_G00367	Bras_G00367	BraspberryS0001:2106357-2110595	112.894	-0.0151554	-1.01056	0.904296	0.960395	121.325	107.89	111.656	121.326	95.1897	119.979		Similar to POLL: DNA polymerase lambda (Macaca fascicularis)	GO:0003677,GO:0003824,GO:0003887,GO:0006281,GO:0016779	Gene3D:G3DSA:1.10.150.110,Gene3D:G3DSA:1.10.150.20,Gene3D:G3DSA:3.30.210.10,Gene3D:G3DSA:3.30.460.10,Gene3D:G3DSA:3.40.50.10190,InterPro:IPR001357,InterPro:IPR002008,InterPro:IPR002054,InterPro:IPR010996,InterPro:IPR018944,InterPro:IPR019843,InterPro:IPR022312,InterPro:IPR027421,PANTHER:PTHR11276,PANTHER:PTHR11276:SF9,PRINTS:PR00869,PRINTS:PR00870,Pfam:PF10391,ProSitePatterns:PS00522,ProSiteProfi…
Bras_G00368	Bras_G00368	BraspberryS0001:2114210-2116998	273.893	0.0641316	1.04546	0.524096	0.760038	282.823	244.828	272.795	261.141	292.734	289.04		Similar to RH22: DEAD-box ATP-dependent RNA helicase 22 (Arabidopsis thaliana)	GO:0003676,GO:0004386,GO:0005524,GO:0008026	Gene3D:G3DSA:3.40.50.300,InterPro:IPR001650,InterPro:IPR011545,InterPro:IPR014001,InterPro:IPR014014,InterPro:IPR027417,PANTHER:PTHR24031,PANTHER:PTHR24031:SF8,Pfam:PF00270,Pfam:PF00271,ProSiteProfiles:PS51192,ProSiteProfiles:PS51194,ProSiteProfiles:PS51195,SMART:SM00487,SMART:SM00490,SUPERFAMILY:SSF52540
Bras_G00370	Bras_G00370	BraspberryS0001:2144004-2151093	466.763	0.0127435	1.00887	0.880541	0.948934	457.981	473.057	464.386	451.796	452.407	500.951		Similar to NLRC3: Protein NLRC3 (Homo sapiens)		Gene3D:G3DSA:3.80.10.10,InterPro:IPR003590,InterPro:IPR003854,PANTHER:PTHR24106,Pfam:PF02704,Pfam:PF13516,Phobius:CYTOPLASMIC_DOMAIN,Phobius:NON_CYTOPLASMIC_DOMAIN,Phobius:TRANSMEMBRANE,SMART:SM00368,SUPERFAMILY:SSF52047
Bras_G00372	Bras_G00372	BraspberryS0001:2153116-2156350	720.253	0.0685548	1.04867	0.382143	0.652336	676.526	744.857	681.353	809.998	702.152	706.629		Similar to ILL1: IAA-amino acid hydrolase ILR1-like 1 (Oryza sativa subsp. indica)	GO:0008152,GO:0016787	Gene3D:G3DSA:3.30.70.360,Gene3D:G3DSA:3.40.630.10,InterPro:IPR002933,InterPro:IPR011650,InterPro:IPR017439,PANTHER:PTHR32404,PANTHER:PTHR32404:SF0,PIRSF:PIRSF005962,Pfam:PF01546,Pfam:PF07687,Phobius:CYTOPLASMIC_DOMAIN,Phobius:NON_CYTOPLASMIC_DOMAIN,Phobius:TRANSMEMBRANE,SUPERFAMILY:SSF53187,SUPERFAMILY:SSF55031,TIGRFAM:TIGR01891
Bras_G00375	Bras_G00375	BraspberryS0001:2159331-2164658	1405.49	-0.0777386	-1.05536	0.199202	0.465462	1458.31	1460.67	1413.46	1376.19	1421.7	1302.63		Similar to ATJ16: Chaperone protein dnaJ 16 (Arabidopsis thaliana)		Gene3D:G3DSA:1.10.287.110,InterPro:IPR001623,InterPro:IPR018253,PANTHER:PTHR24078,PRINTS:PR00625,Pfam:PF00226,Phobius:CYTOPLASMIC_DOMAIN,Phobius:NON_CYTOPLASMIC_DOMAIN,Phobius:TRANSMEMBRANE,ProSitePatterns:PS00636,ProSiteProfiles:PS50076,SMART:SM00271,SUPERFAMILY:SSF46565
Bras_G00377	Bras_G00377	BraspberryS0001:2173411-2177161	575.178	-0.0637799	-1.0452	0.427332	0.690393	599.393	589.246	577.31	600.854	520.985	563.277		Similar to bicc1-b: Protein bicaudal C homolog 1-B (Xenopus laevis)	GO:0005515	Gene3D:G3DSA:1.10.150.50,InterPro:IPR001660,InterPro:IPR013761,InterPro:IPR021129,PANTHER:PTHR10627,PANTHER:PTHR10627:SF23,Pfam:PF00536,SMART:SM00454,SUPERFAMILY:SSF47769
Bras_G00380	Bras_G00380	BraspberryS0001:2193398-2196215	1255.3	-0.0288424	-1.02019	0.643503	0.828998	1223.69	1289.49	1292.92	1292.99	1211.88	1220.82		Similar to RH26: DEAD-box ATP-dependent RNA helicase 26 (Arabidopsis thaliana)		PANTHER:PTHR31354,PANTHER:PTHR31354:SF0,Phobius:NON_CYTOPLASMIC_DOMAIN,Phobius:SIGNAL_PEPTIDE,Phobius:SIGNAL_PEPTIDE_C_REGION,Phobius:SIGNAL_PEPTIDE_H_REGION,Phobius:SIGNAL_PEPTIDE_N_REGION,SignalP_EUK:SignalP-noTM
Bras_G00381	Bras_G00381	BraspberryS0001:2196819-2199843	69.6766	-0.0204964	-1.01431	0.882581	0.950088	72.3128	57.0573	81.2041	83.1952	76.7659	47.5241		Similar to Zmynd15: Zinc finger MYND domain-containing protein 15 (Mus musculus)	GO:0008270	InterPro:IPR002893,PANTHER:PTHR12197,PANTHER:PTHR12197:SF73,Pfam:PF01753,ProSiteProfiles:PS50865,SUPERFAMILY:SSF144232
Bras_G00382	Bras_G00382	BraspberryS0001:2204611-2205566	90.5678	0.199855	1.14858	0.134771	0.375619	85.1684	86.1046	69.7847	119.015	105.425	77.9084		Similar to ARR3: Two-component response regulator ARR3 (Arabidopsis thaliana)	GO:0000156,GO:0000160,GO:0006355	Gene3D:G3DSA:3.40.50.2300,InterPro:IPR001789,InterPro:IPR011006,PANTHER:PTHR26402,PANTHER:PTHR26402:SF256,Pfam:PF00072,ProSiteProfiles:PS50110,SMART:SM00448,SUPERFAMILY:SSF52172
Bras_G00384	Bras_G00384	BraspberryS0001:2210569-2215669	238.722	-0.0580152	-1.04103	0.57661	0.79022	260.326	245.865	225.849	223.009	246.674	230.609		Similar to WVD2: Protein WAVE-DAMPENED 2 (Arabidopsis thaliana)		Coils:Coil,InterPro:IPR027329,Pfam:PF06886
Bras_G00386	Bras_G00386	BraspberryS0001:2218007-2219182	171.517	0.159381	1.11681	0.177205	0.437158	149.446	170.134	158.602	159.458	220.062	171.398		Similar to GATL9: Probable galacturonosyltransferase-like 9 (Arabidopsis thaliana)	GO:0016757	Gene3D:G3DSA:3.90.550.10,InterPro:IPR002495,PANTHER:PTHR32168,PANTHER:PTHR32168:SF0,Pfam:PF01501,Phobius:CYTOPLASMIC_DOMAIN,Phobius:NON_CYTOPLASMIC_DOMAIN,Phobius:TRANSMEMBRANE,SUPERFAMILY:SSF53448
Bras_G00387	Bras_G00387	BraspberryS0001:2227156-2231724	3237.53	0.121254	1.08768	0.026637	0.140545	3014.64	3187.95	3081.95	3472.25	3543.51	3124.9		Similar to Pyruvate dehydrogenase E1 component subunit alpha,mitochondrial (Pisum sativum)	GO:0004739,GO:0006096,GO:0008152,GO:0016624,GO:0043231,GO:0055114	Coils:Coil,Gene3D:G3DSA:3.40.50.970,InterPro:IPR001017,InterPro:IPR017597,PANTHER:PTHR11516,PANTHER:PTHR11516:SF4,Pfam:PF00676,SUPERFAMILY:SSF52518,SignalP_GRAM_POSITIVE:SignalP-TM,TIGRFAM:TIGR03182
Bras_G00388	Bras_G00388	BraspberryS0001:2232353-2237444	91.4617	-0.245226	-1.18528	0.0618368	0.23795	98.024	93.3665	118	86.6617	68.5776	84.141		Similar to ISE2: DEAD-box ATP-dependent RNA helicase ISE2,chloroplastic (Arabidopsis thaliana)	GO:0003676,GO:0004386,GO:0005524,GO:0008026,GO:0016818	Coils:Coil,Gene3D:G3DSA:3.40.50.300,InterPro:IPR001650,InterPro:IPR011545,InterPro:IPR012961,InterPro:IPR014001,InterPro:IPR027417,PANTHER:PTHR11752,Pfam:PF00270,Pfam:PF00271,Pfam:PF08148,ProSiteProfiles:PS51192,ProSiteProfiles:PS51194,SMART:SM00487,SMART:SM00490,SUPERFAMILY:SSF52540
Bras_G00389	Bras_G00389	BraspberryS0001:2234495-2246838	2219.95	-0.365781	-1.28858	6.60062e-09	4.83173e-07	2538.98	2379.81	2632.79	1895	1775.85	2097.29		Similar to SNL4: Paired amphipathic helix protein Sin3-like 4 (Arabidopsis thaliana)	GO:0005634,GO:0006355	Coils:Coil,Gene3D:G3DSA:1.20.1160.11,InterPro:IPR003822,InterPro:IPR013194,PANTHER:PTHR12346,Pfam:PF02671,Pfam:PF08295,ProSiteProfiles:PS51477,SMART:SM00761,SUPERFAMILY:SSF47762
Bras_G00390	Bras_G00390	BraspberryS0001:2254851-2258965	67.4433	-0.0221105	-1.01544	0.873704	0.946451	53.8329	80.9176	71.0536	50.8415	88.0249	59.9894		Similar to TOR1: Microtubule-associated protein TORTIFOLIA1 (Arabidopsis thaliana)	GO:0005488,GO:0005515	Gene3D:G3DSA:1.25.10.10,InterPro:IPR000357,InterPro:IPR011989,InterPro:IPR016024,InterPro:IPR021133,InterPro:IPR026003,PANTHER:PTHR31355,Pfam:PF02985,Pfam:PF12765,ProSiteProfiles:PS50077,SUPERFAMILY:SSF48371
Bras_G00392	Bras_G00392	BraspberryS0001:2262559-2264361	297.731	-0.017598	-1.01227	0.859209	0.938652	283.627	334.044	282.945	281.939	293.758	310.075		Similar to RCOM_0699480: UPF0392 protein RCOM_0530710 (Ricinus communis)		InterPro:IPR008166,Pfam:PF01697,Phobius:CYTOPLASMIC_DOMAIN,Phobius:NON_CYTOPLASMIC_DOMAIN,Phobius:TRANSMEMBRANE
Bras_G00393	Bras_G00393	BraspberryS0001:2265267-2267557	85.3393	0.159406	1.11683	0.238565	0.513451	97.2205	60.1695	76.1288	77.4178	98.2604	102.839		Similar to glmM: Phosphoglucosamine mutase (Streptococcus mutans serotype c (strain ATCC 700610 / UA159))		InterPro:IPR021325,Pfam:PF11152,Phobius:CYTOPLASMIC_DOMAIN,Phobius:NON_CYTOPLASMIC_DOMAIN,Phobius:TRANSMEMBRANE
Bras_G00397	Bras_G00397	BraspberryS0001:2277308-2279131	279.25	0.0245775	1.01718	0.819636	0.92134	283.627	287.361	255.032	294.65	323.44	231.388		Similar to At1g27190: Probable inactive receptor kinase At1g27190 (Arabidopsis thaliana)	GO:0004672,GO:0005524,GO:0006468,GO:0016772	Gene3D:G3DSA:1.10.510.10,Gene3D:G3DSA:3.30.200.20,Gene3D:G3DSA:3.80.10.10,InterPro:IPR000719,InterPro:IPR001245,InterPro:IPR011009,InterPro:IPR013210,PANTHER:PTHR24420,PANTHER:PTHR24420:SF428,PRINTS:PR00019,Pfam:PF07714,Pfam:PF08263,Pfam:PF13855,Phobius:CYTOPLASMIC_DOMAIN,Phobius:NON_CYTOPLASMIC_DOMAIN,Phobius:SIGNAL_PEPTIDE,Phobius:SIGNAL_PEPTIDE_C_REGION,Phobius:SIGNAL_PEPTIDE_H_REGION,Phobius:…
Bras_G00399	Bras_G00399	BraspberryS0001:2280262-2286327	3593.97	-0.21852	-1.16354	2.07106e-06	8.24348e-05	3875.97	3825.95	3921.9	3264.26	3261.02	3414.72		Similar to PP2A: Serine/threonine-protein phosphatase PP2A catalytic subunit (Hevea brasiliensis)	GO:0016787	Gene3D:G3DSA:3.60.21.10,InterPro:IPR004843,InterPro:IPR006186,PANTHER:PTHR11668,PANTHER:PTHR11668:SF21,PRINTS:PR00114,Pfam:PF00149,Phobius:CYTOPLASMIC_DOMAIN,Phobius:NON_CYTOPLASMIC_DOMAIN,Phobius:TRANSMEMBRANE,ProSitePatterns:PS00125,SMART:SM00156,SUPERFAMILY:SSF56300
Bras_G00402	Bras_G00402	BraspberryS0001:2297147-2305757	44.9292	-0.0675544	-1.04794	0.630684	0.820702	52.2259	52.9077	35.5268	35.8202	44.0125	49.0823		Similar to N: TMV resistance protein N (Nicotiana glutinosa)	GO:0000166,GO:0005515,GO:0006952,GO:0007165,GO:0017111,GO:0043531	Gene3D:G3DSA:3.40.50.10140,Gene3D:G3DSA:3.40.50.300,Gene3D:G3DSA:3.80.10.10,InterPro:IPR000157,InterPro:IPR000767,InterPro:IPR001611,InterPro:IPR002182,InterPro:IPR003591,InterPro:IPR003593,InterPro:IPR027417,PANTHER:PTHR11017,PANTHER:PTHR11017:SF130,PRINTS:PR00364,Pfam:PF00560,Pfam:PF00931,Pfam:PF01582,ProSiteProfiles:PS50104,SMART:SM00255,SMART:SM00369,SMART:SM00382,SUPERFAMILY:SSF46785,SUPERFA…
Bras_G00404	Bras_G00404	BraspberryS0001:2308711-2320145	1467.19	-0.250532	-1.18965	0.000668452	0.0100037	1655.96	1496.98	1664.68	1275.66	1207.78	1502.07		Similar to ALA3: Phospholipid-transporting ATPase 3 (Arabidopsis thaliana)	GO:0000166,GO:0000287,GO:0004012,GO:0005524,GO:0006812,GO:0015914,GO:0016021,GO:0019829,GO:0046872	Gene3D:G3DSA:2.70.150.10,Gene3D:G3DSA:3.40.1110.10,Gene3D:G3DSA:3.40.50.1000,InterPro:IPR001757,InterPro:IPR006539,InterPro:IPR008250,InterPro:IPR018303,InterPro:IPR023214,InterPro:IPR023299,PANTHER:PTHR24092,PANTHER:PTHR24092:SF8,PRINTS:PR00119,Pfam:PF00122,Pfam:PF12710,Phobius:CYTOPLASMIC_DOMAIN,Phobius:NON_CYTOPLASMIC_DOMAIN,Phobius:TRANSMEMBRANE,ProSitePatterns:PS00154,SUPERFAMILY:SSF56784,SU…
Bras_G00406	Bras_G00406	BraspberryS0001:2322993-2326153	164.071	0.134495	1.09771	0.243229	0.518627	151.857	167.022	143.376	171.012	188.332	162.828		Similar to BPE: Transcription factor BPE (Arabidopsis thaliana)	GO:0046983	Coils:Coil,Gene3D:G3DSA:4.10.280.10,InterPro:IPR011598,PANTHER:PTHR12565,PANTHER:PTHR12565:SF7,Pfam:PF00010,ProSiteProfiles:PS50888,SMART:SM00353,SUPERFAMILY:SSF47459
Bras_G00407	Bras_G00407	BraspberryS0001:2337360-2341975	61.324	-0.00389828	-1.00271	0.977401	0.990069	66.6885	57.0573	60.903	58.93	54.2479	70.1175		Similar to asnS: Asparagine--tRNA ligase (Phytoplasma mali (strain AT))		Coils:Coil
Bras_G00409	Bras_G00409	BraspberryS0001:2344979-2354401	1175.82	-0.175089	-1.12903	0.211794	0.48103	1429.38	1157.74	1337.33	890.882	837.26	1402.35		Similar to hldE: Bifunctional protein HldE (Erwinia tasmaniensis (strain DSM 17950 / Et1/99))		InterPro:IPR009769,PANTHER:PTHR31558,PANTHER:PTHR31558:SF0,Pfam:PF07059
Bras_G00417	Bras_G00417	BraspberryS0001:2378183-2384778	161.938	0.136021	1.09887	0.24077	0.516086	146.233	137.975	173.827	166.39	175.026	172.177		Similar to TTC38: Tetratricopeptide repeat protein 38 (Homo sapiens)	GO:0005515	Coils:Coil,Gene3D:G3DSA:1.25.40.10,InterPro:IPR011990,PANTHER:PTHR32526,PANTHER:PTHR32526:SF2,SUPERFAMILY:SSF48452
Bras_G00419	Bras_G00419	BraspberryS0001:2386022-2390435	832.153	0.0872651	1.06235	0.220727	0.491161	802.672	785.316	825.998	910.526	846.472	821.933		Similar to abcG6: ABC transporter G family member 6 (Dictyostelium discoideum)		Gene3D:G3DSA:2.80.10.50,InterPro:IPR007679,InterPro:IPR008999,PANTHER:PTHR31205,Pfam:PF04601,SUPERFAMILY:SSF50405
Bras_G00422	Bras_G00422	BraspberryS0001:2400366-2402190	611.435	-0.077801	-1.05541	0.341684	0.615545	601	681.575	605.224	588.144	635.622	557.045		Similar to DNAJB1: DnaJ homolog subfamily B member 1 (Bos taurus)	GO:0006457,GO:0051082	Gene3D:G3DSA:1.10.287.110,Gene3D:G3DSA:2.60.260.20,InterPro:IPR001623,InterPro:IPR002939,InterPro:IPR008971,InterPro:IPR018253,PANTHER:PTHR24077,PRINTS:PR00625,Pfam:PF00226,Pfam:PF01556,ProSitePatterns:PS00636,ProSiteProfiles:PS50076,SMART:SM00271,SUPERFAMILY:SSF46565,SUPERFAMILY:SSF49493
Bras_G00423	Bras_G00423	BraspberryS0001:2402457-2403910	585.783	0.51842	1.43239	1.03755e-10	1.06575e-08	437.091	492.767	488.493	686.361	690.893	719.094		Similar to TRX2: Thioredoxin H2 (Arabidopsis thaliana)	GO:0006662,GO:0009055,GO:0015035,GO:0045454	Gene3D:G3DSA:3.40.30.10,InterPro:IPR005746,InterPro:IPR012336,InterPro:IPR013766,InterPro:IPR017937,PANTHER:PTHR10438,PANTHER:PTHR10438:SF50,PIRSF:PIRSF000077,PRINTS:PR00421,Pfam:PF00085,ProSitePatterns:PS00194,ProSiteProfiles:PS51352,SUPERFAMILY:SSF52833
Bras_G00424	Bras_G00424	BraspberryS0001:2404335-2408594	1433.91	0.295278	1.22712	7.9191e-06	0.000265436	1275.12	1344.48	1211.72	1630.4	1675.54	1466.24		Similar to Caprin1: Caprin-1 (Mus musculus)
Bras_G00425	Bras_G00425	BraspberryS0001:2408879-2415448	1063.15	-0.261019	-1.19832	0.0358317	0.170996	1221.28	1079.94	1281.5	868.928	798.366	1128.89		Similar to AMPD: AMP deaminase (Arabidopsis thaliana)	GO:0003876,GO:0006188,GO:0009168,GO:0019239	InterPro:IPR001365,InterPro:IPR006329,PANTHER:PTHR11359,Pfam:PF00962,Phobius:CYTOPLASMIC_DOMAIN,Phobius:NON_CYTOPLASMIC_DOMAIN,Phobius:TRANSMEMBRANE,SUPERFAMILY:SSF51556
Bras_G00427	Bras_G00427	BraspberryS0001:2441976-2442928	941.81	-0.0998028	-1.07163	0.194492	0.459857	909.534	1050.89	969.373	965.989	938.591	816.48		Similar to BPC1: Protein BASIC PENTACYSTEINE1 (Arabidopsis thaliana)		InterPro:IPR010409,PANTHER:PTHR31421,Pfam:PF06217
Bras_G00432	Bras_G00432	BraspberryS0001:2482712-2484797	1189.92	0.133118	1.09666	0.0774568	0.272985	1126.47	1166.04	1096.25	1199.4	1421.7	1129.67		Similar to GALUR: D-galacturonate reductase (Fragaria ananassa)	GO:0016491,GO:0055114	Gene3D:G3DSA:3.20.20.100,InterPro:IPR001395,InterPro:IPR018170,InterPro:IPR020471,InterPro:IPR023210,PANTHER:PTHR11732,PANTHER:PTHR11732:SF34,PIRSF:PIRSF000097,PRINTS:PR00069,Pfam:PF00248,ProSitePatterns:PS00062,ProSitePatterns:PS00798,SUPERFAMILY:SSF51430
Bras_G00434	Bras_G00434	BraspberryS0001:2488928-2492738	2868.91	-0.0269203	-1.01883	0.607101	0.807671	2965.63	2800.99	2925.88	2815.93	2719.56	2985.45		Similar to phg1b: Putative phagocytic receptor 1b (Dictyostelium discoideum)	GO:0016021	InterPro:IPR004240,InterPro:IPR016196,PANTHER:PTHR10766,PANTHER:PTHR10766:SF14,Pfam:PF02990,Phobius:CYTOPLASMIC_DOMAIN,Phobius:NON_CYTOPLASMIC_DOMAIN,Phobius:SIGNAL_PEPTIDE,Phobius:SIGNAL_PEPTIDE_C_REGION,Phobius:SIGNAL_PEPTIDE_H_REGION,Phobius:SIGNAL_PEPTIDE_N_REGION,Phobius:TRANSMEMBRANE,SUPERFAMILY:SSF103473,SignalP_EUK:SignalP-noTM,SignalP_GRAM_POSITIVE:SignalP-TM
Bras_G00435	Bras_G00435	BraspberryS0001:2496076-2507145	287.219	-0.555965	-1.47015	2.08119e-06	8.25798e-05	384.865	288.399	400.945	192.967	184.238	271.9		Similar to NHX7: Sodium/hydrogen exchanger 7 (Arabidopsis thaliana)	GO:0006812,GO:0015299,GO:0016021,GO:0055085	Coils:Coil,Gene3D:G3DSA:2.60.120.10,InterPro:IPR000595,InterPro:IPR006153,InterPro:IPR014710,InterPro:IPR018418,InterPro:IPR018422,InterPro:IPR018490,PANTHER:PTHR10110,PANTHER:PTHR10110:SF4,Pfam:PF00027,Pfam:PF00999,Phobius:CYTOPLASMIC_DOMAIN,Phobius:NON_CYTOPLASMIC_DOMAIN,Phobius:TRANSMEMBRANE,ProSiteProfiles:PS50042,SUPERFAMILY:SSF51206
Bras_G00436	Bras_G00436	BraspberryS0001:2504027-2509572	76.1293	0.0315807	1.02213	0.816258	0.919571	87.5788	68.4687	67.2471	68.1739	95.1897	70.1175		Similar to HAK17: Probable potassium transporter 17 (Oryza sativa subsp. japonica)	GO:0015079,GO:0016020,GO:0071805	InterPro:IPR003855,PANTHER:PTHR30540,PANTHER:PTHR30540:SF0,Pfam:PF02705,Phobius:CYTOPLASMIC_DOMAIN,Phobius:NON_CYTOPLASMIC_DOMAIN,Phobius:TRANSMEMBRANE,TIGRFAM:TIGR00794
Bras_G00438	Bras_G00438	BraspberryS0001:2515193-2517084	25.9537	0.327981	1.25526	0.0170123	0.104776	15.266	19.7107	21.5698	25.4208	34.8005	38.9542		Similar to XRI1: Protein XRI1 (Arabidopsis thaliana)
Bras_G00443	Bras_G00443	BraspberryS0001:2529080-2533021	1254.76	-0.0268508	-1.01879	0.686563	0.853243	1289.58	1252.15	1262.47	1215.57	1161.72	1347.04		Similar to NPF8.3: Protein NRT1/ PTR FAMILY 8.3 (Arabidopsis thaliana)	GO:0005215,GO:0006810,GO:0006857,GO:0016020	Gene3D:G3DSA:1.20.1250.20,InterPro:IPR000109,InterPro:IPR016196,InterPro:IPR018456,PANTHER:PTHR11654,PANTHER:PTHR11654:SF37,Pfam:PF00854,Phobius:CYTOPLASMIC_DOMAIN,Phobius:NON_CYTOPLASMIC_DOMAIN,Phobius:TRANSMEMBRANE,ProSitePatterns:PS01022,ProSitePatterns:PS01023,SUPERFAMILY:SSF103473
Bras_G00444	Bras_G00444	BraspberryS0001:2533922-2537530	135.452	0.258482	1.19622	0.0305939	0.154633	120.521	117.227	120.537	160.613	150.461	143.351		Similar to NPF8.3: Protein NRT1/ PTR FAMILY 8.3 (Arabidopsis thaliana)	GO:0005215,GO:0006810,GO:0006857,GO:0016020	InterPro:IPR000109,InterPro:IPR016196,InterPro:IPR018456,PANTHER:PTHR11654,PANTHER:PTHR11654:SF37,ProSitePatterns:PS01022,SUPERFAMILY:SSF103473
Bras_G00445	Bras_G00445	BraspberryS0001:2538056-2540313	4315.86	0.123231	1.08917	0.0127462	0.0869105	4160.4	4158.96	4051.32	4571.12	4720.59	4232.76		Similar to TIF3I1: Eukaryotic translation initiation factor 3 subunit I (Arabidopsis thaliana)	GO:0003743,GO:0005515,GO:0005737,GO:0005852	Gene3D:G3DSA:2.130.10.10,Hamap:MF_03008,InterPro:IPR001680,InterPro:IPR015943,InterPro:IPR017986,InterPro:IPR019775,InterPro:IPR020472,InterPro:IPR027525,PANTHER:PTHR19877,PRINTS:PR00320,Pfam:PF00400,ProSitePatterns:PS00678,ProSiteProfiles:PS50082,ProSiteProfiles:PS50294,SMART:SM00320,SUPERFAMILY:SSF50978
Bras_G00447	Bras_G00447	BraspberryS0001:2542012-2544133	841.312	0.274704	1.20975	0.00101812	0.0137866	728.752	833.036	692.772	1015.68	958.039	819.596		Similar to surE: 5'-nucleotidase SurE (Methylococcus capsulatus (strain ATCC 33009 / NCIMB 11132 / Bath))
Bras_G00449	Bras_G00449	BraspberryS0001:2562752-2565330	182.814	0.044443	1.03128	0.702558	0.860923	188.817	162.873	185.247	216.077	154.555	189.317		Similar to Thumpd1: THUMP domain-containing protein 1 (Mus musculus)		PANTHER:PTHR13452,PANTHER:PTHR13452:SF3,SUPERFAMILY:SSF143437
Bras_G00450	Bras_G00450	BraspberryS0001:2566210-2577043	548.885	-0.113813	-1.08208	0.416839	0.681462	650.815	472.019	644.557	488.772	388.947	648.198		Similar to At4g32640: Protein transport protein Sec24-like At4g32640 (Arabidopsis thaliana)	GO:0005515,GO:0006886,GO:0006888,GO:0008270,GO:0030127	Gene3D:G3DSA:3.40.20.10,Gene3D:G3DSA:3.40.50.410,InterPro:IPR002035,InterPro:IPR006895,InterPro:IPR006896,InterPro:IPR006900,InterPro:IPR007123,InterPro:IPR012990,PANTHER:PTHR13803,PANTHER:PTHR13803:SF0,Pfam:PF00626,Pfam:PF04810,Pfam:PF04811,Pfam:PF04815,Pfam:PF08033,Phobius:CYTOPLASMIC_DOMAIN,Phobius:NON_CYTOPLASMIC_DOMAIN,Phobius:TRANSMEMBRANE,SUPERFAMILY:SSF53300,SUPERFAMILY:SSF81811,SUPERFAMI…
Bras_G00451	Bras_G00451	BraspberryS0001:2574771-2580157	46.6284	0.0156366	1.0109	0.9113	0.963496	51.4224	43.571	44.4085	30.0427	37.8712	72.4548		Similar to At4g15970: Uncharacterized protein At4g15970 (Arabidopsis thaliana)		InterPro:IPR005069,PANTHER:PTHR24015,PANTHER:PTHR24015:SF191,Pfam:PF03407,Phobius:CYTOPLASMIC_DOMAIN,Phobius:NON_CYTOPLASMIC_DOMAIN,Phobius:TRANSMEMBRANE,SUPERFAMILY:SSF53448
Bras_G00452	Bras_G00452	BraspberryS0001:2578243-2584937	83.0986	-0.000516423	-1.00036	0.996894	0.998698	77.9371	85.0672	86.2793	80.8843	95.1897	73.2339		Similar to ARC3: Protein ACCUMULATION AND REPLICATION OF CHLOROPLASTS 3 (Arabidopsis thaliana)	GO:0043234,GO:0051258	Gene3D:G3DSA:2.20.110.10,Gene3D:G3DSA:3.40.50.1440,InterPro:IPR003008,InterPro:IPR003409,PANTHER:PTHR23084,PANTHER:PTHR23084:SF54,Pfam:PF02493,SMART:SM00698,SUPERFAMILY:SSF52490,SUPERFAMILY:SSF82185
Bras_G00453	Bras_G00453	BraspberryS0001:2589215-2592795	1110.36	-0.14102	-1.10268	0.0726335	0.2628	1141.74	1191.98	1171.11	1124.29	1140.23	892.83		Similar to MGP: Zinc finger protein MAGPIE (Arabidopsis thaliana)	GO:0003676,GO:0008270	Gene3D:G3DSA:3.30.160.60,InterPro:IPR007087,InterPro:IPR013087,InterPro:IPR015880,InterPro:IPR022755,PANTHER:PTHR10593,PANTHER:PTHR10593:SF17,Pfam:PF12171,ProSitePatterns:PS00028,ProSiteProfiles:PS50157,SMART:SM00355,SUPERFAMILY:SSF57667
Bras_G00454	Bras_G00454	BraspberryS0001:2598282-2601611	58.2692	-0.0761107	-1.05417	0.58482	0.795012	60.2607	74.6932	46.9461	55.4635	65.5069	46.745		Similar to MGP: Zinc finger protein MAGPIE (Arabidopsis thaliana)	GO:0003676,GO:0008270	Gene3D:G3DSA:3.30.160.60,InterPro:IPR007087,InterPro:IPR013087,InterPro:IPR015880,PANTHER:PTHR10593,PANTHER:PTHR10593:SF17,Pfam:PF00096,ProSitePatterns:PS00028,ProSiteProfiles:PS50157,SMART:SM00355,SUPERFAMILY:SSF57667
Bras_G00455	Bras_G00455	BraspberryS0001:2608483-2614936	1240.84	-0.187174	-1.13853	0.0103602	0.0748062	1345.02	1286.38	1356.36	1056.12	1099.29	1301.85		Similar to smarcad1b: SWI/SNF-related matrix-associated actin-dependent regulator of chromatin subfamily A containing DEAD/H box 1B (Danio rerio)	GO:0003676,GO:0003677,GO:0004386,GO:0005524	Coils:Coil,Gene3D:G3DSA:3.40.50.300,InterPro:IPR000330,InterPro:IPR001650,InterPro:IPR014001,InterPro:IPR027417,PANTHER:PTHR10799,PANTHER:PTHR10799:SF271,Pfam:PF00176,Pfam:PF00271,ProSiteProfiles:PS51192,ProSiteProfiles:PS51194,SMART:SM00487,SMART:SM00490,SUPERFAMILY:SSF52540
Bras_G00458	Bras_G00458	BraspberryS0001:2624783-2629500	2506.6	-0.0270673	-1.01894	0.622271	0.81643	2513.27	2574.84	2502.1	2464.66	2642.79	2341.93		Similar to ubx2: UBX domain-containing protein 2 (Schizosaccharomyces pombe (strain 972 / ATCC 24843))	GO:0005515	Gene3D:G3DSA:1.10.8.10,Gene3D:G3DSA:3.10.20.90,Gene3D:G3DSA:3.40.30.10,InterPro:IPR001012,InterPro:IPR006577,InterPro:IPR009060,InterPro:IPR012336,PANTHER:PTHR23322,PANTHER:PTHR23322:SF10,Pfam:PF00789,Pfam:PF13899,ProSiteProfiles:PS50033,SMART:SM00594,SUPERFAMILY:SSF46934,SUPERFAMILY:SSF52833,SUPERFAMILY:SSF54236
Bras_G00461	Bras_G00461	BraspberryS0001:2633405-2636931	5619.27	0.0784645	1.05589	0.101665	0.319652	5314.99	5647.63	5421.64	5706.96	6092.14	5532.27		Similar to Defensin J1-2 (Capsicum annuum)	GO:0006952	Gene3D:G3DSA:3.30.30.10,InterPro:IPR003614,InterPro:IPR008176,InterPro:IPR008177,PRINTS:PR00288,Pfam:PF00304,Phobius:NON_CYTOPLASMIC_DOMAIN,Phobius:SIGNAL_PEPTIDE,Phobius:SIGNAL_PEPTIDE_C_REGION,Phobius:SIGNAL_PEPTIDE_H_REGION,Phobius:SIGNAL_PEPTIDE_N_REGION,ProSitePatterns:PS00940,SMART:SM00505,SUPERFAMILY:SSF57095,SignalP_EUK:SignalP-noTM,SignalP_GRAM_POSITIVE:SignalP-TM
Bras_G00466	Bras_G00466	BraspberryS0002:11303-14556	3669.91	-0.221249	-1.16574	0.000262591	0.00475705	3871.95	4142.36	3877.49	3324.34	3726.73	3076.6		Similar to Alcohol dehydrogenase 1 (Pisum sativum)	GO:0008270,GO:0016491,GO:0055114	Gene3D:G3DSA:3.40.50.720,Gene3D:G3DSA:3.90.180.10,InterPro:IPR002085,InterPro:IPR002328,InterPro:IPR011032,InterPro:IPR013149,InterPro:IPR013154,InterPro:IPR016040,PANTHER:PTHR11695,PANTHER:PTHR11695:SF4,Pfam:PF00107,Pfam:PF08240,ProSitePatterns:PS00059,SUPERFAMILY:SSF50129,SUPERFAMILY:SSF51735
Bras_G00468	Bras_G00468	BraspberryS0002:29102-40358	1314.96	-0.070293	-1.04993	0.295238	0.571497	1336.98	1457.55	1248.51	1344.99	1269.2	1232.51		Similar to PRP40A: Pre-mRNA-processing protein 40A (Arabidopsis thaliana)	GO:0005515	Coils:Coil,Gene3D:G3DSA:1.10.10.440,Gene3D:G3DSA:2.20.70.10,InterPro:IPR001202,InterPro:IPR002713,InterPro:IPR027237,PANTHER:PTHR11864,PANTHER:PTHR11864:SF0,Pfam:PF00397,Pfam:PF01846,ProSitePatterns:PS01159,ProSiteProfiles:PS50020,SMART:SM00441,SMART:SM00456,SUPERFAMILY:SSF51045,SUPERFAMILY:SSF81698
Bras_G00469	Bras_G00469	BraspberryS0002:40827-41276	36.4027	0.13016	1.09442	0.354023	0.626324	31.3355	35.2718	31.7203	41.5976	48.1066	30.3843		Similar to UBP8: Ubiquitin carboxyl-terminal hydrolase 8 (Arabidopsis thaliana)		InterPro:IPR025486,Pfam:PF14309
Bras_G00473	Bras_G00473	BraspberryS0002:66022-70377	594.812	-0.117588	-1.08492	0.143507	0.38907	622.693	623.48	620.45	551.168	533.267	617.813		Similar to KIAA0930: Uncharacterized protein KIAA0930 (Homo sapiens)		InterPro:IPR019141,PANTHER:PTHR21477,PANTHER:PTHR21477:SF3,Pfam:PF09741
Bras_G00476	Bras_G00476	BraspberryS0002:77411-78637	31.2297	0.0864985	1.06179	0.533943	0.765601	20.0869	38.384	29.1827	28.8872	38.8947	31.9424		Similar to PP2A10: Protein PHLOEM PROTEIN 2-LIKE A10 (Arabidopsis thaliana)		PANTHER:PTHR21477,PANTHER:PTHR21477:SF2,Phobius:CYTOPLASMIC_DOMAIN,Phobius:NON_CYTOPLASMIC_DOMAIN,Phobius:TRANSMEMBRANE
Bras_G00478	Bras_G00478	BraspberryS0002:83708-86471	99.0371	-0.0530544	-1.03746	0.678306	0.84935	99.631	109.965	95.161	91.2837	102.355	95.8273		Similar to gp63-C1: Leishmanolysin C1 (Leishmania mexicana)		InterPro:IPR005607,PANTHER:PTHR31923,PANTHER:PTHR31923:SF0,Pfam:PF03909,ProSiteProfiles:PS50858,SMART:SM00751,SUPERFAMILY:SSF140383
Bras_G00479	Bras_G00479	BraspberryS0002:88735-90069	55.2249	0.0807491	1.05757	0.561299	0.782024	55.4398	54.9825	46.9461	48.5306	68.5776	56.8731		Similar to PUB31: U-box domain-containing protein 31 (Arabidopsis thaliana)	GO:0000151,GO:0004842,GO:0005488,GO:0016567	Gene3D:G3DSA:1.25.10.10,Gene3D:G3DSA:3.30.40.10,InterPro:IPR003613,InterPro:IPR011989,InterPro:IPR013083,InterPro:IPR016024,PANTHER:PTHR22849,Pfam:PF04564,SMART:SM00504,SUPERFAMILY:SSF48371,SUPERFAMILY:SSF57850
Bras_G00481	Bras_G00481	BraspberryS0002:92436-94385	170.116	0.0571848	1.04043	0.620636	0.81539	158.285	173.247	164.946	183.723	189.356	151.142		Similar to LCAT1: Lecithin-cholesterol acyltransferase-like 1 (Arabidopsis thaliana)	GO:0006629,GO:0008374	Gene3D:G3DSA:3.40.50.1820,InterPro:IPR003386,PANTHER:PTHR11440,PANTHER:PTHR11440:SF12,Pfam:PF02450,Phobius:NON_CYTOPLASMIC_DOMAIN,Phobius:SIGNAL_PEPTIDE,Phobius:SIGNAL_PEPTIDE_C_REGION,Phobius:SIGNAL_PEPTIDE_H_REGION,Phobius:SIGNAL_PEPTIDE_N_REGION,SUPERFAMILY:SSF53474,SignalP_EUK:SignalP-noTM,SignalP_GRAM_NEGATIVE:SignalP-noTM,SignalP_GRAM_POSITIVE:SignalP-TM
Bras_G00482	Bras_G00482	BraspberryS0002:97804-98310	426.688	-0.273257	-1.20853	0.00564444	0.0486751	436.287	528.039	454.235	437.93	375.641	327.994		Similar to fhs: Formate--tetrahydrofolate ligase (Dehalococcoides sp. (strain CBDB1))		InterPro:IPR016972,PIRSF:PIRSF031279
Bras_G00483	Bras_G00483	BraspberryS0002:100301-104007	184.641	0.120459	1.08708	0.283995	0.562635	170.337	159.76	196.666	192.967	183.215	204.899		Similar to FKBP65: Peptidyl-prolyl cis-trans isomerase FKBP65 (Arabidopsis thaliana)	GO:0005515,GO:0006457	Coils:Coil,Gene3D:G3DSA:1.10.150.160,Gene3D:G3DSA:1.25.40.10,Gene3D:G3DSA:3.10.50.40,InterPro:IPR001179,InterPro:IPR011990,InterPro:IPR019734,InterPro:IPR023114,InterPro:IPR023566,PANTHER:PTHR10516,PANTHER:PTHR10516:SF66,Pfam:PF00254,Pfam:PF13414,ProSiteProfiles:PS50059,SMART:SM00028,SUPERFAMILY:SSF48452,SUPERFAMILY:SSF54534
Bras_G00484	Bras_G00484	BraspberryS0002:104381-107468	20.8655	0.0322029	1.02257	0.806074	0.91568	23.3008	12.4489	24.1075	32.3537	17.4003	15.5817		Similar to SCPL18: Serine carboxypeptidase-like 18 (Arabidopsis thaliana)	GO:0004185,GO:0006508	Gene3D:G3DSA:3.40.50.1820,InterPro:IPR001563,PANTHER:PTHR11802,PANTHER:PTHR11802:SF7,PRINTS:PR00724,Pfam:PF00450,Phobius:NON_CYTOPLASMIC_DOMAIN,Phobius:SIGNAL_PEPTIDE,Phobius:SIGNAL_PEPTIDE_C_REGION,Phobius:SIGNAL_PEPTIDE_H_REGION,Phobius:SIGNAL_PEPTIDE_N_REGION,SUPERFAMILY:SSF53474,SignalP_EUK:SignalP-noTM
Bras_G00485	Bras_G00485	BraspberryS0002:107953-123761	1402.74	-0.056903	-1.04023	0.630455	0.820669	1486.43	1313.35	1517.5	1362.32	1141.25	1595.56		Similar to ECA3: Calcium-transporting ATPase 3,endoplasmic reticulum-type (Arabidopsis thaliana)	GO:0000166,GO:0005388,GO:0006812,GO:0006816,GO:0016021,GO:0019829,GO:0046872	Coils:Coil,Gene3D:G3DSA:1.20.1110.10,Gene3D:G3DSA:2.70.150.10,Gene3D:G3DSA:3.40.1110.10,InterPro:IPR001757,InterPro:IPR004014,InterPro:IPR005782,InterPro:IPR006068,InterPro:IPR008250,InterPro:IPR018303,InterPro:IPR023214,InterPro:IPR023298,InterPro:IPR023299,PANTHER:PTHR24093,PANTHER:PTHR24093:SF81,PRINTS:PR00119,PRINTS:PR00120,Pfam:PF00122,Pfam:PF00689,Pfam:PF00690,Pfam:PF00702,Phobius:CYTOPLASM…
Bras_G00486	Bras_G00486	BraspberryS0002:127616-133381	788.182	0.00512594	1.00356	0.94602	0.977889	817.135	806.064	737.181	746.446	770.73	851.538		Similar to CIRH1A: Cirhin (Homo sapiens)	GO:0005515	Gene3D:G3DSA:2.130.10.10,InterPro:IPR001680,InterPro:IPR015943,InterPro:IPR017986,PANTHER:PTHR22847,PANTHER:PTHR22847:SF64,Pfam:PF00400,ProSiteProfiles:PS50082,ProSiteProfiles:PS50294,SMART:SM00320,SUPERFAMILY:SSF50978
Bras_G00488	Bras_G00488	BraspberryS0002:144547-152600	217.774	0.0921326	1.06594	0.40693	0.673887	201.672	238.603	185.247	242.653	237.463	201.004		Similar to NAT9: Putative nucleobase-ascorbate transporter 9 (Arabidopsis thaliana)	GO:0005215,GO:0006810,GO:0016020,GO:0055085	Coils:Coil,InterPro:IPR006043,PANTHER:PTHR11119,PANTHER:PTHR11119:SF8,Pfam:PF00860,Phobius:CYTOPLASMIC_DOMAIN,Phobius:NON_CYTOPLASMIC_DOMAIN,Phobius:TRANSMEMBRANE
Bras_G00489	Bras_G00489	BraspberryS0002:152875-156818	437.471	0.261748	1.19893	0.00406438	0.0386175	429.056	370.354	375.569	463.351	529.173	457.322		Similar to FRO1: NADH dehydrogenase [ubiquinone] iron-sulfur protein 4,mitochondrial (Arabidopsis thaliana)	GO:0016651,GO:0022900	Gene3D:G3DSA:3.30.160.190,InterPro:IPR006885,PANTHER:PTHR12219,PANTHER:PTHR12219:SF8,Pfam:PF04800
Bras_G00492	Bras_G00492	BraspberryS0002:162247-167176	493.632	0.1618	1.11868	0.0519418	0.214035	473.247	434.673	480.88	543.08	508.702	521.207		Similar to At3g12350: F-box protein At3g12350 (Arabidopsis thaliana)	GO:0005230,GO:0005515,GO:0006811,GO:0016021,GO:0045211	Gene3D:G3DSA:1.20.1280.50,InterPro:IPR001810,InterPro:IPR018000,Pfam:PF00646,ProSitePatterns:PS00236,ProSiteProfiles:PS50181,SMART:SM00256,SUPERFAMILY:SSF81383
Bras_G00494	Bras_G00494	BraspberryS0002:169797-173293	237.476	-0.0782848	-1.05576	0.495365	0.741534	265.95	217.855	255.032	210.299	194.474	281.249		Similar to GPN2: GPN-loop GTPase 2 (Sus scrofa)	GO:0000166	Gene3D:G3DSA:3.40.50.300,InterPro:IPR004130,InterPro:IPR027417,PANTHER:PTHR21231,PANTHER:PTHR21231:SF3,Pfam:PF03029,SUPERFAMILY:SSF52540
Bras_G00495	Bras_G00495	BraspberryS0002:175193-176011	40.9303	0.331336	1.25818	0.0184741	0.110161	26.5147	31.1222	38.0644	47.3751	57.3186	45.1868		Similar to At5g23160: Uncharacterized protein At5g23160 (Arabidopsis thaliana)		Coils:Coil,Phobius:CYTOPLASMIC_DOMAIN,Phobius:NON_CYTOPLASMIC_DOMAIN,Phobius:TRANSMEMBRANE
Bras_G00496	Bras_G00496	BraspberryS0002:176770-179237	614.773	0.0552669	1.03905	0.532259	0.763877	574.485	652.528	576.041	608.943	716.482	560.161		Similar to Akap17b: A-kinase anchor protein 17B (Mus musculus)		Coils:Coil,PANTHER:PTHR12484
Bras_G00498	Bras_G00498	BraspberryS0002:179361-184316	170.585	-0.00756274	-1.00526	0.950499	0.980323	155.071	217.855	139.569	179.101	172.979	158.933		Similar to TTC7B: Tetratricopeptide repeat protein 7B (Homo sapiens)	GO:0005515	Gene3D:G3DSA:1.25.40.10,InterPro:IPR011990,InterPro:IPR013026,InterPro:IPR019734,PANTHER:PTHR23083,PANTHER:PTHR23083:SF163,Pfam:PF13181,ProSiteProfiles:PS50005,ProSiteProfiles:PS50293,SMART:SM00028,SUPERFAMILY:SSF48452
Bras_G00500	Bras_G00500	BraspberryS0002:193172-197439	931.73	-0.18385	-1.13591	0.0104493	0.0753214	977.83	1050.89	954.148	913.992	886.39	807.131		Similar to Ercc8: DNA excision repair protein ERCC-8 (Mus musculus)	GO:0005515	Gene3D:G3DSA:2.130.10.10,InterPro:IPR001680,InterPro:IPR015943,InterPro:IPR017986,InterPro:IPR019775,InterPro:IPR020472,PANTHER:PTHR22850,PANTHER:PTHR22850:SF2,PRINTS:PR00320,Pfam:PF00400,ProSitePatterns:PS00678,ProSiteProfiles:PS50082,ProSiteProfiles:PS50294,SMART:SM00320,SUPERFAMILY:SSF50978
Bras_G00503	Bras_G00503	BraspberryS0002:203859-206450	131.204	0.323165	1.25107	0.010037	0.0731356	88.3823	132.788	112.924	162.924	148.414	141.793		Similar to VDAC2: Mitochondrial outer membrane protein porin 2 (Arabidopsis thaliana)	GO:0005741,GO:0006820,GO:0008308,GO:0044070,GO:0055085	Gene3D:G3DSA:2.40.160.10,InterPro:IPR001925,InterPro:IPR023614,InterPro:IPR027246,PANTHER:PTHR11743,PANTHER:PTHR11743:SF14,Pfam:PF01459,ProSitePatterns:PS00558
Bras_G00504	Bras_G00504	BraspberryS0002:207476-209598	105.152	0.0619685	1.04389	0.626168	0.818756	109.273	89.2168	107.849	100.528	109.519	114.525		Similar to PUB4: U-box domain-containing protein 4 (Arabidopsis thaliana)	GO:0005488,GO:0005515	Gene3D:G3DSA:1.25.10.10,InterPro:IPR000225,InterPro:IPR011989,InterPro:IPR016024,PANTHER:PTHR23315,PANTHER:PTHR23315:SF16,Pfam:PF00514,ProSiteProfiles:PS50176,SMART:SM00185,SUPERFAMILY:SSF48371
Bras_G00505	Bras_G00505	BraspberryS0002:214960-215859	1542.22	0.0716552	1.05092	0.330968	0.607483	1487.23	1549.88	1460.4	1680.08	1715.46	1360.28		Similar to DAD2: Probable strigolactone esterase DAD2 (Petunia hybrida)		Gene3D:G3DSA:3.40.50.1820,PANTHER:PTHR10992,PANTHER:PTHR10992:SF13,Pfam:PF12697,SUPERFAMILY:SSF53474
Bras_G00506	Bras_G00506	BraspberryS0002:226166-232097	2565.42	-0.221002	-1.16554	2.48154e-05	0.000697735	2722.98	2780.25	2809.15	2295.96	2295.81	2488.39		Similar to ACA1: Calcium-transporting ATPase 1,chloroplastic (Arabidopsis thaliana)	GO:0000166,GO:0005388,GO:0005516,GO:0005524,GO:0006812,GO:0016020,GO:0016021,GO:0019829,GO:0046872,GO:0070588	Gene3D:G3DSA:1.20.1110.10,Gene3D:G3DSA:3.40.1110.10,InterPro:IPR001757,InterPro:IPR004014,InterPro:IPR006068,InterPro:IPR006408,InterPro:IPR008250,InterPro:IPR018303,InterPro:IPR023214,InterPro:IPR023298,InterPro:IPR023299,InterPro:IPR024750,PANTHER:PTHR24093,PANTHER:PTHR24093:SF0,PRINTS:PR00119,PRINTS:PR00120,Pfam:PF00122,Pfam:PF00689,Pfam:PF00690,Pfam:PF00702,Pfam:PF12515,Phobius:CYTOPLASMIC_DO…
Bras_G00508	Bras_G00508	BraspberryS0002:235809-239526	1556.91	-0.13884	-1.10102	0.0317976	0.158584	1578.03	1690.97	1645.65	1388.9	1429.89	1608.03		Similar to IFRD1: Interferon-related developmental regulator 1 (Sus scrofa)	GO:0005488	Gene3D:G3DSA:1.25.10.10,InterPro:IPR006921,InterPro:IPR007701,InterPro:IPR011989,InterPro:IPR016024,PANTHER:PTHR12354,PANTHER:PTHR12354:SF1,Pfam:PF04836,Pfam:PF05004,SUPERFAMILY:SSF48371
Bras_G00509	Bras_G00509	BraspberryS0002:240482-252437	1229.79	-0.182936	-1.13519	0.0120368	0.0830961	1349.84	1173.31	1419.8	1183.22	1064.49	1188.1		Similar to ASCC2: Activating signal cointegrator 1 complex subunit 2 (Homo sapiens)	GO:0000166,GO:0005515	Gene3D:G3DSA:3.30.70.330,InterPro:IPR003892,InterPro:IPR009060,InterPro:IPR012677,InterPro:IPR012921,PANTHER:PTHR21494,PANTHER:PTHR21494:SF0,Pfam:PF02845,Pfam:PF07744,ProSiteProfiles:PS51140,SMART:SM00546,SUPERFAMILY:SSF46934,SUPERFAMILY:SSF54928
Bras_G00511	Bras_G00511	BraspberryS0002:261724-265810	1469.16	0.101585	1.07295	0.101194	0.318643	1412.51	1432.66	1395.69	1534.49	1613.11	1426.5		Similar to APT1: Adenine phosphoribosyltransferase 1,chloroplastic (Arabidopsis thaliana)	GO:0003999,GO:0005737,GO:0006168,GO:0009116	Gene3D:G3DSA:3.40.50.2020,Hamap:MF_00004,InterPro:IPR000836,InterPro:IPR005764,PANTHER:PTHR11776,PANTHER:PTHR11776:SF0,Pfam:PF00156,Phobius:NON_CYTOPLASMIC_DOMAIN,Phobius:SIGNAL_PEPTIDE,Phobius:SIGNAL_PEPTIDE_C_REGION,Phobius:SIGNAL_PEPTIDE_H_REGION,Phobius:SIGNAL_PEPTIDE_N_REGION,SUPERFAMILY:SSF53271,SignalP_GRAM_POSITIVE:SignalP-TM,TIGRFAM:TIGR01090
Bras_G00512	Bras_G00512	BraspberryS0002:269368-270150	196.511	0.0367348	1.02579	0.74047	0.881655	205.69	183.621	189.053	204.522	216.992	179.189		Similar to ZAT10: Zinc finger protein ZAT10 (Arabidopsis thaliana)	GO:0008270	InterPro:IPR007087,InterPro:IPR015880,PANTHER:PTHR26374,PANTHER:PTHR26374:SF121,Pfam:PF13912,ProSitePatterns:PS00028,ProSiteProfiles:PS50157,SMART:SM00355,SUPERFAMILY:SSF57667
Bras_G00515	Bras_G00515	BraspberryS0002:278577-287054	1169.48	0.0294957	1.02066	0.694956	0.85664	1102.37	1178.49	1187.61	1178.6	1320.37	1049.43		Similar to QWRF2: QWRF motif-containing protein 2 (Arabidopsis thaliana)		InterPro:IPR007573,PANTHER:PTHR31807,Pfam:PF04484
Bras_G00517	Bras_G00517	BraspberryS0002:292282-293872	194.138	0.190218	1.14094	0.106861	0.329004	167.926	195.032	168.752	204.522	254.863	173.736		Similar to RPS29: 40S ribosomal protein S29 (Triticum aestivum)	GO:0003735,GO:0005622,GO:0005840,GO:0006412	InterPro:IPR001209,PANTHER:PTHR12010,PANTHER:PTHR12010:SF2,Pfam:PF00253
Bras_G00519	Bras_G00519	BraspberryS0002:296042-302129	145.141	0.025845	1.01808	0.826765	0.924053	149.446	142.124	138.301	155.991	133.061	151.921		Similar to CKA2: Casein kinase II subunit alpha-2 (Arabidopsis thaliana)	GO:0004672,GO:0004674,GO:0005524,GO:0006468,GO:0016772	Gene3D:G3DSA:1.10.510.10,Gene3D:G3DSA:3.30.200.20,InterPro:IPR000719,InterPro:IPR002290,InterPro:IPR008271,InterPro:IPR011009,InterPro:IPR017441,PANTHER:PTHR24054,Pfam:PF00069,ProSitePatterns:PS00107,ProSitePatterns:PS00108,ProSiteProfiles:PS50011,SMART:SM00220,SUPERFAMILY:SSF56112
Bras_G00521	Bras_G00521	BraspberryS0002:303456-304115	80.7753	0.195695	1.14528	0.144446	0.390285	83.5614	74.6932	57.0966	91.2837	96.2133	81.8038		Similar to ACBP3: Acyl-CoA-binding domain-containing protein 3 (Arabidopsis thaliana)		Phobius:CYTOPLASMIC_DOMAIN,Phobius:NON_CYTOPLASMIC_DOMAIN,Phobius:TRANSMEMBRANE
Bras_G00524	Bras_G00524	BraspberryS0002:310784-315510	712.125	0.133159	1.09669	0.094443	0.305806	662.867	725.146	636.944	806.532	753.33	687.931		Similar to ARA12: Subtilisin-like protease (Arabidopsis thaliana)	GO:0004252,GO:0006508,GO:0042802,GO:0043086	Gene3D:G3DSA:3.30.70.80,Gene3D:G3DSA:3.40.50.200,Gene3D:G3DSA:3.50.30.30,InterPro:IPR000209,InterPro:IPR003137,InterPro:IPR010259,InterPro:IPR015500,InterPro:IPR023828,PANTHER:PTHR10795,PANTHER:PTHR10795:SF17,PRINTS:PR00723,Pfam:PF00082,Pfam:PF02225,Pfam:PF05922,Phobius:CYTOPLASMIC_DOMAIN,Phobius:NON_CYTOPLASMIC_DOMAIN,Phobius:SIGNAL_PEPTIDE,Phobius:SIGNAL_PEPTIDE_C_REGION,Phobius:SIGNAL_PEPTIDE_…
Bras_G00526	Bras_G00526	BraspberryS0002:316838-318231	154.2	0.207134	1.15439	0.111694	0.337915	147.839	174.284	90.0858	161.769	201.638	149.584		Similar to rmt2: Arginine N-methyltransferase 2 (Schizosaccharomyces pombe (strain 972 / ATCC 24843))	GO:0005515	Gene3D:G3DSA:1.25.40.20,Gene3D:G3DSA:3.40.50.150,InterPro:IPR002110,InterPro:IPR020683,InterPro:IPR026480,PANTHER:PTHR32379,PANTHER:PTHR32379:SF0,Pfam:PF12796,ProSiteProfiles:PS50088,ProSiteProfiles:PS50297,ProSiteProfiles:PS51559,SMART:SM00248,SUPERFAMILY:SSF48403,SUPERFAMILY:SSF53335
Bras_G00527	Bras_G00527	BraspberryS0002:321211-323996	186.183	-0.0624916	-1.04427	0.579293	0.791715	198.458	176.359	197.935	179.101	201.638	163.608		Similar to SYP61: Syntaxin-61 (Arabidopsis thaliana)	GO:0016020,GO:0016192,GO:0048193	Gene3D:G3DSA:1.20.58.90,InterPro:IPR010989,InterPro:IPR015260,Pfam:PF09177,Phobius:CYTOPLASMIC_DOMAIN,Phobius:NON_CYTOPLASMIC_DOMAIN,Phobius:TRANSMEMBRANE,SUPERFAMILY:SSF47661
Bras_G00528	Bras_G00528	BraspberryS0002:324727-326117	224.494	-0.00736387	-1.00512	0.947153	0.978437	258.719	223.042	191.591	205.677	246.674	221.26		Similar to glh-2: ATP-dependent RNA helicase glh-2 (Caenorhabditis elegans)		Phobius:CYTOPLASMIC_DOMAIN,Phobius:NON_CYTOPLASMIC_DOMAIN,Phobius:TRANSMEMBRANE
Bras_G00529	Bras_G00529	BraspberryS0002:330560-332003	8117.03	0.076506	1.05446	0.194557	0.459923	7695.69	8472.49	7499.96	8666.17	8856.74	7511.15		Similar to VEP1: 3-oxo-Delta(4,5)-steroid 5-beta-reductase (Arabidopsis thaliana)		Gene3D:G3DSA:3.40.50.720,InterPro:IPR016040,PANTHER:PTHR32487,PANTHER:PTHR32487:SF0,SUPERFAMILY:SSF51735
Bras_G00532	Bras_G00532	BraspberryS0002:349335-352712	1907.85	-0.0412245	-1.02899	0.506703	0.749373	1906.65	2017.75	1880.38	1964.33	1960.09	1717.88		Similar to gatA: Glutamyl-tRNA(Gln) amidotransferase subunit A (Dechloromonas aromatica (strain RCB))		InterPro:IPR006873,PANTHER:PTHR31300,PANTHER:PTHR31300:SF0,Pfam:PF04788
Bras_G00533	Bras_G00533	BraspberryS0002:357850-358312	1157.1	0.307354	1.23744	5.37212e-05	0.00130581	1021.22	1076.83	969.373	1296.46	1435.01	1143.69		Similar to Peamaclein (Prunus persica)		InterPro:IPR003854,Pfam:PF02704,Phobius:NON_CYTOPLASMIC_DOMAIN,Phobius:SIGNAL_PEPTIDE,Phobius:SIGNAL_PEPTIDE_C_REGION,Phobius:SIGNAL_PEPTIDE_H_REGION,Phobius:SIGNAL_PEPTIDE_N_REGION,SignalP_EUK:SignalP-noTM,SignalP_GRAM_NEGATIVE:SignalP-noTM,SignalP_GRAM_POSITIVE:SignalP-TM
Bras_G00534	Bras_G00534	BraspberryS0002:358913-364525	627.372	-0.293487	-1.2256	0.000284193	0.00504521	665.278	669.126	761.288	555.79	526.102	586.65		Similar to At1g65240: Aspartic proteinase-like protein 2 (Arabidopsis thaliana)	GO:0004190,GO:0006508	Gene3D:G3DSA:2.40.70.10,InterPro:IPR001461,InterPro:IPR001969,InterPro:IPR021109,PANTHER:PTHR13683,PANTHER:PTHR13683:SF98,PRINTS:PR00792,Pfam:PF00026,Phobius:CYTOPLASMIC_DOMAIN,Phobius:NON_CYTOPLASMIC_DOMAIN,Phobius:TRANSMEMBRANE,ProSitePatterns:PS00141,SUPERFAMILY:SSF50630
Bras_G00535	Bras_G00535	BraspberryS0002:364663-367117	1398.74	0.0282909	1.0198	0.631221	0.820981	1369.93	1354.85	1429.95	1401.61	1432.96	1403.13		Similar to Signal recognition particle 54 kDa protein 2 (Solanum lycopersicum)	GO:0000166,GO:0003924,GO:0005525,GO:0006614,GO:0008312,GO:0017111,GO:0048500	Gene3D:G3DSA:1.10.260.30,Gene3D:G3DSA:1.20.120.140,Gene3D:G3DSA:3.40.50.300,Hamap:MF_00306,InterPro:IPR000897,InterPro:IPR003593,InterPro:IPR004125,InterPro:IPR006325,InterPro:IPR013822,InterPro:IPR022941,InterPro:IPR027417,PANTHER:PTHR11564,PANTHER:PTHR11564:SF5,Pfam:PF00448,Pfam:PF02881,Pfam:PF02978,ProSitePatterns:PS00300,SMART:SM00382,SMART:SM00962,SMART:SM00963,SUPERFAMILY:SSF47364,SUPERFAMI…
Bras_G00536	Bras_G00536	BraspberryS0002:367819-371674	39.063	0.0438188	1.03084	0.755191	0.889491	36.9599	42.5336	34.258	43.9086	27.6357	49.0823		Similar to APUM12: Pumilio homolog 12 (Arabidopsis thaliana)	GO:0003723,GO:0005488	Gene3D:G3DSA:1.25.10.10,InterPro:IPR001313,InterPro:IPR011989,InterPro:IPR016024,PANTHER:PTHR12537,PANTHER:PTHR12537:SF13,Pfam:PF00806,ProSiteProfiles:PS50302,ProSiteProfiles:PS50303,SMART:SM00025,SUPERFAMILY:SSF48371
Bras_G00537	Bras_G00537	BraspberryS0002:371960-375270	469.571	-0.198429	-1.14745	0.0404907	0.183784	555.202	459.57	507.525	413.665	379.735	501.73		Similar to NRAMP2: Metal transporter Nramp2 (Arabidopsis thaliana)	GO:0005215,GO:0006810,GO:0016020	Hamap:MF_00221,InterPro:IPR001046,PANTHER:PTHR11706,PANTHER:PTHR11706:SF8,PRINTS:PR00447,Pfam:PF01566,Phobius:CYTOPLASMIC_DOMAIN,Phobius:NON_CYTOPLASMIC_DOMAIN,Phobius:TRANSMEMBRANE,TIGRFAM:TIGR01197
Bras_G00538	Bras_G00538	BraspberryS0002:377619-380651	715.501	-0.0877238	-1.06269	0.257349	0.534723	744.822	736.558	738.449	685.205	634.598	753.374		Similar to th: Apoptosis 1 inhibitor (Drosophila melanogaster)	GO:0005515,GO:0008270	Gene3D:G3DSA:3.30.40.10,InterPro:IPR001841,InterPro:IPR013083,PANTHER:PTHR12183,Pfam:PF13920,Phobius:CYTOPLASMIC_DOMAIN,Phobius:NON_CYTOPLASMIC_DOMAIN,Phobius:TRANSMEMBRANE,ProSiteProfiles:PS50089,SMART:SM00184,SUPERFAMILY:SSF57850
Bras_G00540	Bras_G00540	BraspberryS0002:397765-409134	114.016	0.0717909	1.05102	0.575553	0.789572	118.914	95.4413	116.731	108.616	103.378	141.014		Similar to CYCA3-2: Cyclin-A3-2 (Arabidopsis thaliana)	GO:0005634	Gene3D:G3DSA:1.10.472.10,InterPro:IPR004367,InterPro:IPR006671,InterPro:IPR013763,PANTHER:PTHR10177,PANTHER:PTHR10177:SF100,Pfam:PF00134,Pfam:PF02984,Phobius:CYTOPLASMIC_DOMAIN,Phobius:NON_CYTOPLASMIC_DOMAIN,Phobius:TRANSMEMBRANE,ProSitePatterns:PS00292,SMART:SM00385,SUPERFAMILY:SSF47954
Bras_G00542	Bras_G00542	BraspberryS0002:409604-413605	271.94	0.0101377	1.00705	0.922008	0.969298	289.251	278.025	244.881	266.918	248.722	303.843		Similar to Tbl1xr1: F-box-like/WD repeat-containing protein TBL1XR1 (Mus musculus)	GO:0005515	Coils:Coil,Gene3D:G3DSA:2.130.10.10,InterPro:IPR001680,InterPro:IPR006594,InterPro:IPR013720,InterPro:IPR015943,InterPro:IPR017986,InterPro:IPR019775,InterPro:IPR020472,PANTHER:PTHR22846,PANTHER:PTHR22846:SF2,PRINTS:PR00320,Pfam:PF00400,Pfam:PF08513,ProSitePatterns:PS00678,ProSiteProfiles:PS50082,ProSiteProfiles:PS50294,ProSiteProfiles:PS50896,SMART:SM00320,SMART:SM00667,SUPERFAMILY:SSF50978
Bras_G00545	Bras_G00545	BraspberryS0002:429952-430437	259.353	0.0621196	1.044	0.581198	0.792583	247.47	258.314	249.956	254.208	329.582	216.585		Similar to MAF1: MFP1 attachment factor 1 (Solanum lycopersicum)		InterPro:IPR025265,Pfam:PF13943
Bras_G00548	Bras_G00548	BraspberryS0002:439199-439699	1197.97	0.141478	1.10303	0.0540685	0.218764	1091.92	1198.2	1111.48	1265.26	1388.95	1132.01		Similar to GID2: F-box protein GID2 (Arabidopsis thaliana)	GO:0005515	Gene3D:G3DSA:1.20.1280.50,InterPro:IPR001810,Pfam:PF00646,SMART:SM00256,SUPERFAMILY:SSF81383
Bras_G00552	Bras_G00552	BraspberryS0002:447637-450536	1503.37	-0.0927722	-1.06642	0.431066	0.693068	1661.59	1462.74	1574.6	1360.01	1239.51	1721.77		Similar to At4g07390: Mannose-P-dolichol utilization defect 1 protein homolog 2 (Arabidopsis thaliana)		InterPro:IPR006603,InterPro:IPR016817,PANTHER:PTHR12226,PANTHER:PTHR12226:SF2,PIRSF:PIRSF023381,Pfam:PF04193,Phobius:CYTOPLASMIC_DOMAIN,Phobius:NON_CYTOPLASMIC_DOMAIN,Phobius:TRANSMEMBRANE,SMART:SM00679
Bras_G00553	Bras_G00553	BraspberryS0002:451754-453337	879.303	0.0943052	1.06755	0.223836	0.494566	797.851	901.505	842.492	997.187	910.956	825.829		Similar to At1g47056: F-box protein At1g47056 (Arabidopsis thaliana)	GO:0005515	Gene3D:G3DSA:3.80.10.10,InterPro:IPR001810,InterPro:IPR006553,PANTHER:PTHR23125,PANTHER:PTHR23125:SF44,Pfam:PF00646,Pfam:PF13516,SMART:SM00256,SMART:SM00367,SUPERFAMILY:SSF52047,SUPERFAMILY:SSF81383
Bras_G00555	Bras_G00555	BraspberryS0002:461711-464767	264.52	0.0137721	1.00959	0.893401	0.955428	261.933	250.015	276.601	298.116	242.58	257.877		Similar to DCL: Protein DCL,chloroplastic (Solanum lycopersicum)	GO:0005507,GO:0009308,GO:0048038	Gene3D:G3DSA:3.10.450.40,InterPro:IPR015801,InterPro:IPR021602,Pfam:PF11523,Phobius:NON_CYTOPLASMIC_DOMAIN,Phobius:SIGNAL_PEPTIDE,Phobius:SIGNAL_PEPTIDE_C_REGION,Phobius:SIGNAL_PEPTIDE_H_REGION,Phobius:SIGNAL_PEPTIDE_N_REGION
Bras_G00556	Bras_G00556	BraspberryS0002:468934-470355	74.9273	0.0152783	1.01065	0.909537	0.962776	67.4919	86.1046	69.7847	70.4849	77.7895	77.9084		Similar to CYCD3-2: Cyclin-D3-2 (Arabidopsis thaliana)	GO:0005634	Gene3D:G3DSA:1.10.472.10,InterPro:IPR004367,InterPro:IPR006671,InterPro:IPR013763,PANTHER:PTHR10177,PANTHER:PTHR10177:SF76,Pfam:PF00134,Pfam:PF02984,ProSitePatterns:PS00292,SMART:SM00385,SUPERFAMILY:SSF47954
Bras_G00557	Bras_G00557	BraspberryS0002:483174-485723	50.8297	0.015112	1.01053	0.913756	0.964491	45.7981	52.9077	53.2902	43.9086	52.2008	56.8731		Similar to At3g16150: Probable isoaspartyl peptidase/L-asparaginase 2 (Arabidopsis thaliana)	GO:0016787	InterPro:IPR000246,PANTHER:PTHR10188,PANTHER:PTHR10188:SF7,Pfam:PF01112,SUPERFAMILY:SSF56235
Bras_G00558	Bras_G00558	BraspberryS0002:486225-486596	4603.64	0.00468221	1.00325	0.93487	0.974231	4338.77	4905.89	4542.35	4534.14	4974.43	4326.25		Similar to MDE1: Methylthioribulose-1-phosphate dehydratase (Kluyveromyces lactis (strain ATCC 8585 / CBS 2359 / DSM 70799 / NBRC 1267 / NRRL Y-1140 / WM37))
Bras_G00559	Bras_G00559	BraspberryS0002:487101-493505	85.4437	0.355516	1.27944	0.00857493	0.0657549	69.9024	67.4313	68.5159	124.793	106.449	75.5711		Similar to At4g34215: Probable carbohydrate esterase At4g34215 (Arabidopsis thaliana)		InterPro:IPR005181,PANTHER:PTHR31988,PANTHER:PTHR31988:SF0,Pfam:PF03629,Phobius:CYTOPLASMIC_DOMAIN,Phobius:NON_CYTOPLASMIC_DOMAIN,Phobius:SIGNAL_PEPTIDE,Phobius:SIGNAL_PEPTIDE_C_REGION,Phobius:SIGNAL_PEPTIDE_H_REGION,Phobius:SIGNAL_PEPTIDE_N_REGION,Phobius:TRANSMEMBRANE,SUPERFAMILY:SSF52266,SignalP_EUK:SignalP-noTM,SignalP_GRAM_NEGATIVE:SignalP-noTM,SignalP_GRAM_POSITIVE:SignalP-TM
Bras_G00564	Bras_G00564	BraspberryS0002:509403-510323	1578.82	0.0495839	1.03497	0.539755	0.769794	1491.25	1604.87	1547.95	1622.31	1861.83	1344.7		Similar to MYB44: Transcription factor MYB44 (Arabidopsis thaliana)	GO:0003677,GO:0003682	Gene3D:G3DSA:1.10.10.60,InterPro:IPR001005,InterPro:IPR009057,InterPro:IPR017930,PANTHER:PTHR10641,Pfam:PF13921,ProSiteProfiles:PS51294,SMART:SM00717,SUPERFAMILY:SSF46689
Bras_G00566	Bras_G00566	BraspberryS0002:525824-528223	26.0697	-0.116358	-1.08399	0.395266	0.664709	28.9251	30.0847	26.6451	34.6647	17.4003	18.698		Similar to PK1: Putative receptor protein kinase ZmPK1 (Zea mays)	GO:0004672,GO:0004674,GO:0005515,GO:0005524,GO:0006468,GO:0016772,GO:0048544	Gene3D:G3DSA:1.10.510.10,Gene3D:G3DSA:2.60.120.200,Gene3D:G3DSA:2.90.10.10,Gene3D:G3DSA:3.30.200.20,InterPro:IPR000719,InterPro:IPR000742,InterPro:IPR000858,InterPro:IPR001480,InterPro:IPR002290,InterPro:IPR003609,InterPro:IPR008271,InterPro:IPR011009,InterPro:IPR013227,InterPro:IPR013320,InterPro:IPR017441,PANTHER:PTHR24420,Pfam:PF00069,Pfam:PF00954,Pfam:PF01453,Pfam:PF08276,Phobius:CYTOPLASMIC_…
Bras_G00568	Bras_G00568	BraspberryS0002:532024-537069	275.273	0.104167	1.07487	0.314827	0.591263	280.413	259.351	251.225	270.385	263.051	327.215		Similar to EAF3: Chromatin modification-related protein EAF3 (Ustilago maydis (strain 521 / FGSC 9021))	GO:0005634	Gene3D:G3DSA:2.30.30.270,InterPro:IPR008676,InterPro:IPR016197,InterPro:IPR026541,PANTHER:PTHR10880,Pfam:PF05712,Phobius:CYTOPLASMIC_DOMAIN,Phobius:NON_CYTOPLASMIC_DOMAIN,Phobius:TRANSMEMBRANE,ProSiteProfiles:PS51640,SUPERFAMILY:SSF54160
Bras_G00570	Bras_G00570	BraspberryS0002:539731-542496	14737.8	0.0421601	1.02965	0.46818	0.721502	14157.2	15231.2	14142.2	15756.3	15884.4	13255.3		Similar to RD21A: Cysteine proteinase RD21a (Arabidopsis thaliana)	GO:0006508,GO:0008234	Gene3D:G3DSA:3.90.70.10,InterPro:IPR000118,InterPro:IPR000169,InterPro:IPR000668,InterPro:IPR013128,InterPro:IPR013201,InterPro:IPR025660,InterPro:IPR025661,PANTHER:PTHR12411,PANTHER:PTHR12411:SF44,PRINTS:PR00705,Pfam:PF00112,Pfam:PF00396,Pfam:PF08246,Phobius:NON_CYTOPLASMIC_DOMAIN,Phobius:SIGNAL_PEPTIDE,Phobius:SIGNAL_PEPTIDE_C_REGION,Phobius:SIGNAL_PEPTIDE_H_REGION,Phobius:SIGNAL_PEPTIDE_N_REGI…
Bras_G00572	Bras_G00572	BraspberryS0002:553626-563152	57.722	0.199413	1.14823	0.152333	0.402294	57.0468	49.7954	44.4085	79.7288	49.1302	66.2221		Similar to At5g67200: Probable inactive receptor kinase At5g67200 (Arabidopsis thaliana)	GO:0004672,GO:0005515,GO:0005524,GO:0006468,GO:0016772	Gene3D:G3DSA:1.10.510.10,Gene3D:G3DSA:3.30.200.20,Gene3D:G3DSA:3.80.10.10,InterPro:IPR000719,InterPro:IPR001611,InterPro:IPR011009,InterPro:IPR013210,PANTHER:PTHR24420,Pfam:PF00069,Pfam:PF00560,Pfam:PF08263,Pfam:PF13855,Phobius:CYTOPLASMIC_DOMAIN,Phobius:NON_CYTOPLASMIC_DOMAIN,Phobius:SIGNAL_PEPTIDE,Phobius:SIGNAL_PEPTIDE_C_REGION,Phobius:SIGNAL_PEPTIDE_H_REGION,Phobius:SIGNAL_PEPTIDE_N_REGION,Ph…
Bras_G00574	Bras_G00574	BraspberryS0002:563468-574312	1189.88	-0.0966773	-1.06931	0.123367	0.3572	1196.37	1271.86	1229.48	1112.74	1175.03	1153.82		Similar to KIF4A: Chromosome-associated kinesin KIF4A (Homo sapiens)	GO:0003777,GO:0005524,GO:0005875,GO:0007018	Coils:Coil,Gene3D:G3DSA:3.40.850.10,InterPro:IPR001752,InterPro:IPR027417,PANTHER:PTHR24115,PANTHER:PTHR24115:SF136,PRINTS:PR00380,Pfam:PF00225,ProSiteProfiles:PS50067,SMART:SM00129,SUPERFAMILY:SSF52540
Bras_G00575	Bras_G00575	BraspberryS0002:578489-583851	547.962	-0.010046	-1.00699	0.901174	0.958598	518.242	561.236	572.235	538.458	567.044	530.556		Similar to LCB1: Long chain base biosynthesis protein 1 (Arabidopsis thaliana)	GO:0003824,GO:0009058,GO:0030170	Coils:Coil,Gene3D:G3DSA:3.40.640.10,InterPro:IPR004839,InterPro:IPR015421,InterPro:IPR015424,PANTHER:PTHR13693,PANTHER:PTHR13693:SF2,Pfam:PF00155,Phobius:CYTOPLASMIC_DOMAIN,Phobius:NON_CYTOPLASMIC_DOMAIN,Phobius:TRANSMEMBRANE,SUPERFAMILY:SSF53383
Bras_G00576	Bras_G00576	BraspberryS0002:584239-586901	1232.9	-0.0262242	-1.01834	0.679911	0.850341	1233.33	1252.15	1245.97	1267.57	1250.77	1147.59		Similar to SCE1: SUMO-conjugating enzyme SCE1 (Arabidopsis thaliana)	GO:0016881,GO:0019789	Gene3D:G3DSA:3.10.110.10,InterPro:IPR000608,InterPro:IPR016135,InterPro:IPR023313,InterPro:IPR027230,PANTHER:PTHR24067,PANTHER:PTHR24067:SF51,Pfam:PF00179,ProSitePatterns:PS00183,ProSiteProfiles:PS50127,SMART:SM00212,SUPERFAMILY:SSF54495
Bras_G00578	Bras_G00578	BraspberryS0002:592324-594956	61.5327	-0.0297201	-1.02081	0.83164	0.926839	54.6363	85.0672	48.2149	49.686	74.7188	56.8731		Similar to ZNF770: Zinc finger protein 770 (Homo sapiens)	GO:0008270	Coils:Coil,Gene3D:G3DSA:3.40.50.1010,InterPro:IPR007087,ProSitePatterns:PS00028,ProSiteProfiles:PS50157
Bras_G00580	Bras_G00580	BraspberryS0002:596436-596912	952.144	-0.195986	-1.14551	0.025624	0.137016	1002.74	1057.12	1009.98	930.169	1000	712.862		Similar to ERF011: Ethylene-responsive transcription factor ERF011 (Arabidopsis thaliana)	GO:0003677,GO:0003700,GO:0006355	Gene3D:G3DSA:3.30.730.10,InterPro:IPR001471,InterPro:IPR016177,PANTHER:PTHR31729,PANTHER:PTHR31729:SF0,PRINTS:PR00367,Pfam:PF00847,ProSiteProfiles:PS51032,SMART:SM00380,SUPERFAMILY:SSF54171
Bras_G00582	Bras_G00582	BraspberryS0002:613837-630727	10237.1	0.00853112	1.00593	0.831995	0.926889	9982.38	10462.2	10172.1	10459.5	10338.8	10007.3		Similar to PAB8: Polyadenylate-binding protein 8 (Arabidopsis thaliana)	GO:0000166,GO:0003676,GO:0003677,GO:0003723,GO:0006355,GO:0016747	Gene3D:G3DSA:1.10.1900.10,Gene3D:G3DSA:3.30.559.10,Gene3D:G3DSA:3.30.70.330,InterPro:IPR000504,InterPro:IPR002004,InterPro:IPR003441,InterPro:IPR003480,InterPro:IPR012677,InterPro:IPR023213,PANTHER:PTHR31896,PANTHER:PTHR31896:SF0,Pfam:PF00076,Pfam:PF00658,Pfam:PF02365,Pfam:PF02458,ProSiteProfiles:PS50102,ProSiteProfiles:PS51005,ProSiteProfiles:PS51309,SMART:SM00360,SMART:SM00517,SUPERFAMILY:SSF10…
Bras_G00583	Bras_G00583	BraspberryS0002:632478-638124	644.584	-0.0853339	-1.06093	0.288649	0.567428	702.238	629.705	666.127	574.278	624.363	670.791		Similar to BBR: E3 ubiquitin ligase BIG BROTHER-related (Arabidopsis thaliana)	GO:0005515,GO:0008270	Gene3D:G3DSA:3.30.40.10,InterPro:IPR001841,InterPro:IPR013083,PANTHER:PTHR14155,PANTHER:PTHR14155:SF29,Pfam:PF13639,ProSiteProfiles:PS50089,SMART:SM00184,SUPERFAMILY:SSF57850
Bras_G00586	Bras_G00586	BraspberryS0002:645250-648691	542.509	-0.00404351	-1.00281	0.961541	0.984102	496.548	560.199	574.772	547.702	563.974	511.858		Similar to At1g01540: Probable serine/threonine-protein kinase At1g01540 (Arabidopsis thaliana)	GO:0004672,GO:0004674,GO:0005524,GO:0006468,GO:0016772	Gene3D:G3DSA:1.10.510.10,Gene3D:G3DSA:2.60.120.200,Gene3D:G3DSA:3.30.200.20,InterPro:IPR000719,InterPro:IPR002290,InterPro:IPR008271,InterPro:IPR011009,InterPro:IPR013320,InterPro:IPR017441,PANTHER:PTHR24420,PANTHER:PTHR24420:SF308,Pfam:PF00069,Phobius:CYTOPLASMIC_DOMAIN,Phobius:NON_CYTOPLASMIC_DOMAIN,Phobius:TRANSMEMBRANE,ProSitePatterns:PS00107,ProSitePatterns:PS00108,ProSiteProfiles:PS50011,SM…
Bras_G00590	Bras_G00590	BraspberryS0002:674149-679910	408.308	0.0607506	1.04301	0.496627	0.741999	400.934	406.663	385.719	442.552	429.889	384.088		Similar to BRG2: Probable BOI-related E3 ubiquitin-protein ligase 2 (Arabidopsis thaliana)	GO:0005515,GO:0008270	Coils:Coil,InterPro:IPR001841,InterPro:IPR004864,PANTHER:PTHR10044,PANTHER:PTHR10044:SF81,Pfam:PF03168,Pfam:PF13920,Phobius:CYTOPLASMIC_DOMAIN,Phobius:NON_CYTOPLASMIC_DOMAIN,Phobius:TRANSMEMBRANE,ProSiteProfiles:PS50089
Bras_G00593	Bras_G00593	BraspberryS0002:699035-702352	369.985	-0.026192	-1.01832	0.772768	0.899138	362.367	390.064	370.494	345.491	370.523	380.972		Similar to RID3: Protein ROOT INITIATION DEFECTIVE 3 (Arabidopsis thaliana)	GO:0005515	Gene3D:G3DSA:2.130.10.10,InterPro:IPR001680,InterPro:IPR011047,InterPro:IPR015943,InterPro:IPR017986,InterPro:IPR019775,InterPro:IPR020472,PANTHER:PTHR18763,PRINTS:PR00320,Pfam:PF00400,ProSitePatterns:PS00678,ProSiteProfiles:PS50082,ProSiteProfiles:PS50294,SMART:SM00320,SUPERFAMILY:SSF50998
Bras_G00595	Bras_G00595	BraspberryS0002:726560-730586	21.2114	0.194977	1.14471	0.142369	0.387221	12.8556	22.8229	15.2258	23.1098	33.777	19.4771		Similar to LIP: Lipase (Thermomyces lanuginosus)	GO:0004806,GO:0006629	Gene3D:G3DSA:3.40.50.1820,InterPro:IPR002921,PANTHER:PTHR31505,PANTHER:PTHR31505:SF0,Pfam:PF01764,Phobius:CYTOPLASMIC_DOMAIN,Phobius:NON_CYTOPLASMIC_DOMAIN,Phobius:TRANSMEMBRANE,SUPERFAMILY:SSF53474
Bras_G00596	Bras_G00596	BraspberryS0002:728942-733322	395.31	0.493344	1.4077	3.6824e-08	2.38085e-06	320.587	338.194	299.44	466.818	490.278	456.543		Similar to At3g61260: Uncharacterized protein At3g61260 (Arabidopsis thaliana)		Coils:Coil,InterPro:IPR005516,PANTHER:PTHR31471,Pfam:PF03763
Bras_G00597	Bras_G00597	BraspberryS0002:734105-743618	50.2909	-0.0376569	-1.02645	0.788236	0.906688	54.6363	62.2443	36.7956	55.4635	41.9654	50.6404		Similar to Tgs1: Trimethylguanosine synthase (Mus musculus)	GO:0001510,GO:0005515,GO:0008168,GO:0009452	Gene3D:G3DSA:3.40.50.150,InterPro:IPR001202,InterPro:IPR019012,PANTHER:PTHR14741,PANTHER:PTHR14741:SF23,Pfam:PF09445,ProSitePatterns:PS01159,ProSiteProfiles:PS50020,SUPERFAMILY:SSF53335
Bras_G00599	Bras_G00599	BraspberryS0002:743876-748119	830.22	-0.0162928	-1.01136	0.835902	0.928395	838.025	807.101	857.718	874.705	879.226	724.548		Similar to ABF2: ABSCISIC ACID-INSENSITIVE 5-like protein 5 (Arabidopsis thaliana)	GO:0003700,GO:0006355,GO:0043565	Coils:Coil,Gene3D:G3DSA:1.20.5.170,InterPro:IPR004827,PANTHER:PTHR22952,PANTHER:PTHR22952:SF53,Pfam:PF00170,ProSitePatterns:PS00036,ProSiteProfiles:PS50217,SMART:SM00338,SUPERFAMILY:SSF57959
Bras_G00600	Bras_G00600	BraspberryS0002:752141-754211	231.321	-0.021482	-1.015	0.842029	0.930902	223.366	220.967	258.838	201.055	234.392	249.307		Similar to DCL: Protein DCL,chloroplastic (Solanum lycopersicum)	GO:0005507,GO:0009308,GO:0048038	Gene3D:G3DSA:3.10.450.40,InterPro:IPR015801,InterPro:IPR021602,Pfam:PF11523
Bras_G00602	Bras_G00602	BraspberryS0002:759345-764386	3579.54	-0.10184	-1.07314	0.0369637	0.174632	3668.67	3706.65	3760.76	3332.43	3379.75	3628.97		Similar to trc: Serine/threonine-protein kinase tricorner (Drosophila melanogaster)	GO:0004672,GO:0004674,GO:0005524,GO:0006468,GO:0016772	Gene3D:G3DSA:1.10.510.10,Gene3D:G3DSA:3.30.200.20,InterPro:IPR000719,InterPro:IPR000961,InterPro:IPR002290,InterPro:IPR008271,InterPro:IPR011009,InterPro:IPR017441,InterPro:IPR017892,PANTHER:PTHR24358,PANTHER:PTHR24358:SF0,Pfam:PF00069,Pfam:PF00433,ProSitePatterns:PS00107,ProSitePatterns:PS00108,ProSiteProfiles:PS50011,ProSiteProfiles:PS51285,SMART:SM00133,SMART:SM00220,SUPERFAMILY:SSF56112
Bras_G00605	Bras_G00605	BraspberryS0002:768482-771707	310.779	-0.128429	-1.0931	0.198836	0.465058	366.385	295.66	318.472	278.473	291.71	313.971		Similar to zgc:73324: Coenzyme Q-binding protein COQ10 homolog,mitochondrial (Danio rerio)		Gene3D:G3DSA:3.30.530.20,InterPro:IPR005031,InterPro:IPR023393,PANTHER:PTHR12901,PANTHER:PTHR12901:SF0,Pfam:PF03364,SUPERFAMILY:SSF55961
Bras_G00607	Bras_G00607	BraspberryS0002:780107-782677	138.287	-0.00158483	-1.0011	0.98943	0.995802	150.25	132.788	131.957	130.57	136.132	148.026		Similar to At1g07700: Thioredoxin-like 4,chloroplastic (Arabidopsis thaliana)	GO:0006662,GO:0009055,GO:0015035,GO:0045454	Gene3D:G3DSA:3.40.30.10,InterPro:IPR005746,InterPro:IPR012336,InterPro:IPR013766,PANTHER:PTHR10438,PANTHER:PTHR10438:SF126,Pfam:PF00085,ProSiteProfiles:PS51352,SUPERFAMILY:SSF52833
Bras_G00608	Bras_G00608	BraspberryS0002:783014-784233	150.654	0.287963	1.22092	0.0166298	0.103223	138.198	133.825	119.268	162.924	198.568	151.142		Similar to Hsd17b4: Peroxisomal multifunctional enzyme type 2 (Rattus norvegicus)	GO:0032934	Gene3D:G3DSA:3.30.1050.10,InterPro:IPR003033,PANTHER:PTHR10094,PANTHER:PTHR10094:SF8,Pfam:PF02036,SUPERFAMILY:SSF55718
Bras_G00610	Bras_G00610	BraspberryS0002:787077-789489	110.075	0.143727	1.10476	0.266084	0.54403	118.111	91.2916	95.161	123.637	134.084	98.1645		Similar to CYPRO4: Protein CYPRO4 (Cynara cardunculus)	GO:0005515	Coils:Coil,Gene3D:G3DSA:2.130.10.10,InterPro:IPR013863,InterPro:IPR015943,PANTHER:PTHR31913,Pfam:PF08553,SUPERFAMILY:SSF101908
Bras_G00612	Bras_G00612	BraspberryS0002:798490-803597	1074.44	-0.00431696	-1.003	0.948712	0.979234	1075.85	1099.65	1049.31	1108.11	1112.59	1001.12		Similar to WEB1: Protein WEAK CHLOROPLAST MOVEMENT UNDER BLUE LIGHT 1 (Arabidopsis thaliana)		Coils:Coil,InterPro:IPR008545,PANTHER:PTHR32054,PANTHER:PTHR32054:SF0,Pfam:PF05701
Bras_G00613	Bras_G00613	BraspberryS0002:806019-809432	383.321	0.40706	1.32598	4.45697e-05	0.00113084	310.945	355.83	291.827	479.528	480.043	381.751		Similar to GUX2: UDP-glucuronate:xylan alpha-glucuronosyltransferase 2 (Arabidopsis thaliana)	GO:0016757	Gene3D:G3DSA:3.90.550.10,InterPro:IPR002495,PANTHER:PTHR11183,PANTHER:PTHR11183:SF2,Pfam:PF01501,Phobius:CYTOPLASMIC_DOMAIN,Phobius:NON_CYTOPLASMIC_DOMAIN,Phobius:TRANSMEMBRANE,SUPERFAMILY:SSF53448
Bras_G00614	Bras_G00614	BraspberryS0002:810222-812615	231.6	0.0803172	1.05725	0.456342	0.711697	236.222	199.182	237.268	223.009	228.251	265.668		Similar to TIC22: Protein TIC 22,chloroplastic (Pisum sativum)		InterPro:IPR007378,Pfam:PF04278
Bras_G00619	Bras_G00619	BraspberryS0002:830260-836781	520.416	-0.269884	-1.20571	0.00117788	0.0154986	587.341	555.012	577.31	502.638	464.69	435.508		Similar to PAH2: Phosphatidate phosphatase PAH2 (Arabidopsis thaliana)		Gene3D:G3DSA:3.40.50.1000,InterPro:IPR007651,InterPro:IPR013209,InterPro:IPR023214,InterPro:IPR026058,PANTHER:PTHR12181,PANTHER:PTHR12181:SF4,Pfam:PF04571,Pfam:PF08235,SMART:SM00775,SUPERFAMILY:SSF56784
Bras_G00620	Bras_G00620	BraspberryS0002:840754-841725	246.569	-0.201892	-1.15021	0.0484297	0.205206	258.719	267.651	275.333	235.72	209.827	232.167		Similar to BKI1: BRI1 kinase inhibitor 1 (Arabidopsis thaliana)
Bras_G00621	Bras_G00621	BraspberryS0002:844296-849036	850.589	-0.153738	-1.11245	0.0342973	0.166671	915.159	920.178	861.524	840.041	740.023	826.608		Similar to At1g47380: Probable protein phosphatase 2C 12 (Arabidopsis thaliana)	GO:0003824	Gene3D:G3DSA:3.60.40.10,InterPro:IPR001932,InterPro:IPR015655,PANTHER:PTHR13832,PANTHER:PTHR13832:SF25,Pfam:PF00481,SMART:SM00331,SMART:SM00332,SUPERFAMILY:SSF81606
Bras_G00623	Bras_G00623	BraspberryS0002:857017-862467	786.485	0.192373	1.14264	0.00924585	0.0692324	680.544	746.932	763.826	864.306	857.731	805.572		Similar to dfrA: Putative dihydroflavonol-4-reductase (Synechocystis sp. (strain PCC 6803 / Kazusa))	GO:0003824,GO:0044237,GO:0050662	Gene3D:G3DSA:3.40.50.1820,Gene3D:G3DSA:3.40.50.720,InterPro:IPR001509,InterPro:IPR008547,InterPro:IPR016040,PANTHER:PTHR10366,PANTHER:PTHR10366:SF57,Pfam:PF01370,Pfam:PF05705,SUPERFAMILY:SSF51735,SUPERFAMILY:SSF53474
Bras_G00624	Bras_G00624	BraspberryS0002:863215-866354	83.2675	0.248415	1.1879	0.0651289	0.245865	69.0989	77.8054	68.5159	106.305	105.425	72.4548		Similar to ORC2: Origin recognition complex subunit 2 (Arabidopsis thaliana)	GO:0000808,GO:0005634,GO:0006260	InterPro:IPR007220,PANTHER:PTHR14052,PANTHER:PTHR14052:SF0,Pfam:PF04084
Bras_G00625	Bras_G00625	BraspberryS0002:867492-871141	414.587	0.243893	1.18418	0.00495005	0.0445889	381.651	375.541	369.225	434.464	467.76	458.88		Similar to Akap4: A-kinase anchor protein 4 (Rattus norvegicus)		Pfam:PF14295,Phobius:CYTOPLASMIC_DOMAIN,Phobius:NON_CYTOPLASMIC_DOMAIN,Phobius:TRANSMEMBRANE
Bras_G00626	Bras_G00626	BraspberryS0002:871299-872764	51.6864	-0.0139595	-1.00972	0.92045	0.968426	55.4398	50.8328	50.7525	46.2196	42.9889	63.8849		Similar to dnaJ: Chaperone protein DnaJ (Chromobacterium violaceum (strain ATCC 12472 / DSM 30191 / JCM 1249 / NBRC 12614 / NCIMB 9131 / NCTC 9757))		Gene3D:G3DSA:1.10.287.110,InterPro:IPR001623,InterPro:IPR007872,PRINTS:PR00625,Pfam:PF00226,Pfam:PF05207,ProSiteProfiles:PS50076,ProSiteProfiles:PS51074,SMART:SM00271,SUPERFAMILY:SSF144217,SUPERFAMILY:SSF46565
Bras_G00627	Bras_G00627	BraspberryS0002:873295-873717	69.5272	0.0225542	1.01576	0.868275	0.943248	77.1336	63.2817	64.7095	79.7288	61.4127	70.8966		Similar to Bombesin receptor-activated protein C6orf89 homolog (Rattus norvegicus)
Bras_G00630	Bras_G00630	BraspberryS0002:880717-883882	3982.92	-0.0118412	-1.00824	0.788364	0.906754	4007.74	4055.22	3934.59	3928.66	4030.72	3940.6		Similar to RPN11: 26S proteasome non-ATPase regulatory subunit 14 homolog (Arabidopsis thaliana)	GO:0005515	Gene3D:G3DSA:3.40.140.10,InterPro:IPR000555,InterPro:IPR024969,PANTHER:PTHR10410,PANTHER:PTHR10410:SF5,Pfam:PF01398,Pfam:PF13012,SMART:SM00232,SUPERFAMILY:SSF102712
Bras_G00631	Bras_G00631	BraspberryS0002:935991-942852	356.359	-0.222141	-1.16646	0.0179973	0.108455	403.345	407.7	351.461	303.894	336.746	335.006		Similar to SERAC1: Protein SERAC1 (Bos taurus)	GO:0005488,GO:0006505,GO:0006886,GO:0016788	Gene3D:G3DSA:3.40.50.1820,InterPro:IPR012908,InterPro:IPR016024,PANTHER:PTHR22731,Pfam:PF07819,Phobius:CYTOPLASMIC_DOMAIN,Phobius:NON_CYTOPLASMIC_DOMAIN,Phobius:TRANSMEMBRANE,SUPERFAMILY:SSF48371,SUPERFAMILY:SSF53474
Bras_G00632	Bras_G00632	BraspberryS0002:953267-955252	294.643	0.0556926	1.03936	0.56798	0.785795	295.679	293.586	272.795	308.516	315.252	282.028		Similar to HO2: Probable inactive heme oxygenase 2,chloroplastic (Arabidopsis thaliana)	GO:0004392,GO:0006788,GO:0055114	Gene3D:G3DSA:1.20.910.10,InterPro:IPR016053,InterPro:IPR016084,InterPro:IPR016951,PANTHER:PTHR32372,PANTHER:PTHR32372:SF1,PIRSF:PIRSF030219,Pfam:PF01126,Phobius:NON_CYTOPLASMIC_DOMAIN,Phobius:SIGNAL_PEPTIDE,Phobius:SIGNAL_PEPTIDE_C_REGION,Phobius:SIGNAL_PEPTIDE_H_REGION,Phobius:SIGNAL_PEPTIDE_N_REGION,SUPERFAMILY:SSF48613,SignalP_GRAM_POSITIVE:SignalP-TM
Bras_G00634	Bras_G00634	BraspberryS0002:958203-966841	406.83	-0.115799	-1.08358	0.231877	0.504684	445.125	420.149	412.364	406.732	323.44	433.17		Similar to FJX1: Four-jointed box protein 1 (Homo sapiens)	GO:0016787	Gene3D:G3DSA:1.20.1250.20,Gene3D:G3DSA:3.60.21.10,InterPro:IPR004843,Pfam:PF00149,Phobius:CYTOPLASMIC_DOMAIN,Phobius:NON_CYTOPLASMIC_DOMAIN,Phobius:SIGNAL_PEPTIDE,Phobius:SIGNAL_PEPTIDE_C_REGION,Phobius:SIGNAL_PEPTIDE_H_REGION,Phobius:SIGNAL_PEPTIDE_N_REGION,Phobius:TRANSMEMBRANE,SUPERFAMILY:SSF56300,SignalP_EUK:SignalP-noTM
Bras_G00636	Bras_G00636	BraspberryS0002:973275-977293	175.065	0.133993	1.09733	0.231452	0.504166	167.123	160.798	166.215	196.433	182.191	177.631		Similar to RBP47C: Polyadenylate-binding protein RBP47C (Arabidopsis thaliana)	GO:0000166,GO:0003676	Gene3D:G3DSA:3.30.70.330,InterPro:IPR000504,InterPro:IPR012677,PANTHER:PTHR24012,PANTHER:PTHR24012:SF55,Pfam:PF00076,ProSiteProfiles:PS50102,SMART:SM00360,SUPERFAMILY:SSF54928
Bras_G00637	Bras_G00637	BraspberryS0002:978643-982665	310.408	-0.142387	-1.10373	0.144954	0.390967	304.517	355.83	326.085	271.54	302.969	301.505		Similar to UROS: Uroporphyrinogen-III synthase,chloroplastic (Arabidopsis thaliana)	GO:0004852,GO:0033014	Gene3D:G3DSA:3.40.50.10090,InterPro:IPR003754,PANTHER:PTHR21091,PANTHER:PTHR21091:SF25,Pfam:PF02602,SUPERFAMILY:SSF69618,SignalP_GRAM_POSITIVE:SignalP-TM
Bras_G00638	Bras_G00638	BraspberryS0002:1014003-1017513	63.9986	-0.175412	-1.12929	0.205848	0.473255	70.7058	60.1695	82.4729	53.1525	45.036	72.4548		Similar to REN1: Rho GTPase-activating protein REN1 (Arabidopsis thaliana)		Coils:Coil,InterPro:IPR006869,InterPro:IPR025757,PANTHER:PTHR23054,Pfam:PF04784,Pfam:PF14389
Bras_G00640	Bras_G00640	BraspberryS0002:1023926-1038918	2454.9	-0.0031119	-1.00216	0.955201	0.981716	2489.17	2360.1	2528.75	2334.09	2423.76	2593.57		Similar to dpf-6: Dipeptidyl peptidase family member 6 (Caenorhabditis elegans)	GO:0006508,GO:0008236	Gene3D:G3DSA:3.40.50.1820,InterPro:IPR001375,PANTHER:PTHR11731,PANTHER:PTHR11731:SF7,Pfam:PF00326,SUPERFAMILY:SSF53474,SUPERFAMILY:SSF82171
Bras_G00651	Bras_G00651	BraspberryS0002:1086391-1097291	1391.91	-0.155902	-1.11412	0.0180397	0.108602	1498.48	1403.61	1517.5	1239.84	1270.22	1421.83		Similar to DDHD1: Phospholipase DDHD1 (Bos taurus)	GO:0046872	Coils:Coil,InterPro:IPR004177,PANTHER:PTHR15457,PANTHER:PTHR15457:SF5,Pfam:PF02862,ProSiteProfiles:PS51043,SUPERFAMILY:SSF53474
Bras_G00652	Bras_G00652	BraspberryS0002:1097752-1103744	1344.64	0.0340403	1.02388	0.607549	0.807732	1349.84	1321.65	1306.88	1417.79	1432.96	1238.74		Similar to FUBP3: Far upstream element-binding protein 3 (Homo sapiens)	GO:0003723	Gene3D:G3DSA:3.30.1370.10,InterPro:IPR004087,InterPro:IPR004088,PANTHER:PTHR10288,PANTHER:PTHR10288:SF53,Pfam:PF00013,ProSiteProfiles:PS50084,SMART:SM00322,SUPERFAMILY:SSF54791
Bras_G00654	Bras_G00654	BraspberryS0002:1107126-1110958	294.716	0.0237465	1.0166	0.8175	0.920401	278.806	340.269	255.032	305.049	303.993	285.145		Similar to YOR059C: Putative lipase YOR059C (Saccharomyces cerevisiae (strain ATCC 204508 / S288c))		Gene3D:G3DSA:3.40.50.1820,InterPro:IPR007751,PANTHER:PTHR12482,Pfam:PF05057,SUPERFAMILY:SSF53474
Bras_G00655	Bras_G00655	BraspberryS0002:1111005-1114735	191.886	0.197451	1.14667	0.0804439	0.279036	175.961	187.77	163.677	191.811	194.474	237.621		Similar to SIGC: RNA polymerase sigma factor sigC (Arabidopsis thaliana)	GO:0003677,GO:0003700,GO:0006352,GO:0006355,GO:0016987	Gene3D:G3DSA:1.10.10.10,Gene3D:G3DSA:1.10.601.10,InterPro:IPR000943,InterPro:IPR007624,InterPro:IPR007627,InterPro:IPR007630,InterPro:IPR011991,InterPro:IPR013324,InterPro:IPR013325,InterPro:IPR014284,PANTHER:PTHR30603,PRINTS:PR00046,Pfam:PF04539,Pfam:PF04542,Pfam:PF04545,ProSitePatterns:PS00715,SUPERFAMILY:SSF88659,SUPERFAMILY:SSF88946,TIGRFAM:TIGR02937
Bras_G00656	Bras_G00656	BraspberryS0002:1115828-1126308	1196.83	-0.23998	-1.18098	0.000724824	0.0106164	1336.98	1279.12	1298	1024.92	1026.62	1215.37		Similar to LAMA2: Laminin subunit alpha-2 (Homo sapiens)		PANTHER:PTHR31513,Phobius:CYTOPLASMIC_DOMAIN,Phobius:NON_CYTOPLASMIC_DOMAIN,Phobius:SIGNAL_PEPTIDE,Phobius:SIGNAL_PEPTIDE_C_REGION,Phobius:SIGNAL_PEPTIDE_H_REGION,Phobius:SIGNAL_PEPTIDE_N_REGION,Phobius:TRANSMEMBRANE,SignalP_EUK:SignalP-noTM,SignalP_GRAM_POSITIVE:SignalP-TM
Bras_G00657	Bras_G00657	BraspberryS0002:1127166-1128785	226.647	-0.0458448	-1.03229	0.671492	0.845424	222.563	214.743	256.3	247.275	201.638	217.364		Similar to GATC: Glutamyl-tRNA(Gln) amidotransferase subunit C,chloroplastic/mitochondrial (Vitis vinifera)	GO:0006450	Hamap:MF_00122,InterPro:IPR003837,PANTHER:PTHR13373,PANTHER:PTHR13373:SF14,Pfam:PF02686,SUPERFAMILY:SSF141000,TIGRFAM:TIGR00135
Bras_G00658	Bras_G00658	BraspberryS0002:1128836-1139009	578.729	-0.211059	-1.15754	0.111256	0.337236	661.26	597.545	668.665	419.443	474.925	650.535		Similar to Cabin1: Calcineurin-binding protein cabin-1 (Rattus norvegicus)	GO:0005515	Coils:Coil,Gene3D:G3DSA:1.25.40.10,InterPro:IPR011990,InterPro:IPR013026,InterPro:IPR019734,PANTHER:PTHR15502,PANTHER:PTHR15502:SF7,Pfam:PF13414,ProSiteProfiles:PS50293,SMART:SM00028,SUPERFAMILY:SSF48452
Bras_G00659	Bras_G00659	BraspberryS0002:1139104-1141233	97.1221	0.000188079	1.00013	0.998857	0.999526	78.7406	118.264	95.161	100.528	91.0956	98.9436		Similar to D-(-)-3-hydroxybutyrate oligomer hydrolase (Ralstonia pickettii)		Phobius:CYTOPLASMIC_DOMAIN,Phobius:NON_CYTOPLASMIC_DOMAIN,Phobius:TRANSMEMBRANE
Bras_G00660	Bras_G00660	BraspberryS0002:1141582-1145726	148.335	-0.0406702	-1.02859	0.73194	0.877163	135.787	147.312	171.29	144.436	152.508	138.677		Similar to AUR1: Serine/threonine-protein kinase Aurora-1 (Arabidopsis thaliana)	GO:0004672,GO:0004674,GO:0005524,GO:0006468,GO:0016772	Gene3D:G3DSA:1.10.510.10,Gene3D:G3DSA:3.30.200.20,InterPro:IPR000719,InterPro:IPR002290,InterPro:IPR008271,InterPro:IPR011009,InterPro:IPR017441,PANTHER:PTHR24350,Pfam:PF00069,Phobius:CYTOPLASMIC_DOMAIN,Phobius:NON_CYTOPLASMIC_DOMAIN,Phobius:TRANSMEMBRANE,ProSitePatterns:PS00107,ProSitePatterns:PS00108,ProSiteProfiles:PS50011,SMART:SM00220,SUPERFAMILY:SSF56112
Bras_G00661	Bras_G00661	BraspberryS0002:1145939-1150024	4659.06	-0.294035	-1.22606	7.14553e-12	9.01116e-10	5049.84	5194.29	5190.72	4106.61	4199.61	4213.28		Similar to PFK3: 6-phosphofructokinase 3 (Arabidopsis thaliana)	GO:0003872,GO:0005524,GO:0005945,GO:0006002,GO:0006096	Coils:Coil,Gene3D:G3DSA:3.40.50.450,InterPro:IPR000023,InterPro:IPR012004,InterPro:IPR022953,PANTHER:PTHR13697,PANTHER:PTHR13697:SF0,PIRSF:PIRSF000534,PRINTS:PR00476,Pfam:PF00365,SUPERFAMILY:SSF53784
Bras_G00662	Bras_G00662	BraspberryS0002:1150693-1152106	8665.56	-0.010803	-1.00752	0.808693	0.916592	8768.33	8802.38	8520.08	8598	9069.64	8234.91		Similar to Profilin (Prunus dulcis)	GO:0003779,GO:0030036	Gene3D:G3DSA:3.30.450.30,InterPro:IPR005455,InterPro:IPR027310,PANTHER:PTHR11604,PRINTS:PR00392,PRINTS:PR01640,Pfam:PF00235,ProSitePatterns:PS00414,SMART:SM00392,SUPERFAMILY:SSF55770
Bras_G00663	Bras_G00663	BraspberryS0002:1152478-1156299	190.737	0.116169	1.08385	0.289847	0.567745	186.406	170.134	187.784	199.9	191.403	208.794		Similar to Early nodulin-93 (Glycine max)		InterPro:IPR005050,Pfam:PF03386,Phobius:CYTOPLASMIC_DOMAIN,Phobius:NON_CYTOPLASMIC_DOMAIN,Phobius:TRANSMEMBRANE
Bras_G00664	Bras_G00664	BraspberryS0002:1156654-1165720	924.854	-0.0248431	-1.01737	0.734562	0.878261	925.604	1022.88	850.105	900.126	936.544	913.865		Similar to yidA: Sugar phosphatase YidA (Shigella flexneri)	GO:0003824,GO:0004222,GO:0006364,GO:0008152,GO:0016787	Coils:Coil,Gene3D:G3DSA:3.30.1240.10,Gene3D:G3DSA:3.40.390.30,Gene3D:G3DSA:3.40.50.1000,Hamap:MF_00009,InterPro:IPR000150,InterPro:IPR002036,InterPro:IPR006379,InterPro:IPR020549,InterPro:IPR023091,InterPro:IPR023214,PANTHER:PTHR10000,PANTHER:PTHR10000:SF0,Pfam:PF02130,Pfam:PF08282,ProSitePatterns:PS01228,ProSitePatterns:PS01229,ProSitePatterns:PS01306,SUPERFAMILY:SSF55486,SUPERFAMILY:SSF56784,TI…
Bras_G00665	Bras_G00665	BraspberryS0002:1165841-1175591	1477.62	-0.163163	-1.11974	0.00478096	0.0433726	1573.2	1554.03	1569.52	1354.23	1385.88	1428.84		Similar to papA: Poly(A) polymerase (Dictyostelium discoideum)	GO:0004652,GO:0043631	Gene3D:G3DSA:3.30.460.10,InterPro:IPR007012,PANTHER:PTHR10682,PANTHER:PTHR10682:SF5,Pfam:PF04928,SUPERFAMILY:SSF81301
Bras_G00670	Bras_G00670	BraspberryS0002:1192337-1198925	344.623	-0.138684	-1.1009	0.147458	0.395206	399.327	354.793	336.236	308.516	321.393	347.471		Similar to trpS: Tryptophan--tRNA ligase (Nostoc sp. (strain PCC 7120 / UTEX 2576))	GO:0000166,GO:0004812,GO:0004830,GO:0005524,GO:0005737,GO:0006418,GO:0006436	Gene3D:G3DSA:1.10.240.10,Gene3D:G3DSA:3.40.50.620,Hamap:MF_00140_B,InterPro:IPR001412,InterPro:IPR002305,InterPro:IPR002306,InterPro:IPR014729,InterPro:IPR024109,PANTHER:PTHR10055,PANTHER:PTHR10055:SF0,PRINTS:PR01039,Pfam:PF00579,Phobius:NON_CYTOPLASMIC_DOMAIN,Phobius:SIGNAL_PEPTIDE,Phobius:SIGNAL_PEPTIDE_C_REGION,Phobius:SIGNAL_PEPTIDE_H_REGION,Phobius:SIGNAL_PEPTIDE_N_REGION,ProSitePatterns:PS0…
Bras_G00671	Bras_G00671	BraspberryS0002:1201809-1206919	217.071	-0.0859472	-1.06138	0.434011	0.694849	206.493	227.192	241.075	223.009	223.133	181.526		Similar to crbn: Protein cereblon (Danio rerio)	GO:0004176,GO:0006508	InterPro:IPR003111,InterPro:IPR015947,PANTHER:PTHR14255,Pfam:PF02190,SMART:SM00464,SUPERFAMILY:SSF88697
Bras_G00672	Bras_G00672	BraspberryS0002:1206539-1211443	15700.9	0.00784099	1.00545	0.833737	0.92745	15609.1	15854.7	15507.4	15998.9	15403.3	15831.8		Similar to ME1: NADP-dependent malic enzyme (Phaseolus vulgaris)	GO:0004470,GO:0006108,GO:0016491,GO:0016616,GO:0016619,GO:0046872,GO:0051287,GO:0055114	Gene3D:G3DSA:3.40.50.10380,Gene3D:G3DSA:3.40.50.720,InterPro:IPR001891,InterPro:IPR012301,InterPro:IPR012302,InterPro:IPR015884,InterPro:IPR016040,PANTHER:PTHR23406,PANTHER:PTHR23406:SF2,PIRSF:PIRSF000106,PRINTS:PR00072,Pfam:PF00390,Pfam:PF03949,ProSitePatterns:PS00331,SMART:SM00919,SUPERFAMILY:SSF51735,SUPERFAMILY:SSF53223
Bras_G00673	Bras_G00673	BraspberryS0002:1213583-1216904	94.674	0.0693274	1.04923	0.598211	0.802381	84.3649	98.5535	90.0858	110.927	105.425	78.6874		Similar to SHH1: Protein SAWADEE HOMEODOMAIN HOMOLOG 1 (Arabidopsis thaliana)	GO:0000155,GO:0000160,GO:0004673,GO:0005737,GO:0006935	Gene3D:G3DSA:1.10.287.560,InterPro:IPR004105,PANTHER:PTHR31979
Bras_G00674	Bras_G00674	BraspberryS0002:1217253-1219770	97.4613	-0.26989	-1.20572	0.0444783	0.195337	117.307	98.5535	119.268	91.2837	56.295	102.06		Similar to tmx2: Thioredoxin-related transmembrane protein 2 (Xenopus laevis)		Gene3D:G3DSA:3.40.30.10,InterPro:IPR012336,PANTHER:PTHR15853,PANTHER:PTHR15853:SF0,Phobius:CYTOPLASMIC_DOMAIN,Phobius:NON_CYTOPLASMIC_DOMAIN,Phobius:TRANSMEMBRANE,SUPERFAMILY:SSF52833
Bras_G00676	Bras_G00676	BraspberryS0002:1222171-1227867	53.0251	-0.0219028	-1.0153	0.875065	0.946909	46.6016	53.9451	60.903	55.4635	55.2715	45.9659		Similar to ATHB-8: Homeobox-leucine zipper protein ATHB-8 (Arabidopsis thaliana)	GO:0003677,GO:0003700,GO:0006355,GO:0043565	Coils:Coil,Gene3D:G3DSA:1.10.10.60,Gene3D:G3DSA:3.30.530.20,InterPro:IPR001356,InterPro:IPR002913,InterPro:IPR009057,InterPro:IPR013978,InterPro:IPR023393,PANTHER:PTHR24326,PANTHER:PTHR24326:SF63,Pfam:PF00046,Pfam:PF01852,Pfam:PF08670,ProSiteProfiles:PS50071,ProSiteProfiles:PS50848,SMART:SM00234,SMART:SM00389,SUPERFAMILY:SSF46689,SUPERFAMILY:SSF55961
Bras_G00677	Bras_G00677	BraspberryS0002:1231611-1235325	21.9477	0.0870813	1.06222	0.516865	0.756701	18.4799	19.7107	22.8386	18.4878	19.4474	32.7215		Similar to At2g25790: Probably inactive leucine-rich repeat receptor-like protein kinase At2g25790 (Arabidopsis thaliana)	GO:0004672,GO:0005515,GO:0005524,GO:0006468,GO:0016772	Gene3D:G3DSA:1.10.510.10,Gene3D:G3DSA:3.30.200.20,Gene3D:G3DSA:3.80.10.10,InterPro:IPR000719,InterPro:IPR001611,InterPro:IPR003591,InterPro:IPR011009,InterPro:IPR013210,PANTHER:PTHR24420,Pfam:PF00069,Pfam:PF00560,Pfam:PF08263,Pfam:PF13855,Phobius:CYTOPLASMIC_DOMAIN,Phobius:NON_CYTOPLASMIC_DOMAIN,Phobius:SIGNAL_PEPTIDE,Phobius:SIGNAL_PEPTIDE_C_REGION,Phobius:SIGNAL_PEPTIDE_H_REGION,Phobius:SIGNAL_…
Bras_G00679	Bras_G00679	BraspberryS0002:1250356-1253236	1176.27	0.0682832	1.04847	0.312361	0.588368	1136.11	1214.8	1084.84	1256.02	1235.42	1130.45		Similar to MGLL: Monoglyceride lipase (Homo sapiens)		Gene3D:G3DSA:3.40.50.1820,InterPro:IPR022742,PANTHER:PTHR11614,PANTHER:PTHR11614:SF20,Pfam:PF12146,Phobius:CYTOPLASMIC_DOMAIN,Phobius:NON_CYTOPLASMIC_DOMAIN,Phobius:TRANSMEMBRANE,SUPERFAMILY:SSF53474
Bras_G00683	Bras_G00683	BraspberryS0002:1263405-1268935	848.174	-0.0554976	-1.03922	0.42022	0.685056	889.447	852.747	853.911	812.309	845.449	835.178		Similar to hhp1: Casein kinase I homolog hhp1 (Schizosaccharomyces pombe (strain 972 / ATCC 24843))	GO:0004672,GO:0004674,GO:0005524,GO:0006468,GO:0016772	Gene3D:G3DSA:1.10.510.10,Gene3D:G3DSA:3.30.200.20,InterPro:IPR000719,InterPro:IPR002290,InterPro:IPR008271,InterPro:IPR011009,InterPro:IPR017441,PANTHER:PTHR11909,PANTHER:PTHR11909:SF20,Pfam:PF00069,ProSitePatterns:PS00107,ProSitePatterns:PS00108,ProSiteProfiles:PS50011,SMART:SM00220,SUPERFAMILY:SSF56112
Bras_G00688	Bras_G00688	BraspberryS0002:1285343-1287923	32.9757	-0.147851	-1.10792	0.291623	0.569061	41.7807	31.1222	36.7956	26.5763	32.7535	28.8261		Similar to PTRH2: Peptidyl-tRNA hydrolase 2,mitochondrial (Bos taurus)	GO:0004045	Gene3D:G3DSA:3.40.1490.10,InterPro:IPR002833,InterPro:IPR023476,PANTHER:PTHR12649,PANTHER:PTHR12649:SF6,Pfam:PF01981,Phobius:CYTOPLASMIC_DOMAIN,Phobius:NON_CYTOPLASMIC_DOMAIN,Phobius:TRANSMEMBRANE,SUPERFAMILY:SSF102462,TIGRFAM:TIGR00283
Bras_G00691	Bras_G00691	BraspberryS0002:1294683-1300945	155.613	-0.0574156	-1.0406	0.629918	0.820528	147.839	154.573	178.903	147.903	133.061	171.398		Similar to NUP85: Nuclear pore complex protein Nup85 (Arabidopsis thaliana)		InterPro:IPR011502,PANTHER:PTHR13373,PANTHER:PTHR13373:SF15,Pfam:PF07575
Bras_G00692	Bras_G00692	BraspberryS0002:1301450-1306553	1049.3	-0.124259	-1.08995	0.0556659	0.222891	1099.15	1135.96	1054.38	1008.74	1011.26	986.32		Similar to Unc13c: Protein unc-13 homolog C (Mus musculus)		InterPro:IPR008528,InterPro:IPR014770,InterPro:IPR014772,PANTHER:PTHR31280,PANTHER:PTHR31280:SF0,Pfam:PF05664,ProSiteProfiles:PS51258,ProSiteProfiles:PS51259
Bras_G00694	Bras_G00694	BraspberryS0002:1309983-1312835	29.1995	0.146521	1.1069	0.292983	0.569527	28.9251	24.8977	22.8386	34.6647	35.8241	28.047		Similar to At2g25830: Probable transcriptional regulatory protein At2g25830 (Arabidopsis thaliana)		Gene3D:G3DSA:1.10.10.200,Gene3D:G3DSA:3.30.1270.10,Gene3D:G3DSA:3.30.70.980,InterPro:IPR002876,InterPro:IPR017856,InterPro:IPR026563,InterPro:IPR026564,PANTHER:PTHR12532,PANTHER:PTHR12532:SF0,Pfam:PF01709,SUPERFAMILY:SSF75625
Bras_G00698	Bras_G00698	BraspberryS0002:1341871-1345193	596.875	0.0787251	1.05608	0.345136	0.618155	564.04	629.705	540.515	619.342	658.14	569.51		Similar to MPN_051: Uncharacterized protein MG039 homolog (Mycoplasma pneumoniae (strain ATCC 29342 / M129))
Bras_G00700	Bras_G00700	BraspberryS0002:1352409-1355415	165.356	0.104587	1.07519	0.369218	0.640468	152.66	153.536	168.752	146.747	184.238	186.201		Similar to RRP46: Exosome complex exonuclease RRP46 homolog (Oryza sativa subsp. japonica)		Gene3D:G3DSA:3.30.230.70,InterPro:IPR001247,InterPro:IPR015847,InterPro:IPR020568,InterPro:IPR027408,PANTHER:PTHR11953,Pfam:PF01138,SUPERFAMILY:SSF54211,SUPERFAMILY:SSF55666
Bras_G00702	Bras_G00702	BraspberryS0002:1368454-1369818	32.3275	0.024704	1.01727	0.85713	0.93791	22.4973	48.758	24.1075	20.7988	41.9654	35.8378		Similar to lis1: Lissencephaly-1 homolog (Dictyostelium discoideum)	GO:0005515	Gene3D:G3DSA:2.130.10.10,InterPro:IPR001680,InterPro:IPR015943,InterPro:IPR017986,InterPro:IPR019775,PANTHER:PTHR22844,Pfam:PF00400,ProSitePatterns:PS00678,ProSiteProfiles:PS50082,ProSiteProfiles:PS50294,SMART:SM00320,SUPERFAMILY:SSF50978
Bras_G00704	Bras_G00704	BraspberryS0002:1378673-1382197	36.0212	0.104234	1.07492	0.458289	0.712777	28.9251	38.384	32.9891	34.6647	42.9889	38.1751		Similar to At1g67280: Probable lactoylglutathione lyase,chloroplast (Arabidopsis thaliana)	GO:0004462,GO:0046872	Gene3D:G3DSA:3.10.180.10,InterPro:IPR004360,InterPro:IPR004361,InterPro:IPR018146,PANTHER:PTHR10374,PANTHER:PTHR10374:SF0,Pfam:PF00903,ProSitePatterns:PS00934,ProSitePatterns:PS00935,SUPERFAMILY:SSF54593,TIGRFAM:TIGR00068
Bras_G00705	Bras_G00705	BraspberryS0002:1381314-1384267	22.8604	-0.0643938	-1.04565	0.636117	0.823731	22.4973	24.8977	25.3763	25.4208	16.3767	22.5934		Similar to nuoN: NADH-quinone oxidoreductase subunit N (Acidothermus cellulolyticus (strain ATCC 43068 / 11B))	GO:0005515,GO:0005543	Coils:Coil,InterPro:IPR001849,InterPro:IPR008546,InterPro:IPR013666,PANTHER:PTHR31351,Pfam:PF05703,Pfam:PF08458,Phobius:CYTOPLASMIC_DOMAIN,Phobius:NON_CYTOPLASMIC_DOMAIN,Phobius:TRANSMEMBRANE,SMART:SM00233,SignalP_GRAM_POSITIVE:SignalP-TM
Bras_G00706	Bras_G00706	BraspberryS0002:1385563-1386258	65.622	-0.209168	-1.15602	0.127797	0.365205	80.3475	70.5435	69.7847	43.9086	64.4834	64.6639		Protein of unknown function
Bras_G00707	Bras_G00707	BraspberryS0002:1386399-1389959	533.638	-0.225078	-1.16884	0.0213973	0.12156	596.179	556.049	597.611	433.309	425.795	592.883		Similar to At4g26100: Casein kinase I isoform delta-like (Arabidopsis thaliana)	GO:0004672,GO:0004674,GO:0005524,GO:0006468,GO:0016772	Gene3D:G3DSA:1.10.510.10,Gene3D:G3DSA:3.30.200.20,InterPro:IPR000719,InterPro:IPR002290,InterPro:IPR008271,InterPro:IPR011009,InterPro:IPR017441,PANTHER:PTHR11909,PANTHER:PTHR11909:SF18,Pfam:PF00069,ProSitePatterns:PS00107,ProSitePatterns:PS00108,ProSiteProfiles:PS50011,SMART:SM00220,SUPERFAMILY:SSF56112
Bras_G00710	Bras_G00710	BraspberryS0002:1428485-1431628	283.079	-0.132725	-1.09636	0.203087	0.470312	331.032	289.436	275.333	258.83	241.557	302.284		Similar to IRX9H: Probable beta-1,4-xylosyltransferase IRX9H (Arabidopsis thaliana)	GO:0015018,GO:0016020	Gene3D:G3DSA:3.90.550.10,InterPro:IPR005027,PANTHER:PTHR10896,PANTHER:PTHR10896:SF1,Pfam:PF03360,Phobius:CYTOPLASMIC_DOMAIN,Phobius:NON_CYTOPLASMIC_DOMAIN,Phobius:TRANSMEMBRANE,SUPERFAMILY:SSF53448
Bras_G00711	Bras_G00711	BraspberryS0002:1432364-1438019	3231.38	-0.1406	-1.10236	0.00829639	0.0642378	3511.19	3350.82	3324.29	2997.34	2929.39	3275.27		Similar to EMC1: ER membrane protein complex subunit 1 (Gallus gallus)	GO:0072546	Gene3D:G3DSA:2.140.10.10,InterPro:IPR011047,InterPro:IPR011678,InterPro:IPR026895,InterPro:IPR027295,PANTHER:PTHR21573,PANTHER:PTHR21573:SF0,Pfam:PF07774,Pfam:PF13360,Phobius:CYTOPLASMIC_DOMAIN,Phobius:NON_CYTOPLASMIC_DOMAIN,Phobius:SIGNAL_PEPTIDE,Phobius:SIGNAL_PEPTIDE_C_REGION,Phobius:SIGNAL_PEPTIDE_H_REGION,Phobius:SIGNAL_PEPTIDE_N_REGION,Phobius:TRANSMEMBRANE,SUPERFAMILY:SSF50998,SignalP_EUK:…
Bras_G00712	Bras_G00712	BraspberryS0002:1438537-1439550	86.2055	0.200782	1.14932	0.132634	0.37229	73.9197	66.3939	91.3546	92.4392	110.543	82.5829		Similar to PUB26: U-box domain-containing protein 26 (Arabidopsis thaliana)		Coils:Coil,Gene3D:G3DSA:1.25.10.10,InterPro:IPR011989
Bras_G00713	Bras_G00713	BraspberryS0002:1440334-1442859	725.931	0.0547735	1.0387	0.455559	0.710806	703.844	686.762	743.525	730.269	766.636	724.548		Similar to GULO: L-gulonolactone oxidase (Sus scrofa)	GO:0003824,GO:0003885,GO:0008762,GO:0016020,GO:0016491,GO:0016614,GO:0050660,GO:0055114	Gene3D:G3DSA:3.30.43.10,Gene3D:G3DSA:3.30.465.10,InterPro:IPR006094,InterPro:IPR007173,InterPro:IPR010030,InterPro:IPR016166,InterPro:IPR016167,InterPro:IPR016169,PANTHER:PTHR13878,PANTHER:PTHR13878:SF15,Pfam:PF01565,Pfam:PF04030,Phobius:NON_CYTOPLASMIC_DOMAIN,Phobius:SIGNAL_PEPTIDE,Phobius:SIGNAL_PEPTIDE_C_REGION,Phobius:SIGNAL_PEPTIDE_H_REGION,Phobius:SIGNAL_PEPTIDE_N_REGION,ProSiteProfiles:PS5…
Bras_G00714	Bras_G00714	BraspberryS0002:1445695-1452423	179.464	-0.13434	-1.09759	0.235569	0.509414	196.048	168.06	206.817	160.613	166.838	178.41		Similar to EMF1: Protein EMBRYONIC FLOWER 1 (Arabidopsis thaliana)
Bras_G00716	Bras_G00716	BraspberryS0002:1466981-1472776	152.313	-0.00453677	-1.00315	0.968763	0.986817	157.481	149.386	150.989	152.525	145.343	158.154		Similar to TCX5: Protein tesmin/TSO1-like CXC 5 (Arabidopsis thaliana)		InterPro:IPR005172,PANTHER:PTHR12446,Pfam:PF03638,ProSiteProfiles:PS51634
Bras_G00717	Bras_G00717	BraspberryS0002:1473283-1477008	59.8598	-0.0669376	-1.04749	0.629158	0.820077	65.0815	63.2817	58.3654	43.9086	71.6482	56.8731		Similar to ytaP: Putative hydrolase YtaP (Bacillus subtilis (strain 168))		Gene3D:G3DSA:3.40.50.1820,PANTHER:PTHR17630,PANTHER:PTHR17630:SF20,Pfam:PF12695,Phobius:CYTOPLASMIC_DOMAIN,Phobius:NON_CYTOPLASMIC_DOMAIN,Phobius:TRANSMEMBRANE,SUPERFAMILY:SSF53474
Bras_G00718	Bras_G00718	BraspberryS0002:1477563-1484581	1576.17	0.0201516	1.01407	0.743738	0.883015	1569.99	1616.28	1502.28	1691.64	1573.19	1503.63		Similar to Tom1l2: TOM1-like protein 2 (Mus musculus)	GO:0005622,GO:0006886	Gene3D:G3DSA:1.20.58.160,Gene3D:G3DSA:1.25.40.90,InterPro:IPR002014,InterPro:IPR004152,InterPro:IPR008942,InterPro:IPR018205,PANTHER:PTHR13856,PANTHER:PTHR13856:SF27,Pfam:PF00790,Pfam:PF03127,ProSiteProfiles:PS50179,ProSiteProfiles:PS50909,SMART:SM00288,SUPERFAMILY:SSF48464,SUPERFAMILY:SSF89009
Bras_G00719	Bras_G00719	BraspberryS0002:1486343-1488870	361.708	0.0245406	1.01716	0.789367	0.90747	365.581	357.905	350.193	350.113	395.089	351.367		Similar to At5g57850: Branched-chain-amino-acid aminotransferase-like protein 3,chloroplastic (Arabidopsis thaliana)	GO:0003824,GO:0008152	Gene3D:G3DSA:3.20.10.10,Gene3D:G3DSA:3.30.470.10,InterPro:IPR001544,PANTHER:PTHR11825,PANTHER:PTHR11825:SF7,Pfam:PF01063,SUPERFAMILY:SSF56752
Bras_G00720	Bras_G00720	BraspberryS0002:1490323-1493591	70.3459	-0.178968	-1.13207	0.199403	0.465676	85.1684	73.6558	76.1288	63.5519	37.8712	85.6992		Similar to TMEM63C: Transmembrane protein 63C (Homo sapiens)		Phobius:CYTOPLASMIC_DOMAIN,Phobius:NON_CYTOPLASMIC_DOMAIN,Phobius:TRANSMEMBRANE
Bras_G00721	Bras_G00721	BraspberryS0002:1493899-1497630	2642.39	-0.0967021	-1.06933	0.126278	0.362531	2841.89	2594.55	2774.9	2498.17	2334.71	2810.15		Similar to v1g169424: Eukaryotic translation initiation factor 3 subunit L (Nematostella vectensis)	GO:0003743,GO:0005737,GO:0005852	Hamap:MF_03011,InterPro:IPR019382,PANTHER:PTHR13242,PANTHER:PTHR13242:SF0,Pfam:PF10255
Bras_G00723	Bras_G00723	BraspberryS0002:1499090-1500751	927.837	0.0268197	1.01876	0.692102	0.856259	944.887	909.804	900.858	938.257	904.814	968.401		Similar to TOM2AH3: Tetraspanin-19 (Arabidopsis thaliana)		Phobius:CYTOPLASMIC_DOMAIN,Phobius:NON_CYTOPLASMIC_DOMAIN,Phobius:TRANSMEMBRANE
Bras_G00724	Bras_G00724	BraspberryS0002:1501312-1504932	819.895	0.152986	1.11187	0.0311894	0.156631	783.389	732.408	805.697	855.062	854.661	888.155		Similar to ASP3: Aspartate aminotransferase 3,chloroplastic (Arabidopsis thaliana)	GO:0003824,GO:0006520,GO:0008483,GO:0009058,GO:0030170	Gene3D:G3DSA:3.40.640.10,InterPro:IPR000796,InterPro:IPR004838,InterPro:IPR004839,InterPro:IPR015421,InterPro:IPR015424,PANTHER:PTHR11879,PANTHER:PTHR11879:SF0,PRINTS:PR00799,Pfam:PF00155,ProSitePatterns:PS00105,SUPERFAMILY:SSF53383
Bras_G00725	Bras_G00725	BraspberryS0002:1505599-1509079	10817.1	-0.0962003	-1.06895	0.0176156	0.107047	11065.5	11504.8	10981.6	10628.2	10575.3	10147.6		Similar to AAT-1: Aspartate aminotransferase 1 (Medicago sativa)	GO:0003824,GO:0006520,GO:0008483,GO:0009058,GO:0030170	Gene3D:G3DSA:3.40.640.10,InterPro:IPR000796,InterPro:IPR004838,InterPro:IPR004839,InterPro:IPR015421,InterPro:IPR015424,PANTHER:PTHR11879,PANTHER:PTHR11879:SF0,PRINTS:PR00799,Pfam:PF00155,ProSitePatterns:PS00105,SUPERFAMILY:SSF53383
Bras_G00727	Bras_G00727	BraspberryS0002:1533300-1539979	461.427	-0.0997505	-1.07159	0.29278	0.569468	490.923	454.383	496.106	449.485	373.594	504.067		Similar to MYB3R-1: Myb-related protein 3R-1 (Arabidopsis thaliana)	GO:0003677,GO:0003682	Gene3D:G3DSA:1.10.10.60,InterPro:IPR001005,InterPro:IPR009057,InterPro:IPR017930,PANTHER:PTHR10641,PANTHER:PTHR10641:SF179,Pfam:PF00249,ProSiteProfiles:PS51294,SMART:SM00717,SUPERFAMILY:SSF46689
Bras_G00728	Bras_G00728	BraspberryS0002:1540288-1546419	4391.7	0.0976277	1.07001	0.081018	0.280034	3973.19	4565.62	4170.59	4624.27	4733.9	4282.62		Similar to CCDC25: Coiled-coil domain-containing protein 25 (Bos taurus)	GO:0000166,GO:0003676,GO:0003723,GO:0005634,GO:0006396,GO:0030529	Coils:Coil,Gene3D:G3DSA:1.10.10.10,Gene3D:G3DSA:3.30.70.330,InterPro:IPR000504,InterPro:IPR002344,InterPro:IPR006630,InterPro:IPR008532,InterPro:IPR011991,InterPro:IPR012677,InterPro:IPR014886,PANTHER:PTHR22792,PANTHER:PTHR22792:SF4,PRINTS:PR00302,Pfam:PF05383,Pfam:PF05670,Pfam:PF08777,Pfam:PF14259,ProSiteProfiles:PS50102,ProSiteProfiles:PS50961,SMART:SM00360,SMART:SM00715,SUPERFAMILY:SSF46785,SU…
Bras_G00729	Bras_G00729	BraspberryS0002:1547258-1551307	246.08	-0.030471	-1.02135	0.77128	0.898727	262.736	222.005	263.913	225.32	244.627	257.877		Similar to MJ0441: UPF0721 transmembrane protein MJ0441 (Methanocaldococcus jannaschii (strain ATCC 43067 / DSM 2661 / JAL-1 / JCM 10045 / NBRC 100440))	GO:0016021	InterPro:IPR002781,PANTHER:PTHR14255,Pfam:PF01925,Phobius:CYTOPLASMIC_DOMAIN,Phobius:NON_CYTOPLASMIC_DOMAIN,Phobius:TRANSMEMBRANE
Bras_G00730	Bras_G00730	BraspberryS0002:1556214-1560755	1875.62	-0.142393	-1.10373	0.251606	0.528568	2063.32	1841.39	2101.16	1676.62	1454.46	2116.77		Similar to SPP: Signal peptide peptidase (Arabidopsis thaliana)	GO:0004190,GO:0016021	InterPro:IPR006639,InterPro:IPR007369,PANTHER:PTHR12174,PANTHER:PTHR12174:SF23,Pfam:PF04258,Phobius:CYTOPLASMIC_DOMAIN,Phobius:NON_CYTOPLASMIC_DOMAIN,Phobius:TRANSMEMBRANE,SMART:SM00730
Bras_G00731	Bras_G00731	BraspberryS0002:1561892-1566288	501.958	-0.128122	-1.09287	0.154261	0.405421	549.577	476.169	558.278	452.952	444.219	530.556		Similar to ydcA: Putative rhomboid protease YdcA (Bacillus subtilis (strain 168))	GO:0004252,GO:0006508,GO:0016021	Gene3D:G3DSA:1.20.1540.10,InterPro:IPR002610,InterPro:IPR022764,PANTHER:PTHR22936,Pfam:PF01694,Phobius:CYTOPLASMIC_DOMAIN,Phobius:NON_CYTOPLASMIC_DOMAIN,Phobius:TRANSMEMBRANE,SUPERFAMILY:SSF144091
Bras_G00732	Bras_G00732	BraspberryS0002:1566873-1569688	150.011	0.00864999	1.00601	0.946172	0.977889	160.695	162.873	125.613	112.082	146.367	192.434		Similar to mpv17: Protein Mpv17 (Xenopus laevis)	GO:0016021	InterPro:IPR007248,PANTHER:PTHR11266,PANTHER:PTHR11266:SF4,Pfam:PF04117,Phobius:CYTOPLASMIC_DOMAIN,Phobius:NON_CYTOPLASMIC_DOMAIN,Phobius:TRANSMEMBRANE
Bras_G00734	Bras_G00734	BraspberryS0002:1575881-1581998	1279.36	-0.188514	-1.13959	0.00930053	0.069601	1373.94	1313.35	1426.15	1108.11	1117.71	1336.91		Similar to BETAA-AD: Beta-adaptin-like protein A (Arabidopsis thaliana)	GO:0005488,GO:0006886,GO:0008565,GO:0015031,GO:0016192,GO:0030117,GO:0030131	Gene3D:G3DSA:1.25.10.10,Gene3D:G3DSA:3.30.310.10,InterPro:IPR002553,InterPro:IPR011989,InterPro:IPR012295,InterPro:IPR015151,InterPro:IPR016024,InterPro:IPR016342,InterPro:IPR026739,PANTHER:PTHR11134,PANTHER:PTHR11134:SF4,PIRSF:PIRSF002291,Pfam:PF01602,Pfam:PF09066,SMART:SM01020,SUPERFAMILY:SSF48371
Bras_G00735	Bras_G00735	BraspberryS0002:1582088-1584443	273.955	0.0946302	1.06779	0.342307	0.615987	269.968	269.725	248.687	290.028	298.875	266.447		Similar to EMB2001: GTP-binding protein At2g22870 (Arabidopsis thaliana)	GO:0000917,GO:0005525	Gene3D:G3DSA:3.40.50.300,Hamap:MF_00321,InterPro:IPR006073,InterPro:IPR019987,InterPro:IPR027417,PANTHER:PTHR11649,Pfam:PF01926,SUPERFAMILY:SSF52540,TIGRFAM:TIGR03598
Bras_G00736	Bras_G00736	BraspberryS0002:1585595-1586078	3862.1	0.134245	1.09752	0.0184147	0.110065	3523.24	3903.76	3593.28	4152.83	4266.14	3733.37		Similar to RPL37C: 60S ribosomal protein L37-3 (Arabidopsis thaliana)	GO:0003735,GO:0005622,GO:0005840,GO:0006412	Gene3D:G3DSA:2.20.25.30,InterPro:IPR001569,InterPro:IPR011331,InterPro:IPR011332,InterPro:IPR018267,PANTHER:PTHR10768,PANTHER:PTHR10768:SF0,Pfam:PF01907,ProSitePatterns:PS01077,SUPERFAMILY:SSF57829
Bras_G00738	Bras_G00738	BraspberryS0002:1617980-1620768	2780.35	0.675454	1.5971	4.37312e-45	7.95721e-42	2110.73	2138.09	2118.92	3394.83	3440.14	3479.39		Similar to RD22: Dehydration-responsive protein RD22 (Arabidopsis thaliana)		InterPro:IPR004873,PANTHER:PTHR31236,PANTHER:PTHR31236:SF0,Pfam:PF03181,ProSiteProfiles:PS51277,SMART:SM01045,SignalP_GRAM_POSITIVE:SignalP-TM
Bras_G00739	Bras_G00739	BraspberryS0002:1621572-1635566	58.4725	-0.0966843	-1.06931	0.486055	0.735172	57.8502	62.2443	64.7095	65.8629	57.3186	42.8496		Similar to POLQ: DNA polymerase theta (Homo sapiens)	GO:0003676,GO:0003677,GO:0003887,GO:0004386,GO:0005524,GO:0006260,GO:0008026	Gene3D:G3DSA:1.10.150.20,Gene3D:G3DSA:1.20.1060.10,Gene3D:G3DSA:3.30.420.10,Gene3D:G3DSA:3.30.70.370,Gene3D:G3DSA:3.40.50.300,InterPro:IPR001098,InterPro:IPR001650,InterPro:IPR002298,InterPro:IPR011545,InterPro:IPR014001,InterPro:IPR027417,PANTHER:PTHR11752,PANTHER:PTHR11752:SF3,PRINTS:PR00868,Pfam:PF00270,Pfam:PF00271,Pfam:PF00476,ProSiteProfiles:PS51192,ProSiteProfiles:PS51194,SMART:SM00482,SMA…
Bras_G00740	Bras_G00740	BraspberryS0002:1637272-1644516	140.292	-0.108094	-1.0778	0.383165	0.653498	145.429	156.648	142.107	106.305	129.99	161.27		Similar to rsc1: Chromatin structure-remodeling complex subunit rsc1 (Schizosaccharomyces pombe (strain 972 / ATCC 24843))	GO:0003676,GO:0003677	InterPro:IPR000504,InterPro:IPR001025,Pfam:PF01426,ProSiteProfiles:PS50102,ProSiteProfiles:PS51038,SMART:SM00439
Bras_G00742	Bras_G00742	BraspberryS0002:1646318-1649741	59.5409	0.323904	1.25171	0.0199172	0.115997	49.8155	46.6832	48.2149	65.8629	56.295	90.3737		Similar to fhaB: Filamentous hemagglutinin (Bordetella pertussis (strain Tohama I / ATCC BAA-589 / NCTC 13251))		Coils:Coil,InterPro:IPR006867,InterPro:IPR006868,PANTHER:PTHR21450,Pfam:PF04782,Pfam:PF04783
Bras_G00744	Bras_G00744	BraspberryS0002:1652702-1653810	747.091	0.0407302	1.02863	0.614971	0.812709	686.972	773.904	746.062	727.958	846.472	701.175		Similar to GLB3: Two-on-two hemoglobin-3 (Arabidopsis thaliana)	GO:0005506,GO:0015671,GO:0019825,GO:0020037	Gene3D:G3DSA:1.10.490.10,InterPro:IPR001486,InterPro:IPR009050,InterPro:IPR012292,Pfam:PF01152,SUPERFAMILY:SSF46458
Bras_G00745	Bras_G00745	BraspberryS0002:1655118-1659195	813.813	-0.0137179	-1.00955	0.866979	0.942838	850.077	757.306	848.836	822.708	710.341	893.609		Similar to AFC3: Serine/threonine-protein kinase AFC3 (Arabidopsis thaliana)	GO:0004672,GO:0004674,GO:0005524,GO:0006468,GO:0016772	Gene3D:G3DSA:1.10.510.10,Gene3D:G3DSA:3.30.200.20,InterPro:IPR000719,InterPro:IPR002290,InterPro:IPR008271,InterPro:IPR011009,PANTHER:PTHR24058,Pfam:PF00069,ProSitePatterns:PS00108,ProSiteProfiles:PS50011,SMART:SM00220,SUPERFAMILY:SSF56112
Bras_G00748	Bras_G00748	BraspberryS0002:1663042-1664342	181.857	0.157314	1.11521	0.154932	0.406319	167.926	173.247	167.483	202.211	186.285	193.992		Similar to Genome polyprotein (Sweet potato mild mottle virus (isolate Salazar))		Phobius:CYTOPLASMIC_DOMAIN,Phobius:NON_CYTOPLASMIC_DOMAIN,Phobius:TRANSMEMBRANE
Bras_G00749	Bras_G00749	BraspberryS0002:1664495-1665824	181.406	0.12082	1.08735	0.291155	0.56878	175.158	176.359	162.408	187.189	219.039	168.282		Similar to At5g24840: tRNA (guanine-N(7)-)-methyltransferase (Arabidopsis thaliana)	GO:0006400,GO:0008176	Gene3D:G3DSA:3.40.50.150,InterPro:IPR003358,InterPro:IPR025763,PANTHER:PTHR23417,PANTHER:PTHR23417:SF1,Pfam:PF02390,ProSiteProfiles:PS51625,SUPERFAMILY:SSF53335,TIGRFAM:TIGR00091
Bras_G00751	Bras_G00751	BraspberryS0002:1674399-1679790	2560.47	-0.0819013	-1.05841	0.164568	0.420483	2617.72	2607	2691.15	2425.37	2311.17	2710.43		Similar to serS: Serine--tRNA ligase (Salmonella arizonae (strain ATCC BAA-731 / CDC346-86 / RSK2980))		Coils:Coil,Gene3D:G3DSA:1.20.120.20,Phobius:CYTOPLASMIC_DOMAIN,Phobius:NON_CYTOPLASMIC_DOMAIN,Phobius:SIGNAL_PEPTIDE,Phobius:SIGNAL_PEPTIDE_C_REGION,Phobius:SIGNAL_PEPTIDE_H_REGION,Phobius:SIGNAL_PEPTIDE_N_REGION,Phobius:TRANSMEMBRANE,SUPERFAMILY:SSF57997,SUPERFAMILY:SSF58113,SignalP_EUK:SignalP-noTM
Bras_G00752	Bras_G00752	BraspberryS0002:1684207-1698744	749.081	-0.270443	-1.20618	0.000597632	0.00917113	777.764	857.934	846.299	623.964	649.951	738.571		Similar to ADCK1: Uncharacterized aarF domain-containing protein kinase 1 (Homo sapiens)	GO:0005509,GO:0016772	Gene3D:G3DSA:1.10.238.10,Gene3D:G3DSA:3.40.710.10,InterPro:IPR001466,InterPro:IPR002048,InterPro:IPR004147,InterPro:IPR011009,InterPro:IPR011992,InterPro:IPR012338,InterPro:IPR018247,PANTHER:PTHR10566,PANTHER:PTHR10566:SF10,Pfam:PF00144,Pfam:PF03109,Pfam:PF13499,Phobius:NON_CYTOPLASMIC_DOMAIN,Phobius:SIGNAL_PEPTIDE,Phobius:SIGNAL_PEPTIDE_C_REGION,Phobius:SIGNAL_PEPTIDE_H_REGION,Phobius:SIGNAL_PEP…
Bras_G00753	Bras_G00753	BraspberryS0002:1699202-1702507	54.0725	0.160008	1.11729	0.249909	0.52654	43.3877	49.7954	54.559	53.1525	57.3186	66.2221		Similar to BZIP9: Basic leucine zipper 9 (Arabidopsis thaliana)	GO:0003700,GO:0006355,GO:0043565	Coils:Coil,Gene3D:G3DSA:1.20.5.170,InterPro:IPR004827,InterPro:IPR020983,PANTHER:PTHR22952,PANTHER:PTHR22952:SF58,Pfam:PF00170,Pfam:PF12498,ProSitePatterns:PS00036,ProSiteProfiles:PS50217,SMART:SM00338,SUPERFAMILY:SSF57959
Bras_G00755	Bras_G00755	BraspberryS0002:1710461-1711489	25.5421	0.0466352	1.03285	0.733754	0.877955	24.9077	30.0847	17.7634	27.7317	31.7299	21.0353		Similar to Extl3: Exostosin-like 3 (Mus musculus)	GO:0016758,GO:0031227	Gene3D:G3DSA:3.90.550.10,InterPro:IPR015338,PANTHER:PTHR11062,PANTHER:PTHR11062:SF2,Pfam:PF09258,Phobius:CYTOPLASMIC_DOMAIN,Phobius:NON_CYTOPLASMIC_DOMAIN,Phobius:TRANSMEMBRANE,SUPERFAMILY:SSF53448
Bras_G00760	Bras_G00760	BraspberryS0002:1733260-1742546	3234.37	-0.0968153	-1.06941	0.039376	0.18111	3422	3316.58	3295.11	3145.24	3170.94	3056.35		Similar to ARA1: L-arabinokinase (Arabidopsis thaliana)	GO:0005524,GO:0005737,GO:0008152,GO:0016301,GO:0016773	Gene3D:G3DSA:3.30.230.10,Gene3D:G3DSA:3.30.70.890,InterPro:IPR006204,InterPro:IPR006206,InterPro:IPR012369,InterPro:IPR014721,InterPro:IPR019539,InterPro:IPR020568,PANTHER:PTHR10457,PANTHER:PTHR10457:SF6,PIRSF:PIRSF036399,PRINTS:PR00959,Pfam:PF00288,Pfam:PF10509,Pfam:PF13528,Phobius:CYTOPLASMIC_DOMAIN,Phobius:NON_CYTOPLASMIC_DOMAIN,Phobius:TRANSMEMBRANE,SUPERFAMILY:SSF53756,SUPERFAMILY:SSF54211,S…
Bras_G00761	Bras_G00761	BraspberryS0002:1747218-1748789	297.654	0.00627306	1.00436	0.950437	0.980323	261.13	317.446	313.397	296.961	317.299	279.691		Similar to AIG2: Protein AIG2 (Arabidopsis thaliana)		Gene3D:G3DSA:3.10.490.10,InterPro:IPR009288,InterPro:IPR013024,PANTHER:PTHR31544,Pfam:PF06094,SUPERFAMILY:SSF110857
Bras_G00762	Bras_G00762	BraspberryS0002:1751030-1751501	1954.42	0.0487214	1.03435	0.429001	0.691318	1881.74	1989.74	1884.19	2005.93	2134.09	1830.85		Similar to PBA1: Proteasome subunit beta type-6 (Arabidopsis thaliana)	GO:0004298,GO:0005839,GO:0051603	Gene3D:G3DSA:3.60.20.10,InterPro:IPR001353,InterPro:IPR023333,PANTHER:PTHR11599,PANTHER:PTHR11599:SF4,Pfam:PF00227,ProSiteProfiles:PS51476,SUPERFAMILY:SSF56235
Bras_G00763	Bras_G00763	BraspberryS0002:1752605-1755039	489.934	0.170048	1.1251	0.0402034	0.183144	474.051	430.523	469.461	519.97	518.938	526.661		Similar to Chac2: Cation transport regulator-like protein 2 (Rattus norvegicus)		Gene3D:G3DSA:3.10.490.10,InterPro:IPR006840,InterPro:IPR013024,PANTHER:PTHR12192,PANTHER:PTHR12192:SF0,Pfam:PF04752
Bras_G00764	Bras_G00764	BraspberryS0002:1758104-1760687	190.937	0.22681	1.17024	0.0434994	0.192597	165.516	169.097	181.44	234.564	208.803	186.201		Similar to PEG3: Paternally-expressed gene 3 protein (Bos taurus)		Pfam:PF13837
Bras_G00766	Bras_G00766	BraspberryS0002:1769851-1787238	488.1	-0.0977501	-1.0701	0.280396	0.558906	558.415	501.067	458.042	437.93	518.938	454.206		Similar to At4g31240: Probable nucleoredoxin 3 (Arabidopsis thaliana)	GO:0004672,GO:0005524,GO:0005634,GO:0006468,GO:0016772	Coils:Coil,Gene3D:G3DSA:1.10.510.10,Gene3D:G3DSA:3.30.200.20,Gene3D:G3DSA:3.40.30.10,InterPro:IPR000719,InterPro:IPR001245,InterPro:IPR011009,InterPro:IPR012336,InterPro:IPR019024,PANTHER:PTHR24420,PANTHER:PTHR24420:SF265,Pfam:PF07714,Pfam:PF09468,Pfam:PF13905,Phobius:NON_CYTOPLASMIC_DOMAIN,Phobius:SIGNAL_PEPTIDE,Phobius:SIGNAL_PEPTIDE_C_REGION,Phobius:SIGNAL_PEPTIDE_H_REGION,Phobius:SIGNAL_PEPTI…
Bras_G00767	Bras_G00767	BraspberryS0002:1788923-1806247	1551.17	0.0950536	1.06811	0.124928	0.360199	1486.43	1524.99	1476.9	1647.73	1683.73	1487.27		Similar to UBP1: Oligouridylate-binding protein 1 (Nicotiana plumbaginifolia)	GO:0000166,GO:0003676,GO:0003677,GO:0003916,GO:0003917,GO:0005694,GO:0006265	Gene3D:G3DSA:1.10.460.10,Gene3D:G3DSA:2.70.20.10,Gene3D:G3DSA:3.30.70.330,Gene3D:G3DSA:3.40.50.140,InterPro:IPR000380,InterPro:IPR000504,InterPro:IPR003601,InterPro:IPR003602,InterPro:IPR003954,InterPro:IPR005733,InterPro:IPR006171,InterPro:IPR012677,InterPro:IPR013497,InterPro:IPR013498,InterPro:IPR013824,InterPro:IPR013825,InterPro:IPR023405,InterPro:IPR023406,PANTHER:PTHR11390,PRINTS:PR00417,P…
Bras_G00768	Bras_G00768	BraspberryS0002:1809809-1812651	199.051	0.0950389	1.06809	0.396835	0.665678	204.886	178.434	190.322	186.034	198.568	236.062		Similar to Cherp: Calcium homeostasis endoplasmic reticulum protein (Mus musculus)	GO:0003723,GO:0006396	InterPro:IPR000061,InterPro:IPR006569,PANTHER:PTHR12323,Pfam:PF01805,ProSiteProfiles:PS50128,ProSiteProfiles:PS51391,SMART:SM00648,SUPERFAMILY:SSF109905
Bras_G00769	Bras_G00769	BraspberryS0002:1813392-1816271	161.245	-0.0649999	-1.04608	0.613623	0.811769	154.267	145.237	203.01	139.814	121.802	203.341		Similar to DDB_G0278631: Putative UDP-sugar transporter DDB_G0278631 (Dictyostelium discoideum)	GO:0055085	InterPro:IPR013657,PANTHER:PTHR11132,Pfam:PF08449,Phobius:CYTOPLASMIC_DOMAIN,Phobius:NON_CYTOPLASMIC_DOMAIN,Phobius:TRANSMEMBRANE
Bras_G00771	Bras_G00771	BraspberryS0002:1819739-1823972	139.871	0.131226	1.09522	0.280175	0.558903	133.377	117.227	143.376	169.857	132.037	143.351		Similar to CSLC5: Probable xyloglucan glycosyltransferase 5 (Arabidopsis thaliana)		Gene3D:G3DSA:3.90.550.10,PANTHER:PTHR32044,PANTHER:PTHR32044:SF0,Pfam:PF13641,Phobius:CYTOPLASMIC_DOMAIN,Phobius:NON_CYTOPLASMIC_DOMAIN,Phobius:TRANSMEMBRANE,SUPERFAMILY:SSF53448
Bras_G00772	Bras_G00772	BraspberryS0002:1824898-1828702	78.0716	0.0616788	1.04368	0.646487	0.830749	72.3128	76.768	78.6664	63.5519	85.9778	91.1528		Similar to CNGC14: Probable cyclic nucleotide-gated ion channel 14 (Arabidopsis thaliana)	GO:0005216,GO:0006811,GO:0016020,GO:0055085	Coils:Coil,Gene3D:G3DSA:1.10.287.630,Gene3D:G3DSA:1.10.287.70,Gene3D:G3DSA:2.60.120.10,InterPro:IPR000595,InterPro:IPR005821,InterPro:IPR014710,InterPro:IPR018490,PANTHER:PTHR10217,PANTHER:PTHR10217:SF7,Pfam:PF00027,Pfam:PF00520,Phobius:CYTOPLASMIC_DOMAIN,Phobius:NON_CYTOPLASMIC_DOMAIN,Phobius:TRANSMEMBRANE,ProSiteProfiles:PS50042,SMART:SM00100,SUPERFAMILY:SSF51206,SUPERFAMILY:SSF81324
Bras_G00773	Bras_G00773	BraspberryS0002:1829480-1832195	2236.4	-0.0156102	-1.01088	0.765823	0.895741	2296.33	2158.84	2292.75	2195.43	2218.02	2257.01		Similar to RSZ22: Serine/arginine-rich splicing factor RSZ22 (Arabidopsis thaliana)	GO:0000166,GO:0003676,GO:0008270	Gene3D:G3DSA:3.30.70.330,Gene3D:G3DSA:4.10.60.10,InterPro:IPR000504,InterPro:IPR001878,InterPro:IPR012677,PANTHER:PTHR10548,Pfam:PF00076,Pfam:PF00098,ProSiteProfiles:PS50102,ProSiteProfiles:PS50158,SMART:SM00343,SMART:SM00360,SUPERFAMILY:SSF54928,SUPERFAMILY:SSF57756
Bras_G00776	Bras_G00776	BraspberryS0002:1851492-1868119	829.408	-0.324746	-1.25244	0.000366631	0.00622638	933.638	923.291	952.879	633.208	649.951	883.481		Similar to Putative ciliary rootlet coiled-coil protein-like 3 protein (Homo sapiens)		Coils:Coil,PANTHER:PTHR11915,PANTHER:PTHR11915:SF147,Phobius:CYTOPLASMIC_DOMAIN,Phobius:NON_CYTOPLASMIC_DOMAIN,Phobius:TRANSMEMBRANE
Bras_G00778	Bras_G00778	BraspberryS0002:1876477-1879312	44.237	0.285923	1.21919	0.0419371	0.188016	36.9599	38.384	29.1827	60.0854	66.5305	34.2797		Similar to WRKY11: Probable WRKY transcription factor 11 (Arabidopsis thaliana)	GO:0003700,GO:0006355,GO:0043565	Gene3D:G3DSA:2.20.25.80,InterPro:IPR003657,InterPro:IPR018872,PANTHER:PTHR31282,Pfam:PF03106,Pfam:PF10533,ProSiteProfiles:PS50811,SMART:SM00774,SUPERFAMILY:SSF118290
Bras_G00779	Bras_G00779	BraspberryS0002:1882566-1884605	252.979	0.0183677	1.01281	0.859427	0.938729	267.557	240.678	243.612	277.317	229.274	259.435		Similar to EXO70A1: Exocyst complex component EXO70A1 (Arabidopsis thaliana)	GO:0000145,GO:0006887	Coils:Coil,InterPro:IPR004140,InterPro:IPR016159,PANTHER:PTHR12542,PANTHER:PTHR12542:SF7,Pfam:PF03081,SUPERFAMILY:SSF74788
Bras_G00780	Bras_G00780	BraspberryS0002:1889488-1891206	121.331	-0.381067	-1.3023	0.00344396	0.0341133	154.267	117.227	159.87	124.793	93.1426	78.6874		Similar to Unc13c: Protein unc-13 homolog C (Rattus norvegicus)
Bras_G00781	Bras_G00781	BraspberryS0002:1894274-1895360	40.8146	-0.103982	-1.07474	0.45963	0.713765	44.1911	51.8703	34.258	42.7531	42.9889	28.8261		Similar to PTRHD1: Putative peptidyl-tRNA hydrolase PTRHD1 (Bos taurus)	GO:0004045,GO:0004725,GO:0006470	Gene3D:G3DSA:3.40.1490.10,InterPro:IPR002833,InterPro:IPR017867,InterPro:IPR023476,PANTHER:PTHR11717,PANTHER:PTHR11717:SF2,Pfam:PF01981,SUPERFAMILY:SSF102462,SignalP_GRAM_POSITIVE:SignalP-TM
Bras_G00783	Bras_G00783	BraspberryS0002:1897823-1898953	20.7523	0.18087	1.13357	0.176915	0.436869	20.8904	12.4489	17.7634	20.7988	24.5651	28.047		Similar to AFR: F-box protein AFR (Arabidopsis thaliana)	GO:0005515	Gene3D:G3DSA:2.120.10.80,InterPro:IPR001810,InterPro:IPR006652,InterPro:IPR015915,PANTHER:PTHR24414,PANTHER:PTHR24414:SF12,Pfam:PF01344,SMART:SM00256,SMART:SM00612,SUPERFAMILY:SSF117281,SUPERFAMILY:SSF81383
Bras_G00784	Bras_G00784	BraspberryS0002:1901767-1905905	45.8722	-0.248793	-1.18821	0.0761243	0.270459	45.7981	56.0199	58.3654	34.6647	42.9889	37.396		Similar to CBSPPR1: Pentatricopeptide repeat-containing protein At5g10690 (Arabidopsis thaliana)	GO:0003824,GO:0005515	Gene3D:G3DSA:3.20.20.70,InterPro:IPR000644,InterPro:IPR002885,InterPro:IPR013785,PANTHER:PTHR24015,Pfam:PF00571,Pfam:PF01535,Pfam:PF13041,ProSiteProfiles:PS51371,ProSiteProfiles:PS51375,SUPERFAMILY:SSF54631,TIGRFAM:TIGR00756
Bras_G00785	Bras_G00785	BraspberryS0002:1906069-1907858	302.55	0.158662	1.11625	0.109365	0.333865	271.575	303.96	274.064	298.116	355.17	312.413		Similar to MRPL24: 54S ribosomal protein L24,mitochondrial (Saccharomyces cerevisiae (strain ATCC 204508 / S288c))	GO:0003735,GO:0005622,GO:0005840,GO:0006412	Coils:Coil,Gene3D:G3DSA:2.30.170.40,Hamap:MF_00373,InterPro:IPR001383,InterPro:IPR026569,PANTHER:PTHR13528,Pfam:PF00830,SUPERFAMILY:SSF143800
Bras_G00786	Bras_G00786	BraspberryS0002:1908382-1908762	57.7593	0.220918	1.16547	0.113035	0.340528	44.1911	41.4962	65.9783	58.93	60.3892	75.5711		Similar to A: Recombinase Flp protein (Kluyveromyces lactis)		InterPro:IPR008480,Pfam:PF05553
Bras_G00788	Bras_G00788	BraspberryS0002:1914583-1919004	1459.94	-0.24219	-1.18279	3.66804e-05	0.000963296	1549.9	1605.9	1611.39	1324.19	1297.86	1370.41		Similar to BBR: E3 ubiquitin ligase BIG BROTHER-related (Arabidopsis thaliana)	GO:0005515,GO:0008270	Gene3D:G3DSA:3.30.40.10,InterPro:IPR001841,InterPro:IPR013083,PANTHER:PTHR14155,PANTHER:PTHR14155:SF25,Pfam:PF13639,ProSiteProfiles:PS50089,SMART:SM00184,SUPERFAMILY:SSF57850
Bras_G00790	Bras_G00790	BraspberryS0002:1926762-1928018	81.8065	-0.0460969	-1.03247	0.730842	0.876446	98.024	68.4687	83.7417	83.1952	84.9543	72.4548		Similar to Tada1: Transcriptional adapter 1 (Mus musculus)	GO:0070461	InterPro:IPR024738,PANTHER:PTHR31538,PANTHER:PTHR31538:SF0,Pfam:PF12767
Bras_G00791	Bras_G00791	BraspberryS0002:1930370-1936998	733.341	0.0455791	1.0321	0.568768	0.78594	716.7	679.5	770.17	703.693	707.27	822.712		Similar to cenpo: Centromere protein O (Xenopus tropicalis)	GO:0000775,GO:0005634,GO:0007059,GO:0051301	InterPro:IPR018464,Pfam:PF09496
Bras_G00792	Bras_G00792	BraspberryS0002:1942526-1944540	30.8612	0.242779	1.18327	0.0804784	0.279036	30.5321	18.6733	24.1075	41.5976	42.9889	27.2679		Similar to gcvP: Glycine dehydrogenase (decarboxylating) (Psychrobacter cryohalolentis (strain K5))		Gene3D:G3DSA:3.10.180.10,InterPro:IPR025870,PANTHER:PTHR31071,Pfam:PF12681,SUPERFAMILY:SSF54593
Bras_G00794	Bras_G00794	BraspberryS0002:1947392-1954118	3032.02	-0.280582	-1.21468	1.42416e-08	9.96674e-07	3285.41	3428.62	3290.03	2743.13	2814.75	2630.19		Similar to PMA4: Plasma membrane ATPase 4 (Nicotiana plumbaginifolia)	GO:0000166,GO:0006200,GO:0006754,GO:0006812,GO:0016021,GO:0016887,GO:0019829,GO:0046872	Coils:Coil,Gene3D:G3DSA:1.20.1110.10,Gene3D:G3DSA:2.70.150.10,Gene3D:G3DSA:3.40.1110.10,InterPro:IPR001757,InterPro:IPR004014,InterPro:IPR006534,InterPro:IPR008250,InterPro:IPR018303,InterPro:IPR023214,InterPro:IPR023298,InterPro:IPR023299,PANTHER:PTHR24093,PANTHER:PTHR24093:SF127,PRINTS:PR00119,PRINTS:PR00120,Pfam:PF00122,Pfam:PF00690,Pfam:PF00702,Phobius:CYTOPLASMIC_DOMAIN,Phobius:NON_CYTOPLASM…
Bras_G00795	Bras_G00795	BraspberryS0002:1963427-1966619	1982.66	0.119301	1.08621	0.0392615	0.180924	1846.39	1986.63	1855.01	2116.86	2137.16	1953.94		Similar to CSN5A: COP9 signalosome complex subunit 5a (Arabidopsis thaliana)	GO:0005515	Gene3D:G3DSA:3.40.140.10,InterPro:IPR000555,PANTHER:PTHR10410,PANTHER:PTHR10410:SF6,Pfam:PF01398,SMART:SM00232,SUPERFAMILY:SSF102712
Bras_G00796	Bras_G00796	BraspberryS0002:1966843-1975032	453.149	-0.0764053	-1.05439	0.39846	0.666996	417.004	476.169	508.794	443.708	462.643	410.577		Similar to lysA: Diaminopimelate decarboxylase (Zymomonas mobilis subsp. mobilis (strain ATCC 31821 / ZM4 / CP4))
Bras_G00797	Bras_G00797	BraspberryS0002:1976709-1982709	1322.6	-0.00183315	-1.00127	0.975514	0.990069	1323.32	1352.78	1294.19	1323.04	1299.9	1342.36		Similar to Znf622: Zinc finger protein 622 (Mus musculus)	GO:0008270	InterPro:IPR007087,InterPro:IPR015880,PANTHER:PTHR13182,Pfam:PF12756,ProSitePatterns:PS00028,ProSiteProfiles:PS50157,SMART:SM00355,SUPERFAMILY:SSF57667
Bras_G00799	Bras_G00799	BraspberryS0002:1983862-1996620	979.548	-0.131258	-1.09525	0.115697	0.343986	1045.32	964.787	1079.76	945.19	788.13	1054.1		Similar to At4g31390: Uncharacterized aarF domain-containing protein kinase At4g31390,chloroplastic (Arabidopsis thaliana)	GO:0003924,GO:0004672,GO:0005524,GO:0005525,GO:0005622,GO:0006468,GO:0008270,GO:0016772	Gene3D:G3DSA:2.40.30.10,Gene3D:G3DSA:3.40.50.300,InterPro:IPR000719,InterPro:IPR000795,InterPro:IPR001876,InterPro:IPR004147,InterPro:IPR004160,InterPro:IPR004161,InterPro:IPR009000,InterPro:IPR009001,InterPro:IPR011009,InterPro:IPR027417,PANTHER:PTHR10566,PANTHER:PTHR10566:SF28,PRINTS:PR00315,Pfam:PF00009,Pfam:PF03109,Pfam:PF03143,Pfam:PF03144,ProSitePatterns:PS01358,ProSiteProfiles:PS50011,ProS…
Bras_G00800	Bras_G00800	BraspberryS0002:2006877-2014026	417.419	0.107413	1.07729	0.228863	0.500864	370.402	400.438	430.128	449.485	441.148	412.914		Similar to GC1: Golgin candidate 1 (Arabidopsis thaliana)		Coils:Coil,InterPro:IPR019177,PANTHER:PTHR13815,PANTHER:PTHR13815:SF5,Pfam:PF09787,Phobius:CYTOPLASMIC_DOMAIN,Phobius:NON_CYTOPLASMIC_DOMAIN,Phobius:TRANSMEMBRANE
Bras_G00802	Bras_G00802	BraspberryS0002:2018134-2027020	183.495	-0.0529045	-1.03735	0.656585	0.836292	208.1	169.097	187.784	157.147	160.697	218.143		Similar to RDR3: Probable RNA-dependent RNA polymerase 3 (Arabidopsis thaliana)	GO:0003968	InterPro:IPR007855,PANTHER:PTHR23079,Pfam:PF05183
Bras_G00803	Bras_G00803	BraspberryS0002:2027836-2032208	22750.5	-0.151546	-1.11076	0.000154024	0.00307976	23801.4	24634.2	23466.7	22043.3	21720.7	20836.6		Similar to NADP-dependent malic enzyme (Vitis vinifera)	GO:0004470,GO:0006108,GO:0016491,GO:0016616,GO:0016619,GO:0046872,GO:0051287,GO:0055114	Gene3D:G3DSA:3.40.50.10380,Gene3D:G3DSA:3.40.50.720,InterPro:IPR001891,InterPro:IPR012301,InterPro:IPR012302,InterPro:IPR015884,InterPro:IPR016040,PANTHER:PTHR23406,PANTHER:PTHR23406:SF2,PIRSF:PIRSF000106,PRINTS:PR00072,Pfam:PF00390,Pfam:PF03949,ProSitePatterns:PS00331,SMART:SM00919,SUPERFAMILY:SSF51735,SUPERFAMILY:SSF53223
Bras_G00804	Bras_G00804	BraspberryS0002:2032990-2036220	1273.45	-0.00783632	-1.00545	0.899349	0.958078	1294.4	1324.77	1209.18	1280.28	1272.27	1259.78		Similar to DDB_G0283291: Probable iron/ascorbate oxidoreductase DDB_G0283291 (Dictyostelium discoideum)	GO:0005506,GO:0016491,GO:0016706,GO:0055114	Gene3D:G3DSA:2.60.120.330,InterPro:IPR002283,InterPro:IPR005123,InterPro:IPR026992,InterPro:IPR027443,PANTHER:PTHR10209,PANTHER:PTHR10209:SF55,PRINTS:PR00682,Pfam:PF03171,Pfam:PF14226,ProSiteProfiles:PS51471,SUPERFAMILY:SSF51197
Bras_G00806	Bras_G00806	BraspberryS0002:2046504-2049868	658.401	-0.472255	-1.38728	8.99235e-10	7.73889e-08	812.314	727.221	784.127	540.769	528.149	557.824		Similar to Os01g0583100: Probable protein phosphatase 2C 6 (Oryza sativa subsp. japonica)	GO:0003824,GO:0004722,GO:0006470	Gene3D:G3DSA:3.60.40.10,InterPro:IPR000222,InterPro:IPR001932,InterPro:IPR015655,PANTHER:PTHR13832,PANTHER:PTHR13832:SF152,Pfam:PF00481,ProSitePatterns:PS01032,SMART:SM00332,SUPERFAMILY:SSF81606
Bras_G00809	Bras_G00809	BraspberryS0002:2063564-2066989	92.6403	-0.162865	-1.11951	0.212035	0.481141	88.3823	104.778	107.849	94.7501	79.8366	80.2456		Similar to SPAC3F10.06c: Uncharacterized protein C3F10.06c (Schizosaccharomyces pombe (strain 972 / ATCC 24843))	GO:0016763	Gene3D:G3DSA:3.90.190.10,InterPro:IPR007306,PANTHER:PTHR31811,PANTHER:PTHR31811:SF0,Pfam:PF04179
Bras_G00810	Bras_G00810	BraspberryS0002:2067259-2069659	307.123	-0.128317	-1.09302	0.201837	0.468595	306.124	330.932	331.16	309.671	313.205	251.644		Similar to Actr5: Actin-related protein 5 (Mus musculus)		InterPro:IPR009686,PANTHER:PTHR21068,PANTHER:PTHR21068:SF5,Pfam:PF06911
Bras_G00812	Bras_G00812	BraspberryS0002:2074819-2075442	40.8103	-0.127146	-1.09213	0.365794	0.637887	42.5842	42.5336	48.2149	39.2866	31.7299	40.5123		Similar to ATL52: RING-H2 finger protein ATL52 (Arabidopsis thaliana)	GO:0005515,GO:0008270	Gene3D:G3DSA:3.30.40.10,InterPro:IPR001841,InterPro:IPR013083,Pfam:PF13639,Phobius:CYTOPLASMIC_DOMAIN,Phobius:NON_CYTOPLASMIC_DOMAIN,Phobius:TRANSMEMBRANE,ProSiteProfiles:PS50089,SMART:SM00184,SUPERFAMILY:SSF57850
Bras_G00813	Bras_G00813	BraspberryS0002:2075746-2078530	109.9	-0.300459	-1.23154	0.0173109	0.106009	133.377	129.676	114.193	86.6617	91.0956	104.397		Similar to Cytochrome b5 (Nicotiana tabacum)	GO:0020037	Gene3D:G3DSA:3.10.120.10,InterPro:IPR001199,InterPro:IPR018506,PANTHER:PTHR19359,Pfam:PF00173,Phobius:NON_CYTOPLASMIC_DOMAIN,Phobius:SIGNAL_PEPTIDE,Phobius:SIGNAL_PEPTIDE_C_REGION,Phobius:SIGNAL_PEPTIDE_H_REGION,Phobius:SIGNAL_PEPTIDE_N_REGION,ProSitePatterns:PS00191,ProSiteProfiles:PS50255,SUPERFAMILY:SSF55856,SignalP_EUK:SignalP-TM,SignalP_GRAM_POSITIVE:SignalP-TM
Bras_G00814	Bras_G00814	BraspberryS0002:2077426-2083620	8384.87	-0.425162	-1.34272	1.28144e-12	1.7936e-10	9914.89	9286.85	9820.62	6860.14	6460.62	7966.13		Similar to cgt-1: Ceramide glucosyltransferase 1 (Caenorhabditis elegans)	GO:0016757	InterPro:IPR025993,PANTHER:PTHR12726,PANTHER:PTHR12726:SF0,Pfam:PF13506,Phobius:CYTOPLASMIC_DOMAIN,Phobius:NON_CYTOPLASMIC_DOMAIN,Phobius:TRANSMEMBRANE,SUPERFAMILY:SSF53448
Bras_G00816	Bras_G00816	BraspberryS0002:2086019-2087047	544.987	0.345005	1.27016	0.000770233	0.0111819	465.212	433.635	503.719	658.629	725.694	483.032		Similar to At4g29120: Probable 3-hydroxyisobutyrate dehydrogenase-like 1,mitochondrial (Arabidopsis thaliana)	GO:0004616,GO:0006098,GO:0016491,GO:0016616,GO:0050662,GO:0055114	Gene3D:G3DSA:1.10.1040.10,Gene3D:G3DSA:3.40.50.720,InterPro:IPR006115,InterPro:IPR008927,InterPro:IPR013328,InterPro:IPR015815,InterPro:IPR016040,PANTHER:PTHR22981,PANTHER:PTHR22981:SF29,PIRSF:PIRSF000103,Pfam:PF03446,Phobius:NON_CYTOPLASMIC_DOMAIN,Phobius:SIGNAL_PEPTIDE,Phobius:SIGNAL_PEPTIDE_C_REGION,Phobius:SIGNAL_PEPTIDE_H_REGION,Phobius:SIGNAL_PEPTIDE_N_REGION,SUPERFAMILY:SSF48179,SUPERFAMIL…
Bras_G00817	Bras_G00817	BraspberryS0002:2087812-2096627	689.768	0.0980625	1.07034	0.17879	0.439031	660.457	674.313	658.514	715.248	719.553	710.524		Similar to HXK1: Hexokinase-1 (Spinacia oleracea)	GO:0005524,GO:0005975,GO:0016773	Gene3D:G3DSA:3.30.420.40,Gene3D:G3DSA:3.40.367.20,InterPro:IPR001312,InterPro:IPR022672,InterPro:IPR022673,PANTHER:PTHR19443,PRINTS:PR00475,Pfam:PF00349,Pfam:PF03727,Phobius:NON_CYTOPLASMIC_DOMAIN,Phobius:SIGNAL_PEPTIDE,Phobius:SIGNAL_PEPTIDE_C_REGION,Phobius:SIGNAL_PEPTIDE_H_REGION,Phobius:SIGNAL_PEPTIDE_N_REGION,SUPERFAMILY:SSF53067,SignalP_GRAM_POSITIVE:SignalP-TM
Bras_G00822	Bras_G00822	BraspberryS0002:2119295-2121562	77.2405	0.102917	1.07394	0.443914	0.702661	76.3302	71.581	69.7847	97.0611	77.7895	70.8966		Similar to IQD31: Protein IQ-DOMAIN 31 (Arabidopsis thaliana)	GO:0005515	InterPro:IPR000048,InterPro:IPR025064,PANTHER:PTHR32547,PANTHER:PTHR32547:SF0,Pfam:PF00612,Pfam:PF13178,ProSiteProfiles:PS50096,SMART:SM00015
Bras_G00825	Bras_G00825	BraspberryS0002:2141143-2141376	1351.26	0.104826	1.07536	0.387458	0.656957	1213.25	1401.53	1242.17	1527.56	1595.71	1127.33		Similar to Celsr2: Cadherin EGF LAG seven-pass G-type receptor 2 (Fragment) (Rattus norvegicus)
Bras_G00826	Bras_G00826	BraspberryS0002:2142283-2148767	2376.84	-0.0956992	-1.06858	0.0778518	0.273781	2516.49	2400.56	2461.5	2277.47	2188.34	2416.72		Similar to argS: Arginine--tRNA ligase (Synechococcus elongatus (strain PCC 7942))	GO:0000166,GO:0004812,GO:0004814,GO:0005524,GO:0005737,GO:0006418,GO:0006420	Gene3D:G3DSA:1.10.730.10,Gene3D:G3DSA:3.30.1360.70,Gene3D:G3DSA:3.40.50.620,Hamap:MF_00123,InterPro:IPR001278,InterPro:IPR001412,InterPro:IPR005148,InterPro:IPR008909,InterPro:IPR009080,InterPro:IPR014729,InterPro:IPR015945,PANTHER:PTHR11956,PRINTS:PR01038,Pfam:PF00750,Pfam:PF03485,Pfam:PF05746,ProSitePatterns:PS00178,SMART:SM00836,SMART:SM01016,SUPERFAMILY:SSF47323,SUPERFAMILY:SSF52374,SUPERFAMI…
Bras_G00827	Bras_G00827	BraspberryS0002:2149159-2155090	38.1098	0.173915	1.12812	0.215527	0.485055	32.139	43.571	24.1075	41.5976	35.8241	51.4195		Similar to MKK6: Mitogen-activated protein kinase kinase 6 (Arabidopsis thaliana)	GO:0004672,GO:0004674,GO:0005524,GO:0006468,GO:0016772	Gene3D:G3DSA:1.10.510.10,Gene3D:G3DSA:3.30.200.20,InterPro:IPR000719,InterPro:IPR002290,InterPro:IPR008271,InterPro:IPR011009,InterPro:IPR017441,PANTHER:PTHR24360,Pfam:PF00069,ProSitePatterns:PS00107,ProSitePatterns:PS00108,ProSiteProfiles:PS50011,SMART:SM00220,SUPERFAMILY:SSF56112
Bras_G00830	Bras_G00830	BraspberryS0002:2160225-2164160	409.111	0.233426	1.17562	0.00744358	0.0597667	376.027	375.541	364.149	461.04	426.818	451.089		Similar to At5g56590: Glucan endo-1,3-beta-glucosidase 13 (Arabidopsis thaliana)	GO:0003824,GO:0004553,GO:0005975	Gene3D:G3DSA:3.20.20.80,InterPro:IPR000490,InterPro:IPR012946,InterPro:IPR013781,InterPro:IPR017853,PANTHER:PTHR32227,PANTHER:PTHR32227:SF0,Pfam:PF00332,Pfam:PF07983,Phobius:CYTOPLASMIC_DOMAIN,Phobius:NON_CYTOPLASMIC_DOMAIN,Phobius:SIGNAL_PEPTIDE,Phobius:SIGNAL_PEPTIDE_C_REGION,Phobius:SIGNAL_PEPTIDE_H_REGION,Phobius:SIGNAL_PEPTIDE_N_REGION,Phobius:TRANSMEMBRANE,ProSitePatterns:PS00587,SMART:SM00…
Bras_G00833	Bras_G00833	BraspberryS0002:2168474-2172499	18368.1	0.0613254	1.04342	0.191686	0.456782	17742.3	18396.3	17754.5	19070.2	19771.8	17473.3		Similar to Profilin (Prunus persica)	GO:0003779,GO:0030036	Gene3D:G3DSA:3.30.450.30,InterPro:IPR005455,InterPro:IPR027310,PANTHER:PTHR11604,PRINTS:PR00392,PRINTS:PR01640,Pfam:PF00235,ProSitePatterns:PS00414,SMART:SM00392,SUPERFAMILY:SSF55770
Bras_G00834	Bras_G00834	BraspberryS0002:2173122-2176236	698.376	-0.201619	-1.14999	0.151379	0.401023	814.724	716.847	845.03	528.059	463.666	821.933		Similar to DER1: Derlin-1 (Arabidopsis thaliana)		InterPro:IPR007599,PANTHER:PTHR11009,PANTHER:PTHR11009:SF0,Pfam:PF04511,Phobius:CYTOPLASMIC_DOMAIN,Phobius:NON_CYTOPLASMIC_DOMAIN,Phobius:TRANSMEMBRANE,SUPERFAMILY:SSF144091
Bras_G00836	Bras_G00836	BraspberryS0002:2194781-2198349	214.687	0.126234	1.09144	0.243713	0.519006	196.048	222.005	191.591	210.299	247.698	220.481		Similar to APS1: Acid phosphatase 1 (Solanum lycopersicum)	GO:0003993	Gene3D:G3DSA:3.40.50.1000,InterPro:IPR005519,InterPro:IPR010028,InterPro:IPR014403,InterPro:IPR023214,PANTHER:PTHR31284,PANTHER:PTHR31284:SF0,PIRSF:PIRSF002674,Pfam:PF03767,Phobius:NON_CYTOPLASMIC_DOMAIN,Phobius:SIGNAL_PEPTIDE,Phobius:SIGNAL_PEPTIDE_C_REGION,Phobius:SIGNAL_PEPTIDE_H_REGION,Phobius:SIGNAL_PEPTIDE_N_REGION,SUPERFAMILY:SSF56784,SignalP_EUK:SignalP-noTM,SignalP_GRAM_POSITIVE:SignalP-…
Bras_G00838	Bras_G00838	BraspberryS0002:2200718-2204218	896.131	0.067472	1.04788	0.395598	0.664916	811.51	905.655	900.858	1007.59	938.591	812.584		Similar to DSP8: Putative dual specificity protein phosphatase DSP8 (Arabidopsis thaliana)	GO:0006470,GO:0008138	Gene3D:G3DSA:3.90.190.10,InterPro:IPR024950,PANTHER:PTHR10159,PANTHER:PTHR10159:SF5,Phobius:CYTOPLASMIC_DOMAIN,Phobius:NON_CYTOPLASMIC_DOMAIN,Phobius:TRANSMEMBRANE,SUPERFAMILY:SSF52799
Bras_G00840	Bras_G00840	BraspberryS0002:2217954-2221888	745.714	-0.16876	-1.12409	0.0291424	0.149914	784.996	777.016	820.922	693.294	637.669	760.386		Similar to MPP: Mitochondrial-processing peptidase subunit alpha (Solanum tuberosum)	GO:0003824,GO:0004222,GO:0006508,GO:0046872	Gene3D:G3DSA:3.30.830.10,InterPro:IPR001431,InterPro:IPR007863,InterPro:IPR011237,InterPro:IPR011249,InterPro:IPR011765,PANTHER:PTHR11851,PANTHER:PTHR11851:SF49,Pfam:PF00675,Pfam:PF05193,ProSitePatterns:PS00143,SUPERFAMILY:SSF63411,SignalP_GRAM_POSITIVE:SignalP-TM
Bras_G00842	Bras_G00842	BraspberryS0002:2226518-2230006	123.282	-0.0396053	-1.02783	0.747058	0.885636	125.342	136.937	114.193	123.637	112.59	126.991		Similar to PFK3: 6-phosphofructokinase 3 (Arabidopsis thaliana)	GO:0003872,GO:0005524,GO:0005945,GO:0006002,GO:0006096	Gene3D:G3DSA:3.40.50.450,InterPro:IPR000023,InterPro:IPR012004,InterPro:IPR022953,PANTHER:PTHR13697,PANTHER:PTHR13697:SF0,PIRSF:PIRSF000534,PRINTS:PR00476,Pfam:PF00365,SUPERFAMILY:SSF53784
Bras_G00843	Bras_G00843	BraspberryS0002:2230069-2232620	910.931	-0.00811301	-1.00564	0.906338	0.961282	914.355	876.607	952.879	873.55	910.956	937.238		Similar to At2g19790: AP-4 complex subunit sigma (Arabidopsis thaliana)	GO:0006810,GO:0008565,GO:0015031	Gene3D:G3DSA:3.30.450.60,InterPro:IPR011012,InterPro:IPR016635,InterPro:IPR022775,PANTHER:PTHR11753,PANTHER:PTHR11753:SF4,PIRSF:PIRSF015588,Pfam:PF01217,SUPERFAMILY:SSF64356
Bras_G00844	Bras_G00844	BraspberryS0002:2236189-2239370	1158.9	0.121408	1.0878	0.0516072	0.213346	1125.67	1123.51	1070.88	1228.29	1203.69	1201.35		Similar to GGT3: Gamma-glutamyltranspeptidase 3 (Arabidopsis thaliana)	GO:0003840,GO:0006749	InterPro:IPR000101,PANTHER:PTHR11686,PRINTS:PR01210,Pfam:PF01019,Phobius:CYTOPLASMIC_DOMAIN,Phobius:NON_CYTOPLASMIC_DOMAIN,Phobius:TRANSMEMBRANE,SUPERFAMILY:SSF56235,TIGRFAM:TIGR00066
Bras_G00845	Bras_G00845	BraspberryS0002:2239855-2250892	810.272	-0.263271	-1.2002	0.00457009	0.0421059	990.685	781.166	913.546	687.516	635.622	853.097		Similar to creld2: Cysteine-rich with EGF-like domain protein 2 (Danio rerio)		PANTHER:PTHR31513,Phobius:CYTOPLASMIC_DOMAIN,Phobius:NON_CYTOPLASMIC_DOMAIN,Phobius:SIGNAL_PEPTIDE,Phobius:SIGNAL_PEPTIDE_C_REGION,Phobius:SIGNAL_PEPTIDE_H_REGION,Phobius:SIGNAL_PEPTIDE_N_REGION,Phobius:TRANSMEMBRANE,SignalP_EUK:SignalP-noTM
Bras_G00850	Bras_G00850	BraspberryS0002:2280225-2284510	67.4514	-0.210237	-1.15688	0.128006	0.365318	81.151	58.0947	88.8169	56.619	49.1302	70.8966		Similar to At4g29180: Probable LRR receptor-like serine/threonine-protein kinase At4g29180 (Arabidopsis thaliana)	GO:0004672,GO:0004674,GO:0005524,GO:0006468,GO:0016772	Coils:Coil,Gene3D:G3DSA:1.10.510.10,Gene3D:G3DSA:2.60.120.200,Gene3D:G3DSA:3.30.200.20,Gene3D:G3DSA:3.80.10.10,InterPro:IPR000719,InterPro:IPR001245,InterPro:IPR002290,InterPro:IPR008271,InterPro:IPR011009,InterPro:IPR013320,InterPro:IPR017441,InterPro:IPR024788,PANTHER:PTHR24420,PANTHER:PTHR24420:SF121,PRINTS:PR00019,Pfam:PF07714,Pfam:PF12819,Pfam:PF13855,Phobius:CYTOPLASMIC_DOMAIN,Phobius:NON_C…
Bras_G00851	Bras_G00851	BraspberryS0002:2285043-2288771	166.362	0.321653	1.24976	0.00880628	0.0669245	139.805	144.199	140.838	155.991	243.604	173.736		Similar to MND1: Meiotic nuclear division protein 1 homolog (Arabidopsis thaliana)		Coils:Coil,InterPro:IPR005647,PANTHER:PTHR31398,PANTHER:PTHR31398:SF0,Pfam:PF03962
Bras_G00852	Bras_G00852	BraspberryS0002:2289104-2290930	3788.55	0.00505615	1.00351	0.92986	0.972383	3645.37	3994.01	3701.13	3937.91	3983.64	3469.26		Similar to VPS32.2: Vacuolar protein sorting-associated protein 32 homolog 2 (Arabidopsis thaliana)	GO:0015031	Coils:Coil,InterPro:IPR005024,PANTHER:PTHR22761,Pfam:PF03357,Phobius:NON_CYTOPLASMIC_DOMAIN,Phobius:SIGNAL_PEPTIDE,Phobius:SIGNAL_PEPTIDE_C_REGION,Phobius:SIGNAL_PEPTIDE_H_REGION,Phobius:SIGNAL_PEPTIDE_N_REGION
Bras_G00853	Bras_G00853	BraspberryS0002:2299109-2302717	453.632	0.0353251	1.02479	0.688039	0.85364	449.946	477.206	412.364	466.818	486.184	429.275		Similar to ILL4: IAA-amino acid hydrolase ILR1-like 4 (Arabidopsis thaliana)	GO:0008152,GO:0016787	Gene3D:G3DSA:3.30.70.360,Gene3D:G3DSA:3.40.630.10,InterPro:IPR002933,InterPro:IPR011650,InterPro:IPR017439,PANTHER:PTHR32404,PANTHER:PTHR32404:SF0,PIRSF:PIRSF005962,Pfam:PF01546,Pfam:PF07687,Phobius:NON_CYTOPLASMIC_DOMAIN,Phobius:SIGNAL_PEPTIDE,Phobius:SIGNAL_PEPTIDE_C_REGION,Phobius:SIGNAL_PEPTIDE_H_REGION,Phobius:SIGNAL_PEPTIDE_N_REGION,SUPERFAMILY:SSF53187,SUPERFAMILY:SSF55031,SignalP_EUK:Sign…
Bras_G00854	Bras_G00854	BraspberryS0002:2302887-2305538	67.3828	-0.119824	-1.0866	0.383005	0.653495	66.6885	78.8428	71.0536	68.1739	47.0831	72.4548		Similar to cygb2: Cytoglobin-2 (Oryzias latipes)		InterPro:IPR016196,Phobius:CYTOPLASMIC_DOMAIN,Phobius:NON_CYTOPLASMIC_DOMAIN,Phobius:TRANSMEMBRANE,SUPERFAMILY:SSF103473
Bras_G00857	Bras_G00857	BraspberryS0002:2320815-2322899	3985.29	0.191685	1.1421	0.00143614	0.0179334	3540.11	3911.02	3669.41	4293.8	4628.47	3868.93		Similar to RPL31A: 60S ribosomal protein L31-1 (Arabidopsis thaliana)	GO:0003735,GO:0005622,GO:0005840,GO:0006412	Gene3D:G3DSA:3.10.440.10,InterPro:IPR000054,InterPro:IPR020052,InterPro:IPR023621,PANTHER:PTHR10956,PANTHER:PTHR10956:SF0,Pfam:PF01198,ProSitePatterns:PS01144,SUPERFAMILY:SSF54575
Bras_G00858	Bras_G00858	BraspberryS0002:2323206-2330342	244.229	-0.168464	-1.12386	0.11673	0.345524	274.789	271.8	237.268	242.653	193.45	245.411		Similar to pqqL: Probable zinc protease PqqL (Haemophilus influenzae (strain ATCC 51907 / DSM 11121 / KW20 / Rd))	GO:0003824,GO:0004222,GO:0006508,GO:0046872	Gene3D:G3DSA:3.30.830.10,InterPro:IPR001431,InterPro:IPR007863,InterPro:IPR011237,InterPro:IPR011249,InterPro:IPR011765,PANTHER:PTHR11851,PANTHER:PTHR11851:SF63,Pfam:PF00675,Pfam:PF05193,Phobius:CYTOPLASMIC_DOMAIN,Phobius:NON_CYTOPLASMIC_DOMAIN,Phobius:TRANSMEMBRANE,ProSitePatterns:PS00143,SUPERFAMILY:SSF63411
Bras_G00859	Bras_G00859	BraspberryS0002:2330926-2333263	353.103	-0.0754035	-1.05366	0.424669	0.688431	355.136	368.279	370.494	317.76	327.535	379.414		Similar to VHA-a2: Vacuolar proton ATPase a2 (Arabidopsis thaliana)		InterPro:IPR021920,Pfam:PF12049
Bras_G00860	Bras_G00860	BraspberryS0002:2333200-2340126	1823.23	0.160655	1.11779	0.0096058	0.0710093	1671.23	1759.44	1716.7	1919.27	2083.94	1788.78		Similar to HAG2: Histone acetyltransferase type B catalytic subunit (Arabidopsis thaliana)	GO:0004402,GO:0005634,GO:0006348,GO:0016568,GO:0016573	Gene3D:G3DSA:3.40.630.30,Gene3D:G3DSA:3.90.360.10,InterPro:IPR016181,InterPro:IPR017380,InterPro:IPR019467,PANTHER:PTHR12046,Pfam:PF01778,Pfam:PF10394,SUPERFAMILY:SSF55729
Bras_G00861	Bras_G00861	BraspberryS0002:2341813-2344512	81.4208	0.087605	1.0626	0.515518	0.755251	79.5441	66.3939	86.2793	86.6617	100.307	69.3384		Similar to agaB: Beta-agarase B (Vibrio sp. (strain JT0107))
Bras_G00862	Bras_G00862	BraspberryS0002:2350699-2357934	407.701	0.121959	1.08821	0.171232	0.429682	410.576	396.289	356.537	410.199	433.983	438.624		Similar to NRPD2: DNA-directed RNA polymerases IV and V subunit 2 (Arabidopsis thaliana)	GO:0003677,GO:0003899,GO:0006351,GO:0032549	Gene3D:G3DSA:2.40.270.10,Gene3D:G3DSA:2.40.50.150,Gene3D:G3DSA:3.90.1100.10,Gene3D:G3DSA:3.90.1110.10,InterPro:IPR007120,InterPro:IPR007121,InterPro:IPR007641,InterPro:IPR007642,InterPro:IPR007644,InterPro:IPR007645,InterPro:IPR007647,InterPro:IPR014724,InterPro:IPR015712,PANTHER:PTHR20856,PANTHER:PTHR20856:SF6,Pfam:PF00562,Pfam:PF04560,Pfam:PF04561,Pfam:PF04563,Pfam:PF04565,Pfam:PF04567,ProSiteP…
Bras_G00863	Bras_G00863	BraspberryS0002:2367314-2372271	315.618	-0.133618	-1.09704	0.172969	0.431651	336.656	328.857	329.891	336.247	291.71	270.342		Similar to DDB_G0289029: IST1-like protein (Dictyostelium discoideum)		Coils:Coil,InterPro:IPR005061,PANTHER:PTHR12161,PANTHER:PTHR12161:SF4,Pfam:PF03398,SignalP_GRAM_POSITIVE:SignalP-TM
Bras_G00865	Bras_G00865	BraspberryS0002:2374946-2376911	214.791	-0.143182	-1.10434	0.191661	0.456782	233.008	210.593	238.537	231.098	192.427	183.085		Similar to PLA2-I: Probable phospholipase A2 homolog 1 (Oryza sativa subsp. japonica)	GO:0004623,GO:0006644,GO:0016042	Gene3D:G3DSA:1.20.90.10,InterPro:IPR013090,InterPro:IPR016090,Phobius:NON_CYTOPLASMIC_DOMAIN,Phobius:SIGNAL_PEPTIDE,Phobius:SIGNAL_PEPTIDE_C_REGION,Phobius:SIGNAL_PEPTIDE_H_REGION,Phobius:SIGNAL_PEPTIDE_N_REGION,ProSitePatterns:PS00118,SUPERFAMILY:SSF48619,SignalP_EUK:SignalP-noTM,SignalP_GRAM_NEGATIVE:SignalP-noTM,SignalP_GRAM_POSITIVE:SignalP-TM
Bras_G00866	Bras_G00866	BraspberryS0002:2379759-2381868	2834.76	0.117766	1.08505	0.0345993	0.167563	2726.19	2784.4	2625.18	3118.67	3013.32	2740.82		Similar to ATP5L: ATP synthase subunit g,mitochondrial (Homo sapiens)	GO:0000276,GO:0015078,GO:0015986	InterPro:IPR006808,PANTHER:PTHR12386,PANTHER:PTHR12386:SF7,Pfam:PF04718
Bras_G00870	Bras_G00870	BraspberryS0002:2406097-2411353	1092.6	-0.118896	-1.0859	0.0771072	0.272349	1132.1	1177.45	1110.21	1113.89	979.533	1042.41		Similar to PEPD: Xaa-Pro dipeptidase (Homo sapiens)	GO:0004177,GO:0009987,GO:0030145	Gene3D:G3DSA:3.40.350.10,Gene3D:G3DSA:3.90.230.10,InterPro:IPR000994,InterPro:IPR007865,PANTHER:PTHR10804,PANTHER:PTHR10804:SF17,Pfam:PF00557,Pfam:PF05195,SMART:SM01011,SUPERFAMILY:SSF53092,SUPERFAMILY:SSF55920
Bras_G00871	Bras_G00871	BraspberryS0002:2412501-2415721	884.161	-0.154242	-1.11284	0.0398911	0.182047	919.176	928.478	963.029	794.977	776.871	922.435		Similar to PRMT1: Probable protein arginine N-methyltransferase 1 (Oryza sativa subsp. japonica)	GO:0006479,GO:0008168	Gene3D:G3DSA:2.70.160.11,Gene3D:G3DSA:3.40.50.150,InterPro:IPR025714,InterPro:IPR025799,PANTHER:PTHR11006,PANTHER:PTHR11006:SF32,Pfam:PF13847,SUPERFAMILY:SSF53335
Bras_G00872	Bras_G00872	BraspberryS0002:2415783-2418467	293.18	0.201026	1.14952	0.0433356	0.192322	255.505	292.548	260.107	299.272	343.911	307.738		Similar to msp-7: Pre-mRNA-splicing factor isy1 (Neurospora crassa (strain ATCC 24698 / 74-OR23-1A / CBS 708.71 / DSM 1257 / FGSC 987))		InterPro:IPR008139,Phobius:NON_CYTOPLASMIC_DOMAIN,Phobius:SIGNAL_PEPTIDE,Phobius:SIGNAL_PEPTIDE_C_REGION,Phobius:SIGNAL_PEPTIDE_H_REGION,Phobius:SIGNAL_PEPTIDE_N_REGION,ProSiteProfiles:PS50015,ProSiteProfiles:PS51257,SignalP_EUK:SignalP-noTM,SignalP_GRAM_POSITIVE:SignalP-TM
Bras_G00873	Bras_G00873	BraspberryS0002:2418804-2421409	105.145	-0.071502	-1.05081	0.577106	0.790472	116.504	107.89	102.774	85.5062	101.331	116.863		Similar to HA: Hemagglutinin (Influenza A virus (strain A/Turkey/Ontario/6118/1968 H8N4))
Bras_G00874	Bras_G00874	BraspberryS0002:2420509-2425463	34.7353	0.260268	1.1977	0.0628841	0.240504	35.3529	20.7481	26.6451	50.8415	32.7535	42.0705		Similar to PCMP-H35: Putative pentatricopeptide repeat-containing protein At5g09950 (Arabidopsis thaliana)		InterPro:IPR002885,PANTHER:PTHR24015,PANTHER:PTHR24015:SF169,Pfam:PF01535,Pfam:PF13041,Pfam:PF14432,ProSiteProfiles:PS51375,TIGRFAM:TIGR00756
Bras_G00875	Bras_G00875	BraspberryS0002:2426304-2430809	403.068	-0.161084	-1.11813	0.0941792	0.305489	450.75	403.551	432.665	411.354	317.299	402.786		Similar to SF21: Pollen-specific protein SF21 (Helianthus annuus)		Gene3D:G3DSA:3.40.50.1820,InterPro:IPR004142,InterPro:IPR015511,PANTHER:PTHR11034,PANTHER:PTHR11034:SF3,Pfam:PF03096,Phobius:CYTOPLASMIC_DOMAIN,Phobius:NON_CYTOPLASMIC_DOMAIN,Phobius:TRANSMEMBRANE,SUPERFAMILY:SSF53474
Bras_G00876	Bras_G00876	BraspberryS0002:2432328-2433730	27.4213	-0.195039	-1.14476	0.150914	0.400123	40.9772	23.8603	32.9891	15.0214	17.4003	34.2797		Similar to At1g17710: Inorganic pyrophosphatase 2 (Arabidopsis thaliana)
Bras_G00877	Bras_G00877	BraspberryS0002:2435647-2438424	133.684	-0.203597	-1.15157	0.0987595	0.314064	124.539	160.798	156.064	109.771	117.708	133.223		Similar to SLC25A16: Graves disease carrier protein (Bos taurus)	GO:0005743,GO:0055085	Gene3D:G3DSA:1.50.40.10,InterPro:IPR002067,InterPro:IPR002167,InterPro:IPR018108,InterPro:IPR023395,PANTHER:PTHR24089,PANTHER:PTHR24089:SF0,PRINTS:PR00926,PRINTS:PR00928,Pfam:PF00153,Phobius:CYTOPLASMIC_DOMAIN,Phobius:NON_CYTOPLASMIC_DOMAIN,Phobius:TRANSMEMBRANE,ProSiteProfiles:PS50920,SUPERFAMILY:SSF103506
Bras_G00878	Bras_G00878	BraspberryS0002:2438974-2440458	31.7537	0.0131026	1.00912	0.925272	0.970691	34.5494	30.0847	29.1827	40.4421	23.5415	32.7215		Similar to PCMP-H66: Pentatricopeptide repeat-containing protein At2g15690 (Arabidopsis thaliana)		InterPro:IPR002885,PANTHER:PTHR24015,PANTHER:PTHR24015:SF0,Pfam:PF01535,Pfam:PF14432,ProSiteProfiles:PS51375,TIGRFAM:TIGR00756
Bras_G00879	Bras_G00879	BraspberryS0002:2441234-2442178	273.964	0.135343	1.09835	0.214821	0.484537	248.274	243.79	281.677	306.205	328.558	235.283		Similar to SAT5: Serine acetyltransferase 5 (Arabidopsis thaliana)	GO:0005737,GO:0006535,GO:0009001,GO:0016740	Gene3D:G3DSA:1.10.3130.10,Gene3D:G3DSA:2.160.10.10,InterPro:IPR001451,InterPro:IPR005881,InterPro:IPR010493,InterPro:IPR011004,InterPro:IPR018357,PANTHER:PTHR23416,PANTHER:PTHR23416:SF11,Pfam:PF00132,Pfam:PF06426,ProSitePatterns:PS00101,SMART:SM00971,SUPERFAMILY:SSF51161,TIGRFAM:TIGR01172
Bras_G00880	Bras_G00880	BraspberryS0002:2450831-2455193	518.111	-0.28029	-1.21444	0.00101648	0.0137866	576.092	535.301	609.03	496.86	463.666	427.717		Similar to SELMODRAFT_444075: Inactive protein kinase SELMODRAFT_444075 (Selaginella moellendorffii)	GO:0004672,GO:0004713,GO:0005524,GO:0006468,GO:0016772	Gene3D:G3DSA:1.10.510.10,Gene3D:G3DSA:2.60.120.200,Gene3D:G3DSA:3.30.200.20,InterPro:IPR000719,InterPro:IPR001245,InterPro:IPR008266,InterPro:IPR011009,InterPro:IPR013320,PANTHER:PTHR24420,PANTHER:PTHR24420:SF278,Pfam:PF07714,ProSitePatterns:PS00109,ProSiteProfiles:PS50011,SUPERFAMILY:SSF56112
Bras_G00881	Bras_G00881	BraspberryS0002:2455323-2458092	23.2288	0.138809	1.101	0.305694	0.581266	24.1043	17.6359	19.0322	18.4878	26.6122	33.5006		Similar to LPXA: Probable acyl-[acyl-carrier-protein]--UDP-N-acetylglucosamine O-acyltransferase,mitochondrial (Arabidopsis thaliana)	GO:0008610,GO:0008780,GO:0016740	Gene3D:G3DSA:2.160.10.10,InterPro:IPR001451,InterPro:IPR010137,InterPro:IPR011004,PANTHER:PTHR23416,PANTHER:PTHR23416:SF8,PIRSF:PIRSF000456,Pfam:PF00132,SUPERFAMILY:SSF51161,SignalP_GRAM_POSITIVE:SignalP-TM
Bras_G00883	Bras_G00883	BraspberryS0002:2468183-2474444	205.481	-0.18508	-1.13688	0.11603	0.344656	221.759	217.855	230.924	152.525	172.979	236.841		Similar to KEA4: K(+) efflux antiporter 4 (Arabidopsis thaliana)	GO:0006812,GO:0015299,GO:0016021,GO:0055085	InterPro:IPR006153,PANTHER:PTHR16254,Pfam:PF00999,Phobius:CYTOPLASMIC_DOMAIN,Phobius:NON_CYTOPLASMIC_DOMAIN,Phobius:SIGNAL_PEPTIDE,Phobius:SIGNAL_PEPTIDE_C_REGION,Phobius:SIGNAL_PEPTIDE_H_REGION,Phobius:SIGNAL_PEPTIDE_N_REGION,Phobius:TRANSMEMBRANE,SignalP_EUK:SignalP-noTM,SignalP_GRAM_POSITIVE:SignalP-TM
Bras_G00884	Bras_G00884	BraspberryS0002:2477829-2480459	106.45	-0.561573	-1.47588	1.59549e-05	0.000489682	110.88	154.573	142.107	87.8172	71.6482	71.6757		Similar to FANCE: Fanconi anemia group E protein (Homo sapiens)		InterPro:IPR021025,Pfam:PF11510
Bras_G00885	Bras_G00885	BraspberryS0002:2481200-2486937	222.496	0.0286555	1.02006	0.794554	0.909545	224.973	199.182	235.999	240.342	191.403	243.074		Similar to Mvan_0241: Uncharacterized methyltransferase Mvan_0241 (Mycobacterium vanbaalenii (strain DSM 7251 / PYR-1))	GO:0008152,GO:0008168	Gene3D:G3DSA:3.40.50.150,InterPro:IPR013216,PANTHER:PTHR10108,PANTHER:PTHR10108:SF234,Pfam:PF08241,SUPERFAMILY:SSF53335
Bras_G00886	Bras_G00886	BraspberryS0002:2488396-2489289	161.537	0.0828344	1.0591	0.48151	0.732179	151.053	160.798	153.526	176.79	185.262	141.793		Similar to cdd: Cytidine deaminase (Serratia proteamaculans (strain 568))	GO:0003824,GO:0004126,GO:0008270,GO:0009972,GO:0016787	Gene3D:G3DSA:3.40.140.10,InterPro:IPR002125,InterPro:IPR006263,InterPro:IPR013171,InterPro:IPR016193,PANTHER:PTHR11644,PANTHER:PTHR11644:SF5,PIRSF:PIRSF006334,Pfam:PF00383,Pfam:PF08211,SUPERFAMILY:SSF53927,TIGRFAM:TIGR01355
Bras_G00887	Bras_G00887	BraspberryS0002:2491532-2493749	252.885	0.0426674	1.03002	0.676142	0.848107	249.077	231.341	265.182	271.54	244.627	255.539		Similar to PRA1F2: PRA1 family protein F2 (Arabidopsis thaliana)		InterPro:IPR004895,PANTHER:PTHR19317,Pfam:PF03208,Phobius:CYTOPLASMIC_DOMAIN,Phobius:NON_CYTOPLASMIC_DOMAIN,Phobius:TRANSMEMBRANE
Bras_G00890	Bras_G00890	BraspberryS0002:2499322-2501818	297.965	-0.102554	-1.07367	0.332034	0.607833	343.084	261.426	328.623	275.006	261.004	318.645		Similar to Os05g0200100: Thioredoxin-like 2,chloroplastic (Oryza sativa subsp. japonica)	GO:0006662,GO:0009055,GO:0015035,GO:0045454	Gene3D:G3DSA:3.40.30.10,InterPro:IPR005746,InterPro:IPR012336,InterPro:IPR013766,InterPro:IPR017937,PANTHER:PTHR10438,PANTHER:PTHR10438:SF7,Pfam:PF00085,ProSitePatterns:PS00194,ProSiteProfiles:PS51352,SUPERFAMILY:SSF52833
Bras_G00891	Bras_G00891	BraspberryS0002:2502265-2508732	578.667	-0.100967	-1.07249	0.255789	0.532953	621.89	527.002	658.514	533.836	519.961	610.802		Similar to PCID2: PCI domain-containing protein 2 (Homo sapiens)	GO:0005515	InterPro:IPR000717,InterPro:IPR013143,PANTHER:PTHR12732,PANTHER:PTHR12732:SF0,Pfam:PF01399,SMART:SM00753
Bras_G00893	Bras_G00893	BraspberryS0002:2509103-2512287	1433.58	0.0850848	1.06075	0.148938	0.397116	1357.87	1441.99	1369.05	1477.87	1456.51	1498.18		Similar to grwd1: Glutamate-rich WD repeat-containing protein 1 (Dictyostelium discoideum)	GO:0005515	Gene3D:G3DSA:2.130.10.10,InterPro:IPR001680,InterPro:IPR015943,InterPro:IPR017986,InterPro:IPR022052,PANTHER:PTHR22850,PANTHER:PTHR22850:SF6,Pfam:PF00400,Pfam:PF12265,ProSiteProfiles:PS50082,ProSiteProfiles:PS50294,SMART:SM00320,SUPERFAMILY:SSF50978
Bras_G00897	Bras_G00897	BraspberryS0002:2552969-2555131	43.4417	-0.0723987	-1.05146	0.606554	0.80745	45.7981	42.5336	48.2149	35.8202	53.2244	35.0588		Similar to fcj1: Formation of crista junctions protein 1 (Emericella nidulans (strain FGSC A4 / ATCC 38163 / CBS 112.46 / NRRL 194 / M139))		Phobius:CYTOPLASMIC_DOMAIN,Phobius:NON_CYTOPLASMIC_DOMAIN,Phobius:TRANSMEMBRANE
Bras_G00902	Bras_G00902	BraspberryS0002:2579914-2584850	3282.77	-0.524796	-1.43873	8.26475e-29	7.51915e-26	3879.18	3898.57	3893.99	2738.51	2581.38	2704.98		Similar to Beta-galactosidase (Malus domestica)	GO:0003824,GO:0004553,GO:0005975	Gene3D:G3DSA:2.60.120.260,Gene3D:G3DSA:3.20.20.80,InterPro:IPR001944,InterPro:IPR008979,InterPro:IPR013781,InterPro:IPR017853,InterPro:IPR019801,PANTHER:PTHR23421,PANTHER:PTHR23421:SF2,PRINTS:PR00742,Pfam:PF01301,Phobius:NON_CYTOPLASMIC_DOMAIN,Phobius:SIGNAL_PEPTIDE,Phobius:SIGNAL_PEPTIDE_C_REGION,Phobius:SIGNAL_PEPTIDE_H_REGION,Phobius:SIGNAL_PEPTIDE_N_REGION,ProSitePatterns:PS01182,SUPERFAMILY:…
Bras_G00904	Bras_G00904	BraspberryS0002:2586365-2592341	2070.13	-0.182304	-1.13469	0.00094675	0.0130789	2125.19	2282.29	2210.27	1964.33	1980.56	1858.11		Similar to Beta-galactosidase (Malus domestica)	GO:0003824,GO:0004553,GO:0005975	Gene3D:G3DSA:2.60.120.260,Gene3D:G3DSA:3.20.20.80,InterPro:IPR001944,InterPro:IPR008979,InterPro:IPR013781,InterPro:IPR017853,InterPro:IPR019801,PANTHER:PTHR23421,PANTHER:PTHR23421:SF2,PRINTS:PR00742,Pfam:PF01301,Phobius:NON_CYTOPLASMIC_DOMAIN,Phobius:SIGNAL_PEPTIDE,Phobius:SIGNAL_PEPTIDE_C_REGION,Phobius:SIGNAL_PEPTIDE_H_REGION,Phobius:SIGNAL_PEPTIDE_N_REGION,ProSitePatterns:PS01182,SUPERFAMILY:…
Bras_G00906	Bras_G00906	BraspberryS0002:2598221-2599930	67.5798	0.417091	1.33523	0.00233246	0.0256551	44.1911	47.7206	64.7095	85.5062	87.0014	76.3502		Similar to PAO5: Probable polyamine oxidase 5 (Arabidopsis thaliana)	GO:0016491,GO:0055114	Gene3D:G3DSA:3.50.50.60,InterPro:IPR002937,PANTHER:PTHR10742,PANTHER:PTHR10742:SF162,Pfam:PF01593,Phobius:NON_CYTOPLASMIC_DOMAIN,Phobius:SIGNAL_PEPTIDE,Phobius:SIGNAL_PEPTIDE_C_REGION,Phobius:SIGNAL_PEPTIDE_H_REGION,Phobius:SIGNAL_PEPTIDE_N_REGION,SUPERFAMILY:SSF51905,SUPERFAMILY:SSF54373
Bras_G00911	Bras_G00911	BraspberryS0002:2619628-2625789	1365.5	0.0917642	1.06567	0.118361	0.348329	1320.91	1296.76	1343.67	1401.61	1404.3	1425.72		Similar to MSI4: WD-40 repeat-containing protein MSI4 (Arabidopsis thaliana)	GO:0005515	Gene3D:G3DSA:2.130.10.10,InterPro:IPR001680,InterPro:IPR015943,InterPro:IPR017986,InterPro:IPR022052,PANTHER:PTHR22850,PANTHER:PTHR22850:SF14,Pfam:PF00400,Pfam:PF12265,ProSiteProfiles:PS50082,ProSiteProfiles:PS50294,SMART:SM00320,SUPERFAMILY:SSF50978
Bras_G00914	Bras_G00914	BraspberryS0003:14967-21045	43.0027	0.165851	1.12183	0.238151	0.51315	34.5494	34.2344	46.9461	38.1311	51.1773	52.9777		Similar to tmtc2: Transmembrane and TPR repeat-containing protein 2 (Xenopus laevis)	GO:0005515	Coils:Coil,Gene3D:G3DSA:1.25.40.10,InterPro:IPR011990,InterPro:IPR013026,InterPro:IPR019734,PANTHER:PTHR26312,PANTHER:PTHR26312:SF58,Phobius:CYTOPLASMIC_DOMAIN,Phobius:NON_CYTOPLASMIC_DOMAIN,Phobius:TRANSMEMBRANE,ProSiteProfiles:PS50005,ProSiteProfiles:PS50293,SUPERFAMILY:SSF48452
Bras_G00915	Bras_G00915	BraspberryS0003:21494-21940	56.2582	0.42387	1.34152	0.00221415	0.0248036	38.5668	45.6458	43.1397	75.1068	66.5305	68.5594		Similar to Myrfl: Myelin regulatory factor-like protein (Mus musculus)
Bras_G00918	Bras_G00918	BraspberryS0003:42703-49841	1984.99	-0.000812834	-1.00056	0.988535	0.995434	2087.43	1977.29	1889.26	1923.89	2004.1	2027.95		Similar to AVPL2: Pyrophosphate-energized membrane proton pump 3 (Arabidopsis thaliana)	GO:0004427,GO:0009678,GO:0015992,GO:0016020	Hamap:MF_01129,InterPro:IPR004131,PANTHER:PTHR31998,PANTHER:PTHR31998:SF0,PIRSF:PIRSF001265,Pfam:PF03030,Phobius:CYTOPLASMIC_DOMAIN,Phobius:NON_CYTOPLASMIC_DOMAIN,Phobius:TRANSMEMBRANE,TIGRFAM:TIGR01104
Bras_G00922	Bras_G00922	BraspberryS0003:76629-80921	65.6565	0.0250855	1.01754	0.855963	0.93757	77.1336	48.758	67.2471	78.5733	58.3421	63.8849		Similar to Mterfd1: mTERF domain-containing protein 1,mitochondrial (Rattus norvegicus)		InterPro:IPR003690,PANTHER:PTHR13068,PANTHER:PTHR13068:SF3,Pfam:PF02536,Phobius:NON_CYTOPLASMIC_DOMAIN,Phobius:SIGNAL_PEPTIDE,Phobius:SIGNAL_PEPTIDE_C_REGION,Phobius:SIGNAL_PEPTIDE_H_REGION,Phobius:SIGNAL_PEPTIDE_N_REGION,SMART:SM00733
Bras_G00923	Bras_G00923	BraspberryS0003:81508-83392	37.2195	0.0823719	1.05876	0.557435	0.779684	45.7981	28.0099	30.4515	33.5092	45.036	40.5123		Protein of unknown function
Bras_G00927	Bras_G00927	BraspberryS0003:106094-112147	931.447	0.464427	1.37977	8.7368e-11	9.19675e-09	757.677	808.139	747.331	1119.67	1142.28	1013.59		Similar to OSCBPY: Beta-amyrin synthase (Betula platyphylla)	GO:0003824,GO:0016866	Gene3D:G3DSA:1.50.10.20,InterPro:IPR001330,InterPro:IPR002365,InterPro:IPR008930,InterPro:IPR018333,PANTHER:PTHR32548,PANTHER:PTHR32548:SF6,Pfam:PF00432,Pfam:PF13243,ProSitePatterns:PS01074,SUPERFAMILY:SSF48239,TIGRFAM:TIGR01787
Bras_G00930	Bras_G00930	BraspberryS0003:154129-157185	91.2586	-0.064644	-1.04583	0.620017	0.815245	98.8275	96.4787	87.5481	76.2623	94.1662	94.2691		Similar to DDB_G0277179: UPF0420 protein (Dictyostelium discoideum)		InterPro:IPR006968,PANTHER:PTHR12770,PANTHER:PTHR12770:SF3,Pfam:PF04884,Phobius:CYTOPLASMIC_DOMAIN,Phobius:NON_CYTOPLASMIC_DOMAIN,Phobius:TRANSMEMBRANE
Bras_G00931	Bras_G00931	BraspberryS0003:157328-162799	1120.25	-0.055622	-1.03931	0.395951	0.665247	1095.94	1182.64	1154.62	1042.25	1118.74	1127.33		Similar to XLG1: Extra-large guanine nucleotide-binding protein 1 (Arabidopsis thaliana)	GO:0003924,GO:0004871,GO:0007165,GO:0007186,GO:0019001,GO:0031683	Gene3D:G3DSA:1.10.400.10,Gene3D:G3DSA:3.40.50.300,InterPro:IPR001019,InterPro:IPR011025,InterPro:IPR027417,PANTHER:PTHR10218,PANTHER:PTHR10218:SF90,PRINTS:PR00318,Pfam:PF00503,SMART:SM00275,SUPERFAMILY:SSF47895,SUPERFAMILY:SSF52540
Bras_G00932	Bras_G00932	BraspberryS0003:169459-191609	640.522	-0.460823	-1.37633	6.63497e-08	4.08259e-06	797.048	687.8	777.783	501.482	489.255	589.766		Similar to vps13A: Putative vacuolar protein sorting-associated protein 13A (Dictyostelium discoideum)		Coils:Coil,InterPro:IPR009543,Pfam:PF06650,Phobius:CYTOPLASMIC_DOMAIN,Phobius:NON_CYTOPLASMIC_DOMAIN,Phobius:TRANSMEMBRANE
Bras_G00936	Bras_G00936	BraspberryS0003:230064-230408	170.7	-0.669779	-1.59083	5.25369e-08	3.32917e-06	253.898	220.967	189.053	146.747	117.708	95.8273		Similar to ACLA-1: ATP-citrate synthase alpha chain protein 1 (Arabidopsis thaliana)
Bras_G00937	Bras_G00937	BraspberryS0003:230426-238239	20.8353	-0.0465264	-1.03278	0.729469	0.876252	19.2834	24.8977	21.5698	18.4878	17.4003	23.3725		Similar to SKG1: Suppressor of lethality of KEX2 GAS1 double null mutant protein 1 (Lachancea thermotolerans (strain ATCC 56472 / CBS 6340 / NRRL Y-8284))
Bras_G00938	Bras_G00938	BraspberryS0003:241731-247174	58.7424	-0.313706	-1.2429	0.0234216	0.129094	81.9545	63.2817	62.1719	51.997	47.0831	45.9659		Similar to WAKL14: Wall-associated receptor kinase-like 14 (Arabidopsis thaliana)	GO:0004672,GO:0004674,GO:0005524,GO:0006468,GO:0016772	Gene3D:G3DSA:1.10.510.10,Gene3D:G3DSA:2.40.155.10,Gene3D:G3DSA:3.30.200.20,InterPro:IPR000719,InterPro:IPR002290,InterPro:IPR008271,InterPro:IPR011009,InterPro:IPR017441,InterPro:IPR023413,PANTHER:PTHR24420,PANTHER:PTHR24420:SF206,Pfam:PF00069,Phobius:CYTOPLASMIC_DOMAIN,Phobius:NON_CYTOPLASMIC_DOMAIN,Phobius:TRANSMEMBRANE,ProSitePatterns:PS00107,ProSitePatterns:PS00108,ProSiteProfiles:PS50011,SMA…
Bras_G00941	Bras_G00941	BraspberryS0003:271551-274281	261.156	0.102133	1.07336	0.341446	0.615545	218.545	272.838	260.107	246.119	309.111	260.214		Similar to HCF164: Thioredoxin-like protein HCF164,chloroplastic (Arabidopsis thaliana)	GO:0006662,GO:0009055,GO:0015035,GO:0045454	Gene3D:G3DSA:3.40.30.10,InterPro:IPR005746,InterPro:IPR012336,InterPro:IPR013766,PANTHER:PTHR10438,PANTHER:PTHR10438:SF103,Pfam:PF00085,ProSiteProfiles:PS51352,SUPERFAMILY:SSF52833
Bras_G00942	Bras_G00942	BraspberryS0003:274449-278936	517.212	0.0117564	1.00818	0.889982	0.954463	478.871	552.937	512.601	529.214	543.503	486.148		Similar to NASP: Nuclear autoantigenic sperm protein (Homo sapiens)	GO:0005515	Coils:Coil,Gene3D:G3DSA:1.25.40.10,InterPro:IPR001440,InterPro:IPR011990,InterPro:IPR019544,InterPro:IPR019734,PANTHER:PTHR15081,PANTHER:PTHR15081:SF1,Pfam:PF00515,Pfam:PF10516,SMART:SM00028,SUPERFAMILY:SSF48452
Bras_G00944	Bras_G00944	BraspberryS0003:280319-280657	54.9598	0.125361	1.09078	0.370219	0.641561	56.2433	42.5336	52.0214	64.7074	70.6246	43.6287		Similar to L: RNA-directed RNA polymerase L (Sabia virus (isolate Human/Brasil/SPH114202/1990))
Bras_G00946	Bras_G00946	BraspberryS0003:287224-289772	236.181	-0.0626008	-1.04435	0.545761	0.771879	228.187	247.94	252.494	217.232	234.392	236.841		Similar to COR413PM2: Cold-regulated 413 plasma membrane protein 2 (Arabidopsis thaliana)		InterPro:IPR008892,Pfam:PF05562,Phobius:CYTOPLASMIC_DOMAIN,Phobius:NON_CYTOPLASMIC_DOMAIN,Phobius:TRANSMEMBRANE
Bras_G00949	Bras_G00949	BraspberryS0003:304612-306710	1632.67	0.30819	1.23815	9.06643e-06	0.000297627	1466.34	1458.59	1410.92	1864.96	1988.75	1606.47		Similar to PSBO: Oxygen-evolving enhancer protein 1,chloroplastic (Nicotiana tabacum)	GO:0005509,GO:0009279,GO:0009523,GO:0009654,GO:0015979,GO:0016021,GO:0019898,GO:0042549	Gene3D:G3DSA:2.40.160.30,Gene3D:G3DSA:3.30.2050.10,InterPro:IPR002628,InterPro:IPR011250,Pfam:PF01716,SUPERFAMILY:SSF56925
Bras_G00959	Bras_G00959	BraspberryS0003:363589-375208	1438.05	-0.103549	-1.07441	0.0929343	0.303592	1541.07	1516.69	1418.53	1371.57	1333.68	1446.76		Similar to SUVR5: Histone-lysine N-methyltransferase SUVR5 (Arabidopsis thaliana)	GO:0005515,GO:0005634,GO:0008270,GO:0018024,GO:0034968	Gene3D:G3DSA:2.170.270.10,InterPro:IPR001214,InterPro:IPR003616,InterPro:IPR007087,InterPro:IPR007728,InterPro:IPR015880,PANTHER:PTHR22884,PANTHER:PTHR22884:SF1,Pfam:PF00856,Pfam:PF05033,ProSitePatterns:PS00028,ProSiteProfiles:PS50157,ProSiteProfiles:PS50280,ProSiteProfiles:PS50867,ProSiteProfiles:PS50868,SMART:SM00317,SMART:SM00355,SUPERFAMILY:SSF82199
Bras_G00961	Bras_G00961	BraspberryS0003:379685-383974	927.366	-0.216558	-1.16196	0.0017567	0.0209309	969.795	1016.66	1017.59	907.059	828.048	825.05		Similar to At3g50780: BTB/POZ domain-containing protein At3g50780 (Arabidopsis thaliana)	GO:0005515	Gene3D:G3DSA:3.30.710.10,InterPro:IPR011333,InterPro:IPR013069,PANTHER:PTHR31060,Pfam:PF00651
Bras_G00962	Bras_G00962	BraspberryS0003:392668-399118	543.18	-0.114877	-1.08288	0.14808	0.396223	547.97	576.797	577.31	518.815	510.749	527.44		Similar to BLH2: BEL1-like homeodomain protein 2 (Arabidopsis thaliana)	GO:0003677,GO:0006355	Gene3D:G3DSA:1.10.10.60,InterPro:IPR006563,InterPro:IPR008422,InterPro:IPR009057,PANTHER:PTHR25046,PANTHER:PTHR25046:SF4,Pfam:PF05920,Pfam:PF07526,Phobius:CYTOPLASMIC_DOMAIN,Phobius:NON_CYTOPLASMIC_DOMAIN,Phobius:TRANSMEMBRANE,SMART:SM00574,SUPERFAMILY:SSF46689
Bras_G00966	Bras_G00966	BraspberryS0003:419484-424578	575.064	-0.00220427	-1.00153	0.977885	0.990247	571.271	602.732	553.203	570.812	551.691	600.673		Similar to DAR1: Protein DA1-related 1 (Arabidopsis thaliana)	GO:0008270	Gene3D:G3DSA:2.10.110.10,InterPro:IPR001781,InterPro:IPR003903,InterPro:IPR022087,PANTHER:PTHR24209,Pfam:PF00412,Pfam:PF12315,ProSitePatterns:PS00478,ProSiteProfiles:PS50023,ProSiteProfiles:PS50330,SMART:SM00132,SMART:SM00726,SUPERFAMILY:SSF57716
Bras_G00967	Bras_G00967	BraspberryS0003:437384-443021	41.5187	0.05557	1.03927	0.692599	0.856306	30.5321	42.5336	48.2149	32.3537	40.9418	54.5359		Similar to At5g66631: Pentatricopeptide repeat-containing protein At5g66631 (Arabidopsis thaliana)	GO:0004672,GO:0004713,GO:0005515,GO:0005524,GO:0006468,GO:0016772	Gene3D:G3DSA:1.10.510.10,Gene3D:G3DSA:1.25.40.10,Gene3D:G3DSA:3.30.200.20,InterPro:IPR000719,InterPro:IPR001245,InterPro:IPR002885,InterPro:IPR008266,InterPro:IPR011009,InterPro:IPR011990,PANTHER:PTHR24420,PANTHER:PTHR24420:SF212,Pfam:PF01535,Pfam:PF07714,Pfam:PF13041,Pfam:PF13812,Phobius:CYTOPLASMIC_DOMAIN,Phobius:NON_CYTOPLASMIC_DOMAIN,Phobius:TRANSMEMBRANE,ProSitePatterns:PS00109,ProSiteProfil…
Bras_G00969	Bras_G00969	BraspberryS0003:451811-453593	205.317	-0.0919101	-1.06578	0.404774	0.672759	216.938	188.808	235.999	180.256	202.662	207.236		Similar to At4g37220: Cold-regulated 413 plasma membrane protein 4 (Arabidopsis thaliana)		InterPro:IPR008892,Pfam:PF05562,Phobius:CYTOPLASMIC_DOMAIN,Phobius:NON_CYTOPLASMIC_DOMAIN,Phobius:TRANSMEMBRANE
Bras_G00974	Bras_G00974	BraspberryS0003:489501-490181	2047.85	0.107131	1.07708	0.0570061	0.225914	1917.9	2042.65	1942.55	2182.72	2184.25	2017.05		Similar to RNF185: E3 ubiquitin-protein ligase RNF185 (Gallus gallus)	GO:0005515,GO:0008270	Gene3D:G3DSA:3.30.40.10,InterPro:IPR001841,InterPro:IPR013083,InterPro:IPR017907,PANTHER:PTHR12313,Pfam:PF13923,Phobius:CYTOPLASMIC_DOMAIN,Phobius:NON_CYTOPLASMIC_DOMAIN,Phobius:TRANSMEMBRANE,ProSitePatterns:PS00518,ProSiteProfiles:PS50089,SMART:SM00184,SUPERFAMILY:SSF57850
Bras_G00975	Bras_G00975	BraspberryS0003:494070-495168	326.507	0.153638	1.11237	0.117158	0.346296	317.373	303.96	294.365	384.778	350.053	308.517		Similar to thiC: Phosphomethylpyrimidine synthase (Anaplasma marginale (strain St. Maries))		Phobius:CYTOPLASMIC_DOMAIN,Phobius:NON_CYTOPLASMIC_DOMAIN,Phobius:TRANSMEMBRANE
Bras_G00976	Bras_G00976	BraspberryS0003:500734-503176	503.9	0.12536	1.09078	0.173148	0.431921	502.976	442.972	488.493	529.214	597.751	461.997		Similar to Mcu: Calcium uniporter protein,mitochondrial (Mus musculus)		Coils:Coil,InterPro:IPR006769,PANTHER:PTHR13462,PANTHER:PTHR13462:SF4,Pfam:PF04678,Phobius:CYTOPLASMIC_DOMAIN,Phobius:NON_CYTOPLASMIC_DOMAIN,Phobius:TRANSMEMBRANE
Bras_G00977	Bras_G00977	BraspberryS0003:508392-510551	173.63	-0.0357845	-1.02511	0.756489	0.8906	186.406	160.798	181.44	157.147	195.497	160.491		Similar to At2g18630: UPF0496 protein At2g18630 (Arabidopsis thaliana)		Coils:Coil,InterPro:IPR007749,InterPro:IPR015425,PANTHER:PTHR31113,Pfam:PF05055,Phobius:CYTOPLASMIC_DOMAIN,Phobius:NON_CYTOPLASMIC_DOMAIN,Phobius:TRANSMEMBRANE,SUPERFAMILY:SSF101447
Bras_G00981	Bras_G00981	BraspberryS0003:518432-519517	1108.95	0.283852	1.21744	0.000182286	0.00351785	1056.57	971.011	938.922	1284.9	1316.28	1086.04		Similar to GGPS: Geranylgeranyl pyrophosphate synthase,chloroplastic (Hevea brasiliensis)	GO:0008299	Coils:Coil,Gene3D:G3DSA:1.10.600.10,InterPro:IPR000092,InterPro:IPR008949,InterPro:IPR017446,PANTHER:PTHR12001,PANTHER:PTHR12001:SF8,Pfam:PF00348,ProSitePatterns:PS00444,ProSitePatterns:PS00723,SUPERFAMILY:SSF48576
Bras_G00982	Bras_G00982	BraspberryS0003:526973-527994	3507.66	-0.106655	-1.07673	0.116894	0.345848	3954.71	3306.21	3679.56	3142.93	3199.6	3762.97		Similar to RCE1: NEDD8-conjugating enzyme Ubc12 (Arabidopsis thaliana)	GO:0016881	Gene3D:G3DSA:3.10.110.10,InterPro:IPR000608,InterPro:IPR016135,InterPro:IPR023313,PANTHER:PTHR24067,PANTHER:PTHR24067:SF39,Pfam:PF00179,ProSitePatterns:PS00183,ProSiteProfiles:PS50127,SMART:SM00212,SUPERFAMILY:SSF54495
Bras_G00983	Bras_G00983	BraspberryS0003:527651-531059	1868.93	0.0823894	1.05877	0.145192	0.39139	1758.81	1894.3	1785.22	1996.69	1901.75	1876.81		Similar to yhcA: Uncharacterized MFS-type transporter YhcA (Bacillus subtilis (strain 168))	GO:0016021,GO:0055085	Gene3D:G3DSA:1.20.1250.20,InterPro:IPR011701,InterPro:IPR016196,InterPro:IPR020846,PANTHER:PTHR24003,PANTHER:PTHR24003:SF115,Pfam:PF07690,Phobius:CYTOPLASMIC_DOMAIN,Phobius:NON_CYTOPLASMIC_DOMAIN,Phobius:SIGNAL_PEPTIDE,Phobius:SIGNAL_PEPTIDE_C_REGION,Phobius:SIGNAL_PEPTIDE_H_REGION,Phobius:SIGNAL_PEPTIDE_N_REGION,Phobius:TRANSMEMBRANE,ProSiteProfiles:PS50850,SUPERFAMILY:SSF103473
Bras_G00984	Bras_G00984	BraspberryS0003:535087-537808	2333.4	0.0820343	1.05851	0.189994	0.454507	2232.05	2295.78	2257.22	2590.61	2472.89	2151.83		Similar to BEH2: BES1/BZR1 homolog protein 2 (Arabidopsis thaliana)		InterPro:IPR008540,PANTHER:PTHR31506,PANTHER:PTHR31506:SF0,Pfam:PF05687
Bras_G00986	Bras_G00986	BraspberryS0003:552649-559917	3433.19	-0.0490104	-1.03456	0.310087	0.585881	3389.86	3545.85	3543.8	3431.8	3442.18	3245.66		Similar to AMPP: Probable Xaa-Pro aminopeptidase P (Sordaria macrospora (strain ATCC MYA-333 / DSM 997 / K(L3346) / K-hell))	GO:0009987,GO:0016787	Gene3D:G3DSA:3.40.350.10,Gene3D:G3DSA:3.90.230.10,InterPro:IPR000587,InterPro:IPR000994,InterPro:IPR001131,PANTHER:PTHR10804,PANTHER:PTHR10804:SF6,Pfam:PF00557,Pfam:PF01321,ProSitePatterns:PS00491,SUPERFAMILY:SSF53092,SUPERFAMILY:SSF55920
Bras_G00987	Bras_G00987	BraspberryS0003:560641-562244	381.189	-0.0120011	-1.00835	0.898614	0.957714	380.847	391.102	375.569	369.757	427.842	342.018		Similar to SSON_1014: NAD(P)H dehydrogenase (quinone) (Shigella sonnei (strain Ss046))	GO:0010181,GO:0016491,GO:0045892	Gene3D:G3DSA:3.40.50.360,InterPro:IPR005025,InterPro:IPR008254,InterPro:IPR010089,PANTHER:PTHR30546,Pfam:PF03358,ProSiteProfiles:PS50902,SUPERFAMILY:SSF52218,TIGRFAM:TIGR01755
Bras_G00988	Bras_G00988	BraspberryS0003:563002-569667	43.554	-0.00123299	-1.00086	0.993001	0.997298	47.4051	49.7954	32.9891	38.1311	50.1537	42.8496		Similar to SmD2: Probable small nuclear ribonucleoprotein Sm D2 (Drosophila melanogaster)	GO:0008380,GO:0030532	Gene3D:G3DSA:2.30.30.100,InterPro:IPR001163,InterPro:IPR006649,InterPro:IPR010920,InterPro:IPR027248,PANTHER:PTHR12777,Pfam:PF01423,SMART:SM00651,SUPERFAMILY:SSF50182
Bras_G00992	Bras_G00992	BraspberryS0003:601394-604350	69.4113	0.163143	1.11972	0.229139	0.500951	68.2954	67.4313	53.2902	70.4849	79.8366	77.1293		Similar to HT1: Serine/threonine-protein kinase HT1 (Arabidopsis thaliana)	GO:0004672,GO:0004674,GO:0005524,GO:0006468,GO:0016772	Gene3D:G3DSA:1.10.510.10,Gene3D:G3DSA:3.30.200.20,InterPro:IPR000719,InterPro:IPR001245,InterPro:IPR002290,InterPro:IPR008271,InterPro:IPR011009,InterPro:IPR015784,PANTHER:PTHR23257,PANTHER:PTHR23257:SF83,PRINTS:PR00109,Pfam:PF07714,ProSitePatterns:PS00108,ProSiteProfiles:PS50011,SMART:SM00220,SUPERFAMILY:SSF56112
Bras_G00993	Bras_G00993	BraspberryS0003:605936-609607	985.681	-0.130571	-1.09473	0.0713577	0.259679	1028.45	1012.51	1056.92	986.788	985.674	843.748		Similar to GBF1: G-box-binding factor 1 (Arabidopsis thaliana)	GO:0003677,GO:0003700,GO:0005634,GO:0006351,GO:0006355,GO:0043565	Coils:Coil,Gene3D:G3DSA:1.20.5.170,InterPro:IPR004827,InterPro:IPR012900,PANTHER:PTHR22952,PANTHER:PTHR22952:SF6,Pfam:PF00170,Pfam:PF07777,ProSitePatterns:PS00036,ProSiteProfiles:PS50217,SMART:SM00338,SUPERFAMILY:SSF57959
Bras_G00994	Bras_G00994	BraspberryS0003:609975-613202	174.981	0.118563	1.08565	0.295755	0.571889	167.926	167.022	163.677	161.769	195.497	193.992		Similar to HVA22K: HVA22-like protein k (Arabidopsis thaliana)		InterPro:IPR004345,PANTHER:PTHR12300,PANTHER:PTHR12300:SF12,Pfam:PF03134
Bras_G00995	Bras_G00995	BraspberryS0003:614173-615816	1063.78	-0.0516359	-1.03644	0.512645	0.753382	1040.5	1124.55	1086.1	1069.98	1161.72	899.842		Similar to SCL15: Scarecrow-like protein 15 (Arabidopsis thaliana)		InterPro:IPR005202,PANTHER:PTHR31523,PANTHER:PTHR31523:SF0,Pfam:PF03514,ProSiteProfiles:PS50985
Bras_G00999	Bras_G00999	BraspberryS0003:632856-636871	135.87	-0.0609043	-1.04312	0.614954	0.812709	122.128	154.573	143.376	127.104	137.155	130.886		Similar to At5g66720: Probable protein phosphatase 2C 80 (Arabidopsis thaliana)	GO:0003824	Gene3D:G3DSA:3.60.40.10,InterPro:IPR001932,PANTHER:PTHR12320,PANTHER:PTHR12320:SF0,Pfam:PF07228,SMART:SM00331,SMART:SM00332,SUPERFAMILY:SSF81606
Bras_G01001	Bras_G01001	BraspberryS0003:639341-642790	251.538	0.335281	1.26162	0.00087105	0.0122052	216.135	218.892	216.967	281.939	291.71	283.586		Similar to MGP: Zinc finger protein MAGPIE (Arabidopsis thaliana)	GO:0003676,GO:0008270	Gene3D:G3DSA:3.30.160.60,InterPro:IPR007087,InterPro:IPR013087,InterPro:IPR015880,InterPro:IPR022755,PANTHER:PTHR10593,PANTHER:PTHR10593:SF17,Pfam:PF12171,ProSitePatterns:PS00028,ProSiteProfiles:PS50157,SMART:SM00355,SUPERFAMILY:SSF57667
Bras_G01003	Bras_G01003	BraspberryS0003:650601-656351	446.165	0.00256877	1.00178	0.975685	0.990069	433.073	452.309	452.966	442.552	444.219	451.868		Similar to Polr3e: DNA-directed RNA polymerase III subunit RPC5 (Mus musculus)	GO:0003899,GO:0005634,GO:0006351	InterPro:IPR006886,PANTHER:PTHR12069,Pfam:PF04801
Bras_G01004	Bras_G01004	BraspberryS0003:656628-661822	3605.9	0.00152905	1.00106	0.974356	0.989761	3541.72	3619.51	3649.11	3652.5	3713.42	3459.13		Similar to U2AF65A: Splicing factor U2af large subunit A (Arabidopsis thaliana)	GO:0000166,GO:0003676,GO:0003723,GO:0005634,GO:0006397	Gene3D:G3DSA:3.30.70.330,InterPro:IPR000504,InterPro:IPR006529,InterPro:IPR012677,PANTHER:PTHR23139,PANTHER:PTHR23139:SF9,Pfam:PF00076,Pfam:PF14259,ProSiteProfiles:PS50102,SMART:SM00360,SUPERFAMILY:SSF54928,TIGRFAM:TIGR01642
Bras_G01005	Bras_G01005	BraspberryS0003:662333-663649	77.5664	0.146685	1.10702	0.281241	0.559281	83.5614	49.7954	79.9352	86.6617	85.9778	79.4665		Similar to At4g36680: Pentatricopeptide repeat-containing protein At4g36680,mitochondrial (Arabidopsis thaliana)	GO:0005515	Gene3D:G3DSA:1.25.40.10,InterPro:IPR002885,InterPro:IPR011990,PANTHER:PTHR24015,Pfam:PF01535,Pfam:PF13041,ProSiteProfiles:PS51375,SUPERFAMILY:SSF81901,TIGRFAM:TIGR00756
Bras_G01011	Bras_G01011	BraspberryS0003:689997-690751	404.418	-0.17749	-1.13091	0.0569433	0.225735	421.021	439.86	436.472	368.601	424.771	335.785		Similar to RT0383: Putative peptidyl-prolyl cis-trans isomerase RT0383 (Rickettsia typhi (strain ATCC VR-144 / Wilmington))
Bras_G01012	Bras_G01012	BraspberryS0003:693121-695517	648.791	0.150341	1.10983	0.0999928	0.316582	576.895	689.874	562.084	695.605	770.73	597.557		Similar to SPATA31A1: Spermatogenesis-associated protein 31A1 (Homo sapiens)		InterPro:IPR010608,Pfam:PF06708,Phobius:CYTOPLASMIC_DOMAIN,Phobius:NON_CYTOPLASMIC_DOMAIN,Phobius:TRANSMEMBRANE
Bras_G01013	Bras_G01013	BraspberryS0003:696365-698890	189.975	0.0931345	1.06669	0.406241	0.673285	181.585	186.733	178.903	174.479	224.156	193.992		Similar to gtf2b: Transcription initiation factor IIB (Dictyostelium discoideum)	GO:0006352,GO:0006355,GO:0008270,GO:0017025	Gene3D:G3DSA:1.10.472.10,InterPro:IPR000812,InterPro:IPR013150,InterPro:IPR013763,PANTHER:PTHR11618,PANTHER:PTHR11618:SF13,PRINTS:PR00685,Pfam:PF00382,SMART:SM00385,SUPERFAMILY:SSF47954
Bras_G01014	Bras_G01014	BraspberryS0003:699895-702987	1058.77	0.0249543	1.01745	0.732583	0.877488	1041.3	1118.32	983.33	1073.45	1154.56	981.645		Similar to At3g50690: Acidic leucine-rich nuclear phosphoprotein 32-related protein (Arabidopsis thaliana)	GO:0005515	Gene3D:G3DSA:3.80.10.10,InterPro:IPR001611,InterPro:IPR025875,PANTHER:PTHR11375,PANTHER:PTHR11375:SF0,Pfam:PF12799,ProSiteProfiles:PS51450,SUPERFAMILY:SSF52058
Bras_G01015	Bras_G01015	BraspberryS0003:704130-704624	28.5717	0.104639	1.07523	0.448153	0.705665	26.5147	21.7855	29.1827	35.8202	37.8712	20.2562		Similar to Prune2: Protein prune homolog 2 (Mus musculus)		Phobius:CYTOPLASMIC_DOMAIN,Phobius:NON_CYTOPLASMIC_DOMAIN,Phobius:SIGNAL_PEPTIDE,Phobius:SIGNAL_PEPTIDE_C_REGION,Phobius:SIGNAL_PEPTIDE_H_REGION,Phobius:SIGNAL_PEPTIDE_N_REGION,Phobius:TRANSMEMBRANE,SignalP_GRAM_POSITIVE:SignalP-TM
Bras_G01016	Bras_G01016	BraspberryS0003:706549-707652	1806.06	-0.0621115	-1.04399	0.272532	0.550832	1926.73	1846.58	1762.38	1795.63	1731.84	1773.19		Similar to At5g49610: F-box protein At5g49610 (Arabidopsis thaliana)	GO:0005515	InterPro:IPR001810,InterPro:IPR011043,InterPro:IPR017451,SUPERFAMILY:SSF50965,SUPERFAMILY:SSF81383,TIGRFAM:TIGR01640
Bras_G01017	Bras_G01017	BraspberryS0003:708659-715445	2323.01	-0.223419	-1.1675	0.000418906	0.00686693	2544.61	2397.44	2601.07	2094.9	1954.97	2345.04		Similar to At5g07610: F-box protein At5g07610 (Arabidopsis thaliana)	GO:0005515	InterPro:IPR001810,InterPro:IPR017451,Pfam:PF00646,Phobius:NON_CYTOPLASMIC_DOMAIN,Phobius:SIGNAL_PEPTIDE,Phobius:SIGNAL_PEPTIDE_C_REGION,Phobius:SIGNAL_PEPTIDE_H_REGION,Phobius:SIGNAL_PEPTIDE_N_REGION,SUPERFAMILY:SSF81383,SignalP_EUK:SignalP-noTM,TIGRFAM:TIGR01640
Bras_G01019	Bras_G01019	BraspberryS0003:722634-727788	4730.99	0.0343556	1.0241	0.569532	0.78627	4503.48	4966.06	4541.08	4955.89	5125.92	4293.53		Similar to RNU1: U1 small nuclear ribonucleoprotein 70 kDa (Arabidopsis thaliana)	GO:0000166,GO:0003676	Coils:Coil,Gene3D:G3DSA:3.30.70.330,InterPro:IPR000504,InterPro:IPR012677,InterPro:IPR022023,PANTHER:PTHR13952,PANTHER:PTHR13952:SF3,Pfam:PF00076,Pfam:PF12220,ProSiteProfiles:PS50102,SMART:SM00360,SUPERFAMILY:SSF54928
Bras_G01021	Bras_G01021	BraspberryS0003:729460-732437	21.798	-0.24222	-1.18281	0.0705993	0.257953	24.9077	35.2718	20.301	21.9543	14.3296	14.0235		Similar to ytnM: UPF0721 transmembrane protein YtnM (Bacillus subtilis (strain 168))	GO:0016021	InterPro:IPR002781,PANTHER:PTHR14255,Pfam:PF01925,Phobius:CYTOPLASMIC_DOMAIN,Phobius:NON_CYTOPLASMIC_DOMAIN,Phobius:TRANSMEMBRANE
Bras_G01022	Bras_G01022	BraspberryS0003:733466-739503	193.851	-0.0470801	-1.03317	0.676356	0.848107	195.245	184.658	215.698	182.567	169.909	215.027		Similar to DDM1: ATP-dependent DNA helicase DDM1 (Arabidopsis thaliana)	GO:0003676,GO:0003677,GO:0004386,GO:0005524	Coils:Coil,Gene3D:G3DSA:3.40.50.300,InterPro:IPR000330,InterPro:IPR001650,InterPro:IPR014001,InterPro:IPR027417,PANTHER:PTHR10799,PANTHER:PTHR10799:SF165,Pfam:PF00176,Pfam:PF00271,ProSiteProfiles:PS51192,ProSiteProfiles:PS51194,SMART:SM00487,SMART:SM00490,SUPERFAMILY:SSF52540
Bras_G01024	Bras_G01024	BraspberryS0003:758311-763570	69.4887	0.145777	1.10633	0.282796	0.560881	62.6711	59.1321	71.0536	67.0184	73.6953	83.3619		Similar to CYP90B1: Cytochrome P450 90B1 (Arabidopsis thaliana)	GO:0005506,GO:0009055,GO:0016705,GO:0020037,GO:0055114	Gene3D:G3DSA:1.10.630.10,InterPro:IPR001128,InterPro:IPR002401,InterPro:IPR017972,PANTHER:PTHR24286,PANTHER:PTHR24286:SF6,PRINTS:PR00385,PRINTS:PR00463,Pfam:PF00067,Phobius:CYTOPLASMIC_DOMAIN,Phobius:NON_CYTOPLASMIC_DOMAIN,Phobius:TRANSMEMBRANE,ProSitePatterns:PS00086,SUPERFAMILY:SSF48264
Bras_G01025	Bras_G01025	BraspberryS0003:767686-773039	7399.76	-0.0253277	-1.01771	0.525154	0.760741	7391.97	7633.23	7371.81	7419.4	7274.34	7307.8		Similar to SDH1-1: Succinate dehydrogenase [ubiquinone] flavoprotein subunit 1,mitochondrial (Arabidopsis thaliana)	GO:0006099,GO:0016491,GO:0016627,GO:0022900,GO:0050660,GO:0055114	Gene3D:G3DSA:1.20.58.100,Gene3D:G3DSA:3.50.50.60,Gene3D:G3DSA:3.90.700.10,Gene3D:G3DSA:4.10.80.40,InterPro:IPR003952,InterPro:IPR003953,InterPro:IPR011281,InterPro:IPR014006,InterPro:IPR015939,InterPro:IPR027477,PANTHER:PTHR11632,PANTHER:PTHR11632:SF5,PIRSF:PIRSF000171,Pfam:PF00890,Pfam:PF02910,ProSitePatterns:PS00504,SUPERFAMILY:SSF46977,SUPERFAMILY:SSF51905,SUPERFAMILY:SSF56425,TIGRFAM:TIGR0181…
Bras_G01026	Bras_G01026	BraspberryS0003:777722-780113	393.556	0.208651	1.15561	0.0196918	0.115106	359.957	364.129	359.074	433.309	448.313	396.554		Similar to SCL4: Scarecrow-like protein 4 (Arabidopsis thaliana)		InterPro:IPR005202,PANTHER:PTHR31636,Pfam:PF03514,ProSiteProfiles:PS50985
Bras_G01030	Bras_G01030	BraspberryS0003:791496-792882	64.7319	-0.256262	-1.19438	0.0617013	0.237501	77.9371	79.8802	64.7095	46.2196	57.3186	62.3267		Protein of unknown function		Phobius:CYTOPLASMIC_DOMAIN,Phobius:NON_CYTOPLASMIC_DOMAIN,Phobius:TRANSMEMBRANE
Bras_G01033	Bras_G01033	BraspberryS0003:800538-803056	622.928	0.159919	1.11722	0.0413687	0.186584	610.641	576.797	564.622	697.916	661.21	626.383		Similar to rsc5: Random slug protein 5 (Dictyostelium discoideum)		Coils:Coil,Gene3D:G3DSA:3.40.525.10,InterPro:IPR001251,InterPro:IPR011074,PANTHER:PTHR10174,PANTHER:PTHR10174:SF78,Pfam:PF00650,Pfam:PF03765,ProSiteProfiles:PS50191,SMART:SM00516,SMART:SM01100,SUPERFAMILY:SSF46938,SUPERFAMILY:SSF52087
Bras_G01035	Bras_G01035	BraspberryS0003:803681-806209	125.603	0.0755313	1.05375	0.548671	0.773981	133.377	132.788	96.4298	120.171	122.825	148.026		Similar to At1g68310: MIP18 family protein At1g68310 (Arabidopsis thaliana)		InterPro:IPR002744,PANTHER:PTHR12377,PANTHER:PTHR12377:SF0,Pfam:PF01883,SUPERFAMILY:SSF117916
Bras_G01036	Bras_G01036	BraspberryS0003:808233-815049	1304.42	-0.112286	-1.08094	0.108635	0.332923	1367.52	1352.78	1360.17	1202.86	1149.44	1393.78		Similar to Vps39: Vam6/Vps39-like protein (Mus musculus)	GO:0005083	InterPro:IPR001180,InterPro:IPR019452,InterPro:IPR019453,PANTHER:PTHR12894,PANTHER:PTHR12894:SF5,Pfam:PF00780,Pfam:PF10366,Pfam:PF10367,ProSiteProfiles:PS50219
Bras_G01038	Bras_G01038	BraspberryS0003:824858-831559	310.499	0.0286407	1.02005	0.764471	0.895033	294.875	325.745	300.709	302.738	326.511	312.413		Similar to PYROXD2: Pyridine nucleotide-disulfide oxidoreductase domain-containing protein 2 (Homo sapiens)	GO:0016491,GO:0055114	Gene3D:G3DSA:3.50.50.60,InterPro:IPR006076,PANTHER:PTHR10668,PANTHER:PTHR10668:SF4,Pfam:PF01266,SUPERFAMILY:SSF51905
Bras_G01039	Bras_G01039	BraspberryS0003:832005-836790	1708.34	-0.195744	-1.14531	0.00121609	0.0158866	1794.16	1806.12	1893.07	1626.93	1471.86	1657.89		Similar to PYROXD2: Pyridine nucleotide-disulfide oxidoreductase domain-containing protein 2 (Homo sapiens)		Gene3D:G3DSA:3.40.50.720,InterPro:IPR016040,PANTHER:PTHR10668,PANTHER:PTHR10668:SF4,Pfam:PF13450,Phobius:NON_CYTOPLASMIC_DOMAIN,Phobius:SIGNAL_PEPTIDE,Phobius:SIGNAL_PEPTIDE_C_REGION,Phobius:SIGNAL_PEPTIDE_H_REGION,Phobius:SIGNAL_PEPTIDE_N_REGION,SUPERFAMILY:SSF51905
Bras_G01040	Bras_G01040	BraspberryS0003:838795-839681	106.89	-0.416193	-1.3344	0.00130732	0.0166847	122.128	123.451	140.838	76.2623	105.425	73.2339		Similar to RL1: Protein RADIALIS-like 1 (Arabidopsis thaliana)	GO:0003677,GO:0003682	InterPro:IPR001005,InterPro:IPR009057,InterPro:IPR017884,PANTHER:PTHR25040,PANTHER:PTHR25040:SF70,Pfam:PF00249,ProSiteProfiles:PS51293,SMART:SM00717,SUPERFAMILY:SSF46689
Bras_G01041	Bras_G01041	BraspberryS0003:840229-840580	35.2975	-0.236461	-1.1781	0.0916508	0.301409	36.1564	34.2344	54.559	31.1982	30.7064	24.9307		Similar to atpD: ATP synthase subunit delta,chloroplastic (Gracilaria tenuistipitata var. liui)
Bras_G01042	Bras_G01042	BraspberryS0003:840906-842951	42.9928	0.0942191	1.06749	0.502212	0.746055	43.3877	40.4588	36.7956	42.7531	50.1537	44.4078		Similar to DDB_G0281937: Maf-like protein DDB_G0281937 (Dictyostelium discoideum)	GO:0005737	Coils:Coil,Gene3D:G3DSA:3.90.950.10,InterPro:IPR003697,PANTHER:PTHR11746,PIRSF:PIRSF006305,Pfam:PF02545,SUPERFAMILY:SSF52972
Bras_G01043	Bras_G01043	BraspberryS0003:842095-851257	271.618	0.0530493	1.03746	0.606619	0.807452	266.754	280.099	251.225	269.229	250.769	311.633		Similar to nol6: Nucleolar protein 6 (Xenopus laevis)		InterPro:IPR005554,PANTHER:PTHR17972,Pfam:PF03813,Phobius:CYTOPLASMIC_DOMAIN,Phobius:NON_CYTOPLASMIC_DOMAIN,Phobius:TRANSMEMBRANE
Bras_G01046	Bras_G01046	BraspberryS0003:868771-869577	166.605	-0.00954511	-1.00664	0.933585	0.974015	168.73	152.499	181.44	155.991	175.026	165.945		Similar to mag1: DNA-3-methyladenine glycosylase 1 (Schizosaccharomyces pombe (strain 972 / ATCC 24843))	GO:0003824,GO:0006281,GO:0006284	Gene3D:G3DSA:1.10.1670.10,Gene3D:G3DSA:1.10.340.30,InterPro:IPR003265,InterPro:IPR011257,InterPro:IPR023170,PANTHER:PTHR31628,Pfam:PF00730,Phobius:CYTOPLASMIC_DOMAIN,Phobius:NON_CYTOPLASMIC_DOMAIN,Phobius:TRANSMEMBRANE,SMART:SM00478,SUPERFAMILY:SSF48150
Bras_G01051	Bras_G01051	BraspberryS0003:892205-897214	258.302	0.238334	1.17963	0.0199896	0.11632	228.187	228.229	243.612	300.427	254.863	294.494		Similar to atad-3: ATPase family AAA domain-containing protein 3 (Caenorhabditis elegans)	GO:0000166,GO:0005524,GO:0017111	Coils:Coil,Gene3D:G3DSA:3.40.50.300,InterPro:IPR003593,InterPro:IPR003959,InterPro:IPR003960,InterPro:IPR021911,InterPro:IPR027417,PANTHER:PTHR23075,Pfam:PF00004,Pfam:PF12037,Phobius:NON_CYTOPLASMIC_DOMAIN,Phobius:SIGNAL_PEPTIDE,Phobius:SIGNAL_PEPTIDE_C_REGION,Phobius:SIGNAL_PEPTIDE_H_REGION,Phobius:SIGNAL_PEPTIDE_N_REGION,ProSitePatterns:PS00674,SMART:SM00382,SUPERFAMILY:SSF52540,SignalP_EUK:Sig…
Bras_G01054	Bras_G01054	BraspberryS0003:911621-922467	325.472	0.144403	1.10527	0.134635	0.375483	314.159	314.334	290.558	366.29	309.111	358.378		Similar to PUB5: U-box domain-containing protein 5 (Arabidopsis thaliana)	GO:0000151,GO:0004842,GO:0005488,GO:0005515,GO:0016567	Gene3D:G3DSA:1.25.10.10,Gene3D:G3DSA:2.60.120.260,Gene3D:G3DSA:3.30.40.10,InterPro:IPR000225,InterPro:IPR003613,InterPro:IPR004939,InterPro:IPR008979,InterPro:IPR011989,InterPro:IPR013083,InterPro:IPR016024,PANTHER:PTHR12936,Pfam:PF03256,Pfam:PF04564,Pfam:PF05804,ProSiteProfiles:PS50176,ProSiteProfiles:PS51284,SMART:SM00504,SUPERFAMILY:SSF48371,SUPERFAMILY:SSF49785,SUPERFAMILY:SSF57850
Bras_G01059	Bras_G01059	BraspberryS0003:941032-944878	286.45	-0.0743027	-1.05285	0.464318	0.717808	302.107	309.147	275.333	257.674	262.028	312.413		Similar to Putative glucose-6-phosphate 1-epimerase (Cenchrus ciliaris)	GO:0003824,GO:0005975,GO:0016853,GO:0030246	Gene3D:G3DSA:2.70.98.10,InterPro:IPR008183,InterPro:IPR011013,InterPro:IPR014718,InterPro:IPR025532,PANTHER:PTHR11122,PANTHER:PTHR11122:SF9,PIRSF:PIRSF016020,Pfam:PF01263,SUPERFAMILY:SSF74650
Bras_G01061	Bras_G01061	BraspberryS0003:948586-951101	252.462	-0.0296453	-1.02076	0.769169	0.897821	256.309	244.828	266.451	240.342	249.745	257.098		Similar to COAD: Phosphopantetheine adenylyltransferase (Arabidopsis thaliana)	GO:0003824,GO:0009058	Gene3D:G3DSA:3.40.50.620,InterPro:IPR004821,InterPro:IPR014729,PANTHER:PTHR24702,PANTHER:PTHR24702:SF0,Pfam:PF01467,SUPERFAMILY:SSF52374,TIGRFAM:TIGR00125
Bras_G01062	Bras_G01062	BraspberryS0003:951434-953860	36.1193	-0.0388174	-1.02727	0.782124	0.904196	44.9946	35.2718	30.4515	30.0427	44.0125	31.9424		Similar to tmem53: Transmembrane protein 53 (Danio rerio)		Gene3D:G3DSA:3.40.50.1820,InterPro:IPR008547,PANTHER:PTHR12265,Pfam:PF05705,SUPERFAMILY:SSF53474
Bras_G01063	Bras_G01063	BraspberryS0003:952356-956667	94.8656	0.193705	1.1437	0.133821	0.373952	89.1858	91.2916	76.1288	108.616	97.2368	106.734		Similar to PPH: Pheophytinase,chloroplastic (Arabidopsis thaliana)		Gene3D:G3DSA:3.40.50.1820,InterPro:IPR000073,InterPro:IPR026129,PANTHER:PTHR10992,PANTHER:PTHR10992:SF20,PRINTS:PR00111,Pfam:PF12697,SUPERFAMILY:SSF53474
Bras_G01065	Bras_G01065	BraspberryS0003:961001-962726	608.611	-0.0317938	-1.02228	0.681118	0.850629	625.907	586.134	635.676	617.031	585.468	601.453		Similar to RER1B: Protein RER1B (Arabidopsis thaliana)	GO:0016021	InterPro:IPR004932,PANTHER:PTHR10743,PIRSF:PIRSF016013,Pfam:PF03248,Phobius:CYTOPLASMIC_DOMAIN,Phobius:NON_CYTOPLASMIC_DOMAIN,Phobius:TRANSMEMBRANE
Bras_G01066	Bras_G01066	BraspberryS0003:964449-968054	4241.37	0.014704	1.01024	0.739083	0.88114	4206.19	4259.59	4190.89	4204.83	4385.89	4200.82		Similar to IPP: Soluble inorganic pyrophosphatase (Oryza sativa subsp. japonica)	GO:0000287,GO:0004427,GO:0005737,GO:0006796	Gene3D:G3DSA:3.90.80.10,Hamap:MF_00209,InterPro:IPR008162,PANTHER:PTHR10286,Pfam:PF00719,ProSitePatterns:PS00387,SUPERFAMILY:SSF50324
Bras_G01067	Bras_G01067	BraspberryS0003:970542-971959	1485.75	0.0998528	1.07166	0.173753	0.432601	1386	1524.99	1376.66	1544.89	1715.46	1366.51		Similar to GAMMACA1: Gamma carbonic anhydrase 1,mitochondrial (Arabidopsis thaliana)	GO:0016740	Gene3D:G3DSA:2.160.10.10,InterPro:IPR001451,InterPro:IPR011004,PANTHER:PTHR22572,PANTHER:PTHR22572:SF41,Pfam:PF00132,SUPERFAMILY:SSF51161
Bras_G01068	Bras_G01068	BraspberryS0003:978289-984453	411.054	0.13643	1.09918	0.146226	0.393268	386.472	382.802	394.601	478.373	449.336	374.739		Similar to AUL1: Auxilin-like protein 1 (Arabidopsis thaliana)		Coils:Coil,Gene3D:G3DSA:1.10.287.110,InterPro:IPR001623,PANTHER:PTHR23172,PANTHER:PTHR23172:SF28,Pfam:PF00226,ProSiteProfiles:PS50076,SUPERFAMILY:SSF46565
Bras_G01071	Bras_G01071	BraspberryS0003:988907-993540	184.506	-0.0976428	-1.07002	0.393361	0.662819	169.533	207.481	200.473	177.945	193.45	158.154		Similar to LMBR1L: Protein LMBR1L (Pongo abelii)		Coils:Coil,Phobius:CYTOPLASMIC_DOMAIN,Phobius:NON_CYTOPLASMIC_DOMAIN,Phobius:TRANSMEMBRANE
Bras_G01072	Bras_G01072	BraspberryS0003:993915-996261	234.799	-0.0179285	-1.0125	0.869992	0.944093	219.349	234.454	257.569	203.366	271.24	222.818		Similar to HMGB3: High mobility group B protein 3 (Arabidopsis thaliana)		Coils:Coil,Gene3D:G3DSA:1.10.30.10,InterPro:IPR009071,PANTHER:PTHR13711,PANTHER:PTHR13711:SF39,Pfam:PF00505,ProSiteProfiles:PS50118,SMART:SM00398,SUPERFAMILY:SSF47095
Bras_G01073	Bras_G01073	BraspberryS0003:997869-1001751	70.0581	-0.0176489	-1.01231	0.897913	0.957397	66.6885	61.2069	86.2793	60.0854	60.3892	85.6992		Similar to era: GTPase Era (Amoebophilus asiaticus (strain 5a2))	GO:0003723,GO:0005525,GO:0005622	Gene3D:G3DSA:3.30.300.20,Gene3D:G3DSA:3.40.50.300,Hamap:MF_00367,InterPro:IPR004044,InterPro:IPR005225,InterPro:IPR005662,InterPro:IPR006073,InterPro:IPR009019,InterPro:IPR015946,InterPro:IPR027417,PANTHER:PTHR11649,PANTHER:PTHR11649:SF3,Pfam:PF01926,Pfam:PF07650,SUPERFAMILY:SSF52540,SUPERFAMILY:SSF54814,TIGRFAM:TIGR00231,TIGRFAM:TIGR00436
Bras_G01074	Bras_G01074	BraspberryS0003:1002417-1011301	233.565	0.385821	1.3066	0.000235417	0.00434368	188.013	206.444	195.397	280.784	248.722	282.028		Similar to MAN7: Mannan endo-1,4-beta-mannosidase 7 (Arabidopsis thaliana)	GO:0003824,GO:0004553,GO:0005975	Gene3D:G3DSA:3.20.20.80,InterPro:IPR001547,InterPro:IPR013781,InterPro:IPR017853,PANTHER:PTHR31451,Pfam:PF00150,Phobius:NON_CYTOPLASMIC_DOMAIN,Phobius:SIGNAL_PEPTIDE,Phobius:SIGNAL_PEPTIDE_C_REGION,Phobius:SIGNAL_PEPTIDE_H_REGION,Phobius:SIGNAL_PEPTIDE_N_REGION,SUPERFAMILY:SSF51445,SignalP_EUK:SignalP-noTM
Bras_G01075	Bras_G01075	BraspberryS0003:1010841-1014386	67.097	0.203641	1.1516	0.13846	0.381558	49.012	59.1321	71.0536	64.7074	87.0014	71.6757		Similar to At5g02620: Ankyrin repeat-containing protein At5g02620 (Arabidopsis thaliana)	GO:0005515	Gene3D:G3DSA:1.25.40.20,InterPro:IPR002110,InterPro:IPR020683,InterPro:IPR026961,PANTHER:PTHR24198,Pfam:PF12796,Pfam:PF13962,Phobius:CYTOPLASMIC_DOMAIN,Phobius:NON_CYTOPLASMIC_DOMAIN,Phobius:TRANSMEMBRANE,ProSiteProfiles:PS50088,ProSiteProfiles:PS50297,SMART:SM00248,SUPERFAMILY:SSF48403
Bras_G01080	Bras_G01080	BraspberryS0003:1044856-1046619	21.8217	0.0426792	1.03002	0.750348	0.887265	27.3182	20.7481	13.9569	26.5763	17.4003	24.9307		Similar to TCS2: Probable caffeine synthase 2 (Camellia sinensis)	GO:0008168	Gene3D:G3DSA:3.40.50.150,InterPro:IPR005299,PANTHER:PTHR31009,PANTHER:PTHR31009:SF0,Pfam:PF03492,SUPERFAMILY:SSF53335
Bras_G01082	Bras_G01082	BraspberryS0003:1053221-1058589	1422.96	-0.123631	-1.08947	0.0463336	0.199916	1414.12	1485.56	1563.18	1398.14	1372.57	1304.19		Similar to SACE_5696: UPF0261 protein SACE_5696 (Saccharopolyspora erythraea (strain NRRL 23338))	GO:0003824	Gene3D:G3DSA:3.20.20.70,InterPro:IPR008322,InterPro:IPR009215,InterPro:IPR013785,InterPro:IPR015813,PANTHER:PTHR31862,Pfam:PF06792,Pfam:PF09370,SUPERFAMILY:SSF51621
Bras_G01084	Bras_G01084	BraspberryS0003:1064567-1068041	71.4519	0.0255172	1.01784	0.851084	0.935544	70.7058	65.3565	74.86	87.8172	61.4127	68.5594		Similar to SPAC644.07: Probable mitochondrial chaperone bcs1 (Schizosaccharomyces pombe (strain 972 / ATCC 24843))	GO:0000166,GO:0005524,GO:0017111	Coils:Coil,Gene3D:G3DSA:3.40.50.300,InterPro:IPR003593,InterPro:IPR003959,InterPro:IPR003960,InterPro:IPR025753,InterPro:IPR027417,PANTHER:PTHR23070,PANTHER:PTHR23070:SF1,Pfam:PF00004,Pfam:PF14363,ProSitePatterns:PS00674,SMART:SM00382,SUPERFAMILY:SSF52540
Bras_G01086	Bras_G01086	BraspberryS0003:1069218-1075284	122.537	0.133162	1.0967	0.288432	0.567289	93.2032	131.75	120.537	131.726	131.014	126.991		Similar to mqo: Probable malate:quinone oxidoreductase (Blochmannia floridanus)		InterPro:IPR019193,Pfam:PF09814
Bras_G01090	Bras_G01090	BraspberryS0003:1090242-1094969	87.3825	-0.0660764	-1.04687	0.615216	0.812752	85.1684	95.4413	91.3546	71.6403	91.0956	89.5946		Similar to RPP13L4: Disease resistance RPP13-like protein 4 (Arabidopsis thaliana)	GO:0005515,GO:0006952,GO:0043531	Coils:Coil,Gene3D:G3DSA:3.40.50.300,Gene3D:G3DSA:3.80.10.10,InterPro:IPR000767,InterPro:IPR001611,InterPro:IPR002182,InterPro:IPR027417,PANTHER:PTHR23155,PANTHER:PTHR23155:SF37,PRINTS:PR00364,Pfam:PF00560,Pfam:PF00931,SUPERFAMILY:SSF52058,SUPERFAMILY:SSF52540,SignalP_EUK:SignalP-noTM
Bras_G01094	Bras_G01094	BraspberryS0003:1105021-1110942	1205.9	0.039025	1.02742	0.527598	0.761302	1171.47	1230.36	1164.77	1220.2	1209.83	1238.74		Similar to TXNDC9: Thioredoxin domain-containing protein 9 (Homo sapiens)		Gene3D:G3DSA:3.40.30.10,InterPro:IPR012336,PANTHER:PTHR21148,PANTHER:PTHR21148:SF14,SUPERFAMILY:SSF52833
Bras_G01097	Bras_G01097	BraspberryS0003:1119144-1122081	1152.75	-0.15655	-1.11462	0.0199909	0.11632	1259.05	1163.97	1237.09	1063.05	1031.73	1161.61		Similar to MPK7: Mitogen-activated protein kinase 7 (Arabidopsis thaliana)	GO:0004672,GO:0004674,GO:0004707,GO:0005524,GO:0006468,GO:0016772	Gene3D:G3DSA:1.10.510.10,Gene3D:G3DSA:3.30.200.20,InterPro:IPR000719,InterPro:IPR002290,InterPro:IPR003527,InterPro:IPR008271,InterPro:IPR011009,InterPro:IPR017441,PANTHER:PTHR24055,PANTHER:PTHR24055:SF7,Pfam:PF00069,ProSitePatterns:PS00107,ProSitePatterns:PS00108,ProSitePatterns:PS01351,ProSiteProfiles:PS50011,SMART:SM00220,SUPERFAMILY:SSF56112
Bras_G01098	Bras_G01098	BraspberryS0003:1124494-1124967	29.5302	0.0606317	1.04292	0.661356	0.839009	28.1216	24.8977	31.7203	18.4878	38.8947	35.0588		Similar to OBF1: Ocs element-binding factor 1 (Zea mays)	GO:0003700,GO:0006355,GO:0043565	Coils:Coil,Gene3D:G3DSA:1.20.5.170,InterPro:IPR004827,PANTHER:PTHR22952,PANTHER:PTHR22952:SF38,Pfam:PF00170,ProSitePatterns:PS00036,ProSiteProfiles:PS50217,SMART:SM00338,SUPERFAMILY:SSF57959
Bras_G01099	Bras_G01099	BraspberryS0003:1127101-1131781	683.301	-0.0534701	-1.03776	0.496764	0.742071	679.74	677.426	738.449	649.385	629.481	725.327		Similar to PWP1: Periodic tryptophan protein 1 homolog (Bos taurus)	GO:0005515	Gene3D:G3DSA:2.130.10.10,InterPro:IPR001680,InterPro:IPR015943,InterPro:IPR017986,InterPro:IPR019775,PANTHER:PTHR14091,Pfam:PF00400,ProSitePatterns:PS00678,ProSiteProfiles:PS50082,ProSiteProfiles:PS50294,SMART:SM00320,SUPERFAMILY:SSF50978
Bras_G01102	Bras_G01102	BraspberryS0003:1143992-1158167	59.4234	0.0308321	1.0216	0.824543	0.92356	55.4398	66.3939	53.2902	46.2196	76.7659	58.4313		Similar to DHN1: Dehydrin DHN1 (Hordeum vulgare)	GO:0006950,GO:0009415	InterPro:IPR000167,Pfam:PF00257,ProSitePatterns:PS00315,ProSitePatterns:PS00823
Bras_G01106	Bras_G01106	BraspberryS0003:1170427-1172394	27.7099	-0.0398805	-1.02803	0.772134	0.898964	20.8904	26.9725	39.3332	20.7988	28.6593	29.6052		Similar to PCMP-H17: Pentatricopeptide repeat-containing protein At5g44230 (Arabidopsis thaliana)	GO:0005515	Gene3D:G3DSA:1.25.40.10,InterPro:IPR002885,InterPro:IPR011990,PANTHER:PTHR24015,PANTHER:PTHR24015:SF150,Pfam:PF01535,Pfam:PF13041,Pfam:PF14432,ProSiteProfiles:PS51375,TIGRFAM:TIGR00756
Bras_G01108	Bras_G01108	BraspberryS0003:1176294-1178267	32.5898	-0.312931	-1.24223	0.023517	0.129334	44.1911	28.0099	52.0214	24.2653	14.3296	32.7215		Similar to FRS5: Protein FAR1-RELATED SEQUENCE 5 (Arabidopsis thaliana)	GO:0008270	InterPro:IPR004330,InterPro:IPR006564,InterPro:IPR007527,InterPro:IPR018289,PANTHER:PTHR31669,PANTHER:PTHR31669:SF0,Pfam:PF03101,Pfam:PF04434,Pfam:PF10551,ProSiteProfiles:PS50966,SMART:SM00575
Bras_G01109	Bras_G01109	BraspberryS0003:1179907-1183120	499.934	0.0656773	1.04658	0.434328	0.695078	511.814	483.431	463.117	543.08	512.796	485.369		Similar to lpsB: Lipopolysaccharide core biosynthesis mannosyltransferase LpsB (Rhizobium meliloti (strain 1021))	GO:0009058	Gene3D:G3DSA:3.40.50.2000,InterPro:IPR001296,PANTHER:PTHR12526,PANTHER:PTHR12526:SF41,Pfam:PF00534,Phobius:CYTOPLASMIC_DOMAIN,Phobius:NON_CYTOPLASMIC_DOMAIN,Phobius:TRANSMEMBRANE,SUPERFAMILY:SSF53756
Bras_G01110	Bras_G01110	BraspberryS0003:1196690-1199511	328.054	-0.417821	-1.33591	7.33506e-05	0.00169527	407.362	349.606	399.676	249.586	236.439	325.657		Similar to JIP5: WD repeat-containing protein JIP5 (Coccidioides immitis (strain RS))		PANTHER:PTHR32387,PANTHER:PTHR32387:SF0
Bras_G01111	Bras_G01111	BraspberryS0003:1199575-1207111	27.3947	-0.12591	-1.0912	0.364604	0.637124	28.1216	31.1222	31.7203	25.4208	21.4945	26.4888		Similar to htpG: Chaperone protein HtpG (Rhodopseudomonas palustris (strain HaA2))	GO:0005524	Coils:Coil,Gene3D:G3DSA:3.30.565.10,InterPro:IPR003594,PANTHER:PTHR32387,PANTHER:PTHR32387:SF1,SUPERFAMILY:SSF55874
Bras_G01112	Bras_G01112	BraspberryS0003:1223434-1228855	327.661	0.0259783	1.01817	0.792882	0.908668	347.905	315.371	309.59	286.561	355.17	351.367		Similar to NADH oxidase (Thermoanaerobacter brockii)		Phobius:NON_CYTOPLASMIC_DOMAIN,Phobius:SIGNAL_PEPTIDE,Phobius:SIGNAL_PEPTIDE_C_REGION,Phobius:SIGNAL_PEPTIDE_H_REGION,Phobius:SIGNAL_PEPTIDE_N_REGION,SignalP_EUK:SignalP-noTM,SignalP_GRAM_POSITIVE:SignalP-TM
Bras_G01114	Bras_G01114	BraspberryS0003:1240299-1243893	48.2285	-0.196375	-1.14582	0.161849	0.416594	61.0641	53.9451	46.9461	55.4635	33.777	38.1751		Similar to FOLT1: Folate transporter 1,chloroplastic (Arabidopsis thaliana)		Gene3D:G3DSA:1.50.40.10,InterPro:IPR018108,InterPro:IPR023395,PANTHER:PTHR24089,PANTHER:PTHR24089:SF67,Pfam:PF00153,ProSiteProfiles:PS50920,SUPERFAMILY:SSF103506
Bras_G01115	Bras_G01115	BraspberryS0003:1241912-1246950	439.44	0.209237	1.15608	0.0211172	0.120352	398.524	414.962	394.601	485.306	520.985	422.263		Similar to EPHX2: Bifunctional epoxide hydrolase 2 (Homo sapiens)	GO:0003824	Gene3D:G3DSA:3.40.50.1820,InterPro:IPR000073,InterPro:IPR000639,PANTHER:PTHR10992,PANTHER:PTHR10992:SF279,PRINTS:PR00111,PRINTS:PR00412,Pfam:PF12697,SUPERFAMILY:SSF53474
Bras_G01119	Bras_G01119	BraspberryS0003:1258617-1259851	169.956	0.225669	1.16932	0.0523522	0.21513	153.464	152.499	153.526	198.744	156.602	204.899		Similar to GRXS6: Monothiol glutaredoxin-S6 (Oryza sativa subsp. japonica)	GO:0009055,GO:0015035,GO:0045454	Gene3D:G3DSA:3.40.30.10,InterPro:IPR002109,InterPro:IPR011767,InterPro:IPR011899,InterPro:IPR012336,InterPro:IPR014025,PANTHER:PTHR10168,PANTHER:PTHR10168:SF45,PRINTS:PR00160,Pfam:PF00462,Phobius:NON_CYTOPLASMIC_DOMAIN,Phobius:SIGNAL_PEPTIDE,Phobius:SIGNAL_PEPTIDE_C_REGION,Phobius:SIGNAL_PEPTIDE_H_REGION,Phobius:SIGNAL_PEPTIDE_N_REGION,ProSitePatterns:PS00195,ProSiteProfiles:PS51354,SUPERFAMILY:S…
Bras_G01122	Bras_G01122	BraspberryS0003:1299264-1305568	1823.95	0.0231663	1.01619	0.681972	0.851262	1752.38	1841.39	1832.17	1925.05	1789.16	1803.58		Similar to TMEM182: Transmembrane protein 182 (Homo sapiens)		Phobius:CYTOPLASMIC_DOMAIN,Phobius:NON_CYTOPLASMIC_DOMAIN,Phobius:SIGNAL_PEPTIDE,Phobius:SIGNAL_PEPTIDE_C_REGION,Phobius:SIGNAL_PEPTIDE_H_REGION,Phobius:SIGNAL_PEPTIDE_N_REGION,Phobius:TRANSMEMBRANE,SUPERFAMILY:SSF69318,SignalP_EUK:SignalP-noTM
Bras_G01123	Bras_G01123	BraspberryS0003:1307717-1314028	235.311	-0.106756	-1.0768	0.31637	0.592308	253.095	218.892	266.451	231.098	204.709	237.621		Similar to MORC3: MORC family CW-type zinc finger protein 3 (Homo sapiens)	GO:0005524	Coils:Coil,Gene3D:G3DSA:3.30.565.10,InterPro:IPR003594,PANTHER:PTHR23336,Pfam:PF13589,SUPERFAMILY:SSF55874
Bras_G01127	Bras_G01127	BraspberryS0003:1320573-1321879	141.857	0.088488	1.06326	0.463178	0.716568	130.163	146.274	130.688	167.546	146.367	130.107		Similar to RTH: Protein RTE1-HOMOLOG (Arabidopsis thaliana)		InterPro:IPR008496,PANTHER:PTHR20921,PANTHER:PTHR20921:SF0,Pfam:PF05608,Phobius:CYTOPLASMIC_DOMAIN,Phobius:NON_CYTOPLASMIC_DOMAIN,Phobius:TRANSMEMBRANE
Bras_G01128	Bras_G01128	BraspberryS0003:1323025-1327891	345.351	0.132718	1.09636	0.171895	0.430209	332.639	344.418	300.709	379.001	392.018	323.32		Similar to Thioredoxin H-type (Ricinus communis)	GO:0006662,GO:0009055,GO:0015035,GO:0045454	Gene3D:G3DSA:3.40.30.10,InterPro:IPR005746,InterPro:IPR012336,InterPro:IPR013766,InterPro:IPR017937,PANTHER:PTHR10438,PIRSF:PIRSF000077,PRINTS:PR00421,Pfam:PF00085,ProSitePatterns:PS00194,ProSiteProfiles:PS51352,SUPERFAMILY:SSF52833
Bras_G01129	Bras_G01129	BraspberryS0003:1325596-1331433	2719.79	-0.222897	-1.16707	3.54277e-05	0.000940088	2913.4	2970.09	2925.88	2686.51	2402.26	2420.61		Similar to BGAL3: Beta-galactosidase 3 (Arabidopsis thaliana)	GO:0003824,GO:0004553,GO:0005975,GO:0030246	Gene3D:G3DSA:2.60.120.260,Gene3D:G3DSA:3.20.20.80,InterPro:IPR000922,InterPro:IPR001944,InterPro:IPR008979,InterPro:IPR013781,InterPro:IPR017853,InterPro:IPR019801,PANTHER:PTHR23421,PANTHER:PTHR23421:SF2,PRINTS:PR00742,Pfam:PF01301,Pfam:PF02140,Phobius:NON_CYTOPLASMIC_DOMAIN,Phobius:SIGNAL_PEPTIDE,Phobius:SIGNAL_PEPTIDE_C_REGION,Phobius:SIGNAL_PEPTIDE_H_REGION,Phobius:SIGNAL_PEPTIDE_N_REGION,ProS…
Bras_G01132	Bras_G01132	BraspberryS0003:1341386-1346901	110.2	0.0272035	1.01903	0.83242	0.927116	110.88	127.601	87.5481	98.2166	114.637	122.316		Similar to ROT3: 3-epi-6-deoxocathasterone 23-monooxygenase (Arabidopsis thaliana)	GO:0005506,GO:0009055,GO:0016705,GO:0020037,GO:0055114	Coils:Coil,Gene3D:G3DSA:1.10.630.10,InterPro:IPR001128,InterPro:IPR002401,InterPro:IPR017972,PANTHER:PTHR24286,PANTHER:PTHR24286:SF6,PRINTS:PR00385,PRINTS:PR00463,Pfam:PF00067,Phobius:CYTOPLASMIC_DOMAIN,Phobius:NON_CYTOPLASMIC_DOMAIN,Phobius:TRANSMEMBRANE,ProSitePatterns:PS00086,SUPERFAMILY:SSF48264
Bras_G01133	Bras_G01133	BraspberryS0003:1350782-1353539	285.364	-0.0357896	-1.02512	0.714259	0.868069	273.985	302.922	291.827	290.028	278.404	275.017		Similar to At4g36390: CDK5RAP1-like protein (Arabidopsis thaliana)	GO:0003824,GO:0005737,GO:0006400,GO:0009451,GO:0016740,GO:0043412,GO:0051536,GO:0051539	Gene3D:G3DSA:3.80.30.20,InterPro:IPR002792,InterPro:IPR005839,InterPro:IPR006463,InterPro:IPR006638,InterPro:IPR007197,InterPro:IPR013848,InterPro:IPR020612,InterPro:IPR023404,InterPro:IPR023970,PANTHER:PTHR11918,PANTHER:PTHR11918:SF41,Pfam:PF00919,Pfam:PF01938,Pfam:PF04055,Phobius:NON_CYTOPLASMIC_DOMAIN,Phobius:SIGNAL_PEPTIDE,Phobius:SIGNAL_PEPTIDE_C_REGION,Phobius:SIGNAL_PEPTIDE_H_REGION,Phobiu…
Bras_G01134	Bras_G01134	BraspberryS0003:1353714-1358907	446.977	-0.0535131	-1.03779	0.552008	0.776212	469.23	436.748	465.655	399.799	422.724	487.706		Similar to D2HGDH: D-2-hydroxyglutarate dehydrogenase,mitochondrial (Arabidopsis thaliana)	GO:0003824,GO:0008762,GO:0016491,GO:0016614,GO:0050660,GO:0055114	Gene3D:G3DSA:1.10.45.10,Gene3D:G3DSA:3.30.43.10,Gene3D:G3DSA:3.30.465.10,InterPro:IPR004113,InterPro:IPR006094,InterPro:IPR016164,InterPro:IPR016166,InterPro:IPR016167,InterPro:IPR016169,InterPro:IPR016171,PANTHER:PTHR11748,PANTHER:PTHR11748:SF17,Pfam:PF01565,Pfam:PF02913,ProSiteProfiles:PS51387,SUPERFAMILY:SSF55103,SUPERFAMILY:SSF56176
Bras_G01135	Bras_G01135	BraspberryS0003:1360214-1362571	1591.25	-0.106093	-1.07631	0.0806264	0.279059	1719.44	1587.23	1653.26	1452.45	1530.2	1604.91		Similar to UBC18: Probable ubiquitin-conjugating enzyme E2 18 (Arabidopsis thaliana)	GO:0016881	Gene3D:G3DSA:3.10.110.10,InterPro:IPR000608,InterPro:IPR016135,PANTHER:PTHR24067,PANTHER:PTHR24067:SF35,Pfam:PF00179,ProSiteProfiles:PS50127,SMART:SM00212,SUPERFAMILY:SSF54495
Bras_G01136	Bras_G01136	BraspberryS0003:1364615-1369208	321.202	0.523398	1.43734	3.05357e-06	0.000116128	249.881	254.164	247.419	352.424	325.487	497.834		Similar to ALDH3F1: Aldehyde dehydrogenase family 3 member F1 (Arabidopsis thaliana)	GO:0004030,GO:0006081,GO:0008152,GO:0016491,GO:0016620,GO:0055114	Gene3D:G3DSA:3.40.309.10,Gene3D:G3DSA:3.40.605.10,InterPro:IPR012394,InterPro:IPR015590,InterPro:IPR016161,InterPro:IPR016162,InterPro:IPR016163,PANTHER:PTHR11699,PANTHER:PTHR11699:SF15,PIRSF:PIRSF036492,Pfam:PF00171,Phobius:CYTOPLASMIC_DOMAIN,Phobius:NON_CYTOPLASMIC_DOMAIN,Phobius:TRANSMEMBRANE,SUPERFAMILY:SSF53720
Bras_G01137	Bras_G01137	BraspberryS0003:1373619-1376433	118.518	0.545875	1.45991	2.76838e-05	0.000766541	79.5441	92.3291	87.5481	155.991	181.168	114.525		Similar to DEFA: Floral homeotic protein DEFICIENS (Antirrhinum majus)	GO:0003677,GO:0003700,GO:0005634,GO:0006355,GO:0046983	Coils:Coil,InterPro:IPR002100,InterPro:IPR002487,PANTHER:PTHR11945,PANTHER:PTHR11945:SF95,PRINTS:PR00404,Pfam:PF00319,Pfam:PF01486,ProSitePatterns:PS00350,ProSiteProfiles:PS50066,ProSiteProfiles:PS51297,SMART:SM00432,SUPERFAMILY:SSF55455
Bras_G01138	Bras_G01138	BraspberryS0003:1378131-1382919	385.585	-0.152936	-1.11183	0.161153	0.415507	437.894	371.391	425.053	342.025	287.616	449.531		Similar to MCRS1: Microspherule protein 1 (Homo sapiens)	GO:0005515	Coils:Coil,Gene3D:G3DSA:2.60.200.20,InterPro:IPR000253,InterPro:IPR008984,InterPro:IPR025999,PANTHER:PTHR13233,PANTHER:PTHR13233:SF0,Pfam:PF00498,Pfam:PF13325,ProSiteProfiles:PS50006,SMART:SM00240,SUPERFAMILY:SSF49879
Bras_G01139	Bras_G01139	BraspberryS0003:1384549-1390481	245.597	0.112593	1.08117	0.307628	0.583247	255.505	220.967	222.042	258.83	298.875	217.364		Similar to GSO2: LRR receptor-like serine/threonine-protein kinase GSO2 (Arabidopsis thaliana)	GO:0005515	Gene3D:G3DSA:3.80.10.10,InterPro:IPR001611,InterPro:IPR003591,InterPro:IPR013210,InterPro:IPR025875,PANTHER:PTHR24420,PRINTS:PR00019,Pfam:PF00560,Pfam:PF08263,Pfam:PF12799,Pfam:PF13855,Phobius:NON_CYTOPLASMIC_DOMAIN,Phobius:SIGNAL_PEPTIDE,Phobius:SIGNAL_PEPTIDE_C_REGION,Phobius:SIGNAL_PEPTIDE_H_REGION,Phobius:SIGNAL_PEPTIDE_N_REGION,ProSiteProfiles:PS51450,SMART:SM00365,SMART:SM00369,SUPERFAMILY:…
Bras_G01140	Bras_G01140	BraspberryS0003:1397671-1399675	263.977	0.268992	1.20497	0.0144118	0.0938941	220.152	237.566	242.343	321.226	326.511	236.062		Similar to GATA5: GATA transcription factor 5 (Arabidopsis thaliana)	GO:0003677,GO:0003700,GO:0005634,GO:0006355,GO:0008270,GO:0043565,GO:0045893	Gene3D:G3DSA:3.30.50.10,InterPro:IPR000679,InterPro:IPR013088,InterPro:IPR016679,PANTHER:PTHR10071,PANTHER:PTHR10071:SF113,PIRSF:PIRSF016992,Pfam:PF00320,ProSitePatterns:PS00344,ProSiteProfiles:PS50114,SMART:SM00401,SUPERFAMILY:SSF57716
Bras_G01141	Bras_G01141	BraspberryS0003:1417120-1419225	1120.9	0.481908	1.39659	1.42347e-09	1.18501e-07	928.014	917.066	904.664	1383.12	1466.74	1125.78		Similar to CYP84A1: Cytochrome P450 84A1 (Arabidopsis thaliana)	GO:0005506,GO:0009055,GO:0016705,GO:0020037,GO:0055114	Gene3D:G3DSA:1.10.630.10,InterPro:IPR001128,InterPro:IPR002401,InterPro:IPR017972,PANTHER:PTHR24298,PRINTS:PR00385,PRINTS:PR00463,Pfam:PF00067,Phobius:CYTOPLASMIC_DOMAIN,Phobius:NON_CYTOPLASMIC_DOMAIN,Phobius:TRANSMEMBRANE,ProSitePatterns:PS00086,SUPERFAMILY:SSF48264
Bras_G01142	Bras_G01142	BraspberryS0003:1420387-1423434	122.345	-0.15813	-1.11584	0.226635	0.498043	138.198	126.563	133.225	105.15	82.9072	148.026		Similar to FMP32: Protein FMP32,mitochondrial (Saccharomyces cerevisiae (strain ATCC 204508 / S288c))		Coils:Coil,InterPro:IPR012439,InterPro:IPR024461,PANTHER:PTHR14360,PANTHER:PTHR14360:SF1,Pfam:PF07798,Phobius:CYTOPLASMIC_DOMAIN,Phobius:NON_CYTOPLASMIC_DOMAIN,Phobius:TRANSMEMBRANE
Bras_G01143	Bras_G01143	BraspberryS0003:1423707-1428977	397.23	-0.00912175	-1.00634	0.926685	0.971297	447.536	393.177	351.461	382.467	450.36	358.378		Protein of unknown function
Bras_G01144	Bras_G01144	BraspberryS0003:1429317-1434619	566.999	-0.00568728	-1.00395	0.944295	0.977556	535.918	576.797	593.805	593.922	528.149	573.406		Similar to Tmco4: Transmembrane and coiled-coil domain-containing protein 4 (Mus musculus)		Gene3D:G3DSA:3.40.50.1820,InterPro:IPR007941,PANTHER:PTHR17920,Pfam:PF05277,Phobius:CYTOPLASMIC_DOMAIN,Phobius:NON_CYTOPLASMIC_DOMAIN,Phobius:TRANSMEMBRANE,SUPERFAMILY:SSF53474
Bras_G01145	Bras_G01145	BraspberryS0003:1434815-1442252	2061.75	-0.172955	-1.12737	0.00164479	0.0198952	2145.28	2251.17	2174.75	2002.46	1841.36	1955.5		Similar to At3g51120: Zinc finger CCCH domain-containing protein 44 (Arabidopsis thaliana)	GO:0003676,GO:0003677,GO:0005515,GO:0005634,GO:0006352,GO:0008270,GO:0016570	Gene3D:G3DSA:1.10.245.10,Gene3D:G3DSA:3.30.1490.40,Gene3D:G3DSA:3.30.40.10,InterPro:IPR000571,InterPro:IPR001965,InterPro:IPR003121,InterPro:IPR003169,InterPro:IPR004343,InterPro:IPR011011,InterPro:IPR013083,InterPro:IPR018144,InterPro:IPR019786,InterPro:IPR019787,InterPro:IPR019835,PANTHER:PTHR26218,PANTHER:PTHR26218:SF23,Pfam:PF02201,Pfam:PF02213,Pfam:PF03126,ProSitePatterns:PS01359,ProSiteProf…
Bras_G01146	Bras_G01146	BraspberryS0003:1445250-1452262	4547.77	-0.130222	-1.09446	0.0480707	0.204433	4971.1	4344.65	4985.17	4281.09	3897.66	4806.95		Similar to At3g51130: UPF0183 protein At3g51130 (Arabidopsis thaliana)		InterPro:IPR005373,InterPro:IPR021788,PANTHER:PTHR13465,PANTHER:PTHR13465:SF2,Pfam:PF03676,Pfam:PF11833,Phobius:CYTOPLASMIC_DOMAIN,Phobius:NON_CYTOPLASMIC_DOMAIN,Phobius:TRANSMEMBRANE
Bras_G01147	Bras_G01147	BraspberryS0003:1459722-1463652	1314.8	-0.0769487	-1.05478	0.243148	0.518611	1388.41	1283.27	1386.81	1272.19	1195.5	1362.62		Similar to EDA2: Probable serine protease EDA2 (Arabidopsis thaliana)	GO:0006508,GO:0008236	Coils:Coil,Gene3D:G3DSA:3.40.50.1820,InterPro:IPR008758,PANTHER:PTHR11010,PANTHER:PTHR11010:SF2,Pfam:PF05577,Phobius:CYTOPLASMIC_DOMAIN,Phobius:NON_CYTOPLASMIC_DOMAIN,Phobius:TRANSMEMBRANE,SUPERFAMILY:SSF53474
Bras_G01148	Bras_G01148	BraspberryS0003:1464522-1467657	201.793	-0.0239812	-1.01676	0.82717	0.924299	200.869	183.621	228.386	190.656	207.78	199.445		Similar to At1g78600: Probable salt tolerance-like protein At1g78600 (Arabidopsis thaliana)	GO:0005622,GO:0008270	InterPro:IPR000315,PANTHER:PTHR31892,ProSiteProfiles:PS50119,SMART:SM00336
Bras_G01149	Bras_G01149	BraspberryS0003:1467926-1469885	51.3013	-0.123879	-1.08966	0.375409	0.646685	67.4919	47.7206	49.4837	50.8415	47.0831	45.1868		Similar to At1g09820: Pentatricopeptide repeat-containing protein At1g09820 (Arabidopsis thaliana)		InterPro:IPR002885,PANTHER:PTHR24015,PANTHER:PTHR24015:SF0,Pfam:PF13041,ProSiteProfiles:PS51375,TIGRFAM:TIGR00756
Bras_G01150	Bras_G01150	BraspberryS0003:1470745-1472215	242.601	-0.465121	-1.38043	6.46189e-06	0.000221847	294.072	281.137	291.827	186.034	191.403	211.132		Similar to fosB: Metallothiol transferase FosB (Bacillus licheniformis (strain DSM 13 / ATCC 14580))		Gene3D:G3DSA:3.10.180.10,InterPro:IPR025870,PANTHER:PTHR10374,PANTHER:PTHR10374:SF0,Pfam:PF12681,SUPERFAMILY:SSF54593
Bras_G01151	Bras_G01151	BraspberryS0003:1479430-1487084	484.254	-0.266254	-1.20268	0.00212186	0.0240365	556.005	548.787	493.568	472.595	424.771	409.798		Similar to NACK1: Kinesin-like protein NACK1 (Nicotiana tabacum)	GO:0003777,GO:0005524,GO:0005875,GO:0007018	Coils:Coil,Gene3D:G3DSA:3.40.850.10,InterPro:IPR001752,InterPro:IPR019821,InterPro:IPR021881,InterPro:IPR027417,PANTHER:PTHR24115,PANTHER:PTHR24115:SF79,PRINTS:PR00380,Pfam:PF00225,Pfam:PF11995,ProSitePatterns:PS00411,ProSiteProfiles:PS50067,SMART:SM00129,SUPERFAMILY:SSF52540
Bras_G01152	Bras_G01152	BraspberryS0003:1491385-1492526	2969.87	-0.0232326	-1.01623	0.657234	0.836617	2998.57	2891.25	3099.71	2887.57	2841.36	3100.75		Similar to V-type proton ATPase 16 kDa proteolipid subunit (Kalanchoe daigremontiana)	GO:0015078,GO:0015991,GO:0033177,GO:0033179	Gene3D:G3DSA:1.20.120.610,InterPro:IPR000245,InterPro:IPR002379,InterPro:IPR011555,PANTHER:PTHR10263,PRINTS:PR00122,Pfam:PF00137,Phobius:CYTOPLASMIC_DOMAIN,Phobius:NON_CYTOPLASMIC_DOMAIN,Phobius:TRANSMEMBRANE,SUPERFAMILY:SSF81333,TIGRFAM:TIGR01100
Bras_G01154	Bras_G01154	BraspberryS0003:1507676-1508943	188.172	0.116855	1.08437	0.298236	0.574505	172.747	201.257	161.139	195.278	210.85	187.759		Similar to Histone H1 (Solanum pennellii)	GO:0000786,GO:0003677,GO:0005634,GO:0006334	Gene3D:G3DSA:1.10.10.10,InterPro:IPR005818,InterPro:IPR005819,InterPro:IPR011991,PANTHER:PTHR11467,PANTHER:PTHR11467:SF0,PRINTS:PR00624,Pfam:PF00538,ProSiteProfiles:PS51504,SMART:SM00526,SUPERFAMILY:SSF46785
Bras_G01155	Bras_G01155	BraspberryS0003:1509536-1516783	513.362	-0.12682	-1.09188	0.138898	0.382224	580.913	520.777	513.869	454.107	486.184	524.323		Similar to Syncrip: Heterogeneous nuclear ribonucleoprotein Q (Rattus norvegicus)	GO:0000166,GO:0003676	Coils:Coil,Gene3D:G3DSA:3.30.70.330,InterPro:IPR000504,InterPro:IPR012677,PANTHER:PTHR24012,PANTHER:PTHR24012:SF59,Pfam:PF00076,Pfam:PF14259,ProSiteProfiles:PS50102,SMART:SM00360,SUPERFAMILY:SSF54928,SignalP_GRAM_POSITIVE:SignalP-TM
Bras_G01156	Bras_G01156	BraspberryS0003:1517967-1522262	270.948	0.124748	1.09032	0.222149	0.493366	263.54	267.651	237.268	311.982	286.593	258.656		Similar to FAM81B: Protein FAM81B (Bos taurus)		Coils:Coil
Bras_G01158	Bras_G01158	BraspberryS0003:1524388-1527922	182.678	-0.129358	-1.09381	0.266014	0.54403	206.493	161.835	210.623	192.967	153.532	170.619		Similar to Os04g0663200: Zinc finger CCCH domain-containing protein 30 (Oryza sativa subsp. japonica)	GO:0003676,GO:0008270	Gene3D:G3DSA:4.10.1000.10,InterPro:IPR000571,ProSiteProfiles:PS50103,SignalP_GRAM_POSITIVE:SignalP-TM
Bras_G01159	Bras_G01159	BraspberryS0003:1532822-1533154	190.723	-0.0142342	-1.00992	0.902113	0.959124	171.14	187.77	216.967	219.543	182.191	166.724		Similar to Auxin-induced protein 15A (Glycine max)		InterPro:IPR003676,PANTHER:PTHR31374,PANTHER:PTHR31374:SF0,Pfam:PF02519
Bras_G01160	Bras_G01160	BraspberryS0003:1536508-1539451	318.026	0.136808	1.09947	0.156337	0.408632	317.373	291.511	290.558	366.29	318.323	324.099		Similar to TAF14B: Transcription initiation factor TFIID subunit 14b (Arabidopsis thaliana)	GO:0005634,GO:0006355	InterPro:IPR005033,PANTHER:PTHR23195,Pfam:PF03366,ProSiteProfiles:PS51037
Bras_G01161	Bras_G01161	BraspberryS0003:1540254-1543334	1031.14	-0.00963707	-1.0067	0.883406	0.950493	1019.61	1019.77	1065.8	1009.9	1070.63	1001.12		Similar to ift57: Intraflagellar transport protein 57 homolog (Danio rerio)		Coils:Coil,PANTHER:PTHR31161
Bras_G01163	Bras_G01163	BraspberryS0003:1547138-1549842	315.977	0.0877862	1.06274	0.376031	0.647406	302.91	313.296	295.634	347.802	351.076	285.145		Similar to SPAC17H9.04c: Uncharacterized RNA-binding protein C17H9.04c (Schizosaccharomyces pombe (strain 972 / ATCC 24843))	GO:0005622,GO:0008270	Gene3D:G3DSA:4.10.1060.10,InterPro:IPR001876,PANTHER:PTHR23111,Pfam:PF00641,ProSitePatterns:PS01358,ProSiteProfiles:PS50199,SMART:SM00547,SUPERFAMILY:SSF90209
Bras_G01164	Bras_G01164	BraspberryS0003:1550237-1550788	29.8711	0.0910409	1.06514	0.514224	0.754397	28.1216	25.9351	29.1827	27.7317	37.8712	30.3843		Similar to nhaA: Na(+)/H(+) antiporter NhaA (Rhizobium etli (strain CFN 42 / ATCC 51251))		Phobius:CYTOPLASMIC_DOMAIN,Phobius:NON_CYTOPLASMIC_DOMAIN,Phobius:TRANSMEMBRANE,SignalP_GRAM_POSITIVE:SignalP-TM
Bras_G01165	Bras_G01165	BraspberryS0003:1551239-1555611	776.028	-0.0269878	-1.01888	0.728342	0.875592	781.782	803.989	763.826	749.913	851.59	705.071		Similar to alkbh5: RNA demethylase ALKBH5 (Xenopus tropicalis)	GO:0016491,GO:0016706,GO:0055114	Coils:Coil,Gene3D:G3DSA:2.60.120.590,InterPro:IPR005123,InterPro:IPR027450,PANTHER:PTHR31447,PANTHER:PTHR31447:SF0,Pfam:PF13532,ProSiteProfiles:PS51471,SUPERFAMILY:SSF51197
Bras_G01167	Bras_G01167	BraspberryS0003:1565727-1568463	506.762	-0.083777	-1.05979	0.307023	0.582534	527.08	495.88	546.859	495.705	477.996	497.055		Similar to wdr82-b: WD repeat-containing protein 82-B (Xenopus laevis)	GO:0005515	Gene3D:G3DSA:2.130.10.10,InterPro:IPR001680,InterPro:IPR015943,InterPro:IPR017986,InterPro:IPR020472,PANTHER:PTHR19861,PANTHER:PTHR19861:SF0,PRINTS:PR00320,Pfam:PF00400,ProSiteProfiles:PS50082,ProSiteProfiles:PS50294,SMART:SM00320,SUPERFAMILY:SSF50978
Bras_G01171	Bras_G01171	BraspberryS0003:1577824-1599786	3163.05	-0.266641	-1.203	2.1625e-07	1.14766e-05	3462.98	3419.29	3517.15	2848.28	2709.33	3021.29		Similar to TRRAP: Transformation/transcription domain-associated protein (Homo sapiens)	GO:0005488,GO:0005515,GO:0016772,GO:0016773	Coils:Coil,Gene3D:G3DSA:1.10.1070.11,InterPro:IPR000403,InterPro:IPR003151,InterPro:IPR003152,InterPro:IPR011009,InterPro:IPR014009,InterPro:IPR016024,PANTHER:PTHR11139,PANTHER:PTHR11139:SF1,Pfam:PF00454,Pfam:PF02259,ProSiteProfiles:PS50290,ProSiteProfiles:PS51189,ProSiteProfiles:PS51190,SMART:SM00146,SUPERFAMILY:SSF48371,SUPERFAMILY:SSF56112
Bras_G01172	Bras_G01172	BraspberryS0003:1605696-1607383	27.4582	0.171373	1.12613	0.215327	0.485054	29.7286	18.6733	21.5698	34.6647	26.6122	33.5006		Similar to S2: Outer capsid protein VP2 (African horse sickness virus 6)
Bras_G01174	Bras_G01174	BraspberryS0003:1612848-1614937	29886.4	-0.0918595	-1.06574	0.0913647	0.301246	29805.7	32255	30563.2	29297.4	31130.1	26266.8		Similar to Naringenin,2-oxoglutarate 3-dioxygenase (Malus domestica)	GO:0016491,GO:0016706,GO:0055114	Gene3D:G3DSA:2.60.120.330,InterPro:IPR005123,InterPro:IPR026992,InterPro:IPR027443,PANTHER:PTHR10209,PANTHER:PTHR10209:SF55,Pfam:PF03171,Pfam:PF14226,ProSiteProfiles:PS51471,SUPERFAMILY:SSF51197
Bras_G01175	Bras_G01175	BraspberryS0003:1627101-1631665	789.391	-0.133631	-1.09705	0.063807	0.24289	802.672	817.475	867.868	773.022	716.482	758.827		Similar to CPK28: Calcium-dependent protein kinase 28 (Arabidopsis thaliana)	GO:0004672,GO:0004674,GO:0005509,GO:0005524,GO:0006468,GO:0016772	Gene3D:G3DSA:1.10.238.10,Gene3D:G3DSA:1.10.510.10,Gene3D:G3DSA:3.30.200.20,InterPro:IPR000719,InterPro:IPR002048,InterPro:IPR002290,InterPro:IPR008271,InterPro:IPR011009,InterPro:IPR011992,InterPro:IPR017441,InterPro:IPR018247,PANTHER:PTHR24349,PANTHER:PTHR24349:SF23,Pfam:PF00069,Pfam:PF13499,ProSitePatterns:PS00018,ProSitePatterns:PS00107,ProSitePatterns:PS00108,ProSiteProfiles:PS50011,ProSitePr…
Bras_G01176	Bras_G01176	BraspberryS0003:1632854-1635265	71.5577	-0.0763793	-1.05437	0.577997	0.791182	80.3475	90.2542	52.0214	76.2623	63.4598	67.0012		Similar to BHLH121: Transcription factor bHLH121 (Arabidopsis thaliana)	GO:0046983	Coils:Coil,Gene3D:G3DSA:4.10.280.10,InterPro:IPR011598,PANTHER:PTHR23042,PANTHER:PTHR23042:SF19,Pfam:PF00010,ProSiteProfiles:PS50888,SMART:SM00353,SUPERFAMILY:SSF47459
Bras_G01177	Bras_G01177	BraspberryS0003:1635283-1639508	91.4052	-0.308175	-1.23814	0.0201081	0.116576	98.8275	102.703	115.462	95.9056	71.6482	63.8849		Similar to APEX2: DNA-(apurinic or apyrimidinic site) lyase 2 (Homo sapiens)	GO:0004518,GO:0006281,GO:0008270	Gene3D:G3DSA:3.60.10.10,InterPro:IPR004808,InterPro:IPR005135,InterPro:IPR010666,PANTHER:PTHR22748,PANTHER:PTHR22748:SF0,Pfam:PF03372,Pfam:PF06839,ProSiteProfiles:PS51435,SUPERFAMILY:SSF56219
Bras_G01179	Bras_G01179	BraspberryS0003:1664932-1666953	182.194	0.0704899	1.05007	0.546196	0.771888	175.961	200.219	152.258	169.857	218.015	176.852		Similar to VAC8: Vacuolar protein 8 (Candida albicans (strain SC5314 / ATCC MYA-2876))	GO:0005488,GO:0005515	Gene3D:G3DSA:1.25.10.10,InterPro:IPR000225,InterPro:IPR011989,InterPro:IPR016024,PANTHER:PTHR31858,Pfam:PF00514,SMART:SM00185,SUPERFAMILY:SSF48371
Bras_G01182	Bras_G01182	BraspberryS0003:1679793-1682551	506.068	0.253235	1.19188	0.00195087	0.0226098	457.981	454.383	458.042	576.589	558.856	530.556		Similar to PETH: Ferredoxin--NADP reductase,chloroplastic (Mesembryanthemum crystallinum)	GO:0004324,GO:0016491,GO:0042651,GO:0050660,GO:0050661,GO:0055114	Gene3D:G3DSA:2.40.30.10,Gene3D:G3DSA:3.40.50.80,InterPro:IPR001433,InterPro:IPR001709,InterPro:IPR012146,InterPro:IPR015701,InterPro:IPR017927,InterPro:IPR017938,PANTHER:PTHR19384,PANTHER:PTHR19384:SF1,PIRSF:PIRSF000361,PRINTS:PR00371,Pfam:PF00175,Phobius:NON_CYTOPLASMIC_DOMAIN,Phobius:SIGNAL_PEPTIDE,Phobius:SIGNAL_PEPTIDE_C_REGION,Phobius:SIGNAL_PEPTIDE_H_REGION,Phobius:SIGNAL_PEPTIDE_N_REGION,P…
Bras_G01183	Bras_G01183	BraspberryS0003:1683546-1686067	554.771	0.151847	1.11099	0.113584	0.341207	515.831	563.311	480.88	595.077	682.705	490.823		Similar to CSP1: Cold shock protein 1 (Arabidopsis thaliana)	GO:0003676,GO:0003677,GO:0006355,GO:0008270	Gene3D:G3DSA:2.40.50.140,Gene3D:G3DSA:4.10.60.10,InterPro:IPR001878,InterPro:IPR002059,InterPro:IPR011129,InterPro:IPR012340,InterPro:IPR019844,PANTHER:PTHR23003,PANTHER:PTHR23003:SF10,PRINTS:PR00050,PRINTS:PR01228,Pfam:PF00098,Pfam:PF00313,ProSitePatterns:PS00352,ProSiteProfiles:PS50158,SMART:SM00343,SMART:SM00357,SUPERFAMILY:SSF50249,SUPERFAMILY:SSF57756
Bras_G01185	Bras_G01185	BraspberryS0003:1695326-1696365	88.587	0.16978	1.12489	0.196732	0.462695	78.7406	80.9176	83.7417	100.528	80.8601	106.734		Similar to At1g75040: Pathogenesis-related protein 5 (Arabidopsis thaliana)		Gene3D:G3DSA:2.60.110.10,InterPro:IPR001938,InterPro:IPR017949,PANTHER:PTHR31048,PIRSF:PIRSF002703,PRINTS:PR00347,Pfam:PF00314,Phobius:NON_CYTOPLASMIC_DOMAIN,Phobius:SIGNAL_PEPTIDE,Phobius:SIGNAL_PEPTIDE_C_REGION,Phobius:SIGNAL_PEPTIDE_H_REGION,Phobius:SIGNAL_PEPTIDE_N_REGION,ProSitePatterns:PS00316,ProSiteProfiles:PS51367,SMART:SM00205,SUPERFAMILY:SSF49870,SignalP_EUK:SignalP-noTM
Bras_G01186	Bras_G01186	BraspberryS0003:1699204-1701538	150.736	-0.187534	-1.13882	0.127918	0.36523	152.66	151.461	190.322	131.726	114.637	163.608		Similar to Camkmt: Calmodulin-lysine N-methyltransferase (Rattus norvegicus)		Gene3D:G3DSA:3.40.50.150,InterPro:IPR019410,PANTHER:PTHR13539,Pfam:PF10294
Bras_G01188	Bras_G01188	BraspberryS0003:1708429-1711569	111.195	-0.167028	-1.12274	0.182305	0.444034	118.111	114.115	128.15	97.0611	111.566	98.1645		Similar to rsmF: Ribosomal RNA small subunit methyltransferase F (Erwinia tasmaniensis (strain DSM 17950 / Et1/99))		Gene3D:G3DSA:3.40.50.150,InterPro:IPR001678,InterPro:IPR023267,InterPro:IPR023269,PANTHER:PTHR22807,PANTHER:PTHR22807:SF17,PRINTS:PR02008,PRINTS:PR02010,Pfam:PF01189,SUPERFAMILY:SSF53335
Bras_G01189	Bras_G01189	BraspberryS0003:1712109-1714552	55.3993	0.233848	1.17597	0.0934528	0.30466	57.0468	34.2344	50.7525	63.5519	64.4834	62.3267		Similar to RMR1: Receptor homology region,transmembrane domain- and RING domain-containing protein 1 (Arabidopsis thaliana)	GO:0005515,GO:0008270	Gene3D:G3DSA:3.30.40.10,Gene3D:G3DSA:3.50.30.30,InterPro:IPR001841,InterPro:IPR003137,InterPro:IPR013083,PANTHER:PTHR22765,PANTHER:PTHR22765:SF16,Pfam:PF02225,Pfam:PF13639,Phobius:CYTOPLASMIC_DOMAIN,Phobius:NON_CYTOPLASMIC_DOMAIN,Phobius:SIGNAL_PEPTIDE,Phobius:SIGNAL_PEPTIDE_C_REGION,Phobius:SIGNAL_PEPTIDE_H_REGION,Phobius:SIGNAL_PEPTIDE_N_REGION,Phobius:TRANSMEMBRANE,ProSiteProfiles:PS50089,SMAR…
Bras_G01190	Bras_G01190	BraspberryS0003:1715730-1717526	179.287	-0.191395	-1.14187	0.109075	0.333322	179.175	200.219	208.085	149.058	138.179	201.004		Similar to STR18: Thiosulfate sulfurtransferase 18 (Arabidopsis thaliana)		Gene3D:G3DSA:3.40.250.10,InterPro:IPR001763,PANTHER:PTHR13253,PANTHER:PTHR13253:SF25,Pfam:PF00581,Phobius:NON_CYTOPLASMIC_DOMAIN,Phobius:SIGNAL_PEPTIDE,Phobius:SIGNAL_PEPTIDE_C_REGION,Phobius:SIGNAL_PEPTIDE_H_REGION,Phobius:SIGNAL_PEPTIDE_N_REGION,ProSiteProfiles:PS50206,SMART:SM00450,SUPERFAMILY:SSF52821,SignalP_EUK:SignalP-noTM
Bras_G01191	Bras_G01191	BraspberryS0003:1718623-1722591	26.1273	0.186259	1.13781	0.17588	0.435495	25.7112	14.5237	25.3763	32.3537	27.6357	31.1633		Similar to MLO4: MLO-like protein 4 (Arabidopsis thaliana)	GO:0008219,GO:0016021	InterPro:IPR004326,PANTHER:PTHR31942,PANTHER:PTHR31942:SF0,Pfam:PF03094,Phobius:CYTOPLASMIC_DOMAIN,Phobius:NON_CYTOPLASMIC_DOMAIN,Phobius:TRANSMEMBRANE
Bras_G01192	Bras_G01192	BraspberryS0003:1723041-1727329	2179.13	0.0741403	1.05273	0.150005	0.398422	2133.23	2095.56	2136.68	2193.12	2227.24	2288.95		Similar to RPN10: 26S proteasome non-ATPase regulatory subunit 4 homolog (Arabidopsis thaliana)	GO:0005515,GO:0006511,GO:0008540	Coils:Coil,Gene3D:G3DSA:3.40.50.410,InterPro:IPR002035,InterPro:IPR003903,InterPro:IPR027040,PANTHER:PTHR10223,PANTHER:PTHR10223:SF0,Pfam:PF02809,Pfam:PF13519,ProSiteProfiles:PS50234,ProSiteProfiles:PS50330,SMART:SM00327,SMART:SM00726,SUPERFAMILY:SSF53300
Bras_G01193	Bras_G01193	BraspberryS0003:1728160-1735653	25.0595	-0.0552684	-1.03905	0.684976	0.85308	29.7286	23.8603	25.3763	15.0214	33.777	22.5934		Similar to Man2b1: Lysosomal alpha-mannosidase (Mus musculus)	GO:0003824,GO:0004553,GO:0004559,GO:0005975,GO:0006013,GO:0008270,GO:0015923,GO:0030246	Gene3D:G3DSA:1.20.1270.50,Gene3D:G3DSA:2.60.40.1180,Gene3D:G3DSA:2.60.40.1360,Gene3D:G3DSA:2.70.98.30,Gene3D:G3DSA:3.20.110.10,InterPro:IPR000602,InterPro:IPR011013,InterPro:IPR011330,InterPro:IPR011682,InterPro:IPR013780,InterPro:IPR015341,InterPro:IPR027291,PANTHER:PTHR11607,PANTHER:PTHR11607:SF3,Pfam:PF01074,Pfam:PF07748,Pfam:PF09261,Phobius:NON_CYTOPLASMIC_DOMAIN,Phobius:SIGNAL_PEPTIDE,Phobiu…
Bras_G01197	Bras_G01197	BraspberryS0003:1751490-1754441	535.613	0.0470086	1.03312	0.592106	0.799727	510.207	576.797	488.493	538.458	598.774	500.951		Similar to SPG20: Spartin (Homo sapiens)		InterPro:IPR009686,PANTHER:PTHR21068,PANTHER:PTHR21068:SF7,Pfam:PF06911
Bras_G01198	Bras_G01198	BraspberryS0003:1760407-1766152	162.677	-0.415166	-1.33345	0.000387484	0.00651107	193.638	190.883	192.86	147.903	110.543	140.235		Similar to AHK1: Histidine kinase 1 (Arabidopsis thaliana)	GO:0000155,GO:0000156,GO:0000160,GO:0004871,GO:0005524,GO:0006355,GO:0007165,GO:0016020,GO:0016310,GO:0016772	Gene3D:G3DSA:1.10.287.130,Gene3D:G3DSA:3.30.565.10,Gene3D:G3DSA:3.40.50.2300,InterPro:IPR001789,InterPro:IPR003594,InterPro:IPR003661,InterPro:IPR004358,InterPro:IPR005467,InterPro:IPR009082,InterPro:IPR011006,PANTHER:PTHR24423,PANTHER:PTHR24423:SF360,PRINTS:PR00344,Pfam:PF00072,Pfam:PF00512,Pfam:PF02518,Phobius:CYTOPLASMIC_DOMAIN,Phobius:NON_CYTOPLASMIC_DOMAIN,Phobius:TRANSMEMBRANE,ProSiteProfil…
Bras_G01199	Bras_G01199	BraspberryS0003:1766759-1769120	4956.73	0.05602	1.03959	0.248203	0.524678	4764.61	5061.5	4741.56	5203.17	5171.98	4797.6		Similar to PAD1: Proteasome subunit alpha type-7 (Cicer arietinum)	GO:0004175,GO:0004298,GO:0005839,GO:0006511,GO:0019773,GO:0051603	Gene3D:G3DSA:3.60.20.10,InterPro:IPR000426,InterPro:IPR001353,InterPro:IPR023332,PANTHER:PTHR11599,PANTHER:PTHR11599:SF15,Pfam:PF00227,Pfam:PF10584,ProSitePatterns:PS00388,ProSiteProfiles:PS51475,SMART:SM00948,SUPERFAMILY:SSF56235
Bras_G01200	Bras_G01200	BraspberryS0003:1769525-1771375	393.92	0.00755542	1.00525	0.934373	0.974104	407.362	409.775	360.343	400.955	364.382	420.705		Similar to pol: Pol polyprotein (Sheep pulmonary adenomatosis virus)		PANTHER:PTHR21068,PANTHER:PTHR21068:SF3
Bras_G01202	Bras_G01202	BraspberryS0003:1773402-1779295	408.861	0.0189175	1.0132	0.840891	0.930275	424.235	441.935	347.655	417.132	435.007	387.205		Similar to APX3: L-ascorbate peroxidase 3,peroxisomal (Arabidopsis thaliana)	GO:0004601,GO:0006979,GO:0020037,GO:0055114	Gene3D:G3DSA:1.10.420.10,Gene3D:G3DSA:1.10.520.10,InterPro:IPR002016,InterPro:IPR002207,InterPro:IPR010255,InterPro:IPR019793,InterPro:IPR019794,PANTHER:PTHR31356,PRINTS:PR00458,PRINTS:PR00459,Pfam:PF00141,Phobius:CYTOPLASMIC_DOMAIN,Phobius:NON_CYTOPLASMIC_DOMAIN,Phobius:TRANSMEMBRANE,ProSitePatterns:PS00435,ProSitePatterns:PS00436,ProSiteProfiles:PS50873,SUPERFAMILY:SSF48113
Bras_G01204	Bras_G01204	BraspberryS0003:1789807-1793488	115.918	0.193695	1.14369	0.129204	0.367091	118.111	85.0672	111.656	134.037	109.519	137.119		Similar to ORF23: Uncharacterized protein ORF23 (Ostreid herpesvirus 1 (isolate France))		Coils:Coil,InterPro:IPR006867,InterPro:IPR006868,PANTHER:PTHR21450,Pfam:PF04782,Pfam:PF04783
Bras_G01205	Bras_G01205	BraspberryS0003:1794843-1795280	30.9278	0.180186	1.13303	0.194877	0.460089	28.1216	24.8977	25.3763	49.686	28.6593	28.8261		Similar to HSP26.2: 26.2 kDa heat shock protein,mitochondrial (Oryza sativa subsp. japonica)		InterPro:IPR008978,SUPERFAMILY:SSF49764
Bras_G01206	Bras_G01206	BraspberryS0003:1795882-1798035	339.614	-0.112448	-1.08106	0.242071	0.517151	385.668	328.857	347.655	352.424	309.111	313.971		Similar to pgi: Glucose-6-phosphate isomerase (Treponema pallidum subsp. pallidum (strain SS14))		Coils:Coil,InterPro:IPR024752,Pfam:PF12776
Bras_G01207	Bras_G01207	BraspberryS0003:1798647-1803193	152.76	-0.194878	-1.14463	0.0939869	0.305287	158.285	179.471	159.87	142.125	141.249	135.561		Similar to RAD17: Cell cycle checkpoint protein RAD17 (Arabidopsis thaliana)	GO:0005634,GO:0006281,GO:0007049	Gene3D:G3DSA:1.10.8.60,InterPro:IPR004582,InterPro:IPR027417,PANTHER:PTHR12172,Pfam:PF03215,SUPERFAMILY:SSF52540
Bras_G01209	Bras_G01209	BraspberryS0003:1808852-1811485	3297.24	0.0802157	1.05718	0.133057	0.372965	3165.69	3407.88	3027.39	3497.67	3419.67	3265.14		Similar to DHQS: 3-dehydroquinate synthase,chloroplastic (Actinidia chinensis)	GO:0003856,GO:0005737,GO:0009073	Gene3D:G3DSA:1.20.1090.10,Gene3D:G3DSA:3.40.50.1970,Hamap:MF_00110,InterPro:IPR016037,PANTHER:PTHR21090,Pfam:PF01761,SUPERFAMILY:SSF56796,SignalP_GRAM_POSITIVE:SignalP-TM,TIGRFAM:TIGR01357
Bras_G01210	Bras_G01210	BraspberryS0003:1812318-1815441	1476.78	0.02413	1.01687	0.67472	0.847526	1483.22	1458.59	1447.72	1522.94	1471.86	1476.36		Similar to ARAC1: Rac-like GTP-binding protein ARAC1 (Arabidopsis thaliana)	GO:0003924,GO:0005525,GO:0005622,GO:0006184,GO:0007165,GO:0007264,GO:0015031,GO:0016020	Gene3D:G3DSA:3.40.50.300,InterPro:IPR001806,InterPro:IPR003578,InterPro:IPR003579,InterPro:IPR005225,InterPro:IPR020849,InterPro:IPR027417,PANTHER:PTHR24072,PANTHER:PTHR24072:SF67,PRINTS:PR00449,Pfam:PF00071,ProSiteProfiles:PS51420,SMART:SM00173,SMART:SM00174,SMART:SM00175,SUPERFAMILY:SSF52540,TIGRFAM:TIGR00231
Bras_G01211	Bras_G01211	BraspberryS0003:1820706-1828424	2244.4	-0.131348	-1.09532	0.0213383	0.121353	2435.33	2243.91	2376.49	2090.28	2053.23	2267.13		Similar to VPS35A: Vacuolar protein sorting-associated protein 35A (Arabidopsis thaliana)		InterPro:IPR005378,PANTHER:PTHR11099,PIRSF:PIRSF009375,Pfam:PF03635
Bras_G01212	Bras_G01212	BraspberryS0003:1829390-1832557	97.9766	0.045309	1.0319	0.723528	0.873165	93.2032	97.5161	96.4298	100.528	107.472	92.7109		Similar to exsA: Spore coat assembly protein ExsA (Bacillus cereus)		Coils:Coil
Bras_G01214	Bras_G01214	BraspberryS0003:1834370-1835149	76.3007	0.141471	1.10303	0.296964	0.573269	72.3128	67.4313	72.3224	79.7288	65.5069	100.502		Similar to cdc15: Cell division control protein 15 (Schizosaccharomyces pombe (strain 972 / ATCC 24843))	GO:0008270	InterPro:IPR007527,ProSiteProfiles:PS50966
Bras_G01215	Bras_G01215	BraspberryS0003:1835573-1838674	67.2407	0.0852539	1.06087	0.544287	0.771144	68.2954	52.9077	69.7847	75.1068	36.8476	100.502		Similar to ileS: Isoleucine--tRNA ligase (Methanothermobacter thermautotrophicus (strain ATCC 29096 / DSM 1053 / JCM 10044 / NBRC 100330 / Delta H))
Bras_G01217	Bras_G01217	BraspberryS0003:1847615-1849651	338.38	-0.113378	-1.08176	0.247368	0.523549	314.962	383.84	364.149	308.516	351.076	307.738		Similar to VITISV_013255: Translation factor GUF1 homolog,chloroplastic (Vitis vinifera)	GO:0003924,GO:0005525	Gene3D:G3DSA:2.40.30.10,Gene3D:G3DSA:3.30.70.240,Gene3D:G3DSA:3.30.70.870,Gene3D:G3DSA:3.40.50.300,Hamap:MF_00071,Hamap:MF_03138,InterPro:IPR000640,InterPro:IPR000795,InterPro:IPR004161,InterPro:IPR005225,InterPro:IPR006297,InterPro:IPR009000,InterPro:IPR009022,InterPro:IPR013842,InterPro:IPR027417,InterPro:IPR027518,PANTHER:PTHR23115,PANTHER:PTHR23115:SF40,PRINTS:PR00315,Pfam:PF00009,Pfam:PF0067…
Bras_G01218	Bras_G01218	BraspberryS0003:1855334-1858101	128.084	0.0782183	1.05571	0.520436	0.758664	119.718	119.302	131.957	123.637	145.343	128.549		Similar to At4g35930: F-box protein At4g35930 (Arabidopsis thaliana)
Bras_G01219	Bras_G01219	BraspberryS0003:1870825-1876300	378.867	-0.447623	-1.36379	1.02408e-05	0.0003319	443.518	442.972	458.042	329.314	245.651	353.704		Similar to MCA1: Protein MID1-COMPLEMENTING ACTIVITY 1 (Arabidopsis thaliana)		Coils:Coil,InterPro:IPR006461,PANTHER:PTHR31704,PANTHER:PTHR31704:SF0,Pfam:PF04749,TIGRFAM:TIGR01571
Bras_G01220	Bras_G01220	BraspberryS0003:1876999-1879202	6685.63	0.113643	1.08196	0.0683129	0.252789	6206.04	6667.4	6347.87	6862.45	7816.82	6213.19		Similar to SKP1B: SKP1-like protein 1B (Arabidopsis thaliana)	GO:0006511	Gene3D:G3DSA:3.30.710.10,InterPro:IPR001232,InterPro:IPR011333,InterPro:IPR016072,InterPro:IPR016073,PANTHER:PTHR11165,PANTHER:PTHR11165:SF47,Pfam:PF01466,Pfam:PF03931,SMART:SM00512,SUPERFAMILY:SSF54695,SUPERFAMILY:SSF81382
Bras_G01222	Bras_G01222	BraspberryS0003:1881011-1882127	123.093	-0.0776323	-1.05528	0.532957	0.764554	127.753	147.312	106.58	125.948	115.661	115.304		Similar to Pyurf: Protein preY,mitochondrial (Rattus norvegicus)		Gene3D:G3DSA:2.20.25.10,SUPERFAMILY:SSF158997
Bras_G01225	Bras_G01225	BraspberryS0003:1903049-1908632	2057.58	-0.115132	-1.08307	0.0367043	0.173914	2172.6	2082.07	2176.02	1999	1876.16	2039.64		Similar to Larp1: La-related protein 1 (Mus musculus)		Gene3D:G3DSA:1.10.10.10,InterPro:IPR006630,InterPro:IPR011991,PANTHER:PTHR22792,PANTHER:PTHR22792:SF24,Pfam:PF05383,ProSiteProfiles:PS50961,SMART:SM00715,SUPERFAMILY:SSF46785
Bras_G01226	Bras_G01226	BraspberryS0003:1909419-1912272	204.219	0.430781	1.34796	0.000146781	0.0029865	159.088	156.648	182.709	275.006	244.627	207.236		Similar to zyg-12: Zygote defective protein 12 (Caenorhabditis briggsae)		SUPERFAMILY:SSF52402
Bras_G01227	Bras_G01227	BraspberryS0003:1912323-1913767	67.3248	-0.103066	-1.07405	0.453271	0.708802	77.9371	63.2817	73.5912	50.8415	60.3892	77.9084		Similar to mettl23: Methyltransferase-like protein 23 (Xenopus laevis)		Gene3D:G3DSA:3.40.50.150,InterPro:IPR019410,PANTHER:PTHR14614,PANTHER:PTHR14614:SF0,Pfam:PF10294,SUPERFAMILY:SSF53335
Bras_G01229	Bras_G01229	BraspberryS0003:1917345-1921551	570.576	0.167914	1.12343	0.0434638	0.192597	575.288	534.264	488.493	589.3	647.904	588.208		Similar to esf1: Pre-rRNA-processing protein esf1 (Schizosaccharomyces pombe (strain 972 / ATCC 24843))	GO:0005634	Coils:Coil,InterPro:IPR012580,PANTHER:PTHR12202,Pfam:PF08159
Bras_G01230	Bras_G01230	BraspberryS0003:1920453-1930643	414.355	-0.15435	-1.11292	0.0954794	0.307334	483.692	383.84	450.429	382.467	393.041	392.658		Similar to At5g10080: Aspartic proteinase-like protein 1 (Arabidopsis thaliana)	GO:0004190,GO:0006508	Gene3D:G3DSA:2.40.70.10,InterPro:IPR001461,InterPro:IPR001969,InterPro:IPR021109,PANTHER:PTHR13683,PANTHER:PTHR13683:SF98,PRINTS:PR00792,Pfam:PF00026,Phobius:CYTOPLASMIC_DOMAIN,Phobius:NON_CYTOPLASMIC_DOMAIN,Phobius:SIGNAL_PEPTIDE,Phobius:SIGNAL_PEPTIDE_C_REGION,Phobius:SIGNAL_PEPTIDE_H_REGION,Phobius:SIGNAL_PEPTIDE_N_REGION,Phobius:TRANSMEMBRANE,ProSitePatterns:PS00141,SUPERFAMILY:SSF50630,Signa…
Bras_G01232	Bras_G01232	BraspberryS0003:1933245-1935653	486.788	-0.181274	-1.13388	0.0434231	0.192509	523.063	472.019	570.966	410.199	490.278	454.206		Similar to TMEM63B: Transmembrane protein 63B (Homo sapiens)	GO:0016020	Coils:Coil,InterPro:IPR003864,InterPro:IPR026957,PANTHER:PTHR13018,PANTHER:PTHR13018:SF9,Pfam:PF02714,Pfam:PF13967,Phobius:CYTOPLASMIC_DOMAIN,Phobius:NON_CYTOPLASMIC_DOMAIN,Phobius:TRANSMEMBRANE
Bras_G01233	Bras_G01233	BraspberryS0003:1940215-1944646	1797.48	-0.13149	-1.09542	0.0174935	0.106559	1844.78	1879.78	1926.06	1743.63	1654.05	1736.58		Similar to Os06g0717800: Probable protein phosphatase 2C 60 (Oryza sativa subsp. japonica)	GO:0003824,GO:0004722,GO:0006470	Gene3D:G3DSA:3.60.40.10,InterPro:IPR000222,InterPro:IPR001932,InterPro:IPR015655,PANTHER:PTHR13832,PANTHER:PTHR13832:SF97,Pfam:PF00481,Phobius:CYTOPLASMIC_DOMAIN,Phobius:NON_CYTOPLASMIC_DOMAIN,Phobius:TRANSMEMBRANE,ProSitePatterns:PS01032,SMART:SM00332,SUPERFAMILY:SSF81606
Bras_G01236	Bras_G01236	BraspberryS0003:1957391-1959698	182.006	0.239959	1.18096	0.0420699	0.188412	169.533	136.937	182.709	191.811	178.097	232.946		Similar to NIP1: NEP1-interacting protein 1 (Arabidopsis thaliana)	GO:0005515,GO:0008270	Gene3D:G3DSA:3.30.40.10,InterPro:IPR001841,InterPro:IPR013083,PANTHER:PTHR22764,PANTHER:PTHR22764:SF13,Pfam:PF13488,Pfam:PF13639,Phobius:CYTOPLASMIC_DOMAIN,Phobius:NON_CYTOPLASMIC_DOMAIN,Phobius:TRANSMEMBRANE,ProSiteProfiles:PS50089,SMART:SM00184,SUPERFAMILY:SSF57850
Bras_G01237	Bras_G01237	BraspberryS0003:1964342-1970449	7598.5	-0.00526566	-1.00366	0.901871	0.959124	7553.47	7841.75	7437.78	7717.51	7712.42	7328.06		Similar to ACO1: Aconitate hydratase 1 (Arabidopsis thaliana)	GO:0008152,GO:0051539	Gene3D:G3DSA:3.20.19.10,Gene3D:G3DSA:3.30.499.10,Gene3D:G3DSA:3.40.1060.10,InterPro:IPR000573,InterPro:IPR001030,InterPro:IPR006249,InterPro:IPR015928,InterPro:IPR015931,InterPro:IPR015932,InterPro:IPR015934,InterPro:IPR015937,InterPro:IPR018136,PANTHER:PTHR11670,PANTHER:PTHR11670:SF1,PRINTS:PR00415,Pfam:PF00330,Pfam:PF00694,ProSitePatterns:PS00450,ProSitePatterns:PS01244,SUPERFAMILY:SSF52016,SUP…
Bras_G01238	Bras_G01238	BraspberryS0003:1968871-1973917	3651.31	0.00175419	1.00122	0.968655	0.986817	3646.17	3640.25	3661.8	3591.26	3711.38	3657.02		Similar to P4ha1: Prolyl 4-hydroxylase subunit alpha-1 (Rattus norvegicus)	GO:0005506,GO:0016491,GO:0016705,GO:0016706,GO:0031418,GO:0055114	InterPro:IPR005123,InterPro:IPR006620,PANTHER:PTHR10869,Pfam:PF03171,Phobius:CYTOPLASMIC_DOMAIN,Phobius:NON_CYTOPLASMIC_DOMAIN,Phobius:TRANSMEMBRANE,ProSiteProfiles:PS51471,SMART:SM00702,SignalP_GRAM_POSITIVE:SignalP-TM
Bras_G01239	Bras_G01239	BraspberryS0003:1974683-1976339	240.748	-0.00454318	-1.00315	0.964788	0.985407	243.453	256.239	223.311	234.564	244.627	242.295		Similar to gag: Gag polyprotein (Feline immunodeficiency virus (strain San Diego))
Bras_G01240	Bras_G01240	BraspberryS0003:1977184-1977570	145.199	0.174237	1.12837	0.176763	0.436646	151.857	126.563	118	131.726	209.827	133.223		Similar to At4g08330: Uncharacterized protein At4g08330,chloroplastic (Arabidopsis thaliana)	GO:0033743,GO:0055114	Gene3D:G3DSA:2.170.150.20,InterPro:IPR002579,InterPro:IPR011057,SUPERFAMILY:SSF51316
Bras_G01242	Bras_G01242	BraspberryS0003:2004372-2006855	32.6632	0.05949	1.0421	0.671187	0.845423	29.7286	37.3466	26.6451	32.3537	31.7299	38.1751		Similar to DSK2B: Ubiquitin domain-containing protein DSK2b (Arabidopsis thaliana)	GO:0005515	Gene3D:G3DSA:3.10.20.90,InterPro:IPR000626,InterPro:IPR006636,InterPro:IPR015496,InterPro:IPR019955,InterPro:IPR019956,PANTHER:PTHR10677,PANTHER:PTHR10677:SF3,PRINTS:PR00348,Pfam:PF00240,ProSiteProfiles:PS50053,SMART:SM00213,SMART:SM00727,SUPERFAMILY:SSF54236
Bras_G01244	Bras_G01244	BraspberryS0003:2027566-2030514	670.473	0.166684	1.12248	0.0343492	0.166859	617.873	646.303	619.181	694.449	778.918	666.116		Similar to SPAC25G10.01: Uncharacterized RNA-binding protein C25G10.01 (Schizosaccharomyces pombe (strain 972 / ATCC 24843))	GO:0000166,GO:0003676	Gene3D:G3DSA:3.30.70.330,InterPro:IPR000504,InterPro:IPR003954,InterPro:IPR012677,PANTHER:PTHR15241,PANTHER:PTHR15241:SF0,Pfam:PF00076,ProSiteProfiles:PS50102,SMART:SM00360,SMART:SM00361,SUPERFAMILY:SSF54928
Bras_G01245	Bras_G01245	BraspberryS0003:2030938-2033312	119.415	0.320802	1.24902	0.00963522	0.0711126	94.8101	107.89	102.774	123.637	146.367	141.014		Similar to AKRP: Ankyrin repeat domain-containing protein,chloroplastic (Arabidopsis thaliana)	GO:0005515	Gene3D:G3DSA:1.25.40.20,InterPro:IPR002110,InterPro:IPR020683,PANTHER:PTHR24198,Pfam:PF12796,ProSiteProfiles:PS50088,ProSiteProfiles:PS50297,SMART:SM00248,SUPERFAMILY:SSF48403
Bras_G01246	Bras_G01246	BraspberryS0003:2034734-2037820	317.316	-0.0816966	-1.05826	0.434908	0.695384	345.494	311.222	329.891	275.006	275.334	366.948		Similar to BBD2: Bifunctional nuclease 2 (Arabidopsis thaliana)	GO:0004518,GO:0005515	InterPro:IPR001943,InterPro:IPR003729,Pfam:PF02151,Pfam:PF02577,SUPERFAMILY:SSF103256
Bras_G01249	Bras_G01249	BraspberryS0003:2049518-2050729	282.2	-0.155014	-1.11343	0.113091	0.340528	308.535	298.773	290.558	272.695	270.216	252.423		Similar to IQD14: Protein IQ-DOMAIN 14 (Arabidopsis thaliana)	GO:0005515	InterPro:IPR000048,InterPro:IPR027417,PANTHER:PTHR10699,PANTHER:PTHR10699:SF9,Pfam:PF00612,ProSiteProfiles:PS50096,SMART:SM00015,SUPERFAMILY:SSF52540
Bras_G01250	Bras_G01250	BraspberryS0003:2051370-2052853	143.12	-0.294692	-1.22662	0.0131318	0.0886049	151.053	178.434	157.333	119.015	125.896	126.991		Similar to STR15: Rhodanese-like domain-containing protein 15,chloroplastic (Arabidopsis thaliana)		Gene3D:G3DSA:3.40.250.10,InterPro:IPR001763,PANTHER:PTHR13253,PANTHER:PTHR13253:SF26,Pfam:PF00581,Phobius:NON_CYTOPLASMIC_DOMAIN,Phobius:SIGNAL_PEPTIDE,Phobius:SIGNAL_PEPTIDE_C_REGION,Phobius:SIGNAL_PEPTIDE_H_REGION,Phobius:SIGNAL_PEPTIDE_N_REGION,ProSiteProfiles:PS50206,SMART:SM00450,SUPERFAMILY:SSF52821
Bras_G01251	Bras_G01251	BraspberryS0003:2053088-2056398	156.818	-0.20727	-1.1545	0.0803172	0.278772	159.088	165.985	191.591	121.326	149.438	153.479		Similar to OR4K17: Olfactory receptor 4K17 (Homo sapiens)		Gene3D:G3DSA:3.40.30.10,InterPro:IPR012336,InterPro:IPR012932,Pfam:PF07884,Phobius:CYTOPLASMIC_DOMAIN,Phobius:NON_CYTOPLASMIC_DOMAIN,Phobius:SIGNAL_PEPTIDE,Phobius:SIGNAL_PEPTIDE_C_REGION,Phobius:SIGNAL_PEPTIDE_H_REGION,Phobius:SIGNAL_PEPTIDE_N_REGION,Phobius:TRANSMEMBRANE,SMART:SM00756,SUPERFAMILY:SSF52833,SignalP_GRAM_POSITIVE:SignalP-TM
Bras_G01253	Bras_G01253	BraspberryS0003:2056949-2057736	111.841	-0.0348867	-1.02448	0.783645	0.905085	104.452	112.04	126.881	97.0611	104.402	126.212		Similar to gacY: Rho GTPase-activating protein gacY (Dictyostelium discoideum)		InterPro:IPR001251,PANTHER:PTHR11106,PANTHER:PTHR11106:SF1,Pfam:PF13716,SMART:SM00516
Bras_G01255	Bras_G01255	BraspberryS0003:2070703-2072675	50.5224	-0.053256	-1.0376	0.703704	0.861586	49.8155	45.6458	60.903	58.93	48.1066	39.7333		Similar to At2g17695: UPF0548 protein At2g17695 (Arabidopsis thaliana)		InterPro:IPR018960,Pfam:PF09348
Bras_G01256	Bras_G01256	BraspberryS0003:2081705-2095310	366.496	-0.0604254	-1.04277	0.500875	0.744797	381.651	382.802	360.343	354.735	360.288	359.158		Similar to At1g65770: Putative F-box protein At1g65770 (Arabidopsis thaliana)	GO:0005515	InterPro:IPR001810,InterPro:IPR005174,PANTHER:PTHR13710,PANTHER:PTHR13710:SF39,Pfam:PF03478,SMART:SM00256
Bras_G01260	Bras_G01260	BraspberryS0003:2112331-2117617	3367.57	-0.252487	-1.19126	0.0700954	0.256627	4417.51	3370.53	4331.73	2280.94	2005.13	3799.59		Similar to PAT10: Protein S-acyltransferase 10 (Arabidopsis thaliana)	GO:0008270	InterPro:IPR001594,PANTHER:PTHR22883,Pfam:PF01529,Phobius:CYTOPLASMIC_DOMAIN,Phobius:NON_CYTOPLASMIC_DOMAIN,Phobius:TRANSMEMBRANE,ProSiteProfiles:PS50216
Bras_G01261	Bras_G01261	BraspberryS0003:2118570-2121989	1368.26	-0.00876573	-1.00609	0.908086	0.96212	1365.1	1370.41	1377.93	1490.58	1446.27	1159.28		Similar to AATL1: Lysine histidine transporter-like 8 (Arabidopsis thaliana)		InterPro:IPR013057,PANTHER:PTHR22950,PANTHER:PTHR22950:SF9,Pfam:PF01490,Phobius:CYTOPLASMIC_DOMAIN,Phobius:NON_CYTOPLASMIC_DOMAIN,Phobius:TRANSMEMBRANE
Bras_G01262	Bras_G01262	BraspberryS0003:2125408-2128467	85.3534	-0.208233	-1.15527	0.116184	0.344656	81.9545	91.2916	111.656	77.4178	72.6717	77.1293		Similar to DDB_G0289029: IST1-like protein (Dictyostelium discoideum)		Coils:Coil,InterPro:IPR005061,PANTHER:PTHR12161,PANTHER:PTHR12161:SF4,Pfam:PF03398
Bras_G01269	Bras_G01269	BraspberryS0003:2145713-2147092	46.9133	0.0935166	1.06697	0.504334	0.747985	40.9772	43.571	48.2149	54.308	42.9889	51.4195		Similar to At2g17670: Pentatricopeptide repeat-containing protein At2g17670 (Arabidopsis thaliana)		InterPro:IPR002885,PANTHER:PTHR24015,PANTHER:PTHR24015:SF0,Pfam:PF12854,Pfam:PF13041,ProSiteProfiles:PS51375,SignalP_GRAM_POSITIVE:SignalP-TM,TIGRFAM:TIGR00756
Bras_G01273	Bras_G01273	BraspberryS0003:2152533-2153635	48.5838	0.0780813	1.05561	0.578637	0.791266	54.6363	35.2718	46.9461	56.619	61.4127	36.6169		Similar to Endochitinase (Pisum sativum)	GO:0004568,GO:0005975,GO:0006032,GO:0016998	Gene3D:G3DSA:1.10.530.10,Gene3D:G3DSA:3.30.20.10,InterPro:IPR000726,InterPro:IPR016283,InterPro:IPR023346,PANTHER:PTHR22595,PANTHER:PTHR22595:SF11,PIRSF:PIRSF001060,Pfam:PF00182,Phobius:NON_CYTOPLASMIC_DOMAIN,Phobius:SIGNAL_PEPTIDE,Phobius:SIGNAL_PEPTIDE_C_REGION,Phobius:SIGNAL_PEPTIDE_H_REGION,Phobius:SIGNAL_PEPTIDE_N_REGION,ProSitePatterns:PS00774,SUPERFAMILY:SSF53955
Bras_G01279	Bras_G01279	BraspberryS0003:2184103-2194597	1011.26	-0.079755	-1.05684	0.25813	0.53591	1058.98	1047.78	1016.32	1031.85	890.485	1022.16		Similar to GRIP: Protein GRIP (Arabidopsis thaliana)	GO:0000042,GO:0005515	Coils:Coil,InterPro:IPR000237,PANTHER:PTHR23160,PANTHER:PTHR23160:SF0,Pfam:PF01465,ProSiteProfiles:PS50913,SMART:SM00755
Bras_G01282	Bras_G01282	BraspberryS0003:2199823-2205609	31.6879	-0.0719368	-1.05113	0.606316	0.80732	28.1216	35.2718	38.0644	27.7317	23.5415	37.396		Similar to pcnB: Poly(A) polymerase I (Haemophilus influenzae (strain ATCC 51907 / DSM 11121 / KW20 / Rd))	GO:0003723,GO:0006396,GO:0016779	Coils:Coil,Gene3D:G3DSA:1.10.3090.10,Gene3D:G3DSA:3.30.460.10,InterPro:IPR002646,PANTHER:PTHR13734,PANTHER:PTHR13734:SF12,Pfam:PF01743,Pfam:PF12627,SUPERFAMILY:SSF81301,SUPERFAMILY:SSF81891
Bras_G01283	Bras_G01283	BraspberryS0003:2210105-2214517	542.812	0.171973	1.1266	0.0387041	0.179372	499.762	529.077	489.762	608.943	598.774	530.556		Similar to DSK2B: Ubiquitin domain-containing protein DSK2b (Arabidopsis thaliana)	GO:0005515	Gene3D:G3DSA:1.10.8.10,Gene3D:G3DSA:3.10.20.90,InterPro:IPR000449,InterPro:IPR000626,InterPro:IPR006636,InterPro:IPR009060,InterPro:IPR015496,InterPro:IPR015940,InterPro:IPR019955,InterPro:IPR019956,PANTHER:PTHR10677,PANTHER:PTHR10677:SF3,PRINTS:PR00348,Pfam:PF00240,Pfam:PF00627,ProSiteProfiles:PS50030,ProSiteProfiles:PS50053,SMART:SM00165,SMART:SM00213,SMART:SM00727,SUPERFAMILY:SSF46934,SUPERFAM…
Bras_G01285	Bras_G01285	BraspberryS0003:2218718-2225571	1572.36	-0.258083	-1.19589	0.00139086	0.0175053	1766.84	1634.95	1781.41	1431.65	1183.22	1636.08		Similar to SAC7: Phosphoinositide phosphatase SAC7 (Arabidopsis thaliana)	GO:0042578	InterPro:IPR002013,PANTHER:PTHR11200,PANTHER:PTHR11200:SF11,Pfam:PF02383,Phobius:CYTOPLASMIC_DOMAIN,Phobius:NON_CYTOPLASMIC_DOMAIN,Phobius:TRANSMEMBRANE,ProSiteProfiles:PS50275
Bras_G01286	Bras_G01286	BraspberryS0003:2225975-2226532	238.955	0.200405	1.14902	0.053936	0.218506	208.1	236.528	213.161	248.43	274.31	253.202		Similar to DIR19: Dirigent protein 19 (Arabidopsis thaliana)		InterPro:IPR004265,Pfam:PF03018,Phobius:NON_CYTOPLASMIC_DOMAIN,Phobius:SIGNAL_PEPTIDE,Phobius:SIGNAL_PEPTIDE_C_REGION,Phobius:SIGNAL_PEPTIDE_H_REGION,Phobius:SIGNAL_PEPTIDE_N_REGION,SignalP_EUK:SignalP-noTM,SignalP_GRAM_NEGATIVE:SignalP-noTM,SignalP_GRAM_POSITIVE:SignalP-TM
Bras_G01287	Bras_G01287	BraspberryS0003:2227026-2228696	220.531	-0.0887861	-1.06347	0.405738	0.672918	212.118	243.79	232.193	195.278	216.992	222.818		Similar to At2g17570: Dehydrodolichyl diphosphate synthase 6 (Arabidopsis thaliana)	GO:0016765	Coils:Coil,Gene3D:G3DSA:3.40.1180.10,Hamap:MF_01139,InterPro:IPR001441,InterPro:IPR018520,PANTHER:PTHR10291,Pfam:PF01255,ProSitePatterns:PS01066,SUPERFAMILY:SSF64005,TIGRFAM:TIGR00055
Bras_G01289	Bras_G01289	BraspberryS0003:2242315-2251749	390.669	0.0645438	1.04575	0.481397	0.732179	374.42	420.149	346.386	413.665	388.947	400.449		Similar to Rep: Rab proteins geranylgeranyltransferase component A (Drosophila melanogaster)	GO:0016881	Coils:Coil,Gene3D:G3DSA:3.10.110.10,Gene3D:G3DSA:3.30.519.10,Gene3D:G3DSA:3.50.50.60,InterPro:IPR000608,InterPro:IPR016135,InterPro:IPR018203,InterPro:IPR023313,PANTHER:PTHR11787,PRINTS:PR00891,Pfam:PF00179,Pfam:PF00996,Pfam:PF04420,Phobius:CYTOPLASMIC_DOMAIN,Phobius:NON_CYTOPLASMIC_DOMAIN,Phobius:TRANSMEMBRANE,ProSitePatterns:PS00183,ProSiteProfiles:PS50127,SMART:SM00212,SUPERFAMILY:SSF51905,SUP…
Bras_G01290	Bras_G01290	BraspberryS0003:2253578-2255546	5110.67	-0.0613059	-1.04341	0.204262	0.471726	4987.98	5400.73	5279.53	5031	5181.19	4783.57		Similar to HMG1/2-like protein (Ipomoea nil)		Coils:Coil,Gene3D:G3DSA:1.10.30.10,InterPro:IPR009071,PANTHER:PTHR13711,PANTHER:PTHR13711:SF39,Pfam:PF00505,ProSiteProfiles:PS50118,SMART:SM00398,SUPERFAMILY:SSF47095
Bras_G01291	Bras_G01291	BraspberryS0003:2256396-2257695	140.62	0.165324	1.12142	0.164308	0.420071	125.342	140.05	125.613	147.903	144.32	160.491		Similar to NTPCR: Cancer-related nucleoside-triphosphatase (Homo sapiens)	GO:0000166,GO:0005524,GO:0016740,GO:0017111,GO:0019204	Gene3D:G3DSA:3.40.50.300,Hamap:MF_00796,InterPro:IPR003593,InterPro:IPR004948,InterPro:IPR027417,PANTHER:PTHR20953,PANTHER:PTHR20953:SF0,Pfam:PF03266,SMART:SM00382,SUPERFAMILY:SSF52540
Bras_G01292	Bras_G01292	BraspberryS0003:2267205-2274624	1250.99	-0.410543	-1.32919	7.24817e-07	3.28541e-05	1545.08	1337.22	1460.4	983.321	939.615	1240.3		Similar to Stxbp5: Syntaxin-binding protein 5 (Rattus norvegicus)	GO:0005515	Gene3D:G3DSA:1.20.5.110,Gene3D:G3DSA:2.130.10.10,InterPro:IPR001680,InterPro:IPR013905,InterPro:IPR015943,InterPro:IPR017986,PANTHER:PTHR10241,PANTHER:PTHR10241:SF11,Pfam:PF08596,SMART:SM00320,SUPERFAMILY:SSF50978
Bras_G01293	Bras_G01293	BraspberryS0003:2275119-2280860	246.744	-0.144537	-1.10538	0.158942	0.412478	273.985	258.314	251.225	218.387	248.722	229.83		Similar to DMT1: DNA (cytosine-5)-methyltransferase 1 (Arabidopsis thaliana)	GO:0003677,GO:0003886,GO:0005634,GO:0006306,GO:0008168,GO:0090116	Gene3D:G3DSA:3.40.50.150,Gene3D:G3DSA:3.90.120.10,InterPro:IPR001025,InterPro:IPR001525,InterPro:IPR017198,InterPro:IPR018117,InterPro:IPR022702,PANTHER:PTHR10629,PANTHER:PTHR10629:SF10,PIRSF:PIRSF037404,PRINTS:PR00105,Pfam:PF00145,Pfam:PF01426,Pfam:PF12047,ProSitePatterns:PS00094,ProSitePatterns:PS00095,ProSiteProfiles:PS51038,SMART:SM00439,SUPERFAMILY:SSF53335
Bras_G01294	Bras_G01294	BraspberryS0003:2285645-2289895	168.379	0.0473603	1.03337	0.694711	0.856637	164.712	170.134	161.139	158.302	143.296	212.69		Similar to tufm: Elongation factor Tu,mitochondrial (Dictyostelium discoideum)		Coils:Coil,InterPro:IPR025486,PANTHER:PTHR20953,PANTHER:PTHR20953:SF0,Pfam:PF14309
Bras_G01295	Bras_G01295	BraspberryS0003:2291482-2294615	362.533	0.0436193	1.0307	0.631061	0.820976	351.922	346.493	370.494	387.089	359.264	359.937		Similar to WOX13: WUSCHEL-related homeobox 13 (Arabidopsis thaliana)	GO:0003677,GO:0003700,GO:0006355,GO:0043565	Coils:Coil,Gene3D:G3DSA:1.10.10.60,InterPro:IPR001356,InterPro:IPR009057,PANTHER:PTHR24329,PANTHER:PTHR24329:SF160,Pfam:PF00046,Phobius:CYTOPLASMIC_DOMAIN,Phobius:NON_CYTOPLASMIC_DOMAIN,Phobius:TRANSMEMBRANE,ProSiteProfiles:PS50071,SMART:SM00389,SUPERFAMILY:SSF46689
Bras_G01296	Bras_G01296	BraspberryS0003:2295239-2297762	134.548	-0.184855	-1.1367	0.134719	0.375556	157.481	124.489	157.333	123.637	106.449	137.898		Similar to PIGH: Phosphatidylinositol N-acetylglucosaminyltransferase subunit H (Homo sapiens)	GO:0017176	InterPro:IPR019328,Pfam:PF10181,Phobius:CYTOPLASMIC_DOMAIN,Phobius:NON_CYTOPLASMIC_DOMAIN,Phobius:TRANSMEMBRANE
Bras_G01297	Bras_G01297	BraspberryS0003:2298199-2306158	167.618	-0.198469	-1.14748	0.0916371	0.301409	204.083	160.798	182.709	151.369	136.132	170.619		Similar to MLH3: DNA mismatch repair protein MLH3 (Arabidopsis thaliana)	GO:0005524,GO:0006298,GO:0030983	Gene3D:G3DSA:3.30.230.10,Gene3D:G3DSA:3.30.565.10,InterPro:IPR002099,InterPro:IPR003594,InterPro:IPR013507,InterPro:IPR014721,InterPro:IPR014790,InterPro:IPR020568,PANTHER:PTHR10073,PANTHER:PTHR10073:SF7,Pfam:PF01119,Pfam:PF08676,Pfam:PF13589,Phobius:CYTOPLASMIC_DOMAIN,Phobius:NON_CYTOPLASMIC_DOMAIN,Phobius:TRANSMEMBRANE,SMART:SM00853,SUPERFAMILY:SSF118116,SUPERFAMILY:SSF54211,SUPERFAMILY:SSF55874
Bras_G01298	Bras_G01298	BraspberryS0003:2308113-2309243	561.449	-0.0474392	-1.03343	0.556886	0.779406	539.132	604.807	570.966	574.278	543.503	536.01		Similar to unc-33: Protein unc-33 (Caenorhabditis elegans)		Coils:Coil
Bras_G01299	Bras_G01299	BraspberryS0003:2310908-2314519	1048.2	-0.196458	-1.14588	0.00289728	0.0300149	1130.49	1126.62	1111.48	1030.7	951.897	938.017		Similar to Serine/threonine-protein kinase SRPK (Physarum polycephalum)	GO:0004672,GO:0004674,GO:0005524,GO:0006468,GO:0016772	Gene3D:G3DSA:1.10.510.10,Gene3D:G3DSA:3.30.200.20,InterPro:IPR000719,InterPro:IPR002290,InterPro:IPR008271,InterPro:IPR011009,InterPro:IPR017441,PANTHER:PTHR24055,PANTHER:PTHR24055:SF0,Pfam:PF00069,ProSitePatterns:PS00107,ProSitePatterns:PS00108,ProSiteProfiles:PS50011,SMART:SM00220,SUPERFAMILY:SSF56112
Bras_G01300	Bras_G01300	BraspberryS0003:2315180-2316451	456.833	0.0992388	1.07121	0.245911	0.522037	428.252	469.945	419.977	478.373	457.525	486.927		Similar to SLC36A3: Proton-coupled amino acid transporter 3 (Homo sapiens)		InterPro:IPR013057,PANTHER:PTHR22950,Pfam:PF01490,Phobius:CYTOPLASMIC_DOMAIN,Phobius:NON_CYTOPLASMIC_DOMAIN,Phobius:TRANSMEMBRANE
Bras_G01301	Bras_G01301	BraspberryS0003:2318221-2318688	145.406	0.326359	1.25385	0.00601975	0.0509798	126.146	126.563	119.268	153.68	186.285	160.491		Similar to mrpl19: 54S ribosomal protein L19,mitochondrial (Schizosaccharomyces pombe (strain 972 / ATCC 24843))	GO:0003735,GO:0005840,GO:0006412	Gene3D:G3DSA:1.10.10.250,Gene3D:G3DSA:3.30.1550.10,InterPro:IPR000911,InterPro:IPR006519,InterPro:IPR020783,InterPro:IPR020784,PANTHER:PTHR11661,Pfam:PF00298,Pfam:PF03946,SMART:SM00649,SUPERFAMILY:SSF46906,SUPERFAMILY:SSF54747,TIGRFAM:TIGR01632
Bras_G01303	Bras_G01303	BraspberryS0003:2323911-2335158	77.5834	0.0893249	1.06387	0.521428	0.759108	57.0468	85.0672	79.9352	78.5733	54.2479	110.63		Similar to GLR3.3: Glutamate receptor 3.3 (Arabidopsis thaliana)	GO:0004965,GO:0004970,GO:0005215,GO:0005234,GO:0006810,GO:0007186,GO:0016020,GO:0016021,GO:0030288	Gene3D:G3DSA:1.10.287.70,Gene3D:G3DSA:3.40.190.10,Gene3D:G3DSA:3.40.50.2300,InterPro:IPR001320,InterPro:IPR001638,InterPro:IPR001828,InterPro:IPR002455,PANTHER:PTHR18966,PANTHER:PTHR18966:SF7,PRINTS:PR01176,Pfam:PF00060,Pfam:PF00497,Pfam:PF01094,Phobius:CYTOPLASMIC_DOMAIN,Phobius:NON_CYTOPLASMIC_DOMAIN,Phobius:SIGNAL_PEPTIDE,Phobius:SIGNAL_PEPTIDE_C_REGION,Phobius:SIGNAL_PEPTIDE_H_REGION,Phobius:…
Bras_G01304	Bras_G01304	BraspberryS0003:2335353-2339778	722.215	-0.231389	-1.17396	0.00422318	0.0396979	804.279	739.67	815.847	660.94	589.562	722.99		Similar to IRE1A: Serine/threonine-protein kinase/endoribonuclease IRE1a (Arabidopsis thaliana)	GO:0004540,GO:0004672,GO:0004674,GO:0005515,GO:0005524,GO:0006397,GO:0006468,GO:0016772	Gene3D:G3DSA:1.10.510.10,Gene3D:G3DSA:2.140.10.10,Gene3D:G3DSA:3.30.200.20,InterPro:IPR000719,InterPro:IPR002290,InterPro:IPR006567,InterPro:IPR008271,InterPro:IPR010513,InterPro:IPR011009,InterPro:IPR011047,InterPro:IPR027295,PANTHER:PTHR13954,PANTHER:PTHR13954:SF4,Pfam:PF00069,Pfam:PF06479,Phobius:CYTOPLASMIC_DOMAIN,Phobius:NON_CYTOPLASMIC_DOMAIN,Phobius:SIGNAL_PEPTIDE,Phobius:SIGNAL_PEPTIDE_C_…
Bras_G01305	Bras_G01305	BraspberryS0003:2342283-2350974	1666.33	-0.177732	-1.1311	0.0017925	0.021216	1752.38	1744.92	1825.82	1572.62	1503.59	1598.68		Similar to Dis3: Exosome complex exonuclease RRP44 (Mus musculus)	GO:0003723,GO:0004540	Gene3D:G3DSA:3.40.50.1010,InterPro:IPR001900,InterPro:IPR002716,InterPro:IPR006596,InterPro:IPR012340,InterPro:IPR022966,PANTHER:PTHR23355,PANTHER:PTHR23355:SF13,Pfam:PF00773,Pfam:PF13638,ProSitePatterns:PS01175,SMART:SM00670,SMART:SM00955,SUPERFAMILY:SSF50249,SUPERFAMILY:SSF88723
Bras_G01306	Bras_G01306	BraspberryS0003:2350359-2355805	442.055	0.464867	1.38019	2.93647e-07	1.53286e-05	344.691	358.942	386.988	473.751	516.89	571.068		Similar to YBR287W: Uncharacterized transporter YBR287W (Saccharomyces cerevisiae (strain ATCC 204508 / S288c))	GO:0016021,GO:0055085	InterPro:IPR004776,PANTHER:PTHR31651,Pfam:PF03547,Phobius:CYTOPLASMIC_DOMAIN,Phobius:NON_CYTOPLASMIC_DOMAIN,Phobius:TRANSMEMBRANE
Bras_G01307	Bras_G01307	BraspberryS0003:2362204-2364547	1629.14	0.0184156	1.01285	0.752664	0.888067	1626.23	1669.18	1556.83	1700.88	1576.26	1645.42		Similar to glmM: Phosphoglucosamine mutase (Lactobacillus casei (strain BL23))		Coils:Coil,Phobius:CYTOPLASMIC_DOMAIN,Phobius:NON_CYTOPLASMIC_DOMAIN,Phobius:TRANSMEMBRANE
Bras_G01308	Bras_G01308	BraspberryS0003:2366305-2372714	130.584	0.121379	1.08777	0.322408	0.598704	127.753	111.002	131.957	132.881	124.873	155.038		Similar to MLO8: MLO-like protein 8 (Arabidopsis thaliana)	GO:0008219,GO:0016021	InterPro:IPR004326,PANTHER:PTHR31942,PANTHER:PTHR31942:SF0,Pfam:PF03094,Phobius:CYTOPLASMIC_DOMAIN,Phobius:NON_CYTOPLASMIC_DOMAIN,Phobius:SIGNAL_PEPTIDE,Phobius:SIGNAL_PEPTIDE_C_REGION,Phobius:SIGNAL_PEPTIDE_H_REGION,Phobius:SIGNAL_PEPTIDE_N_REGION,Phobius:TRANSMEMBRANE,SignalP_EUK:SignalP-TM,SignalP_GRAM_NEGATIVE:SignalP-TM,SignalP_GRAM_POSITIVE:SignalP-TM
Bras_G01309	Bras_G01309	BraspberryS0003:2376029-2376673	323.382	0.16785	1.12338	0.0959066	0.30832	299.696	310.184	291.827	348.958	392.018	297.61		Similar to ATL8: RING-H2 finger protein ATL8 (Arabidopsis thaliana)	GO:0005515,GO:0008270	Gene3D:G3DSA:3.30.40.10,InterPro:IPR001841,InterPro:IPR013083,PANTHER:PTHR22764,PANTHER:PTHR22764:SF18,Pfam:PF13639,Phobius:CYTOPLASMIC_DOMAIN,Phobius:NON_CYTOPLASMIC_DOMAIN,Phobius:TRANSMEMBRANE,ProSiteProfiles:PS50089,SMART:SM00184,SUPERFAMILY:SSF57850
Bras_G01310	Bras_G01310	BraspberryS0003:2378418-2381203	434.268	-0.0564052	-1.03987	0.523347	0.760018	463.605	407.7	460.579	430.998	400.206	442.519		Similar to RABD1: Ras-related protein RABD1 (Arabidopsis thaliana)	GO:0005525,GO:0007264	Gene3D:G3DSA:3.40.50.300,InterPro:IPR001806,InterPro:IPR019341,InterPro:IPR027417,Pfam:PF00071,Pfam:PF10199,SUPERFAMILY:SSF52540
Bras_G01316	Bras_G01316	BraspberryS0003:2404350-2407249	414.289	0.0040733	1.00283	0.96281	0.98455	406.559	428.448	407.289	397.488	410.442	435.508		Similar to PIRL4: Plant intracellular Ras-group-related LRR protein 4 (Arabidopsis thaliana)	GO:0005515	Gene3D:G3DSA:3.80.10.10,InterPro:IPR001611,InterPro:IPR003591,PANTHER:PTHR23155,PANTHER:PTHR23155:SF218,PRINTS:PR00019,Pfam:PF00560,Pfam:PF13855,ProSiteProfiles:PS51450,SMART:SM00364,SMART:SM00369,SUPERFAMILY:SSF52058
Bras_G01318	Bras_G01318	BraspberryS0003:2419982-2425389	3294.87	-0.161159	-1.11819	0.00125554	0.0161861	3422	3479.46	3555.22	3219.19	2939.62	3153.73		Similar to RRN3: RNA polymerase I-specific transcription initiation factor RRN3 (Homo sapiens)		InterPro:IPR007991,PANTHER:PTHR12790,Pfam:PF05327
Bras_G01319	Bras_G01319	BraspberryS0003:2426287-2432340	748.236	-0.10241	-1.07357	0.172865	0.431553	811.51	733.445	786.664	719.87	680.658	757.269		Similar to TRAPPC11: Trafficking protein particle complex subunit 11 (Homo sapiens)		InterPro:IPR012880,InterPro:IPR021773,PANTHER:PTHR14374,Pfam:PF07919,Pfam:PF11817
Bras_G01320	Bras_G01320	BraspberryS0003:2433654-2437362	1553.63	-0.140158	-1.10203	0.0144036	0.0938889	1660.78	1599.68	1636.77	1492.89	1431.94	1499.74		Similar to rbm38: RNA-binding protein 38 (Xenopus laevis)	GO:0000166,GO:0003676	Gene3D:G3DSA:3.30.70.330,InterPro:IPR000504,InterPro:IPR012677,PANTHER:PTHR24011,PANTHER:PTHR24011:SF87,Pfam:PF00076,ProSiteProfiles:PS50102,SMART:SM00360,SUPERFAMILY:SSF54928
Bras_G01322	Bras_G01322	BraspberryS0003:2459505-2462502	1799.95	0.0558207	1.03945	0.445075	0.702763	1748.36	1883.93	1649.46	1900.78	2015.36	1601.8		Similar to NTR2: Thioredoxin reductase 2 (Arabidopsis thaliana)	GO:0004791,GO:0005737,GO:0016491,GO:0019430,GO:0050660,GO:0055114	Gene3D:G3DSA:3.50.50.60,InterPro:IPR000103,InterPro:IPR001327,InterPro:IPR005982,InterPro:IPR008255,InterPro:IPR013027,InterPro:IPR023753,PANTHER:PTHR22912,PANTHER:PTHR22912:SF48,PRINTS:PR00368,PRINTS:PR00469,Pfam:PF00070,Pfam:PF07992,Phobius:NON_CYTOPLASMIC_DOMAIN,Phobius:SIGNAL_PEPTIDE,Phobius:SIGNAL_PEPTIDE_C_REGION,Phobius:SIGNAL_PEPTIDE_H_REGION,Phobius:SIGNAL_PEPTIDE_N_REGION,ProSitePattern…
Bras_G01324	Bras_G01324	BraspberryS0003:2465155-2474936	194.154	0.000182286	1.00013	0.9987	0.999485	196.048	181.546	204.279	189.5	219.039	174.515		Similar to ARID3: AT-rich interactive domain-containing protein 3 (Arabidopsis thaliana)	GO:0003677,GO:0005622	Gene3D:G3DSA:1.10.150.60,Gene3D:G3DSA:2.60.40.790,InterPro:IPR001606,InterPro:IPR002068,InterPro:IPR008978,PANTHER:PTHR15348,PANTHER:PTHR15348:SF0,Pfam:PF00011,Pfam:PF01388,ProSiteProfiles:PS01031,ProSiteProfiles:PS51011,SMART:SM00501,SMART:SM01014,SUPERFAMILY:SSF46774,SUPERFAMILY:SSF49764
Bras_G01325	Bras_G01325	BraspberryS0003:2465285-2470772	248.889	-0.121687	-1.08801	0.386847	0.656706	303.714	236.528	268.988	205.677	169.909	308.517		Similar to PP7: Serine/threonine-protein phosphatase 7 (Arabidopsis thaliana)	GO:0016787	Gene3D:G3DSA:3.60.21.10,InterPro:IPR004843,InterPro:IPR006186,PANTHER:PTHR11668,PANTHER:PTHR11668:SF7,PRINTS:PR00114,Pfam:PF00149,ProSitePatterns:PS00125,SMART:SM00156,SUPERFAMILY:SSF56300
Bras_G01327	Bras_G01327	BraspberryS0003:2475955-2483079	257.609	0.0385098	1.02705	0.701797	0.860243	262.736	254.164	243.612	248.43	267.145	269.563		Similar to DGAT2: Diacylglycerol O-acyltransferase 2 (Arabidopsis thaliana)	GO:0016747	InterPro:IPR007130,PANTHER:PTHR12317,Pfam:PF03982,Phobius:CYTOPLASMIC_DOMAIN,Phobius:NON_CYTOPLASMIC_DOMAIN,Phobius:TRANSMEMBRANE,SUPERFAMILY:SSF69593
Bras_G01328	Bras_G01328	BraspberryS0004:19013-26399	6616.1	-0.293927	-1.22597	4.94775e-13	7.6853e-11	7154.95	7339.64	7414.95	6002.77	5838.3	5945.97		Similar to ABCC4: ABC transporter C family member 4 (Arabidopsis thaliana)	GO:0000166,GO:0005524,GO:0006810,GO:0016021,GO:0016887,GO:0017111,GO:0042626,GO:0055085	Gene3D:G3DSA:1.20.1560.10,Gene3D:G3DSA:3.40.50.300,InterPro:IPR001140,InterPro:IPR003439,InterPro:IPR003593,InterPro:IPR011527,InterPro:IPR017871,InterPro:IPR017940,InterPro:IPR027417,PANTHER:PTHR24223,PANTHER:PTHR24223:SF106,Pfam:PF00005,Pfam:PF00664,Phobius:CYTOPLASMIC_DOMAIN,Phobius:NON_CYTOPLASMIC_DOMAIN,Phobius:TRANSMEMBRANE,ProSitePatterns:PS00211,ProSiteProfiles:PS50893,ProSiteProfiles:PS5…
Bras_G01329	Bras_G01329	BraspberryS0004:26747-28301	321.862	-0.0319946	-1.02242	0.744728	0.884026	329.425	290.473	357.805	338.558	317.299	297.61		Similar to NOP16: Nucleolar protein 16 (Cryptococcus neoformans var. neoformans serotype D (strain JEC21 / ATCC MYA-565))		InterPro:IPR019002,Pfam:PF09420,SignalP_GRAM_POSITIVE:SignalP-TM
Bras_G01330	Bras_G01330	BraspberryS0004:29435-31465	102.562	-0.0295907	-1.02072	0.824287	0.92356	75.5267	128.638	110.387	90.1282	99.2839	111.409		Similar to TFIP11: Tuftelin-interacting protein 11 (Pongo abelii)	GO:0003676,GO:0003677,GO:0005634,GO:0006355	InterPro:IPR000467,InterPro:IPR022783,PANTHER:PTHR23329,PANTHER:PTHR23329:SF1,Pfam:PF01585,Pfam:PF07842,ProSiteProfiles:PS50174,SMART:SM00443
Bras_G01331	Bras_G01331	BraspberryS0004:32587-34837	23.8183	-0.0895151	-1.06401	0.509299	0.751234	34.5494	18.6733	24.1075	19.6433	19.4474	26.4888		Similar to BAH1: E3 ubiquitin-protein ligase BAH1 (Arabidopsis thaliana)	GO:0005515,GO:0008270	Gene3D:G3DSA:3.30.40.10,InterPro:IPR001841,InterPro:IPR004331,InterPro:IPR013083,InterPro:IPR017907,PANTHER:PTHR25462,PANTHER:PTHR25462:SF194,Pfam:PF03105,Pfam:PF13923,ProSitePatterns:PS00518,ProSiteProfiles:PS50089,ProSiteProfiles:PS51382,SMART:SM00184,SUPERFAMILY:SSF57850
Bras_G01332	Bras_G01332	BraspberryS0004:39510-41164	119.714	0.163947	1.12035	0.186722	0.450681	103.648	118.264	109.118	131.726	140.226	115.304		Similar to MJ0531: Universal stress protein MJ0531 (Methanocaldococcus jannaschii (strain ATCC 43067 / DSM 2661 / JAL-1 / JCM 10045 / NBRC 100440))	GO:0006950	Gene3D:G3DSA:3.40.50.620,InterPro:IPR006015,InterPro:IPR006016,InterPro:IPR014729,PANTHER:PTHR31964,PANTHER:PTHR31964:SF0,PRINTS:PR01438,Pfam:PF00582,SUPERFAMILY:SSF52402
Bras_G01333	Bras_G01333	BraspberryS0004:41694-46472	178.214	0.00619469	1.0043	0.956406	0.981924	194.441	155.611	182.709	175.634	180.144	180.747		Similar to EID1: Phytochrome A-associated F-box protein (Arabidopsis thaliana)	GO:0005515,GO:0008318,GO:0018342	Coils:Coil,Gene3D:G3DSA:1.20.1280.50,Gene3D:G3DSA:1.25.40.10,InterPro:IPR001810,InterPro:IPR002088,InterPro:IPR011990,InterPro:IPR013026,InterPro:IPR019734,PANTHER:PTHR23082,Pfam:PF13176,Pfam:PF13371,Pfam:PF13414,ProSiteProfiles:PS50005,ProSiteProfiles:PS50293,ProSiteProfiles:PS51147,SMART:SM00028,SUPERFAMILY:SSF48452,SUPERFAMILY:SSF81383
Bras_G01334	Bras_G01334	BraspberryS0004:47812-52669	2058.74	0.0306941	1.0215	0.663178	0.840237	2031.19	2083.11	1986.96	2093.75	2339.83	1817.6		Similar to SF2: Pre-mRNA-splicing factor SF2 (Arabidopsis thaliana)	GO:0000166,GO:0003676	Gene3D:G3DSA:3.30.70.330,InterPro:IPR000504,InterPro:IPR012677,PANTHER:PTHR10548,PANTHER:PTHR10548:SF13,Pfam:PF00076,ProSiteProfiles:PS50102,SMART:SM00360,SUPERFAMILY:SSF54928
Bras_G01335	Bras_G01335	BraspberryS0004:55476-56054	976.896	0.101108	1.0726	0.15214	0.401951	906.32	986.572	926.234	1023.76	1072.68	945.808		Similar to At3g62790: NADH dehydrogenase [ubiquinone] iron-sulfur protein 5-B (Arabidopsis thaliana)
Bras_G01337	Bras_G01337	BraspberryS0004:59384-66527	266.04	-0.405917	-1.32493	0.000107675	0.00233639	301.303	317.446	315.935	196.433	208.803	256.319		Similar to At2g47680: Zinc finger CCCH domain-containing protein 31 (Arabidopsis thaliana)	GO:0003676,GO:0004386,GO:0005524,GO:0008026	Gene3D:G3DSA:3.40.50.300,InterPro:IPR001650,InterPro:IPR011545,InterPro:IPR014001,InterPro:IPR027417,PANTHER:PTHR18934,Pfam:PF00270,Pfam:PF00271,ProSiteProfiles:PS51192,ProSiteProfiles:PS51194,SMART:SM00487,SMART:SM00490,SUPERFAMILY:SSF52540
Bras_G01338	Bras_G01338	BraspberryS0004:66913-68604	166.372	0.154778	1.11325	0.17975	0.440538	153.464	147.312	164.946	161.769	198.568	172.177		Similar to Genome polyprotein (Hepatitis C virus genotype 6k (isolate VN405))
Bras_G01339	Bras_G01339	BraspberryS0004:69282-70732	175.708	0.307709	1.23774	0.00707421	0.057781	163.106	148.349	144.645	176.79	218.015	203.341		Similar to MZM1: Mitochondrial zinc maintenance protein 1,mitochondrial (Phaeosphaeria nodorum (strain SN15 / ATCC MYA-4574 / FGSC 10173))		InterPro:IPR008011,Pfam:PF05347
Bras_G01341	Bras_G01341	BraspberryS0004:83639-90576	675.629	0.308161	1.23813	0.000126977	0.00265132	572.878	650.453	564.622	790.355	775.848	699.617		Similar to CSE: Caffeoylshikimate esterase (Arabidopsis thaliana)		Gene3D:G3DSA:3.40.50.1820,InterPro:IPR000073,PANTHER:PTHR11614,PANTHER:PTHR11614:SF20,PRINTS:PR00111,Pfam:PF12695,SUPERFAMILY:SSF53474
Bras_G01344	Bras_G01344	BraspberryS0004:93748-95806	5262.48	0.113173	1.0816	0.0242947	0.132014	4900.4	5215.04	5030.85	5405.38	5832.16	5191.03		Similar to RPL22B: 60S ribosomal protein L22-2 (Arabidopsis thaliana)	GO:0003735,GO:0005622,GO:0005840,GO:0006412	InterPro:IPR002671,PANTHER:PTHR10064,Pfam:PF01776
Bras_G01349	Bras_G01349	BraspberryS0004:100879-104753	386.682	-0.13514	-1.0982	0.192843	0.458391	440.305	405.625	380.644	329.314	319.346	444.857		Similar to MHX: Magnesium/proton exchanger (Arabidopsis halleri subsp. halleri)	GO:0016021,GO:0055085	InterPro:IPR004837,PANTHER:PTHR11878,Pfam:PF01699,Phobius:CYTOPLASMIC_DOMAIN,Phobius:NON_CYTOPLASMIC_DOMAIN,Phobius:TRANSMEMBRANE
Bras_G01350	Bras_G01350	BraspberryS0004:104770-108181	1412.51	0.207068	1.15434	0.00999331	0.0729425	1213.25	1400.5	1287.85	1609.6	1677.59	1286.27		Similar to PHR2: Blue-light photoreceptor PHR2 (Arabidopsis thaliana)	GO:0003913,GO:0006281	Gene3D:G3DSA:1.25.40.80,Gene3D:G3DSA:3.40.50.620,InterPro:IPR005101,InterPro:IPR006050,InterPro:IPR014729,PANTHER:PTHR11455,Pfam:PF00875,Pfam:PF03441,ProSiteProfiles:PS51645,SUPERFAMILY:SSF48173,SUPERFAMILY:SSF52425
Bras_G01351	Bras_G01351	BraspberryS0004:108524-112615	313.216	-0.0557151	-1.03937	0.581111	0.792549	301.303	291.511	369.225	323.537	310.134	283.586		Similar to MAV_4873: Putative S-adenosyl-L-methionine-dependent methyltransferase MAV_4873 (Mycobacterium avium (strain 104))	GO:0008168,GO:0032259	Coils:Coil,InterPro:IPR007213,Pfam:PF04072,SUPERFAMILY:SSF53335
Bras_G01352	Bras_G01352	BraspberryS0004:110194-116564	190.439	-0.0253097	-1.0177	0.817909	0.920618	186.406	191.92	200.473	173.323	196.521	193.992		Similar to At3g53760: Gamma-tubulin complex component 4 homolog (Arabidopsis thaliana)	GO:0000226,GO:0000922,GO:0005815	InterPro:IPR007259,PANTHER:PTHR19302,PANTHER:PTHR19302:SF27,Pfam:PF04130,Phobius:CYTOPLASMIC_DOMAIN,Phobius:NON_CYTOPLASMIC_DOMAIN,Phobius:TRANSMEMBRANE
Bras_G01353	Bras_G01353	BraspberryS0004:122587-127681	615.941	-0.0175325	-1.01223	0.818666	0.920818	621.087	641.116	596.342	620.498	615.151	601.453		Similar to SPAC57A7.06: Uncharacterized protein C57A7.06 (Schizosaccharomyces pombe (strain 972 / ATCC 24843))	GO:0006364,GO:0032040	Coils:Coil,InterPro:IPR006709,PANTHER:PTHR14150,PANTHER:PTHR14150:SF12,Pfam:PF04615
Bras_G01356	Bras_G01356	BraspberryS0004:136127-141799	20.9672	0.169553	1.12471	0.196407	0.462153	24.1043	8.29924	19.0322	21.9543	20.4709	31.9424		Similar to PARP2: Poly [ADP-ribose] polymerase 2 (Arabidopsis thaliana)	GO:0003676,GO:0003950,GO:0006471	Gene3D:G3DSA:1.10.720.30,Gene3D:G3DSA:1.20.142.10,Gene3D:G3DSA:2.20.140.10,Gene3D:G3DSA:3.90.228.10,InterPro:IPR003034,InterPro:IPR004102,InterPro:IPR008893,InterPro:IPR012317,PANTHER:PTHR15447,Pfam:PF00644,Pfam:PF02037,Pfam:PF02877,Pfam:PF05406,ProSiteProfiles:PS50800,ProSiteProfiles:PS51059,ProSiteProfiles:PS51060,SMART:SM00513,SMART:SM00773,SUPERFAMILY:SSF142921,SUPERFAMILY:SSF47587,SUPERFAMIL…
Bras_G01357	Bras_G01357	BraspberryS0004:142136-144745	533.864	0.22343	1.16751	0.00556854	0.048315	478.068	507.291	479.611	580.056	598.774	559.382		Similar to U1A: U1 small nuclear ribonucleoprotein A (Arabidopsis thaliana)	GO:0000166,GO:0000398,GO:0003676,GO:0017069	Gene3D:G3DSA:3.30.70.330,InterPro:IPR000504,InterPro:IPR012677,InterPro:IPR024888,PANTHER:PTHR10501,PANTHER:PTHR10501:SF0,Pfam:PF00076,Pfam:PF13893,ProSiteProfiles:PS50102,SMART:SM00360,SUPERFAMILY:SSF54928
Bras_G01359	Bras_G01359	BraspberryS0004:148281-148714	1174.34	-0.384899	-1.30577	5.06217e-09	3.83954e-07	1379.57	1304.02	1330.99	1030.7	1057.32	943.47		Similar to ARG2: Indole-3-acetic acid-induced protein ARG2 (Vigna radiata var. radiata)	GO:0006950	InterPro:IPR004926,Pfam:PF03242
Bras_G01360	Bras_G01360	BraspberryS0004:152832-156029	501.741	0.0401482	1.02822	0.664815	0.8408	468.426	508.328	502.45	552.324	549.644	429.275		Similar to At5g01610: Uncharacterized protein At5g01610 (Arabidopsis thaliana)		Gene3D:G3DSA:2.30.240.10,InterPro:IPR007493,PANTHER:PTHR31676,PANTHER:PTHR31676:SF0,Pfam:PF04398,Phobius:CYTOPLASMIC_DOMAIN,Phobius:NON_CYTOPLASMIC_DOMAIN,Phobius:TRANSMEMBRANE,SUPERFAMILY:SSF141562
Bras_G01361	Bras_G01361	BraspberryS0004:156675-160686	980.265	-0.130468	-1.09465	0.0742214	0.265923	1111.21	1007.32	964.298	915.148	886.39	997.227		Similar to SEC15B: Exocyst complex component SEC15B (Arabidopsis thaliana)	GO:0000145,GO:0006904	Coils:Coil,InterPro:IPR007225,PANTHER:PTHR12702,PIRSF:PIRSF025007,Pfam:PF04091
Bras_G01362	Bras_G01362	BraspberryS0004:162149-166794	5368.23	0.214286	1.16013	0.000530722	0.0083661	4797.55	5194.29	4850.67	5960.01	6296.85	5110.01		Similar to RPL18B: 60S ribosomal protein L18-2 (Arabidopsis thaliana)	GO:0003735,GO:0005622,GO:0005840,GO:0006412	Gene3D:G3DSA:3.100.10.10,InterPro:IPR000039,InterPro:IPR021131,PANTHER:PTHR10934,Pfam:PF00828,SUPERFAMILY:SSF52080
Bras_G01370	Bras_G01370	BraspberryS0004:194807-200452	16742.9	-0.382963	-1.30402	8.4565e-18	2.62708e-15	19281	18566.4	19188.3	14217.1	13859.8	15344.8		Similar to SUS2: Sucrose synthase 2 (Pisum sativum)	GO:0005985,GO:0009058,GO:0016157	Gene3D:G3DSA:3.40.50.2000,InterPro:IPR000368,InterPro:IPR001296,InterPro:IPR012820,PANTHER:PTHR12526,PANTHER:PTHR12526:SF27,Pfam:PF00534,Pfam:PF00862,SUPERFAMILY:SSF53756,TIGRFAM:TIGR02470
Bras_G01373	Bras_G01373	BraspberryS0004:211242-219237	272.366	0.156574	1.11464	0.132282	0.371856	241.043	259.351	266.451	246.119	311.158	310.075		Similar to relA: GTP pyrophosphokinase (Myxococcus xanthus)	GO:0003824,GO:0015969	Coils:Coil,Gene3D:G3DSA:3.10.20.30,Gene3D:G3DSA:3.30.460.10,Gene3D:G3DSA:3.30.70.260,InterPro:IPR003607,InterPro:IPR004095,InterPro:IPR007685,InterPro:IPR012675,InterPro:IPR012676,InterPro:IPR026020,PANTHER:PTHR21262,Pfam:PF02824,Pfam:PF04607,Pfam:PF13328,SMART:SM00471,SMART:SM00954,SUPERFAMILY:SSF109604,SUPERFAMILY:SSF55021,SUPERFAMILY:SSF81271,SUPERFAMILY:SSF81301
Bras_G01374	Bras_G01374	BraspberryS0004:219541-221348	241.922	0.0361807	1.0254	0.724616	0.873751	247.47	236.528	230.924	243.808	233.368	259.435		Similar to APO2: APO protein 2,chloroplastic (Arabidopsis thaliana)	GO:0003723	InterPro:IPR023342,PANTHER:PTHR10388,PANTHER:PTHR10388:SF3,Pfam:PF05634,ProSiteProfiles:PS51499
Bras_G01376	Bras_G01376	BraspberryS0004:229498-231018	38.7398	-0.215416	-1.16104	0.12494	0.360199	42.5842	40.4588	52.0214	21.9543	45.036	30.3843		Similar to RAP2-3: Ethylene-responsive transcription factor RAP2-3 (Arabidopsis thaliana)	GO:0003677,GO:0003700,GO:0006355	Coils:Coil,Gene3D:G3DSA:3.30.730.10,InterPro:IPR001471,InterPro:IPR016177,PANTHER:PTHR31190,PANTHER:PTHR31190:SF0,PRINTS:PR00367,Pfam:PF00847,ProSiteProfiles:PS51032,SMART:SM00380,SUPERFAMILY:SSF54171
Bras_G01377	Bras_G01377	BraspberryS0004:231254-234879	51.9061	-0.0853588	-1.06095	0.540321	0.769794	46.6016	59.1321	58.3654	51.997	50.1537	45.1868		Similar to At1g47578: Putative lipoyltransferase-like protein,chloroplastic (Arabidopsis thaliana)	GO:0003824,GO:0005737,GO:0006464,GO:0009107,GO:0016415	Gene3D:G3DSA:3.90.1550.10,Hamap:MF_00013,InterPro:IPR000544,InterPro:IPR004143,InterPro:IPR020605,PANTHER:PTHR10993,PANTHER:PTHR10993:SF0,Pfam:PF03099,Phobius:NON_CYTOPLASMIC_DOMAIN,Phobius:SIGNAL_PEPTIDE,Phobius:SIGNAL_PEPTIDE_C_REGION,Phobius:SIGNAL_PEPTIDE_H_REGION,Phobius:SIGNAL_PEPTIDE_N_REGION,ProSitePatterns:PS01313,SUPERFAMILY:SSF55681,TIGRFAM:TIGR00214
Bras_G01381	Bras_G01381	BraspberryS0004:238953-241238	8403.71	0.157717	1.11552	0.007887	0.0621311	7567.94	8424.77	7770.21	9232.36	9497.48	7929.51		Similar to RPL19B: 60S ribosomal protein L19-2 (Arabidopsis thaliana)	GO:0003735,GO:0005622,GO:0005840,GO:0006412	Coils:Coil,Gene3D:G3DSA:1.10.1200.60,Gene3D:G3DSA:1.10.1650.10,Hamap:MF_01475,InterPro:IPR000196,InterPro:IPR015972,InterPro:IPR015974,InterPro:IPR023638,InterPro:IPR027547,PANTHER:PTHR10722,Pfam:PF01280,ProSitePatterns:PS00526,SUPERFAMILY:SSF48140
Bras_G01382	Bras_G01382	BraspberryS0004:240554-244638	778.797	-0.227923	-1.17115	0.00163562	0.0198408	878.199	815.4	841.223	709.47	686.799	741.688		Similar to ETR1: Ethylene receptor (Prunus persica)	GO:0000155,GO:0004871,GO:0005515,GO:0005524,GO:0007165,GO:0016020,GO:0016310,GO:0016772	Gene3D:G3DSA:1.10.287.130,Gene3D:G3DSA:3.30.450.40,Gene3D:G3DSA:3.30.565.10,InterPro:IPR003018,InterPro:IPR003594,InterPro:IPR003661,InterPro:IPR004358,InterPro:IPR005467,InterPro:IPR009082,PANTHER:PTHR24423,PANTHER:PTHR24423:SF360,PRINTS:PR00344,Pfam:PF00512,Pfam:PF01590,Pfam:PF02518,Phobius:CYTOPLASMIC_DOMAIN,Phobius:NON_CYTOPLASMIC_DOMAIN,Phobius:TRANSMEMBRANE,ProSiteProfiles:PS50109,SMART:SM0…
Bras_G01385	Bras_G01385	BraspberryS0004:263127-269827	264.955	-0.0590687	-1.04179	0.558531	0.78073	264.343	276.987	271.526	280.784	256.91	239.179		Similar to ATK4: Kinesin-4 (Arabidopsis thaliana)	GO:0003777,GO:0005515,GO:0005524,GO:0005875,GO:0007018	Coils:Coil,Gene3D:G3DSA:1.10.418.10,Gene3D:G3DSA:3.40.850.10,InterPro:IPR001715,InterPro:IPR001752,InterPro:IPR027417,PANTHER:PTHR24115,PANTHER:PTHR24115:SF184,PRINTS:PR00380,Pfam:PF00225,Pfam:PF00307,ProSiteProfiles:PS50021,ProSiteProfiles:PS50067,SMART:SM00033,SMART:SM00129,SUPERFAMILY:SSF47576,SUPERFAMILY:SSF52540
Bras_G01386	Bras_G01386	BraspberryS0004:281111-281581	204.581	0.0346551	1.02431	0.757252	0.89084	198.458	217.855	186.516	210.299	234.392	179.968		Similar to STE1: Delta(7)-sterol-C5(6)-desaturase 1 (Arabidopsis thaliana)		Phobius:CYTOPLASMIC_DOMAIN,Phobius:NON_CYTOPLASMIC_DOMAIN,Phobius:TRANSMEMBRANE
Bras_G01387	Bras_G01387	BraspberryS0004:282772-286403	509.311	-0.141053	-1.10271	0.0939159	0.305283	538.329	505.216	568.428	500.327	447.289	496.276		Similar to Delta(7)-sterol-C5(6)-desaturase (Nicotiana tabacum)	GO:0003676,GO:0003723,GO:0003735,GO:0005506,GO:0005622,GO:0005840,GO:0006412,GO:0006633,GO:0016491,GO:0055114	Gene3D:G3DSA:1.10.8.50,Gene3D:G3DSA:4.10.910.10,Hamap:MF_01315,InterPro:IPR001892,InterPro:IPR006694,InterPro:IPR010979,InterPro:IPR018269,InterPro:IPR027437,PANTHER:PTHR11863,PANTHER:PTHR11863:SF2,Pfam:PF00416,Pfam:PF04116,ProSitePatterns:PS00646,ProSiteProfiles:PS50159,SUPERFAMILY:SSF46946
Bras_G01388	Bras_G01388	BraspberryS0004:286866-287825	748.447	0.184386	1.13633	0.0216172	0.122481	707.862	722.034	654.708	789.199	888.438	728.443		Similar to RPS13: 30S ribosomal protein S13,chloroplastic (Arabidopsis thaliana)	GO:0003676,GO:0003723,GO:0003735,GO:0005622,GO:0005840,GO:0006412	Gene3D:G3DSA:1.10.8.50,Gene3D:G3DSA:4.10.910.10,Hamap:MF_01315,InterPro:IPR001892,InterPro:IPR010979,InterPro:IPR018269,InterPro:IPR019980,InterPro:IPR027437,PANTHER:PTHR10871,PANTHER:PTHR10871:SF1,Pfam:PF00416,ProSitePatterns:PS00646,ProSiteProfiles:PS50159,SUPERFAMILY:SSF46946,TIGRFAM:TIGR03631
Bras_G01394	Bras_G01394	BraspberryS0004:311666-313741	278.539	0.0224092	1.01565	0.818993	0.920853	275.592	280.099	272.795	266.918	290.687	285.145		Similar to Profilin-3 (Hevea brasiliensis)	GO:0003779,GO:0030036	Gene3D:G3DSA:3.30.450.30,InterPro:IPR005455,PANTHER:PTHR11604,PRINTS:PR00392,PRINTS:PR01640,Pfam:PF00235,SMART:SM00392,SUPERFAMILY:SSF55770
Bras_G01395	Bras_G01395	BraspberryS0004:323083-328188	485.372	-0.33219	-1.25892	0.000111814	0.00240238	540.739	530.114	574.772	402.11	403.277	461.217		Similar to PIP5K1: Phosphatidylinositol 4-phosphate 5-kinase 1 (Arabidopsis thaliana)	GO:0005524,GO:0016307,GO:0016308,GO:0046488	Gene3D:G3DSA:2.20.110.10,Gene3D:G3DSA:3.30.800.10,Gene3D:G3DSA:3.30.810.10,InterPro:IPR002498,InterPro:IPR003409,InterPro:IPR016034,InterPro:IPR017163,InterPro:IPR023610,InterPro:IPR027483,InterPro:IPR027484,PANTHER:PTHR23086,PANTHER:PTHR23086:SF6,PIRSF:PIRSF037274,Pfam:PF01504,Pfam:PF02493,ProSiteProfiles:PS51455,SMART:SM00330,SMART:SM00698,SUPERFAMILY:SSF56104,SUPERFAMILY:SSF82185
Bras_G01396	Bras_G01396	BraspberryS0004:335188-343718	983.566	-0.236902	-1.17846	0.000803957	0.0114927	982.65	1128.7	1102.6	870.084	905.838	911.528		Similar to ORP1C: Oxysterol-binding protein-related protein 1C (Arabidopsis thaliana)	GO:0005515,GO:0005543	Coils:Coil,Gene3D:G3DSA:2.30.29.30,InterPro:IPR000648,InterPro:IPR001849,InterPro:IPR011993,PANTHER:PTHR10972,PANTHER:PTHR10972:SF8,Pfam:PF00169,Pfam:PF01237,ProSiteProfiles:PS50003,SMART:SM00233,SUPERFAMILY:SSF144000,SUPERFAMILY:SSF50729
Bras_G01397	Bras_G01397	BraspberryS0004:349719-352651	479.301	-0.35372	-1.27785	0.00067484	0.0100531	564.04	512.478	574.772	360.513	349.029	514.974		Similar to Hlcs: Biotin--protein ligase (Mus musculus)	GO:0003824,GO:0004077,GO:0006464	Gene3D:G3DSA:3.30.930.10,InterPro:IPR003142,InterPro:IPR004143,InterPro:IPR004408,PANTHER:PTHR12835,Pfam:PF02237,Pfam:PF03099,SUPERFAMILY:SSF55681,TIGRFAM:TIGR00121
Bras_G01398	Bras_G01398	BraspberryS0004:352713-357161	1058.27	-0.195835	-1.14539	0.00277034	0.0289571	1136.11	1090.31	1178.73	982.166	954.968	1007.36		Similar to ASHR1: Histone-lysine N-methyltransferase ASHR1 (Arabidopsis thaliana)	GO:0005515,GO:0008270	Coils:Coil,Gene3D:G3DSA:2.170.270.10,InterPro:IPR001214,InterPro:IPR002893,PANTHER:PTHR12197,PANTHER:PTHR12197:SF13,Pfam:PF00856,Pfam:PF01753,Pfam:PF13424,ProSiteProfiles:PS50280,ProSiteProfiles:PS50865,SMART:SM00317,SUPERFAMILY:SSF48452,SUPERFAMILY:SSF82199
Bras_G01400	Bras_G01400	BraspberryS0004:385854-391225	145.255	0.141071	1.10272	0.241713	0.516634	147.036	147.312	111.656	164.079	143.296	158.154		Similar to mps1: Probable serine/threonine-protein kinase mps1 (Dictyostelium discoideum)	GO:0004672,GO:0005524,GO:0006468,GO:0016772	Gene3D:G3DSA:1.10.510.10,Gene3D:G3DSA:3.30.200.20,InterPro:IPR000719,InterPro:IPR002290,InterPro:IPR011009,InterPro:IPR017441,PANTHER:PTHR22974,PANTHER:PTHR22974:SF12,Pfam:PF00069,ProSitePatterns:PS00107,ProSiteProfiles:PS50011,SMART:SM00220,SUPERFAMILY:SSF56112
Bras_G01402	Bras_G01402	BraspberryS0004:398553-402549	31.2969	0.0564968	1.03994	0.685879	0.853243	32.139	23.8603	34.258	28.8872	29.6828	38.9542		Similar to PCMP-E100: Pentatricopeptide repeat-containing protein At4g08210 (Arabidopsis thaliana)	GO:0005515	Gene3D:G3DSA:1.25.40.10,InterPro:IPR002885,InterPro:IPR011990,PANTHER:PTHR24015,PANTHER:PTHR24015:SF103,Pfam:PF01535,Pfam:PF13041,Phobius:CYTOPLASMIC_DOMAIN,Phobius:NON_CYTOPLASMIC_DOMAIN,Phobius:TRANSMEMBRANE,ProSiteProfiles:PS51375,SUPERFAMILY:SSF48452,TIGRFAM:TIGR00756
Bras_G01403	Bras_G01403	BraspberryS0004:404973-409649	923.672	-0.0668433	-1.04742	0.318414	0.594031	950.511	922.253	966.836	889.727	922.215	890.493		Similar to At1g04910: Uncharacterized protein At1g04910 (Arabidopsis thaliana)		InterPro:IPR019378,InterPro:IPR024709,PANTHER:PTHR31288,PIRSF:PIRSF009360,Pfam:PF10250,Phobius:CYTOPLASMIC_DOMAIN,Phobius:NON_CYTOPLASMIC_DOMAIN,Phobius:TRANSMEMBRANE
Bras_G01404	Bras_G01404	BraspberryS0004:413220-416251	2650.99	0.00261433	1.00181	0.962253	0.984435	2662.72	2680.65	2595.99	2757	2749.24	2460.35		Similar to At1g77710: Ubiquitin-fold modifier 1 (Arabidopsis thaliana)		Gene3D:G3DSA:3.10.20.90,InterPro:IPR005375,PANTHER:PTHR15825,PANTHER:PTHR15825:SF0,PIRSF:PIRSF038027,Pfam:PF03671,SUPERFAMILY:SSF54236
Bras_G01409	Bras_G01409	BraspberryS0004:438413-443849	275.394	0.547233	1.46128	7.67948e-07	3.44414e-05	189.62	258.314	186.516	365.135	355.17	297.61		Similar to FLS: Flavonol synthase/flavanone 3-hydroxylase (Malus domestica)	GO:0016491,GO:0016706,GO:0055114	Gene3D:G3DSA:2.60.120.330,InterPro:IPR005123,InterPro:IPR026992,InterPro:IPR027443,PANTHER:PTHR10209,PANTHER:PTHR10209:SF55,Pfam:PF03171,Pfam:PF14226,ProSiteProfiles:PS51471,SUPERFAMILY:SSF51197
Bras_G01410	Bras_G01410	BraspberryS0004:446342-449929	4151.21	-0.0314945	-1.02207	0.559183	0.781044	4194.95	4231.58	4162.98	4172.47	4380.77	3764.53		Similar to SELK: Selenoprotein K (Macaca fascicularis)		InterPro:IPR024491,PANTHER:PTHR16875,PANTHER:PTHR16875:SF0,Pfam:PF10961,Phobius:CYTOPLASMIC_DOMAIN,Phobius:NON_CYTOPLASMIC_DOMAIN,Phobius:TRANSMEMBRANE
Bras_G01411	Bras_G01411	BraspberryS0004:450731-458425	215.775	0.0629765	1.04462	0.56782	0.785795	237.025	177.396	214.429	226.476	214.945	224.376		Similar to At5g35370: G-type lectin S-receptor-like serine/threonine-protein kinase At5g35370 (Arabidopsis thaliana)		Gene3D:G3DSA:1.10.3810.10,Gene3D:G3DSA:2.90.10.10,InterPro:IPR001264,InterPro:IPR001480,InterPro:IPR023346,PANTHER:PTHR32282,PANTHER:PTHR32282:SF0,Pfam:PF00912,Pfam:PF01453,Phobius:CYTOPLASMIC_DOMAIN,Phobius:NON_CYTOPLASMIC_DOMAIN,Phobius:TRANSMEMBRANE,ProSiteProfiles:PS50927,SMART:SM00108,SUPERFAMILY:SSF51110,SUPERFAMILY:SSF53955
Bras_G01413	Bras_G01413	BraspberryS0004:461094-462355	1654.59	0.194359	1.14422	0.0012206	0.0159128	1522.59	1554.03	1535.26	1736.7	1894.58	1684.38		Similar to RPS5A: 40S ribosomal protein S5-1 (Arabidopsis thaliana)	GO:0003723,GO:0003735,GO:0005622,GO:0005840,GO:0006412,GO:0015935	Gene3D:G3DSA:1.10.455.10,InterPro:IPR000235,InterPro:IPR005716,InterPro:IPR020606,InterPro:IPR023798,PANTHER:PTHR11205,PANTHER:PTHR11205:SF1,Pfam:PF00177,ProSitePatterns:PS00052,SUPERFAMILY:SSF47973,TIGRFAM:TIGR01028
Bras_G01414	Bras_G01414	BraspberryS0004:467128-477469	887.223	-0.272162	-1.20762	0.000136945	0.00282245	949.708	945.076	1037.89	827.33	752.306	811.026		Similar to SOV: DIS3-like exonuclease 2 (Arabidopsis thaliana)	GO:0003723,GO:0004540	InterPro:IPR001900,InterPro:IPR012340,InterPro:IPR022966,PANTHER:PTHR23355,PANTHER:PTHR23355:SF22,Pfam:PF00773,ProSitePatterns:PS01175,SMART:SM00955,SUPERFAMILY:SSF50249
Bras_G01416	Bras_G01416	BraspberryS0004:477596-479253	90.0436	0.0766021	1.05453	0.560347	0.781701	86.7753	97.5161	74.86	100.528	80.8601	99.7227		Similar to ODA4: Dynein beta chain,flagellar outer arm (Chlamydomonas reinhardtii)
Bras_G01418	Bras_G01418	BraspberryS0004:502627-505677	1621.98	0.122472	1.0886	0.0375149	0.175736	1503.3	1607.98	1540.34	1722.83	1616.18	1741.25		Similar to ybdL: Methionine aminotransferase (Escherichia coli (strain K12))	GO:0003824,GO:0009058,GO:0030170	Gene3D:G3DSA:3.40.640.10,Gene3D:G3DSA:3.90.1150.10,InterPro:IPR004839,InterPro:IPR015421,InterPro:IPR015422,InterPro:IPR015424,PANTHER:PTHR11751,PANTHER:PTHR11751:SF100,Pfam:PF00155,SUPERFAMILY:SSF53383
Bras_G01419	Bras_G01419	BraspberryS0004:516860-519493	443.276	0.0633985	1.04492	0.523684	0.760018	391.293	481.356	421.246	489.927	496.42	379.414		Similar to PIP5K1: Phosphatidylinositol 4-phosphate 5-kinase 1 (Arabidopsis thaliana)		Gene3D:G3DSA:2.20.110.10,InterPro:IPR003409,PANTHER:PTHR23084,Pfam:PF02493,Phobius:CYTOPLASMIC_DOMAIN,Phobius:NON_CYTOPLASMIC_DOMAIN,Phobius:TRANSMEMBRANE,SMART:SM00698,SUPERFAMILY:SSF82185
Bras_G01420	Bras_G01420	BraspberryS0004:529439-535399	410.667	0.00417881	1.0029	0.966477	0.986014	380.847	411.85	439.009	458.729	335.723	437.845		Similar to prorsd1p: Prolyl-tRNA synthetase associated domain-containing protein 1 (Xenopus laevis)	GO:0002161	Gene3D:G3DSA:3.90.960.10,InterPro:IPR007214,Pfam:PF04073,SUPERFAMILY:SSF55826
Bras_G01425	Bras_G01425	BraspberryS0004:561882-571351	158.726	0.0049483	1.00344	0.965715	0.985839	151.053	155.611	168.752	164.079	161.72	151.142		Similar to Acy1: Aminoacylase-1 (Mus musculus)	GO:0003677,GO:0003700,GO:0004046,GO:0005737,GO:0006355,GO:0006520,GO:0008152,GO:0016787	Gene3D:G3DSA:3.30.70.360,Gene3D:G3DSA:3.30.730.10,Gene3D:G3DSA:3.40.630.10,InterPro:IPR001471,InterPro:IPR002933,InterPro:IPR010159,InterPro:IPR011650,InterPro:IPR016177,PANTHER:PTHR11014,PANTHER:PTHR11014:SF8,PRINTS:PR00367,Pfam:PF00847,Pfam:PF01546,Pfam:PF07687,Phobius:NON_CYTOPLASMIC_DOMAIN,Phobius:SIGNAL_PEPTIDE,Phobius:SIGNAL_PEPTIDE_C_REGION,Phobius:SIGNAL_PEPTIDE_H_REGION,Phobius:SIGNAL_PE…
Bras_G01427	Bras_G01427	BraspberryS0004:577510-598529	495.891	-0.193248	-1.14334	0.0245832	0.133044	569.664	524.927	499.913	492.238	458.548	430.054		Similar to At4g08290: WAT1-related protein At4g08290 (Arabidopsis thaliana)	GO:0016020	InterPro:IPR000620,PANTHER:PTHR31218,Pfam:PF00892,Phobius:CYTOPLASMIC_DOMAIN,Phobius:NON_CYTOPLASMIC_DOMAIN,Phobius:TRANSMEMBRANE,SUPERFAMILY:SSF103481
Bras_G01428	Bras_G01428	BraspberryS0004:599222-601382	167.54	-0.0277498	-1.01942	0.808984	0.916724	167.926	187.77	152.258	161.769	175.026	160.491		Similar to Chac2: Cation transport regulator-like protein 2 (Rattus norvegicus)		Coils:Coil,Gene3D:G3DSA:3.10.490.10,InterPro:IPR006840,InterPro:IPR013024,PANTHER:PTHR12192,PANTHER:PTHR12192:SF0,Pfam:PF04752,SUPERFAMILY:SSF110857
Bras_G01429	Bras_G01429	BraspberryS0004:601947-606511	531.797	0.0430353	1.03028	0.597128	0.801689	518.242	537.376	515.138	526.903	518.938	574.185		Similar to hmu: Halomucin (Haloquadratum walsbyi (strain DSM 16790 / HBSQ001))		Coils:Coil,InterPro:IPR019098,Pfam:PF09649,SMART:SM01082
Bras_G01430	Bras_G01430	BraspberryS0004:606241-610162	557.249	-0.113764	-1.08205	0.164708	0.420726	584.93	621.406	536.708	547.702	509.726	543.021		Similar to FPK1: Flippase kinase 1 (Saccharomyces cerevisiae (strain ATCC 204508 / S288c))		Coils:Coil
Bras_G01431	Bras_G01431	BraspberryS0004:609290-613439	257.472	-0.0620738	-1.04397	0.57222	0.78823	293.269	230.304	270.257	240.342	220.062	290.598		Similar to Gtf2h3: General transcription factor IIH subunit 3 (Rattus norvegicus)	GO:0000439,GO:0006289,GO:0006355	InterPro:IPR004600,PANTHER:PTHR12831,PANTHER:PTHR12831:SF0,Pfam:PF03850
Bras_G01432	Bras_G01432	BraspberryS0004:614443-617495	353.63	0.182724	1.13502	0.0740454	0.265637	335.853	313.296	329.891	387.089	440.125	315.529		Similar to LYM1: LysM domain-containing GPI-anchored protein 1 (Arabidopsis thaliana)	GO:0016998	Gene3D:G3DSA:3.10.350.10,InterPro:IPR002482,InterPro:IPR018392,Pfam:PF01476,Phobius:CYTOPLASMIC_DOMAIN,Phobius:NON_CYTOPLASMIC_DOMAIN,Phobius:TRANSMEMBRANE,SMART:SM00257,SUPERFAMILY:SSF54106,SignalP_EUK:SignalP-noTM,SignalP_GRAM_NEGATIVE:SignalP-noTM,SignalP_GRAM_POSITIVE:SignalP-TM
Bras_G01434	Bras_G01434	BraspberryS0004:619184-627678	266.415	-0.0204536	-1.01428	0.843285	0.931618	280.413	236.528	290.558	250.741	255.886	284.366		Similar to Atad5: ATPase family AAA domain-containing protein 5 (Mus musculus)	GO:0005634,GO:0006281,GO:0007049	Gene3D:G3DSA:1.10.8.60,Gene3D:G3DSA:3.40.50.300,InterPro:IPR004582,InterPro:IPR027417,PANTHER:PTHR12172,Pfam:PF03215,SUPERFAMILY:SSF52540
Bras_G01436	Bras_G01436	BraspberryS0004:633227-637652	2064.16	-0.0805851	-1.05745	0.196903	0.462977	2120.37	2042.65	2217.89	1941.22	1875.14	2187.67		Similar to GONST5: GDP-mannose transporter GONST5 (Arabidopsis thaliana)	GO:0016020	InterPro:IPR000620,InterPro:IPR004853,PANTHER:PTHR11132,PANTHER:PTHR11132:SF14,Pfam:PF00892,Pfam:PF03151,Phobius:CYTOPLASMIC_DOMAIN,Phobius:NON_CYTOPLASMIC_DOMAIN,Phobius:TRANSMEMBRANE,SUPERFAMILY:SSF103481
Bras_G01438	Bras_G01438	BraspberryS0004:644110-647041	119.771	-0.0896434	-1.06411	0.492295	0.739779	120.521	104.778	152.258	116.704	88.0249	136.34		Similar to PDS5A: Sister chromatid cohesion protein PDS5 homolog A (Gallus gallus)	GO:0005488	Gene3D:G3DSA:1.25.10.10,InterPro:IPR011989,InterPro:IPR016024,PANTHER:PTHR12663,PANTHER:PTHR12663:SF0,SUPERFAMILY:SSF48371
Bras_G01439	Bras_G01439	BraspberryS0004:662952-668379	504.743	0.0282577	1.01978	0.742655	0.882799	468.426	511.441	520.214	531.525	461.619	535.23		Similar to SGTA: Small glutamine-rich tetratricopeptide repeat-containing protein alpha (Homo sapiens)	GO:0005515	Coils:Coil,Gene3D:G3DSA:1.25.40.10,InterPro:IPR001440,InterPro:IPR011990,InterPro:IPR013026,InterPro:IPR019734,PANTHER:PTHR22904,PANTHER:PTHR22904:SF11,Pfam:PF00515,Pfam:PF13414,ProSiteProfiles:PS50005,ProSiteProfiles:PS50293,SMART:SM00028,SUPERFAMILY:SSF48452
Bras_G01440	Bras_G01440	BraspberryS0004:669544-674460	869.363	0.00527641	1.00366	0.938721	0.975046	834.811	890.094	879.288	882.794	862.849	866.341		Similar to LACS9: Long chain acyl-CoA synthetase 9,chloroplastic (Arabidopsis thaliana)	GO:0003824,GO:0008152	Gene3D:G3DSA:2.30.38.10,Gene3D:G3DSA:3.40.50.980,InterPro:IPR000873,InterPro:IPR020845,PANTHER:PTHR24096,Pfam:PF00501,ProSitePatterns:PS00455,SUPERFAMILY:SSF56801
Bras_G01443	Bras_G01443	BraspberryS0004:683757-693936	128.603	-0.0783939	-1.05584	0.527112	0.761129	139.805	131.75	129.419	116.704	107.472	146.468		Similar to Esterase (Hevea brasiliensis)	GO:0006629,GO:0016787,GO:0016788	Gene3D:G3DSA:3.40.50.1110,InterPro:IPR001087,InterPro:IPR013831,PANTHER:PTHR22835,Pfam:PF00657,Phobius:CYTOPLASMIC_DOMAIN,Phobius:NON_CYTOPLASMIC_DOMAIN,Phobius:SIGNAL_PEPTIDE,Phobius:SIGNAL_PEPTIDE_C_REGION,Phobius:SIGNAL_PEPTIDE_H_REGION,Phobius:SIGNAL_PEPTIDE_N_REGION,Phobius:TRANSMEMBRANE,SignalP_EUK:SignalP-noTM,SignalP_GRAM_NEGATIVE:SignalP-noTM,SignalP_GRAM_POSITIVE:SignalP-TM
Bras_G01444	Bras_G01444	BraspberryS0004:694721-696046	251.324	-0.154781	-1.11325	0.241023	0.516086	331.835	228.229	317.203	177.945	134.084	318.645		Similar to At4g08330: Uncharacterized protein At4g08330,chloroplastic (Arabidopsis thaliana)
Bras_G01445	Bras_G01445	BraspberryS0004:697293-699666	6691.7	0.105804	1.07609	0.0112531	0.0792321	6270.32	6573	6479.83	6979.16	7054.28	6793.61		Similar to PSBS: Photosystem II 22 kDa protein,chloroplastic (Spinacia oleracea)		Gene3D:G3DSA:1.10.3460.10,InterPro:IPR022796,InterPro:IPR023329,Pfam:PF00504,Phobius:CYTOPLASMIC_DOMAIN,Phobius:NON_CYTOPLASMIC_DOMAIN,Phobius:TRANSMEMBRANE,SUPERFAMILY:SSF103511
Bras_G01447	Bras_G01447	BraspberryS0004:712179-717510	659.848	-0.151438	-1.11068	0.0517208	0.213735	670.099	667.051	758.75	625.12	603.892	634.174		Similar to FPP3: Filament-like plant protein 3 (Arabidopsis thaliana)		Coils:Coil,InterPro:IPR008587,PANTHER:PTHR31580,Pfam:PF05911
Bras_G01448	Bras_G01448	BraspberryS0004:723655-726457	279.035	0.0117519	1.00818	0.905386	0.960992	279.609	279.062	272.795	296.961	285.569	260.214		Similar to tlcd2: TLC domain-containing protein 2 (Danio rerio)	GO:0016021	InterPro:IPR006634,Pfam:PF03798,Phobius:CYTOPLASMIC_DOMAIN,Phobius:NON_CYTOPLASMIC_DOMAIN,Phobius:TRANSMEMBRANE,ProSiteProfiles:PS50922,SMART:SM00724
Bras_G01449	Bras_G01449	BraspberryS0004:727542-731980	294.494	-0.262551	-1.1996	0.00740939	0.0596168	303.714	322.633	352.73	258.83	257.933	271.121		Similar to CAO: Chlorophyllide a oxygenase,chloroplastic (Arabidopsis thaliana)	GO:0010277,GO:0016491,GO:0051537,GO:0055114	Coils:Coil,Gene3D:G3DSA:2.102.10.10,InterPro:IPR013626,InterPro:IPR017941,PANTHER:PTHR21266,PANTHER:PTHR21266:SF19,Pfam:PF00355,Pfam:PF08417,Phobius:NON_CYTOPLASMIC_DOMAIN,Phobius:SIGNAL_PEPTIDE,Phobius:SIGNAL_PEPTIDE_C_REGION,Phobius:SIGNAL_PEPTIDE_H_REGION,Phobius:SIGNAL_PEPTIDE_N_REGION,ProSiteProfiles:PS51296,SUPERFAMILY:SSF50022,SUPERFAMILY:SSF55961,SignalP_GRAM_POSITIVE:SignalP-TM
Bras_G01451	Bras_G01451	BraspberryS0004:732003-734392	51.4447	0.061788	1.04376	0.659638	0.837918	57.0468	53.9451	35.5268	56.619	63.4598	42.0705		Similar to At3g19950: E3 ubiquitin-protein ligase RING1-like (Arabidopsis thaliana)
Bras_G01452	Bras_G01452	BraspberryS0004:735341-738002	607.858	-0.0990008	-1.07103	0.234481	0.508106	600.196	680.538	615.375	545.391	566.021	639.628		Similar to At1g21780: BTB/POZ domain-containing protein At1g21780 (Arabidopsis thaliana)	GO:0005515	Gene3D:G3DSA:3.30.710.10,InterPro:IPR000210,InterPro:IPR011333,InterPro:IPR013069,PANTHER:PTHR24413,PANTHER:PTHR24413:SF39,Pfam:PF00651,ProSiteProfiles:PS50097,SMART:SM00225,SUPERFAMILY:SSF54695
Bras_G01453	Bras_G01453	BraspberryS0004:739629-740977	3293.97	0.129697	1.09406	0.0562678	0.224156	3083.74	3219.07	3100.98	3576.24	3817.82	2965.97		Similar to V-type proton ATPase 16 kDa proteolipid subunit (Kalanchoe daigremontiana)	GO:0015078,GO:0015991,GO:0033177,GO:0033179	Gene3D:G3DSA:1.20.120.610,InterPro:IPR000245,InterPro:IPR002379,InterPro:IPR011555,PANTHER:PTHR10263,PRINTS:PR00122,Pfam:PF00137,Phobius:CYTOPLASMIC_DOMAIN,Phobius:NON_CYTOPLASMIC_DOMAIN,Phobius:TRANSMEMBRANE,SUPERFAMILY:SSF81333,TIGRFAM:TIGR01100
Bras_G01454	Bras_G01454	BraspberryS0004:741772-742616	135.349	0.0795771	1.05671	0.505876	0.748973	134.984	129.676	125.613	145.592	145.343	130.886		Similar to At1g77540: Acetyltransferase At1g77540 (Arabidopsis thaliana)		Gene3D:G3DSA:3.40.630.30,InterPro:IPR016181,SUPERFAMILY:SSF55729
Bras_G01455	Bras_G01455	BraspberryS0004:743059-746641	708.281	-0.0569373	-1.04026	0.451076	0.707556	760.891	720.997	687.697	656.318	706.246	717.536		Similar to SKIP32: F-box protein 7 (Arabidopsis thaliana)	GO:0005515	Gene3D:G3DSA:1.20.1280.50,InterPro:IPR001810,PANTHER:PTHR12874,PANTHER:PTHR12874:SF4,Pfam:PF12937,ProSiteProfiles:PS50181,SMART:SM00256,SUPERFAMILY:SSF81383
Bras_G01458	Bras_G01458	BraspberryS0004:760901-765771	60.7968	0.00237279	1.00165	0.986287	0.994085	53.0294	58.0947	72.3224	60.0854	54.2479	67.0012		Similar to ILL6: IAA-amino acid hydrolase ILR1-like 6 (Arabidopsis thaliana)	GO:0008152,GO:0016787	Gene3D:G3DSA:3.30.70.360,Gene3D:G3DSA:3.40.630.10,InterPro:IPR002933,InterPro:IPR011650,InterPro:IPR017439,PANTHER:PTHR32404,PANTHER:PTHR32404:SF0,PIRSF:PIRSF005962,Pfam:PF01546,Phobius:NON_CYTOPLASMIC_DOMAIN,Phobius:SIGNAL_PEPTIDE,Phobius:SIGNAL_PEPTIDE_C_REGION,Phobius:SIGNAL_PEPTIDE_H_REGION,Phobius:SIGNAL_PEPTIDE_N_REGION,SUPERFAMILY:SSF53187,SUPERFAMILY:SSF55031,SignalP_EUK:SignalP-noTM,Sign…
Bras_G01459	Bras_G01459	BraspberryS0004:764223-767852	381.196	0.102043	1.07329	0.29129	0.568781	404.148	356.867	331.16	422.909	417.607	354.483		Similar to HEMB1: Delta-aminolevulinic acid dehydratase 1,chloroplastic (Arabidopsis thaliana)	GO:0003824,GO:0004655,GO:0033014,GO:0046872	Gene3D:G3DSA:3.20.20.70,InterPro:IPR001731,InterPro:IPR013785,PANTHER:PTHR11458,PANTHER:PTHR11458:SF0,PRINTS:PR00144,Pfam:PF00490,ProSitePatterns:PS00169,SMART:SM01004,SUPERFAMILY:SSF51569
Bras_G01460	Bras_G01460	BraspberryS0004:772651-779994	350.937	0.0718108	1.05104	0.460342	0.714262	367.188	340.269	314.666	316.604	382.806	384.088		Similar to ARR9: Two-component response regulator ARR9 (Arabidopsis thaliana)	GO:0000156,GO:0000160,GO:0006355	Gene3D:G3DSA:3.40.50.2300,InterPro:IPR001789,InterPro:IPR011006,PANTHER:PTHR26402,PANTHER:PTHR26402:SF256,Pfam:PF00072,ProSiteProfiles:PS50110,SMART:SM00448,SUPERFAMILY:SSF52172
Bras_G01465	Bras_G01465	BraspberryS0004:805230-808862	681.231	0.229544	1.17246	0.00357286	0.0348858	610.641	648.378	607.762	684.05	806.554	730.001		Similar to APXT: L-ascorbate peroxidase T,chloroplastic (Arabidopsis thaliana)	GO:0004601,GO:0006979,GO:0020037,GO:0055114	Gene3D:G3DSA:1.10.420.10,Gene3D:G3DSA:1.10.520.10,InterPro:IPR002016,InterPro:IPR002207,InterPro:IPR010255,InterPro:IPR019793,PANTHER:PTHR31356,PRINTS:PR00458,PRINTS:PR00459,Pfam:PF00141,Phobius:CYTOPLASMIC_DOMAIN,Phobius:NON_CYTOPLASMIC_DOMAIN,Phobius:TRANSMEMBRANE,ProSitePatterns:PS00435,ProSiteProfiles:PS50873,SUPERFAMILY:SSF48113,SignalP_GRAM_POSITIVE:SignalP-TM
Bras_G01466	Bras_G01466	BraspberryS0004:813512-821910	1017.51	0.0238225	1.01665	0.729745	0.876286	1037.29	1042.59	942.728	1069.98	972.368	1040.08		Similar to ALDH3H1: Aldehyde dehydrogenase family 3 member H1 (Arabidopsis thaliana)	GO:0004030,GO:0006081,GO:0008152,GO:0016491,GO:0016620,GO:0055114	Gene3D:G3DSA:3.40.309.10,Gene3D:G3DSA:3.40.605.10,InterPro:IPR012394,InterPro:IPR015590,InterPro:IPR016160,InterPro:IPR016161,InterPro:IPR016162,InterPro:IPR016163,PANTHER:PTHR11699,PANTHER:PTHR11699:SF15,Pfam:PF00171,Phobius:CYTOPLASMIC_DOMAIN,Phobius:NON_CYTOPLASMIC_DOMAIN,Phobius:TRANSMEMBRANE,ProSitePatterns:PS00687,SUPERFAMILY:SSF53720
Bras_G01468	Bras_G01468	BraspberryS0004:825947-829059	88.8197	0.0354194	1.02485	0.786808	0.906254	90.7927	75.7306	95.161	95.9056	84.9543	90.3737		Similar to ASP1: Aspartic proteinase Asp1 (Oryza sativa subsp. japonica)	GO:0004190,GO:0006508	Gene3D:G3DSA:2.40.70.10,InterPro:IPR001461,InterPro:IPR001969,InterPro:IPR021109,PANTHER:PTHR13683,PANTHER:PTHR13683:SF98,PRINTS:PR00792,Pfam:PF00026,Phobius:CYTOPLASMIC_DOMAIN,Phobius:NON_CYTOPLASMIC_DOMAIN,Phobius:TRANSMEMBRANE,ProSitePatterns:PS00141,SUPERFAMILY:SSF50630
Bras_G01469	Bras_G01469	BraspberryS0004:827803-839640	404.352	-0.6123	-1.52869	3.91968e-11	4.37938e-09	521.456	463.72	515.138	294.65	342.888	288.261		Similar to kif11: Kinesin-related protein 11 (Dictyostelium discoideum)	GO:0003777,GO:0005524,GO:0005875,GO:0007018	Coils:Coil,Gene3D:G3DSA:3.40.850.10,InterPro:IPR001752,InterPro:IPR019821,InterPro:IPR027417,PANTHER:PTHR24115,PANTHER:PTHR24115:SF160,PRINTS:PR00380,Pfam:PF00225,ProSitePatterns:PS00411,ProSiteProfiles:PS50067,SMART:SM00129,SUPERFAMILY:SSF52540,SignalP_GRAM_POSITIVE:SignalP-TM
Bras_G01470	Bras_G01470	BraspberryS0004:848347-851066	22.2207	0.0239377	1.01673	0.857126	0.93791	16.0695	20.7481	29.1827	12.7104	29.6828	24.9307		Similar to REM10: B3 domain-containing protein REM10 (Arabidopsis thaliana)	GO:0003677,GO:0006355	Gene3D:G3DSA:2.40.330.10,InterPro:IPR003340,InterPro:IPR015300,PANTHER:PTHR31674,PANTHER:PTHR31674:SF0,Pfam:PF02362,Phobius:CYTOPLASMIC_DOMAIN,Phobius:NON_CYTOPLASMIC_DOMAIN,Phobius:TRANSMEMBRANE,ProSiteProfiles:PS50863,SMART:SM01019,SUPERFAMILY:SSF101936
Bras_G01471	Bras_G01471	BraspberryS0004:851154-859570	258.065	-0.0203359	-1.0142	0.850103	0.934879	294.875	216.818	268.988	239.186	258.957	269.563		Similar to RFC5: Replication factor C subunit 5 (Arabidopsis thaliana)	GO:0000166,GO:0003677,GO:0005524,GO:0006260,GO:0017111	Gene3D:G3DSA:1.10.8.60,Gene3D:G3DSA:1.20.272.10,Gene3D:G3DSA:3.40.50.300,InterPro:IPR003593,InterPro:IPR003959,InterPro:IPR008921,InterPro:IPR013748,InterPro:IPR027417,PANTHER:PTHR11669,Pfam:PF00004,Pfam:PF08542,SMART:SM00382,SUPERFAMILY:SSF48019,SUPERFAMILY:SSF52540
Bras_G01472	Bras_G01472	BraspberryS0004:853810-864781	664.556	-0.161926	-1.11878	0.030163	0.15349	694.203	718.922	700.385	645.919	623.339	604.569		Similar to PUB13: U-box domain-containing protein 13 (Arabidopsis thaliana)	GO:0005488,GO:0005515	Gene3D:G3DSA:1.25.10.10,Gene3D:G3DSA:2.60.40.150,InterPro:IPR000008,InterPro:IPR000225,InterPro:IPR008973,InterPro:IPR011989,InterPro:IPR016024,InterPro:IPR018029,PANTHER:PTHR23315,PANTHER:PTHR23315:SF7,Pfam:PF00168,Pfam:PF00514,Phobius:CYTOPLASMIC_DOMAIN,Phobius:NON_CYTOPLASMIC_DOMAIN,Phobius:TRANSMEMBRANE,ProSiteProfiles:PS50004,ProSiteProfiles:PS50176,SMART:SM00185,SMART:SM00239,SUPERFAMILY:SS…
Bras_G01473	Bras_G01473	BraspberryS0004:872949-874417	98.5793	0.288516	1.22138	0.0264774	0.139978	85.9719	91.2916	74.86	108.616	131.014	99.7227		Similar to NAC002: NAC domain-containing protein 2 (Arabidopsis thaliana)	GO:0003677,GO:0006355	InterPro:IPR003441,PANTHER:PTHR31719,Pfam:PF02365,ProSiteProfiles:PS51005,SUPERFAMILY:SSF101941
Bras_G01475	Bras_G01475	BraspberryS0004:881402-883818	2161.88	0.0769445	1.05478	0.13584	0.377278	2064.93	2111.12	2132.88	2180.41	2259.99	2221.95		Similar to PBC1: Proteasome subunit beta type-3-A (Arabidopsis thaliana)	GO:0004175,GO:0004298,GO:0005839,GO:0051603	Gene3D:G3DSA:3.60.20.10,InterPro:IPR001353,InterPro:IPR016050,InterPro:IPR023333,PANTHER:PTHR11599,PANTHER:PTHR11599:SF7,Pfam:PF00227,ProSitePatterns:PS00854,ProSiteProfiles:PS51476,SUPERFAMILY:SSF56235
Bras_G01477	Bras_G01477	BraspberryS0004:891794-893770	189.378	0.015729	1.01096	0.889416	0.954059	206.493	182.583	172.559	216.077	180.144	178.41		Similar to OGG1: N-glycosylase/DNA lyase OGG1 (Arabidopsis thaliana)	GO:0003684,GO:0003824,GO:0006281,GO:0006284,GO:0006289,GO:0008534	Gene3D:G3DSA:1.10.1670.10,Gene3D:G3DSA:1.10.340.30,Gene3D:G3DSA:3.30.310.40,InterPro:IPR003265,InterPro:IPR011257,InterPro:IPR012904,InterPro:IPR023170,PANTHER:PTHR10242,PANTHER:PTHR10242:SF0,Pfam:PF00730,Pfam:PF07934,SMART:SM00478,SUPERFAMILY:SSF48150,SUPERFAMILY:SSF55945
Bras_G01478	Bras_G01478	BraspberryS0004:894435-901793	547.115	0.0803791	1.0573	0.318025	0.593595	540.739	500.029	550.665	550.013	583.421	557.824		Similar to SWI3C: SWI/SNF complex subunit SWI3C (Arabidopsis thaliana)	GO:0003677,GO:0003682,GO:0005515,GO:0008270	Coils:Coil,Gene3D:G3DSA:1.10.10.10,Gene3D:G3DSA:1.10.10.60,InterPro:IPR000433,InterPro:IPR001005,InterPro:IPR007526,InterPro:IPR009057,InterPro:IPR011991,InterPro:IPR017884,PANTHER:PTHR12802,PANTHER:PTHR12802:SF4,Pfam:PF00249,Pfam:PF00569,Pfam:PF04433,ProSiteProfiles:PS50934,ProSiteProfiles:PS51293,SMART:SM00717,SUPERFAMILY:SSF46689,SUPERFAMILY:SSF57850
Bras_G01482	Bras_G01482	BraspberryS0004:924231-927724	188.464	-0.0560009	-1.03958	0.620991	0.815503	200.869	203.331	173.827	202.211	159.673	190.875		Similar to RFC4: Replication factor C subunit 4 (Arabidopsis thaliana)	GO:0000166,GO:0003677,GO:0005524,GO:0006260,GO:0017111	Gene3D:G3DSA:1.10.8.60,Gene3D:G3DSA:1.20.272.10,Gene3D:G3DSA:3.40.50.300,InterPro:IPR003593,InterPro:IPR003959,InterPro:IPR008921,InterPro:IPR013748,InterPro:IPR027417,PANTHER:PTHR11669,Pfam:PF00004,Pfam:PF08542,SMART:SM00382,SUPERFAMILY:SSF48019,SUPERFAMILY:SSF52540
Bras_G01483	Bras_G01483	BraspberryS0004:929318-939233	131.567	-0.133005	-1.09658	0.274083	0.552285	136.591	137.975	144.645	135.192	106.449	128.549		Similar to CYCA1-1: Cyclin-A1-1 (Arabidopsis thaliana)	GO:0005634	Gene3D:G3DSA:1.10.472.10,InterPro:IPR004367,InterPro:IPR006671,InterPro:IPR013763,PANTHER:PTHR10177,PANTHER:PTHR10177:SF49,Pfam:PF00134,Pfam:PF02984,Phobius:CYTOPLASMIC_DOMAIN,Phobius:NON_CYTOPLASMIC_DOMAIN,Phobius:TRANSMEMBRANE,ProSitePatterns:PS00292,SMART:SM00385,SUPERFAMILY:SSF47954
Bras_G01484	Bras_G01484	BraspberryS0004:940741-942843	1276.94	0.00256744	1.00178	0.973716	0.989487	1244.58	1336.18	1242.17	1338.06	1411.47	1089.16		Similar to tolB: Protein TolB (Gluconobacter oxydans (strain 621H))	GO:0005515	Gene3D:G3DSA:2.120.10.60,Gene3D:G3DSA:2.130.10.10,InterPro:IPR011659,InterPro:IPR015943,PANTHER:PTHR32161,PANTHER:PTHR32161:SF1,Pfam:PF07676,Phobius:NON_CYTOPLASMIC_DOMAIN,Phobius:SIGNAL_PEPTIDE,Phobius:SIGNAL_PEPTIDE_C_REGION,Phobius:SIGNAL_PEPTIDE_H_REGION,Phobius:SIGNAL_PEPTIDE_N_REGION,SUPERFAMILY:SSF69304,SUPERFAMILY:SSF82171,SignalP_EUK:SignalP-noTM,SignalP_GRAM_NEGATIVE:SignalP-noTM,Signal…
Bras_G01486	Bras_G01486	BraspberryS0004:949833-953743	177.444	-0.0851698	-1.06081	0.481317	0.732179	149.446	206.444	199.204	145.592	199.591	164.387		Similar to PLSP1: Chloroplast processing peptidase (Arabidopsis thaliana)	GO:0006508,GO:0008236,GO:0016020,GO:0016021	Gene3D:G3DSA:2.10.109.10,InterPro:IPR000223,InterPro:IPR011056,InterPro:IPR015927,InterPro:IPR019756,InterPro:IPR019758,InterPro:IPR019759,PANTHER:PTHR12383,PANTHER:PTHR12383:SF1,PRINTS:PR00727,Pfam:PF00717,Phobius:CYTOPLASMIC_DOMAIN,Phobius:NON_CYTOPLASMIC_DOMAIN,Phobius:TRANSMEMBRANE,ProSitePatterns:PS00501,ProSitePatterns:PS00761,SUPERFAMILY:SSF51306,TIGRFAM:TIGR02227
Bras_G01487	Bras_G01487	BraspberryS0004:961557-976871	3555.27	0.0257616	1.01802	0.59889	0.802869	3528.06	3627.81	3409.3	3699.88	3436.04	3630.53		Similar to AAP2: Amino acid permease 2 (Arabidopsis thaliana)		InterPro:IPR013057,PANTHER:PTHR22950,PANTHER:PTHR22950:SF9,Pfam:PF01490,Phobius:CYTOPLASMIC_DOMAIN,Phobius:NON_CYTOPLASMIC_DOMAIN,Phobius:TRANSMEMBRANE
Bras_G01488	Bras_G01488	BraspberryS0004:978317-982814	687.187	-0.170958	-1.12581	0.0259798	0.138223	717.504	714.772	765.095	642.452	600.821	682.477		Similar to At4g12770: Auxilin-related protein 2 (Arabidopsis thaliana)		Gene3D:G3DSA:1.10.287.110,InterPro:IPR001623,PANTHER:PTHR23172,PANTHER:PTHR23172:SF28,SUPERFAMILY:SSF46565
Bras_G01491	Bras_G01491	BraspberryS0004:994317-999824	131.077	-0.105802	-1.07609	0.395446	0.664836	125.342	133.825	153.526	131.726	139.202	102.839		Similar to Protein KRTCAP2 homolog (Ixodes scapularis)		InterPro:IPR018614,PANTHER:PTHR32001,PANTHER:PTHR32001:SF0,Pfam:PF09775,Phobius:CYTOPLASMIC_DOMAIN,Phobius:NON_CYTOPLASMIC_DOMAIN,Phobius:TRANSMEMBRANE,SignalP_EUK:SignalP-TM
Bras_G01497	Bras_G01497	BraspberryS0004:1039780-1044955	485.509	-0.341287	-1.26689	4.63972e-05	0.00116102	546.363	519.74	581.117	417.132	435.007	413.693		Similar to NADK2: NAD kinase 2,chloroplastic (Arabidopsis thaliana)	GO:0003951,GO:0006741,GO:0008152,GO:0019674	Gene3D:G3DSA:2.60.200.30,Gene3D:G3DSA:3.40.50.10330,Gene3D:G3DSA:3.90.190.10,Hamap:MF_00361,InterPro:IPR002504,InterPro:IPR016064,InterPro:IPR017437,InterPro:IPR017438,PANTHER:PTHR20275,PANTHER:PTHR20275:SF0,Pfam:PF01513,SUPERFAMILY:SSF111331,SUPERFAMILY:SSF52799
Bras_G01498	Bras_G01498	BraspberryS0004:1045046-1052937	118.222	0.0096839	1.00673	0.938609	0.975046	134.984	112.04	105.312	117.86	107.472	131.665		Similar to TOPBP1: DNA topoisomerase 2-binding protein 1 (Homo sapiens)		Gene3D:G3DSA:3.40.50.10190,InterPro:IPR001357,PANTHER:PTHR13561,PANTHER:PTHR13561:SF8,Pfam:PF00533,Pfam:PF12738,Phobius:CYTOPLASMIC_DOMAIN,Phobius:NON_CYTOPLASMIC_DOMAIN,Phobius:TRANSMEMBRANE,ProSiteProfiles:PS50172,SMART:SM00292,SUPERFAMILY:SSF52113
Bras_G01499	Bras_G01499	BraspberryS0004:1053329-1060168	473.824	-0.0751751	-1.05349	0.395443	0.664836	466.819	541.525	452.966	482.995	464.69	433.95		Similar to Ubn1: Ubinuclein-1 (Mus musculus)		InterPro:IPR014840,InterPro:IPR026949,PANTHER:PTHR16426,PANTHER:PTHR16426:SF5,Pfam:PF08729
Bras_G01500	Bras_G01500	BraspberryS0004:1060902-1063422	172.719	0.345165	1.2703	0.00229441	0.0253679	149.446	155.611	134.494	206.833	200.615	189.317		Similar to iscS: Cysteine desulfurase (Haemophilus parasuis serovar 5 (strain SH0165))
Bras_G01501	Bras_G01501	BraspberryS0004:1079323-1092653	858.977	-0.211159	-1.15762	0.00441282	0.0409665	903.91	865.196	1012.51	826.175	777.895	768.176		Similar to ASHH2: Histone-lysine N-methyltransferase ASHH2 (Arabidopsis thaliana)	GO:0008270	InterPro:IPR011124,Pfam:PF07496,Phobius:CYTOPLASMIC_DOMAIN,Phobius:NON_CYTOPLASMIC_DOMAIN,Phobius:TRANSMEMBRANE,ProSiteProfiles:PS51050
[truncated: 11,759 more rows]
