# Supplementary material for: Elicitation with Bacillus QV15 reveals a pivotal role of F3H on flavonoid metabolism improving adaptation to biotic stress in blackberry
Source: PLoS One. 2020 May 6;15(5):e0232626. doi: 10.1371/journal.pone.0232626 (PMC7202615; doi:10.1371/journal.pone.0232626)
Supplement: S4 File — (XLSX) [file pone.0232626.s008.xlsx]

## Sheet: common genes
ID	name	locus	baseMean	log2FoldChange	FoldChange	pvalue	padj	Control-fruit-1	Control-fruit-2	Control-fruit-3	L81-fruit-1	L81-fruit-2	L81-fruit-3	description	Note	Ontology_term	Dbxref
Bras_G10776	Bras_G10776	BraspberryS0075:206704-208995	247.678	-0.263013	-1.19998	0.0107222	0.076595	250.684	285.286	289.289	216.077	218.015	226.713		Similar to ARA12: Subtilisin-like protease (Arabidopsis thaliana)	GO:0004252,GO:0006508,GO:0042802,GO:0043086	Gene3D:G3DSA:3.30.70.80,Gene3D:G3DSA:3.40.50.200,InterPro:IPR000209,InterPro:IPR010259,InterPro:IPR015500,InterPro:IPR023828,PANTHER:PTHR10795,PANTHER:PTHR10795:SF17,PRINTS:PR00723,Pfam:PF00082,Pfam:PF05922,Phobius:NON_CYTOPLASMIC_DOMAIN,Phobius:SIGNAL_PEPTIDE,Phobius:SIGNAL_PEPTIDE_C_REGION,Phobius:SIGNAL_PEPTIDE_H_REGION,Phobius:SIGNAL_PEPTIDE_N_REGION,ProSitePatterns:PS00138,SUPERFAMILY:SSF527…
Bras_G07774	Bras_G07774	BraspberryS0043:169793-175309	167.706	-0.262577	-1.19962	0.0209758	0.119914	176.765	187.77	196.666	143.281	157.626	144.13		Similar to UVR8: Ultraviolet-B receptor UVR8 (Arabidopsis thaliana)		Gene3D:G3DSA:2.130.10.30,InterPro:IPR000408,InterPro:IPR009091,PANTHER:PTHR22870,PANTHER:PTHR22870:SF94,PRINTS:PR00633,Pfam:PF00415,Phobius:CYTOPLASMIC_DOMAIN,Phobius:NON_CYTOPLASMIC_DOMAIN,Phobius:TRANSMEMBRANE,ProSitePatterns:PS00626,ProSiteProfiles:PS50012,SUPERFAMILY:SSF50985
Bras_G21879	Bras_G21879	BraspberryS0372:179743-184253	36.615	-0.262569	-1.19961	0.0610696	0.23571	36.9599	39.4214	55.8278	33.5092	20.4709	33.5006		Similar to mirB: Siderophore iron transporter mirB (Emericella nidulans (strain FGSC A4 / ATCC 38163 / CBS 112.46 / NRRL 194 / M139))		Phobius:CYTOPLASMIC_DOMAIN,Phobius:NON_CYTOPLASMIC_DOMAIN,Phobius:TRANSMEMBRANE
Bras_G01449	Bras_G01449	BraspberryS0004:727542-731980	294.494	-0.262551	-1.1996	0.00740939	0.0596168	303.714	322.633	352.73	258.83	257.933	271.121		Similar to CAO: Chlorophyllide a oxygenase,chloroplastic (Arabidopsis thaliana)	GO:0010277,GO:0016491,GO:0051537,GO:0055114	Coils:Coil,Gene3D:G3DSA:2.102.10.10,InterPro:IPR013626,InterPro:IPR017941,PANTHER:PTHR21266,PANTHER:PTHR21266:SF19,Pfam:PF00355,Pfam:PF08417,Phobius:NON_CYTOPLASMIC_DOMAIN,Phobius:SIGNAL_PEPTIDE,Phobius:SIGNAL_PEPTIDE_C_REGION,Phobius:SIGNAL_PEPTIDE_H_REGION,Phobius:SIGNAL_PEPTIDE_N_REGION,ProSiteProfiles:PS51296,SUPERFAMILY:SSF50022,SUPERFAMILY:SSF55961,SignalP_GRAM_POSITIVE:SignalP-TM
Bras_G19167	Bras_G19167	BraspberryS0263:205553-216885	1664.63	-0.262131	-1.19925	8.84933e-06	0.000292763	1860.85	1824.8	1782.68	1525.25	1419.66	1574.53		Similar to jade1: Protein Jade-1 (Danio rerio)	GO:0005515,GO:0008270	Gene3D:G3DSA:3.30.40.10,InterPro:IPR001965,InterPro:IPR011011,InterPro:IPR013083,InterPro:IPR019786,InterPro:IPR019787,PANTHER:PTHR13793,PANTHER:PTHR13793:SF6,Pfam:PF13831,Pfam:PF13832,ProSitePatterns:PS01359,ProSiteProfiles:PS50016,SMART:SM00249,SUPERFAMILY:SSF57903
Bras_G20805	Bras_G20805	BraspberryS0325:48441-57777	2859.16	-0.262022	-1.19916	8.81311e-06	0.000292325	3221.94	2962.83	3211.37	2524.74	2427.85	2806.26		Similar to BIG2: Brefeldin A-inhibited guanine nucleotide-exchange protein 2 (Arabidopsis thaliana)	GO:0005086,GO:0005488,GO:0032012	Gene3D:G3DSA:1.10.1000.11,Gene3D:G3DSA:1.10.220.20,Gene3D:G3DSA:1.25.10.10,InterPro:IPR000904,InterPro:IPR011989,InterPro:IPR015403,InterPro:IPR016024,InterPro:IPR023394,PANTHER:PTHR10663,PANTHER:PTHR10663:SF42,Pfam:PF01369,Pfam:PF09324,Pfam:PF12783,Phobius:CYTOPLASMIC_DOMAIN,Phobius:NON_CYTOPLASMIC_DOMAIN,Phobius:TRANSMEMBRANE,ProSiteProfiles:PS50190,SMART:SM00222,SUPERFAMILY:SSF48371,SUPERFAMIL…
Bras_G23885	Bras_G23885	BraspberryS0491:35109-39022	127.075	-0.261984	-1.19913	0.0452783	0.197368	162.302	125.526	144.645	110.927	78.813	140.235		Similar to mug66: Meiotically up-regulated gene 66 protein (Schizosaccharomyces pombe (strain 972 / ATCC 24843))		InterPro:IPR012445,PANTHER:PTHR13292,PANTHER:PTHR13292:SF0,Pfam:PF07855
Bras_G06753	Bras_G06753	BraspberryS0033:593618-597589	156.403	-0.261955	-1.1991	0.028081	0.146345	197.655	171.172	154.795	144.436	120.778	149.584		Similar to At1g61900: Uncharacterized GPI-anchored protein At1g61900 (Arabidopsis thaliana)		Phobius:NON_CYTOPLASMIC_DOMAIN,Phobius:SIGNAL_PEPTIDE,Phobius:SIGNAL_PEPTIDE_C_REGION,Phobius:SIGNAL_PEPTIDE_H_REGION,Phobius:SIGNAL_PEPTIDE_N_REGION,SignalP_EUK:SignalP-noTM
Bras_G07111	Bras_G07111	BraspberryS0037:102363-105287	128.475	-0.261818	-1.19899	0.0331239	0.163146	130.966	142.124	159.87	108.616	124.873	104.397		Similar to SPL16: Squamosa promoter-binding-like protein 16 (Oryza sativa subsp. japonica)	GO:0003677,GO:0005634	Gene3D:G3DSA:4.10.1100.10,InterPro:IPR004333,PANTHER:PTHR31251,PANTHER:PTHR31251:SF0,Pfam:PF03110,ProSiteProfiles:PS51141,SUPERFAMILY:SSF103612
Bras_G02463	Bras_G02463	BraspberryS0007:1423719-1437029	1897.67	-0.261636	-1.19884	4.99152e-06	0.000178087	2063.32	2108.01	2063.09	1703.19	1628.46	1819.94		Similar to PKL: CHD3-type chromatin-remodeling factor PICKLE (Arabidopsis thaliana)	GO:0003676,GO:0003677,GO:0004386,GO:0005515,GO:0005524,GO:0008270	Gene3D:G3DSA:2.40.50.40,Gene3D:G3DSA:3.30.40.10,Gene3D:G3DSA:3.40.50.300,InterPro:IPR000330,InterPro:IPR000953,InterPro:IPR001650,InterPro:IPR001965,InterPro:IPR009462,InterPro:IPR009463,InterPro:IPR011011,InterPro:IPR013083,InterPro:IPR014001,InterPro:IPR016197,InterPro:IPR019786,InterPro:IPR019787,InterPro:IPR023780,InterPro:IPR027417,PANTHER:PTHR10799,PANTHER:PTHR10799:SF270,Pfam:PF00176,Pfam:…
Bras_G25878	Bras_G25878	BraspberryS0691:37842-53353	1180.66	-0.261417	-1.19866	0.00130636	0.0166847	1345.02	1210.65	1342.4	1037.63	921.191	1227.06		Similar to ALA2: Phospholipid-transporting ATPase 2 (Arabidopsis thaliana)	GO:0000166,GO:0000287,GO:0004012,GO:0005524,GO:0006812,GO:0015914,GO:0016021,GO:0019829,GO:0046872	Gene3D:G3DSA:2.70.150.10,Gene3D:G3DSA:3.40.1110.10,Gene3D:G3DSA:3.40.50.1000,InterPro:IPR001757,InterPro:IPR006539,InterPro:IPR008250,InterPro:IPR018303,InterPro:IPR023214,InterPro:IPR023299,PANTHER:PTHR24092,PANTHER:PTHR24092:SF20,PRINTS:PR00119,Pfam:PF00122,Pfam:PF12710,Phobius:CYTOPLASMIC_DOMAIN,Phobius:NON_CYTOPLASMIC_DOMAIN,Phobius:TRANSMEMBRANE,ProSitePatterns:PS00154,SUPERFAMILY:SSF56784,S…
Bras_G08849	Bras_G08849	BraspberryS0054:179754-192565	2077.83	-0.261407	-1.19865	6.53103e-05	0.00153229	2289.91	2219.01	2325.74	1907.71	1669.4	2055.22		Similar to AGD3: ADP-ribosylation factor GTPase-activating protein AGD3 (Arabidopsis thaliana)	GO:0004672,GO:0005515,GO:0005524,GO:0005543,GO:0005737,GO:0006468,GO:0008060,GO:0008270,GO:0016772,GO:0032312	Coils:Coil,Gene3D:G3DSA:1.10.510.10,Gene3D:G3DSA:1.20.1270.60,Gene3D:G3DSA:1.25.40.20,Gene3D:G3DSA:2.30.29.30,Gene3D:G3DSA:3.30.200.20,InterPro:IPR000719,InterPro:IPR001164,InterPro:IPR001849,InterPro:IPR002110,InterPro:IPR004148,InterPro:IPR011009,InterPro:IPR011993,InterPro:IPR020683,InterPro:IPR027267,PANTHER:PTHR23180,PANTHER:PTHR23180:SF22,PRINTS:PR00405,Pfam:PF00069,Pfam:PF00169,Pfam:PF0141…
Bras_G05957	Bras_G05957	BraspberryS0026:566030-569956	141.747	-0.261177	-1.19846	0.0311143	0.156419	149.446	154.573	173.827	125.948	106.449	140.235		Similar to TRPT1: tRNA 2'-phosphotransferase 1 (Bos taurus)	GO:0006388,GO:0016772	InterPro:IPR002745,PANTHER:PTHR12684,PANTHER:PTHR12684:SF2,Pfam:PF01885,SUPERFAMILY:SSF56399
Bras_G00425	Bras_G00425	BraspberryS0001:2408879-2415448	1063.15	-0.261019	-1.19832	0.0358317	0.170996	1221.28	1079.94	1281.5	868.928	798.366	1128.89		Similar to AMPD: AMP deaminase (Arabidopsis thaliana)	GO:0003876,GO:0006188,GO:0009168,GO:0019239	InterPro:IPR001365,InterPro:IPR006329,PANTHER:PTHR11359,Pfam:PF00962,Phobius:CYTOPLASMIC_DOMAIN,Phobius:NON_CYTOPLASMIC_DOMAIN,Phobius:TRANSMEMBRANE,SUPERFAMILY:SSF51556
Bras_G11382	Bras_G11382	BraspberryS0084:270594-278429	669.283	-0.26099	-1.1983	0.00185305	0.0216734	794.637	729.296	682.622	640.141	533.267	635.732		Similar to baz1a: Bromodomain adjacent to zinc finger domain protein 1A (Fragment) (Xenopus laevis)	GO:0005515,GO:0008270	Gene3D:G3DSA:3.30.40.10,InterPro:IPR001965,InterPro:IPR011011,InterPro:IPR013083,InterPro:IPR019787,PANTHER:PTHR22880,PANTHER:PTHR22880:SF78,Pfam:PF00628,ProSiteProfiles:PS50016,SMART:SM00249,SUPERFAMILY:SSF57903
XLOC_010028			28.9865	-0.260874	-1.1982	0.0604488	0.234159	36.9599	26.9725	41.8708	19.6433	23.5415	24.9307
Bras_G19465	Bras_G19465	BraspberryS0273:69768-75678	564.209	-0.260706	-1.19806	0.0043933	0.0408151	671.705	542.563	652.17	526.903	444.219	547.696		Similar to ABCB26: ABC transporter B family member 26,chloroplastic (Arabidopsis thaliana)	GO:0000166,GO:0005524,GO:0006810,GO:0016021,GO:0017111,GO:0042626,GO:0055085	Gene3D:G3DSA:1.20.1560.10,Gene3D:G3DSA:3.40.50.300,InterPro:IPR001140,InterPro:IPR003593,InterPro:IPR011527,InterPro:IPR017940,InterPro:IPR027417,PANTHER:PTHR24222,PANTHER:PTHR24222:SF4,Pfam:PF00664,Phobius:CYTOPLASMIC_DOMAIN,Phobius:NON_CYTOPLASMIC_DOMAIN,Phobius:TRANSMEMBRANE,ProSiteProfiles:PS50929,SMART:SM00382,SUPERFAMILY:SSF52540,SUPERFAMILY:SSF90123
Bras_G16055	Bras_G16055	BraspberryS0173:8545-9929	338.365	-0.260666	-1.19803	0.00759809	0.0606752	403.345	385.915	331.16	276.162	317.299	316.308		Similar to Stard10: PCTP-like protein (Mus musculus)		Coils:Coil,Gene3D:G3DSA:3.30.530.20,InterPro:IPR002913,InterPro:IPR023393,PANTHER:PTHR19308,PANTHER:PTHR19308:SF0,Pfam:PF01852,ProSiteProfiles:PS50848,SUPERFAMILY:SSF55961
Bras_G02134	Bras_G02134	BraspberryS0006:1226988-1232871	1556.9	-0.260586	-1.19796	6.56432e-05	0.00153694	1721.04	1651.55	1748.42	1387.74	1297.86	1534.79		Similar to Cnot4: CCR4-NOT transcription complex subunit 4 (Mus musculus)	GO:0000166,GO:0003676	Gene3D:G3DSA:3.30.70.330,InterPro:IPR000504,InterPro:IPR003954,InterPro:IPR012677,PANTHER:PTHR12603,PANTHER:PTHR12603:SF0,Pfam:PF13893,ProSiteProfiles:PS50102,SMART:SM00361,SUPERFAMILY:SSF54928
Bras_G15284	Bras_G15284	BraspberryS0155:245732-258069	93.2376	-0.260555	-1.19794	0.0465269	0.200342	119.718	95.4413	101.505	72.7958	78.813	91.1528		Similar to REV3: DNA polymerase zeta catalytic subunit (Arabidopsis thaliana)	GO:0000166,GO:0003676,GO:0003677,GO:0003887,GO:0006139,GO:0006260	Gene3D:G3DSA:1.10.287.690,Gene3D:G3DSA:3.30.420.10,Gene3D:G3DSA:3.90.1600.10,InterPro:IPR006133,InterPro:IPR006134,InterPro:IPR006172,InterPro:IPR012337,InterPro:IPR017964,InterPro:IPR023211,InterPro:IPR025687,PANTHER:PTHR10322,PANTHER:PTHR10322:SF5,PRINTS:PR00106,Pfam:PF00136,Pfam:PF03104,Pfam:PF14260,ProSitePatterns:PS00116,SMART:SM00486,SUPERFAMILY:SSF53098,SUPERFAMILY:SSF56672
Bras_G06858	Bras_G06858	BraspberryS0034:450684-453247	103.26	-0.260383	-1.1978	0.0492928	0.207735	110.88	104.778	138.301	72.7958	79.8366	112.967		Similar to SFT2D2: Vesicle transport protein SFT2B (Homo sapiens)	GO:0006810,GO:0016021,GO:0016192	InterPro:IPR007305,InterPro:IPR011691,PANTHER:PTHR23137,Pfam:PF04178,Phobius:CYTOPLASMIC_DOMAIN,Phobius:NON_CYTOPLASMIC_DOMAIN,Phobius:TRANSMEMBRANE
Bras_G21744	Bras_G21744	BraspberryS0366:50772-58362	166.934	-0.260377	-1.19779	0.0258074	0.137599	170.337	189.845	199.204	135.192	169.909	137.119		Similar to NADK1: NAD(H) kinase 1 (Arabidopsis thaliana)	GO:0003951,GO:0006741,GO:0008152,GO:0019674	Gene3D:G3DSA:2.60.200.30,Gene3D:G3DSA:3.40.50.10330,Hamap:MF_00361,InterPro:IPR002504,InterPro:IPR016064,InterPro:IPR017437,InterPro:IPR017438,PANTHER:PTHR20275,PANTHER:PTHR20275:SF0,Pfam:PF01513,SUPERFAMILY:SSF111331
Bras_G20457	Bras_G20457	BraspberryS0309:71292-80042	192.896	-0.26034	-1.19776	0.0407894	0.184494	240.239	193.995	219.505	143.281	128.967	231.388		Similar to At1g10910: Pentatricopeptide repeat-containing protein At1g10910,chloroplastic (Arabidopsis thaliana)	GO:0005515	Gene3D:G3DSA:1.25.40.10,InterPro:IPR002885,InterPro:IPR011990,PANTHER:PTHR24015,PANTHER:PTHR24015:SF0,Pfam:PF13041,Pfam:PF13812,ProSiteProfiles:PS51375,TIGRFAM:TIGR00756
Bras_G03915	Bras_G03915	BraspberryS0013:1045502-1051461	2200.98	-0.260156	-1.19761	1.19584e-05	0.000379836	2469.08	2318.6	2442.47	1919.27	1897.65	2158.84		Similar to GC6: Golgin candidate 6 (Arabidopsis thaliana)	GO:0000139,GO:0005488,GO:0005737,GO:0006886,GO:0008565,GO:0016020,GO:0048193,GO:0048280	Coils:Coil,Gene3D:G3DSA:1.25.10.10,InterPro:IPR006953,InterPro:IPR006955,InterPro:IPR011989,InterPro:IPR016024,InterPro:IPR024095,PANTHER:PTHR10013,Pfam:PF04869,Pfam:PF04871,SUPERFAMILY:SSF48371
Bras_G05681	Bras_G05681	BraspberryS0024:647963-656769	643.698	-0.259962	-1.19745	0.00112509	0.0148808	698.22	697.136	728.299	592.766	524.055	621.709		Similar to ddl: D-alanine--D-alanine ligase (Bifidobacterium longum subsp. infantis (strain ATCC 15697 / DSM 20088 / JCM 1222 / NCTC 11817 / S12))	GO:0003824,GO:0005524,GO:0005737,GO:0008716,GO:0009252,GO:0046872	Gene3D:G3DSA:3.30.1490.20,Gene3D:G3DSA:3.30.470.20,Gene3D:G3DSA:3.40.50.20,InterPro:IPR000291,InterPro:IPR005905,InterPro:IPR011095,InterPro:IPR011127,InterPro:IPR011761,InterPro:IPR013815,InterPro:IPR013816,InterPro:IPR016185,PANTHER:PTHR23132,PANTHER:PTHR23132:SF0,Pfam:PF01820,Pfam:PF07478,Phobius:NON_CYTOPLASMIC_DOMAIN,Phobius:SIGNAL_PEPTIDE,Phobius:SIGNAL_PEPTIDE_C_REGION,Phobius:SIGNAL_PEPTI…
Bras_G04512	Bras_G04512	BraspberryS0017:543438-549930	575.135	-0.259459	-1.19703	0.00268335	0.0283869	617.069	657.715	625.525	532.681	448.313	569.51		Similar to STK38: Serine/threonine-protein kinase 38 (Pongo abelii)	GO:0004672,GO:0004674,GO:0005524,GO:0006468,GO:0016772	Gene3D:G3DSA:1.10.510.10,Gene3D:G3DSA:3.30.200.20,InterPro:IPR000719,InterPro:IPR000961,InterPro:IPR002290,InterPro:IPR008271,InterPro:IPR011009,InterPro:IPR017441,InterPro:IPR017892,PANTHER:PTHR24358,PANTHER:PTHR24358:SF0,Pfam:PF00069,Pfam:PF00433,ProSitePatterns:PS00107,ProSitePatterns:PS00108,ProSiteProfiles:PS50011,ProSiteProfiles:PS51285,SMART:SM00133,SMART:SM00220,SUPERFAMILY:SSF56112
Bras_G09222	Bras_G09222	BraspberryS0057:387896-390275	453.508	-0.259389	-1.19697	0.00530904	0.0468412	437.894	558.124	506.257	380.156	431.936	406.682		Similar to At1g05000: Probable tyrosine-protein phosphatase At1g05000 (Arabidopsis thaliana)	GO:0004725,GO:0016311,GO:0016791	Gene3D:G3DSA:3.90.190.10,InterPro:IPR004861,InterPro:IPR016130,InterPro:IPR020428,PANTHER:PTHR31126,PANTHER:PTHR31126:SF0,PRINTS:PR01911,Pfam:PF03162,ProSitePatterns:PS00383,SUPERFAMILY:SSF52799
Bras_G07986	Bras_G07986	BraspberryS0045:156541-162268	279.778	-0.259321	-1.19692	0.0155009	0.0986232	343.887	280.099	307.053	249.586	212.897	285.145		Similar to EPC2: Enhancer of polycomb homolog 2 (Homo sapiens)	GO:0032777,GO:0035267	Coils:Coil,InterPro:IPR019542,InterPro:IPR024943,PANTHER:PTHR14898,PANTHER:PTHR14898:SF0,Pfam:PF10513
Bras_G15399	Bras_G15399	BraspberryS0158:1818-14649	831.03	-0.259004	-1.19665	0.0655311	0.247017	1072.64	762.493	1102.6	632.053	522.008	894.388		Similar to MFSD12: Major facilitator superfamily domain-containing protein 12 (Homo sapiens)		InterPro:IPR016196,PANTHER:PTHR32348,Pfam:PF13347,Phobius:CYTOPLASMIC_DOMAIN,Phobius:NON_CYTOPLASMIC_DOMAIN,Phobius:TRANSMEMBRANE,SUPERFAMILY:SSF103473
Bras_G17379	Bras_G17379	BraspberryS0207:298541-309597	691.994	-0.258733	-1.19643	0.00403303	0.0384497	757.677	742.782	790.471	550.013	570.115	740.909		Similar to Letm1: LETM1 and EF-hand domain-containing protein anon-60Da,mitochondrial (Drosophila melanogaster)		Coils:Coil,InterPro:IPR011685,PANTHER:PTHR14009,PANTHER:PTHR14009:SF4,Pfam:PF07766,Phobius:CYTOPLASMIC_DOMAIN,Phobius:NON_CYTOPLASMIC_DOMAIN,Phobius:TRANSMEMBRANE
Bras_G15072	Bras_G15072	BraspberryS0151:330384-334465	123.489	-0.258656	-1.19636	0.0437609	0.1932	154.267	122.414	142.107	90.1282	97.2368	134.781		Similar to PAT17: Probable protein S-acyltransferase 17 (Arabidopsis thaliana)	GO:0008270	InterPro:IPR001594,PANTHER:PTHR22883,Pfam:PF01529,Phobius:CYTOPLASMIC_DOMAIN,Phobius:NON_CYTOPLASMIC_DOMAIN,Phobius:TRANSMEMBRANE,ProSiteProfiles:PS50216
Bras_G15745	Bras_G15745	BraspberryS0166:195492-200001	133.354	-0.25852	-1.19625	0.0389488	0.179824	135.787	165.985	145.914	138.659	118.731	95.0482		Similar to At3g62260: Probable protein phosphatase 2C 49 (Arabidopsis thaliana)	GO:0003824,GO:0004722,GO:0006470	Gene3D:G3DSA:3.60.40.10,InterPro:IPR000222,InterPro:IPR001932,InterPro:IPR015655,PANTHER:PTHR13832,PANTHER:PTHR13832:SF165,Pfam:PF00481,ProSitePatterns:PS01032,SMART:SM00331,SMART:SM00332,SUPERFAMILY:SSF81606
Bras_G14784	Bras_G14784	BraspberryS0144:301981-306422	1526.58	-0.25838	-1.19613	0.000145527	0.00296572	1727.47	1613.16	1678.64	1342.68	1268.17	1529.34		Similar to At4g11680: E3 ubiquitin-protein ligase At4g11680 (Arabidopsis thaliana)	GO:0005515,GO:0008270	Gene3D:G3DSA:3.30.40.10,InterPro:IPR001841,InterPro:IPR011016,InterPro:IPR013083,PANTHER:PTHR14155,PANTHER:PTHR14155:SF24,Pfam:PF13639,Phobius:CYTOPLASMIC_DOMAIN,Phobius:NON_CYTOPLASMIC_DOMAIN,Phobius:TRANSMEMBRANE,ProSiteProfiles:PS50089,SMART:SM00184,SMART:SM00744,SUPERFAMILY:SSF57850
Bras_G01285	Bras_G01285	BraspberryS0003:2218718-2225571	1572.36	-0.258083	-1.19589	0.00139086	0.0175053	1766.84	1634.95	1781.41	1431.65	1183.22	1636.08		Similar to SAC7: Phosphoinositide phosphatase SAC7 (Arabidopsis thaliana)	GO:0042578	InterPro:IPR002013,PANTHER:PTHR11200,PANTHER:PTHR11200:SF11,Pfam:PF02383,Phobius:CYTOPLASMIC_DOMAIN,Phobius:NON_CYTOPLASMIC_DOMAIN,Phobius:TRANSMEMBRANE,ProSiteProfiles:PS50275
Bras_G02741	Bras_G02741	BraspberryS0008:1334978-1337259	333.771	-0.258015	-1.19583	0.00923072	0.0692324	386.472	362.054	359.074	256.519	301.946	336.564		Similar to LPP2: Lipid phosphate phosphatase 2 (Arabidopsis thaliana)	GO:0003824,GO:0016020	Gene3D:G3DSA:1.20.144.10,InterPro:IPR000326,InterPro:IPR016118,PANTHER:PTHR10165,PANTHER:PTHR10165:SF45,Pfam:PF01569,Phobius:CYTOPLASMIC_DOMAIN,Phobius:NON_CYTOPLASMIC_DOMAIN,Phobius:TRANSMEMBRANE,SMART:SM00014,SUPERFAMILY:SSF48317
Bras_G14358	Bras_G14358	BraspberryS0136:194640-200486	38.3792	-0.257923	-1.19576	0.0648349	0.245594	51.4224	44.6084	43.1397	23.1098	20.4709	47.5241		Similar to MPS3: Spindle pole body assembly component MPS3 (Saccharomyces cerevisiae (strain ATCC 204508 / S288c))
Bras_G12692	Bras_G12692	BraspberryS0104:125189-142706	1797.3	-0.257861	-1.1957	0.0440012	0.193992	2176.61	1806.12	2088.47	1485.96	1313.21	1913.43		Similar to Npc1: Niemann-Pick C1 protein (Mus musculus)	GO:0008158,GO:0016020,GO:0016021,GO:0030301	Gene3D:G3DSA:1.20.1640.10,InterPro:IPR000731,InterPro:IPR003392,InterPro:IPR004765,PANTHER:PTHR10796,PANTHER:PTHR10796:SF35,Pfam:PF02460,Phobius:CYTOPLASMIC_DOMAIN,Phobius:NON_CYTOPLASMIC_DOMAIN,Phobius:SIGNAL_PEPTIDE,Phobius:SIGNAL_PEPTIDE_C_REGION,Phobius:SIGNAL_PEPTIDE_H_REGION,Phobius:SIGNAL_PEPTIDE_N_REGION,Phobius:TRANSMEMBRANE,ProSiteProfiles:PS50156,SUPERFAMILY:SSF82866,SignalP_EUK:Signal…
Bras_G18938	Bras_G18938	BraspberryS0256:26197-30071	173.951	-0.257722	-1.19559	0.0232745	0.128794	175.961	199.182	205.548	159.458	158.65	144.91		Similar to AGT1: Serine--glyoxylate aminotransferase (Arabidopsis thaliana)	GO:0003824,GO:0008152,GO:0030170	Gene3D:G3DSA:3.40.640.10,Gene3D:G3DSA:3.90.1150.10,InterPro:IPR000192,InterPro:IPR015421,InterPro:IPR015422,InterPro:IPR015424,InterPro:IPR020578,InterPro:IPR024169,PANTHER:PTHR21152,PANTHER:PTHR21152:SF7,PIRSF:PIRSF000524,Pfam:PF00266,ProSitePatterns:PS00595,SUPERFAMILY:SSF53383
Bras_G15672	Bras_G15672	BraspberryS0164:182742-185109	1302.29	-0.257531	-1.19543	0.000311453	0.0054216	1381.98	1406.72	1497.2	1168.2	1059.37	1300.29		Similar to HEBP2: Heme-binding protein 2 (Homo sapiens)		InterPro:IPR006917,InterPro:IPR011256,PANTHER:PTHR11220,PANTHER:PTHR11220:SF4,Pfam:PF04832,Phobius:NON_CYTOPLASMIC_DOMAIN,Phobius:SIGNAL_PEPTIDE,Phobius:SIGNAL_PEPTIDE_C_REGION,Phobius:SIGNAL_PEPTIDE_H_REGION,Phobius:SIGNAL_PEPTIDE_N_REGION,SUPERFAMILY:SSF55136,SignalP_EUK:SignalP-noTM
Bras_G21223	Bras_G21223	BraspberryS0342:44906-51371	283.194	-0.25749	-1.1954	0.015038	0.0966881	324.604	283.212	331.16	256.519	288.64	215.027		Similar to SODCP: Superoxide dismutase [Cu-Zn],chloroplastic (Solidago canadensis var. scabra)	GO:0004784,GO:0006801,GO:0046872,GO:0055114	Gene3D:G3DSA:2.60.40.200,InterPro:IPR001424,InterPro:IPR018152,InterPro:IPR024134,PANTHER:PTHR10003,PRINTS:PR00068,Pfam:PF00080,Phobius:NON_CYTOPLASMIC_DOMAIN,Phobius:SIGNAL_PEPTIDE,Phobius:SIGNAL_PEPTIDE_C_REGION,Phobius:SIGNAL_PEPTIDE_H_REGION,Phobius:SIGNAL_PEPTIDE_N_REGION,ProSitePatterns:PS00087,SUPERFAMILY:SSF49329
Bras_G24191	Bras_G24191	BraspberryS0516:1-7056	25.9686	-0.257173	-1.19513	0.0578631	0.228245	25.7112	24.8977	46.9461	20.7988	13.3061	24.1516		Similar to At5g01110: Pentatricopeptide repeat-containing protein At5g01110 (Arabidopsis thaliana)	GO:0005525	InterPro:IPR002885,InterPro:IPR010674,PANTHER:PTHR24015,PANTHER:PTHR24015:SF0,Pfam:PF01535,Pfam:PF06858,Pfam:PF13041,ProSiteProfiles:PS51375,TIGRFAM:TIGR00756
Bras_G04818	Bras_G04818	BraspberryS0019:84454-91204	3715.71	-0.25668	-1.19473	2.68057e-08	1.78756e-06	3935.42	4108.12	4126.18	3315.1	3367.46	3441.99		Similar to At5g65770: Putative nuclear matrix constituent protein 1-like protein (Arabidopsis thaliana)		Coils:Coil,PANTHER:PTHR31908,PANTHER:PTHR31908:SF0
Bras_G00134	Bras_G00134	BraspberryS0001:714028-715440	64.3109	-0.256673	-1.19472	0.0641667	0.243895	87.5788	63.2817	69.7847	56.619	66.5305	42.0705		Similar to At3g06240: F-box/kelch-repeat protein At3g06240 (Arabidopsis thaliana)	GO:0005515	Gene3D:G3DSA:1.20.1280.50,InterPro:IPR001810,InterPro:IPR006527,InterPro:IPR017451,PANTHER:PTHR32133,Pfam:PF00646,Pfam:PF07734,ProSiteProfiles:PS50181,SMART:SM00256,SUPERFAMILY:SSF81383,TIGRFAM:TIGR01640
Bras_G14792	Bras_G14792	BraspberryS0144:371143-396740	106.114	-0.256655	-1.19471	0.04433	0.194855	117.307	120.339	119.268	100.528	101.331	77.9084		Similar to AOP1.2: Probable 2-oxoglutarate-dependent dioxygenase AOP1.2 (Arabidopsis thaliana)	GO:0016491,GO:0016706,GO:0055114	Coils:Coil,Gene3D:G3DSA:2.60.120.330,InterPro:IPR005123,InterPro:IPR026992,InterPro:IPR027443,PANTHER:PTHR10209,PANTHER:PTHR10209:SF55,Pfam:PF03171,Pfam:PF14226,ProSiteProfiles:PS51471,SUPERFAMILY:SSF51197
Bras_G13885	Bras_G13885	BraspberryS0126:383216-393680	252.11	-0.256613	-1.19467	0.0138091	0.0912273	286.037	251.052	300.709	225.32	208.803	240.737		Similar to IREG2: Solute carrier family 40 member 2 (Arabidopsis thaliana)	GO:0005381,GO:0016021,GO:0034755	InterPro:IPR009716,InterPro:IPR016196,PANTHER:PTHR32225,PANTHER:PTHR32225:SF4,Pfam:PF06963,Phobius:CYTOPLASMIC_DOMAIN,Phobius:NON_CYTOPLASMIC_DOMAIN,Phobius:TRANSMEMBRANE,SUPERFAMILY:SSF103473
Bras_G09185	Bras_G09185	BraspberryS0057:216502-223586	334.995	-0.256466	-1.19455	0.0059528	0.0506485	388.079	348.568	369.225	302.738	302.969	298.389		Similar to UGT80A2: Sterol 3-beta-glucosyltransferase UGT80A2 (Arabidopsis thaliana)	GO:0005975,GO:0008152,GO:0016758,GO:0030259	Gene3D:G3DSA:3.40.50.2000,InterPro:IPR002213,InterPro:IPR004276,PANTHER:PTHR11926,PANTHER:PTHR11926:SF77,Pfam:PF00201,Pfam:PF03033,SUPERFAMILY:SSF53756
Bras_G01030	Bras_G01030	BraspberryS0003:791496-792882	64.7319	-0.256262	-1.19438	0.0617013	0.237501	77.9371	79.8802	64.7095	46.2196	57.3186	62.3267		Protein of unknown function		Phobius:CYTOPLASMIC_DOMAIN,Phobius:NON_CYTOPLASMIC_DOMAIN,Phobius:TRANSMEMBRANE
Bras_G14944	Bras_G14944	BraspberryS0148:234912-240344	436.649	-0.256153	-1.19429	0.00280551	0.02929	480.478	474.094	484.687	410.199	371.547	398.891		Similar to OBE4: Protein OBERON 4 (Arabidopsis thaliana)		Coils:Coil,InterPro:IPR004082,PANTHER:PTHR21736,PANTHER:PTHR21736:SF16,PRINTS:PR01544,Pfam:PF07227
Bras_G05759	Bras_G05759	BraspberryS0025:183569-204913	2250.45	-0.256029	-1.19419	2.87246e-06	0.000111141	2379.09	2588.33	2406.94	1987.44	2107.48	2033.41		Similar to NUA: Nuclear-pore anchor (Arabidopsis thaliana)	GO:0005643,GO:0006606	Coils:Coil,InterPro:IPR012929,PANTHER:PTHR32483,PANTHER:PTHR32483:SF3,Pfam:PF07926,SUPERFAMILY:SSF90257
Bras_G04465	Bras_G04465	BraspberryS0017:329198-338124	857.476	-0.255673	-1.19389	0.0032189	0.0325907	1037.29	826.812	964.298	745.291	697.035	874.132		Similar to KEA6: K(+) efflux antiporter 6 (Arabidopsis thaliana)	GO:0006812,GO:0015299,GO:0016021,GO:0055085	InterPro:IPR006153,PANTHER:PTHR16254,Pfam:PF00999,Phobius:CYTOPLASMIC_DOMAIN,Phobius:NON_CYTOPLASMIC_DOMAIN,Phobius:SIGNAL_PEPTIDE,Phobius:SIGNAL_PEPTIDE_C_REGION,Phobius:SIGNAL_PEPTIDE_H_REGION,Phobius:SIGNAL_PEPTIDE_N_REGION,Phobius:TRANSMEMBRANE,SignalP_EUK:SignalP-noTM
Bras_G03930	Bras_G03930	BraspberryS0013:1138008-1141197	21.721	-0.255636	-1.19386	0.0568614	0.22548	28.9251	34.2344	17.7634	16.1769	18.4238	14.8026		Similar to RFS5: Probable galactinol--sucrose galactosyltransferase 5 (Arabidopsis thaliana)	GO:0003824	Gene3D:G3DSA:3.20.20.70,InterPro:IPR008811,InterPro:IPR013785,InterPro:IPR017853,PANTHER:PTHR31268,PANTHER:PTHR31268:SF0,Pfam:PF05691,SUPERFAMILY:SSF51445
Bras_G15454	Bras_G15454	BraspberryS0159:26950-33833	2984.12	-0.255342	-1.19362	7.17794e-08	4.31252e-06	3291.04	3210.77	3262.12	2720.02	2762.55	2658.23		Similar to BLH6: BEL1-like homeodomain protein 6 (Arabidopsis thaliana)	GO:0003677,GO:0003700,GO:0006355,GO:0043565	Coils:Coil,Gene3D:G3DSA:1.10.10.60,InterPro:IPR001356,InterPro:IPR006563,InterPro:IPR008422,InterPro:IPR009057,PANTHER:PTHR11850,PANTHER:PTHR11850:SF15,Pfam:PF05920,Pfam:PF07526,ProSiteProfiles:PS50071,SMART:SM00389,SMART:SM00574,SUPERFAMILY:SSF46689
Bras_G02756	Bras_G02756	BraspberryS0008:1401728-1406097	108.182	-0.255275	-1.19356	0.0416043	0.18724	123.735	119.302	120.537	99.3721	91.0956	95.0482		Similar to At1g22950: Uncharacterized PKHD-type hydroxylase At1g22950 (Arabidopsis thaliana)	GO:0005506,GO:0016491,GO:0016705,GO:0016706,GO:0031418,GO:0055114	InterPro:IPR005123,InterPro:IPR006620,PANTHER:PTHR24014,PANTHER:PTHR24014:SF0,Pfam:PF03171,ProSiteProfiles:PS51471,SMART:SM00702
Bras_G08027	Bras_G08027	BraspberryS0045:461863-464964	889.948	-0.255275	-1.19356	0.0012923	0.0165761	976.223	933.665	1022.66	768.4	728.764	909.97		Similar to IKU2: Receptor-like protein kinase HAIKU2 (Arabidopsis thaliana)	GO:0004672,GO:0004674,GO:0005515,GO:0005524,GO:0006468,GO:0016772	Gene3D:G3DSA:1.10.510.10,Gene3D:G3DSA:3.30.200.20,Gene3D:G3DSA:3.80.10.10,InterPro:IPR000719,InterPro:IPR001611,InterPro:IPR002290,InterPro:IPR003591,InterPro:IPR008271,InterPro:IPR011009,InterPro:IPR013210,InterPro:IPR017441,PANTHER:PTHR24420,PANTHER:PTHR24420:SF136,Pfam:PF00069,Pfam:PF00560,Pfam:PF08263,Pfam:PF13855,Phobius:CYTOPLASMIC_DOMAIN,Phobius:NON_CYTOPLASMIC_DOMAIN,Phobius:SIGNAL_PEPTID…
Bras_G05873	Bras_G05873	BraspberryS0025:976155-988462	1258.69	-0.255254	-1.19355	0.000551418	0.00861768	1472.77	1257.33	1407.11	1143.93	1033.78	1237.18		Similar to NAP1: Protein NAP1 (Arabidopsis thaliana)		InterPro:IPR019137,PANTHER:PTHR12093,PANTHER:PTHR12093:SF1,Pfam:PF09735
Bras_G16180	Bras_G16180	BraspberryS0175:353873-359581	165.536	-0.255246	-1.19354	0.0256658	0.137182	175.961	201.257	175.096	142.125	148.414	150.363		Similar to Cnot4: CCR4-NOT transcription complex subunit 4 (Mus musculus)		Coils:Coil,InterPro:IPR006867,InterPro:IPR006868,PANTHER:PTHR21450,Pfam:PF04782,Pfam:PF04783
Bras_G02330	Bras_G02330	BraspberryS0007:734518-737939	299.804	-0.255187	-1.19349	0.0113722	0.0797914	336.656	315.371	342.58	268.074	235.415	300.726		Similar to CYCT1-1: Cyclin-T1-4 (Oryza sativa subsp. japonica)	GO:0000079,GO:0006355,GO:0019901	Gene3D:G3DSA:1.10.472.10,InterPro:IPR006671,InterPro:IPR013763,InterPro:IPR015429,PANTHER:PTHR10026,PANTHER:PTHR10026:SF10,Pfam:PF00134,SMART:SM00385,SUPERFAMILY:SSF47954
Bras_G17839	Bras_G17839	BraspberryS0222:79257-85715	318.818	-0.25514	-1.19345	0.0138611	0.0913813	392.096	314.334	351.461	272.695	255.886	326.436		Similar to SPA2: Protein SPA1-RELATED 2 (Arabidopsis thaliana)	GO:0004672,GO:0005515,GO:0005524,GO:0006468,GO:0016772	Coils:Coil,Gene3D:G3DSA:1.10.510.10,Gene3D:G3DSA:2.130.10.10,InterPro:IPR000719,InterPro:IPR001680,InterPro:IPR002290,InterPro:IPR011009,InterPro:IPR015943,InterPro:IPR017986,InterPro:IPR019775,InterPro:IPR020472,PANTHER:PTHR22847,PANTHER:PTHR22847:SF14,PRINTS:PR00320,Pfam:PF00069,Pfam:PF00400,ProSitePatterns:PS00678,ProSiteProfiles:PS50011,ProSiteProfiles:PS50082,ProSiteProfiles:PS50294,SMART:SM…
Bras_G05926	Bras_G05926	BraspberryS0026:383475-387936	376.129	-0.255106	-1.19342	0.00721901	0.0585127	396.917	407.7	437.741	336.247	376.665	301.505		Similar to Kndc1: Protein very KIND (Mus musculus)		InterPro:IPR012416,PANTHER:PTHR31713,PANTHER:PTHR31713:SF0,Pfam:PF07887
Bras_G21843	Bras_G21843	BraspberryS0371:139353-143029	1777.57	-0.25506	-1.19339	0.0310306	0.156158	2140.46	1814.42	1988.23	1461.69	1386.9	1873.7		Similar to LPPD: Lipid phosphate phosphatase delta (Arabidopsis thaliana)	GO:0003824,GO:0016020	Gene3D:G3DSA:1.20.144.10,InterPro:IPR000326,InterPro:IPR016118,PANTHER:PTHR14969,PANTHER:PTHR14969:SF4,Pfam:PF01569,Phobius:CYTOPLASMIC_DOMAIN,Phobius:NON_CYTOPLASMIC_DOMAIN,Phobius:TRANSMEMBRANE,SMART:SM00014,SUPERFAMILY:SSF48317
Bras_G07651	Bras_G07651	BraspberryS0042:224292-239587	3161.37	-0.254871	-1.19323	3.10979e-07	1.60362e-05	3444.5	3571.79	3326.83	2982.32	2817.82	2824.96		Similar to GRV2: DnaJ homolog subfamily C GRV2 (Arabidopsis thaliana)	GO:0005488	Coils:Coil,Gene3D:G3DSA:1.10.287.110,Gene3D:G3DSA:1.25.10.10,InterPro:IPR001623,InterPro:IPR011989,InterPro:IPR016024,InterPro:IPR025640,PANTHER:PTHR24078,PANTHER:PTHR24078:SF25,Pfam:PF00226,Pfam:PF14237,ProSiteProfiles:PS50076,SMART:SM00271,SUPERFAMILY:SSF46565,SUPERFAMILY:SSF48371
Bras_G03758	Bras_G03758	BraspberryS0013:233184-236959	1200.84	-0.254601	-1.19301	5.0968e-05	0.00124842	1356.27	1296.76	1284.04	1049.18	1102.36	1116.43		Similar to FAM214B: Protein FAM214B (Pongo abelii)		InterPro:IPR025261,PANTHER:PTHR13199,PANTHER:PTHR13199:SF8,Pfam:PF13889,Pfam:PF13915
Bras_G05665	Bras_G05665	BraspberryS0024:505387-509732	490.579	-0.254543	-1.19296	0.00281761	0.0293449	566.45	496.917	553.203	436.775	425.795	464.334		Similar to IREG2: Solute carrier family 40 member 2 (Arabidopsis thaliana)	GO:0005381,GO:0016021,GO:0034755	InterPro:IPR009716,InterPro:IPR016196,PANTHER:PTHR32225,PANTHER:PTHR32225:SF4,Pfam:PF06963,Phobius:CYTOPLASMIC_DOMAIN,Phobius:NON_CYTOPLASMIC_DOMAIN,Phobius:TRANSMEMBRANE,SUPERFAMILY:SSF103473
Bras_G19017	Bras_G19017	BraspberryS0259:45616-47541	2376.14	-0.254156	-1.19264	0.0575529	0.227395	2905.37	2423.38	2755.86	1855.72	1720.58	2595.91		Similar to dre2: Fe-S cluster assembly protein dre2 (Aspergillus oryzae (strain ATCC 42149 / RIB 40))
Bras_G02541	Bras_G02541	BraspberryS0008:106139-112319	321.189	-0.253599	-1.19218	0.0115609	0.08073	324.604	404.588	334.967	288.872	267.145	306.959		Similar to ucp7: UBA domain-containing protein 7 (Schizosaccharomyces pombe (strain 972 / ATCC 24843))		Coils:Coil,Gene3D:G3DSA:1.10.287.110,InterPro:IPR001623,Pfam:PF00226,ProSiteProfiles:PS50076,SUPERFAMILY:SSF46565
Bras_G22359	Bras_G22359	BraspberryS0396:165560-168618	671.911	-0.253503	-1.1921	0.00151461	0.0186572	718.307	761.455	727.03	628.586	649.951	546.138		Similar to vip1: Protein vip1 (Schizosaccharomyces pombe (strain 972 / ATCC 24843))	GO:0000166,GO:0003676	Gene3D:G3DSA:3.30.70.330,InterPro:IPR000504,InterPro:IPR012677,Pfam:PF14259,ProSiteProfiles:PS50102,SMART:SM00360,SUPERFAMILY:SSF54928
Bras_G03866	Bras_G03866	BraspberryS0013:821955-829089	192.416	-0.253367	-1.19199	0.0297388	0.151756	207.297	205.406	232.193	132.881	181.168	195.55		Similar to At5g22750: Putative SWI/SNF-related matrix-associated actin-dependent regulator of chromatin subfamily A member 3-like 2 (Arabidopsis thaliana)	GO:0003676,GO:0003677,GO:0004386,GO:0005515,GO:0005524,GO:0008270,GO:0016818	Gene3D:G3DSA:3.30.40.10,Gene3D:G3DSA:3.40.50.300,InterPro:IPR000330,InterPro:IPR000449,InterPro:IPR001650,InterPro:IPR001841,InterPro:IPR009060,InterPro:IPR013083,InterPro:IPR014001,InterPro:IPR014905,InterPro:IPR015940,InterPro:IPR017907,InterPro:IPR027417,PANTHER:PTHR10799,PANTHER:PTHR10799:SF247,Pfam:PF00176,Pfam:PF00271,Pfam:PF00627,Pfam:PF08797,Pfam:PF13923,ProSitePatterns:PS00518,ProSitePro…
Bras_G18404	Bras_G18404	BraspberryS0240:3644-9949	358.641	-0.253096	-1.19176	0.020053	0.116438	403.345	407.7	381.913	322.382	244.627	391.879		Similar to SEC15A: Exocyst complex component SEC15A (Arabidopsis thaliana)	GO:0000145,GO:0006904	InterPro:IPR007225,PANTHER:PTHR12702,Pfam:PF04091,Phobius:CYTOPLASMIC_DOMAIN,Phobius:NON_CYTOPLASMIC_DOMAIN,Phobius:TRANSMEMBRANE
Bras_G04551	Bras_G04551	BraspberryS0017:779174-785934	1376.38	-0.252897	-1.1916	0.041675	0.187369	1528.21	1395.31	1697.67	1194.78	1004.1	1438.19		Similar to FBL15: F-box/LRR-repeat protein 15 (Arabidopsis thaliana)	GO:0005515	Gene3D:G3DSA:3.80.10.10,InterPro:IPR001810,InterPro:IPR006553,PANTHER:PTHR23125,PANTHER:PTHR23125:SF57,Pfam:PF12937,ProSiteProfiles:PS50181,SMART:SM00256,SMART:SM00367,SUPERFAMILY:SSF52047,SUPERFAMILY:SSF81383
Bras_G10650	Bras_G10650	BraspberryS0073:386368-388347	69.7157	-0.252891	-1.19159	0.0667453	0.249603	65.0815	90.2542	86.2793	49.686	52.2008	74.792		Similar to At2g30270: Protein LURP-one-related 7 (Arabidopsis thaliana)		InterPro:IPR007612,InterPro:IPR025659,PANTHER:PTHR31087,PANTHER:PTHR31087:SF0,Pfam:PF04525,Phobius:CYTOPLASMIC_DOMAIN,Phobius:NON_CYTOPLASMIC_DOMAIN,Phobius:TRANSMEMBRANE,SUPERFAMILY:SSF54518
Bras_G05781	Bras_G05781	BraspberryS0025:321842-327147	5404.33	-0.252876	-1.19158	1.44894e-08	1.00848e-06	6006.78	5958.85	5694.43	5015.98	4992.86	4757.08		Similar to ctps2: CTP synthase 2 (Xenopus laevis)	GO:0003883,GO:0006221	Gene3D:G3DSA:3.40.50.300,Gene3D:G3DSA:3.40.50.880,Hamap:MF_01227,InterPro:IPR004468,InterPro:IPR017456,InterPro:IPR017926,InterPro:IPR027417,PANTHER:PTHR11550,PANTHER:PTHR11550:SF0,Pfam:PF00117,Pfam:PF06418,Phobius:CYTOPLASMIC_DOMAIN,Phobius:NON_CYTOPLASMIC_DOMAIN,Phobius:SIGNAL_PEPTIDE,Phobius:SIGNAL_PEPTIDE_C_REGION,Phobius:SIGNAL_PEPTIDE_H_REGION,Phobius:SIGNAL_PEPTIDE_N_REGION,Phobius:TRANSME…
Bras_G12706	Bras_G12706	BraspberryS0104:264154-270338	220.061	-0.252706	-1.19144	0.0183669	0.10988	236.222	234.454	261.376	175.634	207.78	204.899		Similar to BRPF3: Bromodomain and PHD finger-containing protein 3 (Homo sapiens)	GO:0005515	Coils:Coil,Gene3D:G3DSA:1.20.920.10,InterPro:IPR001487,InterPro:IPR018359,PANTHER:PTHR22881,PANTHER:PTHR22881:SF3,PRINTS:PR00503,Pfam:PF00439,ProSitePatterns:PS00633,ProSiteProfiles:PS50014,SMART:SM00297,SUPERFAMILY:SSF47370
Bras_G06450	Bras_G06450	BraspberryS0031:36359-44404	1359.61	-0.252547	-1.19131	7.60316e-05	0.00173863	1537.85	1514.61	1402.04	1231.75	1175.03	1296.4		Similar to KATNB1: Katanin p80 WD40 repeat-containing subunit B1 (Strongylocentrotus purpuratus)	GO:0005515,GO:0008017,GO:0008352,GO:0051013	Gene3D:G3DSA:2.130.10.10,InterPro:IPR001680,InterPro:IPR015943,InterPro:IPR017986,InterPro:IPR019775,InterPro:IPR020472,InterPro:IPR026962,PANTHER:PTHR19845,PRINTS:PR00320,Pfam:PF00400,Pfam:PF13925,ProSitePatterns:PS00678,ProSiteProfiles:PS50082,ProSiteProfiles:PS50294,SMART:SM00320,SUPERFAMILY:SSF50978
Bras_G01260	Bras_G01260	BraspberryS0003:2112331-2117617	3367.57	-0.252487	-1.19126	0.0700954	0.256627	4417.51	3370.53	4331.73	2280.94	2005.13	3799.59		Similar to PAT10: Protein S-acyltransferase 10 (Arabidopsis thaliana)	GO:0008270	InterPro:IPR001594,PANTHER:PTHR22883,Pfam:PF01529,Phobius:CYTOPLASMIC_DOMAIN,Phobius:NON_CYTOPLASMIC_DOMAIN,Phobius:TRANSMEMBRANE,ProSiteProfiles:PS50216
Bras_G24356	Bras_G24356	BraspberryS0529:2525-9556	69.5749	-0.252409	-1.19119	0.0663791	0.248849	77.1336	62.2443	100.236	63.5519	51.1773	63.1058		Similar to At4g19440: Pentatricopeptide repeat-containing protein At4g19440,chloroplastic (Arabidopsis thaliana)	GO:0005515	Gene3D:G3DSA:1.25.40.10,InterPro:IPR002885,InterPro:IPR011990,PANTHER:PTHR24015,PANTHER:PTHR24015:SF0,Pfam:PF01535,Pfam:PF12854,Pfam:PF13041,ProSiteProfiles:PS51375,SUPERFAMILY:SSF81901,TIGRFAM:TIGR00756
Bras_G08983	Bras_G08983	BraspberryS0055:245114-254104	1888.24	-0.252388	-1.19118	1.33873e-05	0.000421024	2141.26	1968.99	2071.97	1727.46	1635.63	1784.1		Similar to TPL: Protein TOPLESS (Arabidopsis thaliana)	GO:0005515	Gene3D:G3DSA:2.130.10.10,InterPro:IPR001680,InterPro:IPR006594,InterPro:IPR006595,InterPro:IPR015943,InterPro:IPR017986,InterPro:IPR019775,PANTHER:PTHR22847,PANTHER:PTHR22847:SF106,Pfam:PF00400,ProSitePatterns:PS00678,ProSiteProfiles:PS50082,ProSiteProfiles:PS50294,ProSiteProfiles:PS50896,ProSiteProfiles:PS50897,SMART:SM00320,SMART:SM00667,SMART:SM00668,SUPERFAMILY:SSF50978
Bras_G07006	Bras_G07006	BraspberryS0036:158711-165115	1331.75	-0.252332	-1.19113	5.40995e-05	0.0013125	1521.78	1432.66	1407.11	1155.49	1248.73	1224.72		Similar to LNG1: Protein LONGIFOLIA 1 (Arabidopsis thaliana)		Coils:Coil,InterPro:IPR022212,InterPro:IPR025486,PANTHER:PTHR21726,PANTHER:PTHR21726:SF7,Pfam:PF12552,Pfam:PF14309,Pfam:PF14383
Bras_G01891	Bras_G01891	BraspberryS0005:1334128-1340664	286.084	-0.252223	-1.19104	0.0206412	0.118855	342.281	293.586	315.935	234.564	220.062	310.075		Similar to MORC4: MORC family CW-type zinc finger protein 4 (Homo sapiens)	GO:0005524	Coils:Coil,Gene3D:G3DSA:3.30.565.10,InterPro:IPR003594,PANTHER:PTHR23336,PANTHER:PTHR23336:SF7,Pfam:PF13589,SUPERFAMILY:SSF55874
Bras_G07491	Bras_G07491	BraspberryS0040:690212-692038	2546.05	-0.251862	-1.19074	3.96131e-07	1.94808e-05	2729.41	2842.49	2754.59	2276.31	2354.15	2319.33		Similar to JKD: Zinc finger protein JACKDAW (Arabidopsis thaliana)	GO:0003676,GO:0008270	Gene3D:G3DSA:3.30.160.60,InterPro:IPR007087,InterPro:IPR013087,InterPro:IPR015880,PANTHER:PTHR10593,PANTHER:PTHR10593:SF17,ProSitePatterns:PS00028,ProSiteProfiles:PS50157,SMART:SM00355,SUPERFAMILY:SSF57667
Bras_G17625	Bras_G17625	BraspberryS0214:251744-257447	603.132	-0.251836	-1.19072	0.0035743	0.0348858	682.954	644.229	661.052	518.815	489.255	622.488		Similar to CG7427: DCN1-like protein (Drosophila melanogaster)		InterPro:IPR005176,InterPro:IPR014764,PANTHER:PTHR12281,PANTHER:PTHR12281:SF0,Pfam:PF03556,ProSiteProfiles:PS51229
Bras_G09798	Bras_G09798	BraspberryS0063:495944-500570	967.63	-0.251528	-1.19047	0.000184516	0.00355012	1082.28	1075.79	1009.98	905.904	877.179	854.655		Similar to At3g27820: Probable monodehydroascorbate reductase,cytoplasmic isoform 2 (Arabidopsis thaliana)	GO:0016491,GO:0050660,GO:0055114	Gene3D:G3DSA:3.50.50.60,InterPro:IPR001327,InterPro:IPR013027,InterPro:IPR016156,InterPro:IPR023753,PANTHER:PTHR22912,PANTHER:PTHR22912:SF39,PRINTS:PR00368,PRINTS:PR00411,Pfam:PF00070,Pfam:PF07992,Phobius:CYTOPLASMIC_DOMAIN,Phobius:NON_CYTOPLASMIC_DOMAIN,Phobius:SIGNAL_PEPTIDE,Phobius:SIGNAL_PEPTIDE_C_REGION,Phobius:SIGNAL_PEPTIDE_H_REGION,Phobius:SIGNAL_PEPTIDE_N_REGION,Phobius:TRANSMEMBRANE,SUP…
Bras_G17923	Bras_G17923	BraspberryS0224:218505-224466	1299.02	-0.251445	-1.1904	0.000411099	0.00678259	1500.89	1361.08	1400.77	1145.09	1082.91	1303.41		Similar to CLSY1: SNF2 domain-containing protein CLASSY 1 (Arabidopsis thaliana)	GO:0003676,GO:0003677,GO:0004386,GO:0005524	Coils:Coil,Gene3D:G3DSA:3.40.50.300,InterPro:IPR000330,InterPro:IPR001650,InterPro:IPR014001,InterPro:IPR027417,PANTHER:PTHR10799,PANTHER:PTHR10799:SF41,Pfam:PF00176,Pfam:PF00271,ProSiteProfiles:PS51192,ProSiteProfiles:PS51194,SMART:SM00487,SMART:SM00490,SUPERFAMILY:SSF52540
Bras_G15964	Bras_G15964	BraspberryS0171:37099-45825	117.933	-0.25133	-1.1903	0.0599265	0.232567	122.128	115.152	166.215	86.6617	81.8836	135.561		Similar to Odr4: Protein odr-4 homolog (Mus musculus)		Phobius:CYTOPLASMIC_DOMAIN,Phobius:NON_CYTOPLASMIC_DOMAIN,Phobius:TRANSMEMBRANE
Bras_G02491	Bras_G02491	BraspberryS0007:1591882-1594613	1465.24	-0.251326	-1.1903	0.000382939	0.00644319	1596.51	1677.48	1534	1319.57	1191.41	1472.47		Similar to GPX1: Phospholipid hydroperoxide glutathione peroxidase 1,chloroplastic (Arabidopsis thaliana)	GO:0004602,GO:0006979,GO:0055114	Gene3D:G3DSA:3.40.30.10,InterPro:IPR000889,InterPro:IPR012336,PANTHER:PTHR11592,PANTHER:PTHR11592:SF0,PRINTS:PR01011,Pfam:PF00255,ProSitePatterns:PS00460,ProSitePatterns:PS00763,ProSiteProfiles:PS51355,SUPERFAMILY:SSF52833
Bras_G25324	Bras_G25324	BraspberryS0621:17375-21307	44.187	-0.251265	-1.19025	0.0739673	0.265536	41.7807	49.7954	65.9783	24.2653	38.8947	44.4078		Similar to LPA3: Protein LOW PSII ACCUMULATION 3,chloroplastic (Arabidopsis thaliana)		InterPro:IPR018962,Pfam:PF09353
Bras_G16542	Bras_G16542	BraspberryS0183:67111-74960	130.494	-0.251236	-1.19023	0.037152	0.175066	140.608	140.05	156.064	117.86	114.637	113.746		Similar to XLG1: Extra-large guanine nucleotide-binding protein 1 (Arabidopsis thaliana)	GO:0003924,GO:0004871,GO:0007165,GO:0007186,GO:0019001,GO:0031683	Gene3D:G3DSA:1.10.400.10,Gene3D:G3DSA:3.40.50.300,InterPro:IPR001019,InterPro:IPR011011,InterPro:IPR011025,InterPro:IPR027417,PANTHER:PTHR10218,PANTHER:PTHR10218:SF90,PRINTS:PR00318,Pfam:PF00503,SMART:SM00275,SUPERFAMILY:SSF47895,SUPERFAMILY:SSF52540,SUPERFAMILY:SSF57903
Bras_G09559	Bras_G09559	BraspberryS0061:229965-238650	484.038	-0.251224	-1.19022	0.00366833	0.0355312	548.774	525.964	518.945	442.552	395.089	472.904		Similar to At3g54460: F-box protein At3g54460 (Arabidopsis thaliana)	GO:0003676,GO:0003677,GO:0004386,GO:0005515,GO:0005524,GO:0008270	Coils:Coil,Gene3D:G3DSA:1.20.1280.50,Gene3D:G3DSA:3.40.50.300,InterPro:IPR000330,InterPro:IPR001650,InterPro:IPR001810,InterPro:IPR011124,InterPro:IPR014001,InterPro:IPR017907,InterPro:IPR027417,PANTHER:PTHR10799,PANTHER:PTHR10799:SF152,Pfam:PF00176,Pfam:PF00271,Pfam:PF07496,ProSitePatterns:PS00518,ProSiteProfiles:PS51050,ProSiteProfiles:PS51192,ProSiteProfiles:PS51194,SMART:SM00487,SMART:SM00490…
Bras_G22233	Bras_G22233	BraspberryS0391:14478-24858	803.839	-0.251139	-1.19015	0.000621992	0.00947645	841.239	879.72	921.159	689.827	720.576	770.514		Similar to Pmfbp1: Polyamine-modulated factor 1-binding protein 1 (Rattus norvegicus)	GO:0016020	Coils:Coil,InterPro:IPR003675,Pfam:PF02517,Phobius:CYTOPLASMIC_DOMAIN,Phobius:NON_CYTOPLASMIC_DOMAIN,Phobius:TRANSMEMBRANE,SUPERFAMILY:SSF57997
Bras_G07794	Bras_G07794	BraspberryS0043:341945-347422	96.0604	-0.250959	-1.19	0.0553994	0.222103	119.718	95.4413	110.387	75.1068	76.7659	98.9436		Similar to Gucd1: Protein GUCD1 (Mus musculus)		InterPro:IPR018616,PANTHER:PTHR31400,Pfam:PF09778
Bras_G01804	Bras_G01804	BraspberryS0005:798495-806168	204.378	-0.250891	-1.18994	0.0263764	0.139749	218.545	207.481	256.3	176.79	160.697	206.457		Similar to Tdp1: Tyrosyl-DNA phosphodiesterase 1 (Rattus norvegicus)	GO:0003676,GO:0005515,GO:0005634,GO:0006281,GO:0008081,GO:0008270,GO:0016818	Coils:Coil,Gene3D:G3DSA:2.60.200.20,Gene3D:G3DSA:3.30.870.10,Gene3D:G3DSA:3.30.870.20,InterPro:IPR000253,InterPro:IPR008984,InterPro:IPR010347,InterPro:IPR014905,InterPro:IPR027415,PANTHER:PTHR12415,Pfam:PF00498,Pfam:PF06087,Pfam:PF08797,ProSiteProfiles:PS50006,SMART:SM00240,SUPERFAMILY:SSF49879,SUPERFAMILY:SSF56024
Bras_G19365	Bras_G19365	BraspberryS0270:22321-28526	140.956	-0.250797	-1.18986	0.0504862	0.21044	158.285	146.274	172.559	83.1952	138.179	147.247		Similar to SYNO: Asparagine--tRNA ligase,chloroplastic/mitochondrial (Arabidopsis thaliana)	GO:0000166,GO:0003676,GO:0004812,GO:0004816,GO:0005524,GO:0005737,GO:0006418,GO:0006421	Coils:Coil,Gene3D:G3DSA:2.40.50.140,Gene3D:G3DSA:3.30.930.10,Hamap:MF_00534,InterPro:IPR002312,InterPro:IPR004364,InterPro:IPR004365,InterPro:IPR004522,InterPro:IPR006195,InterPro:IPR012340,InterPro:IPR018150,PANTHER:PTHR22594,PANTHER:PTHR22594:SF6,PRINTS:PR01042,Pfam:PF00152,Pfam:PF01336,Phobius:NON_CYTOPLASMIC_DOMAIN,Phobius:SIGNAL_PEPTIDE,Phobius:SIGNAL_PEPTIDE_C_REGION,Phobius:SIGNAL_PEPTIDE_…
Bras_G05491	Bras_G05491	BraspberryS0023:391650-401636	74.3861	-0.250737	-1.18981	0.0723465	0.262095	97.2205	65.3565	96.4298	40.4421	60.3892	86.4783		Similar to REV1: DNA repair protein REV1 (Arabidopsis thaliana)	GO:0000287,GO:0003684,GO:0003887,GO:0006281,GO:0016779	Gene3D:G3DSA:1.10.150.20,Gene3D:G3DSA:3.30.1490.100,Gene3D:G3DSA:3.30.70.270,Gene3D:G3DSA:3.40.50.10190,InterPro:IPR001126,InterPro:IPR001357,InterPro:IPR012112,InterPro:IPR017961,InterPro:IPR017963,InterPro:IPR024728,PANTHER:PTHR11076,PANTHER:PTHR11076:SF13,PIRSF:PIRSF036573,Pfam:PF00533,Pfam:PF00817,Pfam:PF11798,Pfam:PF11799,ProSiteProfiles:PS50172,ProSiteProfiles:PS50173,SMART:SM00292,SUPERFAM…
Bras_G05483	Bras_G05483	BraspberryS0023:334191-338997	49.7236	-0.250704	-1.18979	0.0732516	0.263784	58.6537	60.1695	54.559	32.3537	41.9654	50.6404		Similar to LIP1: Triacylglycerol lipase 1 (Arabidopsis thaliana)	GO:0006629,GO:0016788	Gene3D:G3DSA:3.40.50.1820,InterPro:IPR006693,InterPro:IPR025483,PANTHER:PTHR11005,PANTHER:PTHR11005:SF0,PIRSF:PIRSF000862,Pfam:PF04083,Phobius:NON_CYTOPLASMIC_DOMAIN,Phobius:SIGNAL_PEPTIDE,Phobius:SIGNAL_PEPTIDE_C_REGION,Phobius:SIGNAL_PEPTIDE_H_REGION,Phobius:SIGNAL_PEPTIDE_N_REGION,SUPERFAMILY:SSF53474,SignalP_EUK:SignalP-noTM,SignalP_GRAM_NEGATIVE:SignalP-noTM,SignalP_GRAM_POSITIVE:SignalP-TM
Bras_G03993	Bras_G03993	BraspberryS0014:276405-280444	848.161	-0.25068	-1.18977	0.00111894	0.0148303	916.765	924.328	945.266	805.376	674.517	822.712		Similar to GAUT6: Probable galacturonosyltransferase 6 (Arabidopsis thaliana)	GO:0016757	Coils:Coil,Gene3D:G3DSA:3.90.550.10,InterPro:IPR002495,PANTHER:PTHR32116,PANTHER:PTHR32116:SF0,Pfam:PF01501,Phobius:NON_CYTOPLASMIC_DOMAIN,Phobius:SIGNAL_PEPTIDE,Phobius:SIGNAL_PEPTIDE_C_REGION,Phobius:SIGNAL_PEPTIDE_H_REGION,Phobius:SIGNAL_PEPTIDE_N_REGION,SUPERFAMILY:SSF53448
Bras_G22440	Bras_G22440	BraspberryS0401:106140-118790	87.6912	-0.250574	-1.18968	0.0689467	0.25474	106.059	90.2542	106.58	56.619	58.3421	108.293		Similar to RRP12: RRP12-like protein (Homo sapiens)	GO:0005488	Gene3D:G3DSA:1.25.10.10,InterPro:IPR011989,InterPro:IPR012978,InterPro:IPR016024,PANTHER:PTHR21576,PANTHER:PTHR21576:SF2,Pfam:PF08161,SUPERFAMILY:SSF48371
XLOC_006538			88.7403	-0.250554	-1.18966	0.0568597	0.22548	105.255	96.4787	98.9674	77.4178	65.5069	88.8155
Bras_G00404	Bras_G00404	BraspberryS0001:2308711-2320145	1467.19	-0.250532	-1.18965	0.000668452	0.0100037	1655.96	1496.98	1664.68	1275.66	1207.78	1502.07		Similar to ALA3: Phospholipid-transporting ATPase 3 (Arabidopsis thaliana)	GO:0000166,GO:0000287,GO:0004012,GO:0005524,GO:0006812,GO:0015914,GO:0016021,GO:0019829,GO:0046872	Gene3D:G3DSA:2.70.150.10,Gene3D:G3DSA:3.40.1110.10,Gene3D:G3DSA:3.40.50.1000,InterPro:IPR001757,InterPro:IPR006539,InterPro:IPR008250,InterPro:IPR018303,InterPro:IPR023214,InterPro:IPR023299,PANTHER:PTHR24092,PANTHER:PTHR24092:SF8,PRINTS:PR00119,Pfam:PF00122,Pfam:PF12710,Phobius:CYTOPLASMIC_DOMAIN,Phobius:NON_CYTOPLASMIC_DOMAIN,Phobius:TRANSMEMBRANE,ProSitePatterns:PS00154,SUPERFAMILY:SSF56784,SU…
Bras_G26871	Bras_G26871	BraspberryS0875:8170-13516	223.802	-0.2504	-1.18954	0.04144	0.186707	237.829	219.93	295.634	160.613	170.932	257.877		Protein of unknown function		Phobius:CYTOPLASMIC_DOMAIN,Phobius:NON_CYTOPLASMIC_DOMAIN,Phobius:TRANSMEMBRANE
Bras_G13327	Bras_G13327	BraspberryS0116:398816-401832	1372.48	-0.250381	-1.18952	9.7222e-05	0.00214242	1461.52	1488.68	1549.22	1236.37	1166.84	1332.23		Similar to Z-ISO: 15-cis-zeta-carotene isomerase,chloroplastic (Arabidopsis thaliana)		InterPro:IPR009915,Pfam:PF07298,Phobius:CYTOPLASMIC_DOMAIN,Phobius:NON_CYTOPLASMIC_DOMAIN,Phobius:TRANSMEMBRANE,SignalP_GRAM_POSITIVE:SignalP-TM
Bras_G03945	Bras_G03945	BraspberryS0013:1238977-1240447	90.1051	-0.250166	-1.18934	0.0587734	0.229913	99.631	118.264	86.2793	91.2837	69.6011	75.5711		Similar to dnaJ: Chaperone protein DnaJ (Anabaena variabilis (strain ATCC 29413 / PCC 7937))		Gene3D:G3DSA:1.10.287.110,Gene3D:G3DSA:3.30.70.20,InterPro:IPR001623,PANTHER:PTHR25040,PANTHER:PTHR25040:SF95,PRINTS:PR00625,Pfam:PF00226,Pfam:PF13459,ProSiteProfiles:PS50076,SMART:SM00271,SUPERFAMILY:SSF46565,SUPERFAMILY:SSF54862
Bras_G09987	Bras_G09987	BraspberryS0065:426656-428299	860.996	-0.250039	-1.18924	0.000308583	0.00538413	942.477	979.31	898.32	786.888	783.012	775.967		Similar to nep2: Aspartic proteinase nepenthesin-2 (Nepenthes gracilis)	GO:0004190,GO:0006508	Gene3D:G3DSA:2.40.70.10,InterPro:IPR001461,InterPro:IPR001969,InterPro:IPR021109,PANTHER:PTHR13683,PANTHER:PTHR13683:SF98,PRINTS:PR00792,Pfam:PF00026,Phobius:NON_CYTOPLASMIC_DOMAIN,Phobius:SIGNAL_PEPTIDE,Phobius:SIGNAL_PEPTIDE_C_REGION,Phobius:SIGNAL_PEPTIDE_H_REGION,Phobius:SIGNAL_PEPTIDE_N_REGION,ProSitePatterns:PS00141,SUPERFAMILY:SSF50630,SignalP_EUK:SignalP-noTM,SignalP_GRAM_NEGATIVE:SignalP…
Bras_G23451	Bras_G23451	BraspberryS0462:99185-105121	344.034	-0.24997	-1.18918	0.0167222	0.103544	427.449	355.83	355.268	316.604	256.91	352.146		Similar to PRMT6: Probable protein arginine N-methyltransferase 6 (Arabidopsis thaliana)	GO:0005737,GO:0006479,GO:0008168,GO:0008276	Gene3D:G3DSA:2.70.160.11,Gene3D:G3DSA:3.40.50.150,InterPro:IPR010456,InterPro:IPR025799,PANTHER:PTHR11006,PANTHER:PTHR11006:SF39,Pfam:PF06325,SUPERFAMILY:SSF53335
Bras_G03512	Bras_G03512	BraspberryS0012:198751-203440	586.007	-0.249969	-1.18918	0.00185556	0.0216801	683.758	604.807	635.676	529.214	511.773	550.812		Similar to MNS5: Probable alpha-mannosidase I MNS5 (Arabidopsis thaliana)	GO:0004571,GO:0005509,GO:0016020	Gene3D:G3DSA:1.50.10.50,InterPro:IPR001382,PANTHER:PTHR11742,PANTHER:PTHR11742:SF19,PRINTS:PR00747,Pfam:PF01532,Phobius:NON_CYTOPLASMIC_DOMAIN,Phobius:SIGNAL_PEPTIDE,Phobius:SIGNAL_PEPTIDE_C_REGION,Phobius:SIGNAL_PEPTIDE_H_REGION,Phobius:SIGNAL_PEPTIDE_N_REGION,SUPERFAMILY:SSF48225,SignalP_EUK:SignalP-noTM
Bras_G24724	Bras_G24724	BraspberryS0561:80045-91817	93.0782	-0.249883	-1.18911	0.0662717	0.248776	117.307	108.928	92.6234	54.308	77.7895	107.514		Similar to lexA: LexA repressor (Clostridium botulinum (strain Hall / ATCC 3502 / NCTC 13319 / Type A))		InterPro:IPR018849,Pfam:PF10441,Phobius:CYTOPLASMIC_DOMAIN,Phobius:NON_CYTOPLASMIC_DOMAIN,Phobius:TRANSMEMBRANE
Bras_G07590	Bras_G07590	BraspberryS0041:675957-681905	310.426	-0.249874	-1.1891	0.0130249	0.0881969	367.188	290.473	367.956	284.25	275.334	277.354		Similar to DGD1: Digalactosyldiacylglycerol synthase 1,chloroplastic (Lotus japonicus)	GO:0009058	Gene3D:G3DSA:3.40.50.2000,InterPro:IPR001296,PANTHER:PTHR12526,PANTHER:PTHR12526:SF204,Pfam:PF00534,SUPERFAMILY:SSF53756
Bras_G06370	Bras_G06370	BraspberryS0030:360258-366757	94.6958	-0.249872	-1.1891	0.0651711	0.245951	122.932	117.227	82.4729	56.619	96.2133	92.7109		Similar to SELMODRAFT_431321: SCA7 domain-containing protein SELMODRAFT_431321 (Selaginella moellendorffii)		Phobius:NON_CYTOPLASMIC_DOMAIN,Phobius:SIGNAL_PEPTIDE,Phobius:SIGNAL_PEPTIDE_C_REGION,Phobius:SIGNAL_PEPTIDE_H_REGION,Phobius:SIGNAL_PEPTIDE_N_REGION,SignalP_GRAM_POSITIVE:SignalP-TM
Bras_G03077	Bras_G03077	BraspberryS0009:1516957-1525917	962.775	-0.249826	-1.18906	0.0547471	0.220514	1136.11	982.423	1131.78	759.157	718.529	1048.65		Similar to KCBP: Kinesin-like calmodulin-binding protein (Arabidopsis thaliana)	GO:0003777,GO:0003824,GO:0005524,GO:0005856,GO:0005875,GO:0007018,GO:0016491,GO:0055114	Coils:Coil,Gene3D:G3DSA:1.20.80.10,Gene3D:G3DSA:3.40.850.10,InterPro:IPR000299,InterPro:IPR000857,InterPro:IPR001752,InterPro:IPR011254,InterPro:IPR014352,InterPro:IPR018979,InterPro:IPR019748,InterPro:IPR019749,InterPro:IPR019821,InterPro:IPR027417,PANTHER:PTHR24115,PANTHER:PTHR24115:SF162,PRINTS:PR00380,Pfam:PF00225,Pfam:PF00373,Pfam:PF00784,Pfam:PF09379,ProSitePatterns:PS00411,ProSiteProfiles:…
Bras_G07977	Bras_G07977	BraspberryS0045:43497-67978	508.641	-0.249817	-1.18906	0.00893744	0.0676904	535.918	562.274	583.654	446.019	384.853	539.126		Similar to TAF1: Transcription initiation factor TFIID subunit 1 (Arabidopsis thaliana)	GO:0005515	Coils:Coil,Gene3D:G3DSA:1.10.1100.10,Gene3D:G3DSA:1.20.920.10,Gene3D:G3DSA:3.10.20.90,InterPro:IPR000626,InterPro:IPR001487,InterPro:IPR009067,InterPro:IPR018359,InterPro:IPR019955,InterPro:IPR022591,PANTHER:PTHR13900,PANTHER:PTHR13900:SF0,PRINTS:PR00503,Pfam:PF00240,Pfam:PF00439,Pfam:PF09247,Pfam:PF12157,ProSitePatterns:PS00633,ProSiteProfiles:PS50014,ProSiteProfiles:PS50053,SMART:SM00213,SMART:…
Bras_G00332	Bras_G00332	BraspberryS0001:1884679-1889953	159.579	-0.249792	-1.18904	0.0525891	0.215448	190.424	174.284	173.827	150.214	91.0956	177.631		Similar to ULP1D: Ubiquitin-like-specific protease 1D (Arabidopsis thaliana)	GO:0006508,GO:0008234	Coils:Coil,Gene3D:G3DSA:3.30.310.130,InterPro:IPR003653,PANTHER:PTHR12606,PANTHER:PTHR12606:SF0,Pfam:PF02902,ProSiteProfiles:PS50600,SUPERFAMILY:SSF54001
Bras_G14558	Bras_G14558	BraspberryS0139:318356-320288	248.286	-0.249689	-1.18895	0.0218692	0.123306	265.147	282.174	277.87	179.101	257.933	227.492		Similar to SPAC24B11.05: Uncharacterized protein C24B11.05 (Schizosaccharomyces pombe (strain 972 / ATCC 24843))	GO:0016787	Gene3D:G3DSA:3.40.50.1000,InterPro:IPR006402,InterPro:IPR010237,InterPro:IPR023214,PANTHER:PTHR18901,Pfam:PF13419,SUPERFAMILY:SSF56784,TIGRFAM:TIGR01509,TIGRFAM:TIGR01993
Bras_G25412	Bras_G25412	BraspberryS0632:3779-9829	84.0286	-0.249657	-1.18892	0.0739307	0.265532	90.7927	75.7306	126.881	57.7745	50.1537	102.839		Similar to At4g11170: Putative disease resistance protein At4g11170 (Arabidopsis thaliana)	GO:0005515,GO:0006952,GO:0007165,GO:0043531	Gene3D:G3DSA:3.40.50.10140,Gene3D:G3DSA:3.40.50.300,Gene3D:G3DSA:3.80.10.10,InterPro:IPR000157,InterPro:IPR000767,InterPro:IPR002182,InterPro:IPR027417,PANTHER:PTHR11017,PANTHER:PTHR11017:SF130,PRINTS:PR00364,Pfam:PF00931,Pfam:PF01582,Pfam:PF13504,ProSiteProfiles:PS50104,SMART:SM00255,SUPERFAMILY:SSF46785,SUPERFAMILY:SSF52058,SUPERFAMILY:SSF52200,SUPERFAMILY:SSF52540
Bras_G05583	Bras_G05583	BraspberryS0023:1005849-1027279	934.666	-0.249383	-1.1887	0.00543221	0.0475072	1042.11	990.722	1046.77	873.55	675.54	979.308		Similar to heatr5b: HEAT repeat-containing protein 5B (Xenopus tropicalis)	GO:0005488	Gene3D:G3DSA:1.25.10.10,InterPro:IPR011989,InterPro:IPR016024,PANTHER:PTHR21663,Phobius:CYTOPLASMIC_DOMAIN,Phobius:NON_CYTOPLASMIC_DOMAIN,Phobius:SIGNAL_PEPTIDE,Phobius:SIGNAL_PEPTIDE_C_REGION,Phobius:SIGNAL_PEPTIDE_H_REGION,Phobius:SIGNAL_PEPTIDE_N_REGION,Phobius:TRANSMEMBRANE,SUPERFAMILY:SSF48371
Bras_G18262	Bras_G18262	BraspberryS0235:74688-86465	3112.77	-0.249253	-1.18859	1.08086e-05	0.000345903	3435.66	3404.76	3340.79	2845.97	2597.76	3051.67		Similar to VLN4: Villin-4 (Arabidopsis thaliana)	GO:0003779,GO:0007010	Gene3D:G3DSA:1.10.950.10,Gene3D:G3DSA:3.40.20.10,InterPro:IPR003128,InterPro:IPR007122,InterPro:IPR007123,PANTHER:PTHR11977,PANTHER:PTHR11977:SF9,PRINTS:PR00597,Pfam:PF00626,Pfam:PF02209,ProSiteProfiles:PS51089,SMART:SM00153,SMART:SM00262,SUPERFAMILY:SSF47050,SUPERFAMILY:SSF55753,SUPERFAMILY:SSF82754
Bras_G23800	Bras_G23800	BraspberryS0485:127685-135575	7076.89	-0.249209	-1.18856	2.32034e-09	1.87134e-07	7795.32	7701.7	7606.54	6401.41	6286.62	6669.73		Similar to TPR2: Topless-related protein 2 (Arabidopsis thaliana)	GO:0005515	Gene3D:G3DSA:2.130.10.10,InterPro:IPR001680,InterPro:IPR006594,InterPro:IPR006595,InterPro:IPR011045,InterPro:IPR011047,InterPro:IPR015943,InterPro:IPR017986,InterPro:IPR019775,PANTHER:PTHR22847,PANTHER:PTHR22847:SF106,Pfam:PF00400,ProSitePatterns:PS00678,ProSiteProfiles:PS50082,ProSiteProfiles:PS50294,ProSiteProfiles:PS50896,ProSiteProfiles:PS50897,SMART:SM00320,SMART:SM00667,SMART:SM00668,SUPER…
XLOC_027664			33.2214	-0.249191	-1.18854	0.0681346	0.252668	49.8155	24.8977	48.2149	18.4878	17.4003	40.5123
Bras_G22145	Bras_G22145	BraspberryS0386:76716-80260	124.514	-0.24918	-1.18853	0.0475076	0.203189	139.001	164.947	112.924	106.305	118.731	105.176		Similar to HAL3A: Phosphopantothenoylcysteine decarboxylase (Arabidopsis thaliana)	GO:0003824	Gene3D:G3DSA:3.40.50.1950,InterPro:IPR003382,PANTHER:PTHR14359,PANTHER:PTHR14359:SF12,Pfam:PF02441,SUPERFAMILY:SSF52507
Bras_G05664	Bras_G05664	BraspberryS0024:493054-496959	41.5847	-0.2491	-1.18847	0.0764409	0.271054	51.4224	57.0573	38.0644	38.1311	23.5415	41.2914		Similar to FBL3: F-box/LRR-repeat protein 3 (Arabidopsis thaliana)	GO:0005515	Coils:Coil,Gene3D:G3DSA:3.80.10.10,InterPro:IPR001810,InterPro:IPR006553,PANTHER:PTHR23125,PANTHER:PTHR23125:SF56,Pfam:PF13516,SMART:SM00367,SUPERFAMILY:SSF52047,SUPERFAMILY:SSF81383
Bras_G06891	Bras_G06891	BraspberryS0034:650087-653615	154.527	-0.248883	-1.18829	0.0373074	0.17528	200.869	152.499	161.139	129.415	145.343	137.898		Similar to SPAC3H5.08c: Uncharacterized WD repeat-containing protein C3H5.08c (Schizosaccharomyces pombe (strain 972 / ATCC 24843))	GO:0005515	Gene3D:G3DSA:2.130.10.10,InterPro:IPR001680,InterPro:IPR015943,InterPro:IPR017986,InterPro:IPR019775,InterPro:IPR020472,PANTHER:PTHR14221,PANTHER:PTHR14221:SF0,PRINTS:PR00320,Pfam:PF00400,ProSitePatterns:PS00678,ProSiteProfiles:PS50082,ProSiteProfiles:PS50294,SMART:SM00320,SUPERFAMILY:SSF50978
Bras_G25961	Bras_G25961	BraspberryS0703:49712-52852	75.7564	-0.24887	-1.18828	0.0655913	0.247171	79.5441	75.7306	104.043	60.0854	63.4598	71.6757		Similar to PLT4: Probable polyol transporter 4 (Arabidopsis thaliana)	GO:0005215,GO:0006810,GO:0016020,GO:0016021,GO:0022857,GO:0022891,GO:0055085	Coils:Coil,Gene3D:G3DSA:1.20.1250.20,InterPro:IPR003663,InterPro:IPR005828,InterPro:IPR005829,InterPro:IPR016196,InterPro:IPR020846,PANTHER:PTHR24063,PANTHER:PTHR24063:SF148,PRINTS:PR00171,Pfam:PF00083,Phobius:CYTOPLASMIC_DOMAIN,Phobius:NON_CYTOPLASMIC_DOMAIN,Phobius:TRANSMEMBRANE,ProSitePatterns:PS00216,ProSitePatterns:PS00217,ProSiteProfiles:PS50850,SUPERFAMILY:SSF103473,TIGRFAM:TIGR00879
Bras_G00784	Bras_G00784	BraspberryS0002:1901767-1905905	45.8722	-0.248793	-1.18821	0.0761243	0.270459	45.7981	56.0199	58.3654	34.6647	42.9889	37.396		Similar to CBSPPR1: Pentatricopeptide repeat-containing protein At5g10690 (Arabidopsis thaliana)	GO:0003824,GO:0005515	Gene3D:G3DSA:3.20.20.70,InterPro:IPR000644,InterPro:IPR002885,InterPro:IPR013785,PANTHER:PTHR24015,Pfam:PF00571,Pfam:PF01535,Pfam:PF13041,ProSiteProfiles:PS51371,ProSiteProfiles:PS51375,SUPERFAMILY:SSF54631,TIGRFAM:TIGR00756
Bras_G13632	Bras_G13632	BraspberryS0122:85279-94657	124.511	-0.248717	-1.18815	0.0454714	0.197601	147.036	143.162	126.881	115.549	92.1191	122.316		Similar to NUP96: Nuclear pore complex protein Nup96 homolog (Arabidopsis thaliana)	GO:0005643,GO:0006810	Gene3D:G3DSA:3.30.1610.10,InterPro:IPR007230,InterPro:IPR021967,PANTHER:PTHR23198,Pfam:PF04096,Pfam:PF12110,ProSiteProfiles:PS51434,SUPERFAMILY:SSF82215
Bras_G17849	Bras_G17849	BraspberryS0222:139458-142834	1188.6	-0.248459	-1.18794	5.52864e-05	0.00132865	1279.13	1328.92	1280.23	1090.78	1069.61	1082.93		Similar to Putative glucose-6-phosphate 1-epimerase (Cenchrus ciliaris)	GO:0003824,GO:0005975,GO:0016853,GO:0030246	Gene3D:G3DSA:2.70.98.10,InterPro:IPR008183,InterPro:IPR011013,InterPro:IPR014718,InterPro:IPR025532,PANTHER:PTHR11122,PANTHER:PTHR11122:SF9,PIRSF:PIRSF016020,Pfam:PF01263,SUPERFAMILY:SSF74650
Bras_G18846	Bras_G18846	BraspberryS0253:16434-18452	28.7506	-0.248298	-1.1878	0.0740172	0.265637	28.9251	40.4588	34.258	26.5763	20.4709	21.8143		Protein of unknown function	GO:0003677	InterPro:IPR001025,Pfam:PF01426,Phobius:NON_CYTOPLASMIC_DOMAIN,Phobius:SIGNAL_PEPTIDE,Phobius:SIGNAL_PEPTIDE_C_REGION,Phobius:SIGNAL_PEPTIDE_H_REGION,Phobius:SIGNAL_PEPTIDE_N_REGION,SignalP_EUK:SignalP-noTM
Bras_G18061	Bras_G18061	BraspberryS0228:228930-239545	1055.16	-0.248216	-1.18774	0.0548628	0.220786	1267.88	989.684	1298	887.416	787.107	1100.85		Similar to smek1: Serine/threonine-protein phosphatase 4 regulatory subunit 3 (Danio rerio)	GO:0005488	InterPro:IPR006887,InterPro:IPR016024,PANTHER:PTHR23318,Pfam:PF04802,SUPERFAMILY:SSF48371,SUPERFAMILY:SSF50729
Bras_G24181	Bras_G24181	BraspberryS0514:112958-119863	3054.41	-0.248094	-1.18764	1.38161e-05	0.000432374	3364.15	3316.58	3297.65	2829.79	2981.59	2536.7		Similar to Tcp11l1: T-complex protein 11-like protein 1 (Mus musculus)		Coils:Coil,InterPro:IPR008862,PANTHER:PTHR12832,PANTHER:PTHR12832:SF2,Pfam:PF05794
Bras_G18479	Bras_G18479	BraspberryS0241:262641-265329	525.85	-0.248087	-1.18763	0.0762251	0.270666	681.347	507.291	634.407	397.488	354.147	580.417		Similar to At2g16530: Polyprenol reductase 2 (Arabidopsis thaliana)	GO:0005737,GO:0006629,GO:0016021,GO:0016627	InterPro:IPR001104,PANTHER:PTHR14624,Pfam:PF02544,Phobius:CYTOPLASMIC_DOMAIN,Phobius:NON_CYTOPLASMIC_DOMAIN,Phobius:TRANSMEMBRANE,ProSiteProfiles:PS50244
Bras_G09781	Bras_G09781	BraspberryS0063:416606-421348	142.302	-0.24802	-1.18758	0.0453283	0.197379	170.337	164.947	140.838	100.528	152.508	124.653		Similar to AO: L-aspartate oxidase,chloroplastic (Arabidopsis thaliana)	GO:0005737,GO:0008734,GO:0009435,GO:0016491,GO:0055114	Coils:Coil,Gene3D:G3DSA:1.20.58.100,Gene3D:G3DSA:3.50.50.60,Gene3D:G3DSA:3.90.700.10,InterPro:IPR003953,InterPro:IPR005288,InterPro:IPR013027,InterPro:IPR015939,InterPro:IPR027477,PANTHER:PTHR11632,PANTHER:PTHR11632:SF12,PRINTS:PR00368,Pfam:PF00890,Pfam:PF02910,SUPERFAMILY:SSF46977,SUPERFAMILY:SSF51905,SUPERFAMILY:SSF56425,TIGRFAM:TIGR00551
Bras_G27422	Bras_G27422	BraspberryS1035:18544-33017	2522.08	-0.248018	-1.18757	1.80509e-06	7.32213e-05	2841.09	2653.68	2743.17	2319.07	2224.16	2351.27		Similar to SNL2: Paired amphipathic helix protein Sin3-like 2 (Arabidopsis thaliana)	GO:0005634,GO:0006355	Coils:Coil,Gene3D:G3DSA:1.20.1160.11,InterPro:IPR003822,InterPro:IPR013194,PANTHER:PTHR12346,Pfam:PF02671,Pfam:PF08295,ProSiteProfiles:PS51477,SMART:SM00761,SUPERFAMILY:SSF47762
Bras_G14882	Bras_G14882	BraspberryS0146:366438-370839	292.801	-0.24783	-1.18742	0.0145994	0.0945844	327.015	310.184	331.16	275.006	225.18	288.261		Similar to PGRL1A: PGR5-like protein 1A,chloroplastic (Arabidopsis thaliana)		PANTHER:PTHR31032,PANTHER:PTHR31032:SF0,Phobius:CYTOPLASMIC_DOMAIN,Phobius:NON_CYTOPLASMIC_DOMAIN,Phobius:TRANSMEMBRANE
Bras_G04796	Bras_G04796	BraspberryS0018:1026531-1030225	155.283	-0.247783	-1.18738	0.0372201	0.175258	166.319	159.76	194.128	123.637	132.037	155.817		Similar to sec31: Protein transport protein sec31 (Neurospora crassa (strain ATCC 24698 / 74-OR23-1A / CBS 708.71 / DSM 1257 / FGSC 987))	GO:0005515	Gene3D:G3DSA:2.130.10.10,InterPro:IPR001680,InterPro:IPR015943,InterPro:IPR017986,InterPro:IPR019775,PANTHER:PTHR10241,PANTHER:PTHR10241:SF11,Pfam:PF00400,ProSitePatterns:PS00678,ProSiteProfiles:PS50294,SMART:SM00320,SUPERFAMILY:SSF50978
Bras_G24470	Bras_G24470	BraspberryS0539:16705-20412	25.7151	-0.247777	-1.18738	0.0713775	0.259679	29.7286	28.0099	36.7956	13.8659	22.518	23.3725		Similar to ytqB: Putative rRNA methylase YtqB (Bacillus subtilis (strain 168))		Gene3D:G3DSA:3.40.50.150,InterPro:IPR010719,Pfam:PF06962,SUPERFAMILY:SSF53335
Bras_G04425	Bras_G04425	BraspberryS0017:94632-101079	870.315	-0.24777	-1.18737	0.0780302	0.273874	1064.6	851.71	1150.81	669.028	522.008	963.726		Similar to SPAC2G11.09: Uncharacterized membrane protein C2G11.09 (Schizosaccharomyces pombe (strain 972 / ATCC 24843))	GO:0016020	InterPro:IPR003864,PANTHER:PTHR13018,Pfam:PF02714,Pfam:PF13967,Phobius:CYTOPLASMIC_DOMAIN,Phobius:NON_CYTOPLASMIC_DOMAIN,Phobius:TRANSMEMBRANE
Bras_G13037	Bras_G13037	BraspberryS0110:409625-414817	781.238	-0.247759	-1.18736	0.00226501	0.0250865	885.43	783.241	899.589	664.406	666.328	788.433		Similar to UBP24: Ubiquitin carboxyl-terminal hydrolase 24 (Arabidopsis thaliana)	GO:0004221,GO:0006511	InterPro:IPR001394,InterPro:IPR018200,PANTHER:PTHR24006,PANTHER:PTHR24006:SF60,Pfam:PF00443,Phobius:NON_CYTOPLASMIC_DOMAIN,Phobius:SIGNAL_PEPTIDE,Phobius:SIGNAL_PEPTIDE_C_REGION,Phobius:SIGNAL_PEPTIDE_H_REGION,Phobius:SIGNAL_PEPTIDE_N_REGION,ProSitePatterns:PS00972,ProSitePatterns:PS00973,ProSiteProfiles:PS50235,SUPERFAMILY:SSF54001,SignalP_EUK:SignalP-noTM
Bras_G15248	Bras_G15248	BraspberryS0155:27988-33504	1089.08	-0.247235	-1.18693	0.000132378	0.00273273	1210.03	1214.8	1135.59	983.321	1018.43	972.296		Similar to SRK2E: Serine/threonine-protein kinase SRK2E (Arabidopsis thaliana)	GO:0004672,GO:0004674,GO:0005524,GO:0006468,GO:0016772	Gene3D:G3DSA:1.10.510.10,Gene3D:G3DSA:3.30.200.20,InterPro:IPR000719,InterPro:IPR002290,InterPro:IPR008271,InterPro:IPR011009,InterPro:IPR017441,PANTHER:PTHR24343,PANTHER:PTHR24343:SF55,Pfam:PF00069,ProSitePatterns:PS00107,ProSitePatterns:PS00108,ProSiteProfiles:PS50011,SMART:SM00220,SUPERFAMILY:SSF56112
Bras_G13095	Bras_G13095	BraspberryS0112:5317-9311	105.649	-0.247155	-1.18686	0.058942	0.230468	145.429	107.89	102.774	79.7288	92.1191	105.955		Similar to NAC078: NAC domain-containing protein 78 (Arabidopsis thaliana)	GO:0003677,GO:0006355	InterPro:IPR003441,PANTHER:PTHR31989,PANTHER:PTHR31989:SF0,Pfam:PF02365,ProSiteProfiles:PS51005,SUPERFAMILY:SSF101941
Bras_G11262	Bras_G11262	BraspberryS0082:407441-411483	482.607	-0.247131	-1.18684	0.0041146	0.038907	517.438	495.88	574.772	446.019	410.442	451.089		Similar to MARF1: Meiosis arrest female protein 1 homolog (Gallus gallus)	GO:0005777	Gene3D:G3DSA:3.40.50.1010,InterPro:IPR021139,InterPro:IPR024768,InterPro:IPR025677,PANTHER:PTHR14379,PANTHER:PTHR14379:SF3,Pfam:PF01936,Pfam:PF14418
Bras_G13862	Bras_G13862	BraspberryS0126:82781-89853	1752.3	-0.246985	-1.18672	8.32582e-06	0.000278336	1899.42	1916.09	1912.1	1561.07	1571.14	1653.99		Similar to SPL14: Squamosa promoter-binding-like protein 14 (Arabidopsis thaliana)	GO:0003677,GO:0005634	Gene3D:G3DSA:4.10.1100.10,InterPro:IPR004333,InterPro:IPR020683,PANTHER:PTHR31251,PANTHER:PTHR31251:SF0,Pfam:PF03110,Phobius:CYTOPLASMIC_DOMAIN,Phobius:NON_CYTOPLASMIC_DOMAIN,Phobius:TRANSMEMBRANE,ProSiteProfiles:PS51141,SUPERFAMILY:SSF103612,SUPERFAMILY:SSF48403
Bras_G10871	Bras_G10871	BraspberryS0076:282608-283945	219.95	-0.246975	-1.18672	0.0254306	0.136268	256.309	252.089	222.042	172.168	190.379	226.713		Similar to C15C7.7: GDP-fucose protein O-fucosyltransferase 1 (Caenorhabditis elegans)		InterPro:IPR019378,Pfam:PF10250,Phobius:CYTOPLASMIC_DOMAIN,Phobius:NON_CYTOPLASMIC_DOMAIN,Phobius:TRANSMEMBRANE
Bras_G20686	Bras_G20686	BraspberryS0319:144722-146928	76.3448	-0.246764	-1.18654	0.0784867	0.274563	96.4171	71.581	98.9674	51.997	40.9418	98.1645		Similar to BRAP: BRCA1-associated protein (Homo sapiens)		Coils:Coil
Bras_G17830	Bras_G17830	BraspberryS0222:33062-37515	807.725	-0.246587	-1.1864	0.000396572	0.00662878	881.413	885.944	875.481	751.068	734.906	717.536		Similar to SPC110: Spindle pole body component 110 (Saccharomyces cerevisiae (strain Lalvin EC1118 / Prise de mousse))		Coils:Coil,InterPro:IPR011684,Pfam:PF07765,Phobius:CYTOPLASMIC_DOMAIN,Phobius:NON_CYTOPLASMIC_DOMAIN,Phobius:TRANSMEMBRANE
Bras_G19748	Bras_G19748	BraspberryS0283:9820-14807	3436.76	-0.24652	-1.18634	6.52136e-08	4.03217e-06	3689.56	3782.38	3741.73	3186.84	3081.9	3138.15		Similar to SUS7: Sucrose synthase 7 (Oryza sativa subsp. japonica)	GO:0005985,GO:0009058,GO:0016157	Gene3D:G3DSA:3.40.50.2000,InterPro:IPR000368,InterPro:IPR001296,InterPro:IPR012820,PANTHER:PTHR12526,PANTHER:PTHR12526:SF27,Pfam:PF00534,Pfam:PF00862,SUPERFAMILY:SSF53756,TIGRFAM:TIGR02470
Bras_G09420	Bras_G09420	BraspberryS0060:97445-99353	1138.95	-0.246384	-1.18623	0.00260585	0.0278446	1317.7	1096.54	1327.18	978.7	945.756	1167.85		Similar to SPPL1: Signal peptide peptidase-like 1 (Arabidopsis thaliana)	GO:0004190,GO:0016021	InterPro:IPR006639,InterPro:IPR007369,PANTHER:PTHR12174,PANTHER:PTHR12174:SF22,Pfam:PF04258,Phobius:CYTOPLASMIC_DOMAIN,Phobius:NON_CYTOPLASMIC_DOMAIN,Phobius:TRANSMEMBRANE,SMART:SM00730
Bras_G12231	Bras_G12231	BraspberryS0097:218100-226701	707.305	-0.24612	-1.18601	0.00602423	0.0509838	820.348	668.089	839.955	626.275	573.186	715.978		Similar to DDB_G0284019: LMBR1 domain-containing protein 2 homolog A (Dictyostelium discoideum)		InterPro:IPR006876,PANTHER:PTHR21355,Pfam:PF04791,Phobius:CYTOPLASMIC_DOMAIN,Phobius:NON_CYTOPLASMIC_DOMAIN,Phobius:TRANSMEMBRANE
Bras_G19325	Bras_G19325	BraspberryS0268:117649-129927	90.9543	-0.24593	-1.18586	0.0608637	0.234987	111.683	89.2168	106.58	71.6403	77.7895	88.8155		Similar to POK1: Phragmoplast orienting kinesin-1 (Arabidopsis thaliana)	GO:0003777,GO:0005524,GO:0005875,GO:0007018	Coils:Coil,Gene3D:G3DSA:3.40.850.10,InterPro:IPR001752,InterPro:IPR019821,InterPro:IPR024658,InterPro:IPR027417,PANTHER:PTHR24115,PANTHER:PTHR24115:SF103,PRINTS:PR00380,Pfam:PF00225,Pfam:PF12711,ProSitePatterns:PS00411,ProSiteProfiles:PS50067,SMART:SM00129,SUPERFAMILY:SSF52540
Bras_G08682	Bras_G08682	BraspberryS0052:243521-253156	950.804	-0.245929	-1.18586	0.000426438	0.00696351	1038.89	973.086	1100.06	873.55	886.39	832.84		Similar to At5g10020: Probable inactive receptor kinase At5g10020 (Arabidopsis thaliana)	GO:0004672,GO:0005515,GO:0005524,GO:0006468,GO:0016772	Gene3D:G3DSA:1.10.510.10,Gene3D:G3DSA:3.30.200.20,Gene3D:G3DSA:3.80.10.10,InterPro:IPR000719,InterPro:IPR001611,InterPro:IPR003591,InterPro:IPR011009,InterPro:IPR013210,InterPro:IPR025875,PANTHER:PTHR24420,PANTHER:PTHR24420:SF51,Pfam:PF00069,Pfam:PF00560,Pfam:PF08263,Pfam:PF12799,Phobius:CYTOPLASMIC_DOMAIN,Phobius:NON_CYTOPLASMIC_DOMAIN,Phobius:SIGNAL_PEPTIDE,Phobius:SIGNAL_PEPTIDE_C_REGION,Phobi…
Bras_G07377	Bras_G07377	BraspberryS0039:496265-500133	381.622	-0.245907	-1.18584	0.00657268	0.054506	410.576	439.86	406.02	331.625	334.699	366.948		Similar to ddl: D-alanine--D-alanine ligase (Sulfurimonas denitrificans (strain ATCC 33889 / DSM 1251))	GO:0016020	InterPro:IPR003675,Pfam:PF02517,Phobius:CYTOPLASMIC_DOMAIN,Phobius:NON_CYTOPLASMIC_DOMAIN,Phobius:TRANSMEMBRANE
Bras_G18308	Bras_G18308	BraspberryS0237:48925-61474	889.182	-0.245901	-1.18583	0.00236643	0.0258594	1013.18	916.029	990.943	775.333	722.623	916.981		Similar to Nipbl: Nipped-B-like protein (Mus musculus)	GO:0005488,GO:0005515,GO:0008270	Gene3D:G3DSA:1.25.10.10,Gene3D:G3DSA:3.30.40.10,InterPro:IPR001965,InterPro:IPR011011,InterPro:IPR011989,InterPro:IPR013083,InterPro:IPR016024,InterPro:IPR019786,InterPro:IPR019787,InterPro:IPR024986,InterPro:IPR026003,PANTHER:PTHR21704,PANTHER:PTHR21704:SF13,Pfam:PF12765,Pfam:PF12830,ProSitePatterns:PS01359,ProSiteProfiles:PS50016,SMART:SM00249,SUPERFAMILY:SSF48371,SUPERFAMILY:SSF57903
Bras_G26633	Bras_G26633	BraspberryS0821:34559-50493	2964.2	-0.245789	-1.18574	8.60854e-06	0.000286285	3137.57	3269.9	3278.61	2676.11	2527.13	2895.85		Similar to ROPGAP7: Rho GTPase-activating protein 7 (Arabidopsis thaliana)	GO:0005515,GO:0005543,GO:0005622,GO:0007165	Coils:Coil,Gene3D:G3DSA:1.10.555.10,Gene3D:G3DSA:2.30.29.30,InterPro:IPR000198,InterPro:IPR001849,InterPro:IPR008936,InterPro:IPR011993,InterPro:IPR025757,PANTHER:PTHR23176,Pfam:PF00169,Pfam:PF00620,Pfam:PF14389,ProSiteProfiles:PS50003,ProSiteProfiles:PS50238,SMART:SM00233,SMART:SM00324,SUPERFAMILY:SSF48350,SUPERFAMILY:SSF50729
Bras_G05241	Bras_G05241	BraspberryS0021:385051-389181	182.132	-0.245656	-1.18563	0.027228	0.14307	199.262	214.743	189.053	169.857	161.72	158.154		Similar to YDL109C: Putative lipase YDL109C (Saccharomyces cerevisiae (strain ATCC 204508 / S288c))		Gene3D:G3DSA:3.40.50.1820,InterPro:IPR007751,PANTHER:PTHR12482,Pfam:PF05057,SUPERFAMILY:SSF53474
Bras_G25735	Bras_G25735	BraspberryS0671:22606-25559	27.6491	-0.245551	-1.18555	0.076682	0.271607	29.7286	38.384	31.7203	24.2653	18.4238	23.3725		Similar to BHLH130: Transcription factor bHLH130 (Arabidopsis thaliana)	GO:0046983	Gene3D:G3DSA:4.10.280.10,InterPro:IPR011598,PANTHER:PTHR31880,Pfam:PF00010,ProSiteProfiles:PS50888,SMART:SM00353,SUPERFAMILY:SSF47459
Bras_G18595	Bras_G18595	BraspberryS0245:99973-104717	33.3692	-0.245538	-1.18553	0.0790233	0.276137	40.1738	43.571	35.5268	30.0427	17.4003	33.5006		Protein of unknown function		Phobius:CYTOPLASMIC_DOMAIN,Phobius:NON_CYTOPLASMIC_DOMAIN,Phobius:TRANSMEMBRANE
Bras_G18940	Bras_G18940	BraspberryS0256:41902-48962	66.6298	-0.24549	-1.1855	0.074125	0.265802	77.9371	74.6932	76.1288	54.308	45.036	71.6757		Similar to NIPA2: Magnesium transporter NIPA2 (Bos taurus)	GO:0015095,GO:0015693,GO:0016020	InterPro:IPR008521,PANTHER:PTHR12570,Pfam:PF05653,Phobius:CYTOPLASMIC_DOMAIN,Phobius:NON_CYTOPLASMIC_DOMAIN,Phobius:TRANSMEMBRANE,SUPERFAMILY:SSF103481
Bras_G14115	Bras_G14115	BraspberryS0131:225641-236734	431.397	-0.245448	-1.18546	0.00610441	0.0514403	472.444	436.748	511.332	385.933	367.453	414.472		Similar to armc8: Armadillo repeat-containing protein 8 (Danio rerio)	GO:0005488,GO:0005515	Coils:Coil,Gene3D:G3DSA:1.25.10.10,InterPro:IPR000225,InterPro:IPR011989,InterPro:IPR016024,PANTHER:PTHR15651,PANTHER:PTHR15651:SF4,Pfam:PF13646,SMART:SM00185,SUPERFAMILY:SSF48371
Bras_G12519	Bras_G12519	BraspberryS0101:262938-271330	734.951	-0.245299	-1.18534	0.00125422	0.0161854	842.042	779.091	782.858	680.583	704.199	620.93		Similar to At3g19850: BTB/POZ domain-containing protein At3g19850 (Arabidopsis thaliana)	GO:0000166,GO:0003676,GO:0005515,GO:0005622,GO:0008270	Coils:Coil,Gene3D:G3DSA:3.30.70.330,Gene3D:G3DSA:3.30.710.10,Gene3D:G3DSA:4.10.1060.10,InterPro:IPR000210,InterPro:IPR000504,InterPro:IPR001876,InterPro:IPR011333,InterPro:IPR012677,InterPro:IPR027356,PANTHER:PTHR12999,PANTHER:PTHR12999:SF1,Pfam:PF00076,Pfam:PF00641,Pfam:PF03000,ProSitePatterns:PS01358,ProSiteProfiles:PS50097,ProSiteProfiles:PS50102,ProSiteProfiles:PS50199,ProSiteProfiles:PS51649…
Bras_G15507	Bras_G15507	BraspberryS0160:196780-209384	1163.87	-0.24529	-1.18533	0.000158695	0.00315384	1265.47	1205.46	1337.33	1056.12	1029.69	1089.16		Similar to kif11: Kinesin-related protein 11 (Dictyostelium discoideum)	GO:0003777,GO:0005524,GO:0005875,GO:0007018	Coils:Coil,Gene3D:G3DSA:3.40.850.10,InterPro:IPR001752,InterPro:IPR019821,InterPro:IPR027417,PANTHER:PTHR24115,PANTHER:PTHR24115:SF160,PRINTS:PR00380,Pfam:PF00225,ProSitePatterns:PS00411,ProSiteProfiles:PS50067,SMART:SM00129,SUPERFAMILY:SSF52540,SignalP_GRAM_POSITIVE:SignalP-TM
Bras_G04800	Bras_G04800	BraspberryS0018:1065888-1068687	4042.18	-0.245251	-1.1853	1.99204e-06	8.004e-05	4282.52	4513.75	4391.36	3786.54	3845.46	3433.42		Similar to ANS: Leucoanthocyanidin dioxygenase (Malus domestica)	GO:0005506,GO:0016491,GO:0016706,GO:0055114	Gene3D:G3DSA:2.60.120.330,InterPro:IPR002283,InterPro:IPR005123,InterPro:IPR026992,InterPro:IPR027443,PANTHER:PTHR10209,PANTHER:PTHR10209:SF55,PRINTS:PR00682,Pfam:PF03171,Pfam:PF14226,ProSiteProfiles:PS51471,SUPERFAMILY:SSF51197
Bras_G00388	Bras_G00388	BraspberryS0001:2232353-2237444	91.4617	-0.245226	-1.18528	0.0618368	0.23795	98.024	93.3665	118	86.6617	68.5776	84.141		Similar to ISE2: DEAD-box ATP-dependent RNA helicase ISE2,chloroplastic (Arabidopsis thaliana)	GO:0003676,GO:0004386,GO:0005524,GO:0008026,GO:0016818	Coils:Coil,Gene3D:G3DSA:3.40.50.300,InterPro:IPR001650,InterPro:IPR011545,InterPro:IPR012961,InterPro:IPR014001,InterPro:IPR027417,PANTHER:PTHR11752,Pfam:PF00270,Pfam:PF00271,Pfam:PF08148,ProSiteProfiles:PS51192,ProSiteProfiles:PS51194,SMART:SM00487,SMART:SM00490,SUPERFAMILY:SSF52540
Bras_G06613	Bras_G06613	BraspberryS0032:418703-425984	2329.13	-0.245188	-1.18525	1.32197e-06	5.52061e-05	2496.4	2565.5	2541.43	2074.1	2133.07	2164.29		Similar to UGT80A2: Sterol 3-beta-glucosyltransferase UGT80A2 (Arabidopsis thaliana)	GO:0005975,GO:0008152,GO:0016758,GO:0030259	Gene3D:G3DSA:3.40.50.2000,InterPro:IPR002213,InterPro:IPR004276,PANTHER:PTHR11926,PANTHER:PTHR11926:SF77,Pfam:PF00201,Pfam:PF03033,SUPERFAMILY:SSF53756
Bras_G23272	Bras_G23272	BraspberryS0450:64368-97639	27.1497	-0.245073	-1.18515	0.0761467	0.270463	35.3529	30.0847	32.9891	15.0214	27.6357	21.8143		Similar to RPM1: Disease resistance protein RPM1 (Arabidopsis thaliana)	GO:0006952,GO:0043531	Coils:Coil,Gene3D:G3DSA:3.40.50.300,Gene3D:G3DSA:3.80.10.10,InterPro:IPR000767,InterPro:IPR002182,InterPro:IPR003591,InterPro:IPR025875,InterPro:IPR027417,PANTHER:PTHR23155,PANTHER:PTHR23155:SF152,PRINTS:PR00364,Pfam:PF00931,Pfam:PF12799,SMART:SM00369,SUPERFAMILY:SSF52047,SUPERFAMILY:SSF52058,SUPERFAMILY:SSF52540
Bras_G05018	Bras_G05018	BraspberryS0020:287517-299190	1344.66	-0.244706	-1.18485	0.000170792	0.00333136	1455.09	1452.37	1493.39	1167.04	1170.94	1329.12		Similar to SAC9: Probable phosphoinositide phosphatase SAC9 (Arabidopsis thaliana)	GO:0005515,GO:0042578	Coils:Coil,Gene3D:G3DSA:2.20.70.10,InterPro:IPR001202,InterPro:IPR002013,PANTHER:PTHR11200,PANTHER:PTHR11200:SF8,Pfam:PF00397,Pfam:PF02383,ProSitePatterns:PS01159,ProSiteProfiles:PS50020,ProSiteProfiles:PS50275,SMART:SM00456,SUPERFAMILY:SSF51045
Bras_G01859	Bras_G01859	BraspberryS0005:1136901-1142403	287.902	-0.244641	-1.1848	0.0136095	0.0905663	312.552	295.66	341.311	276.162	244.627	257.098		Similar to PHS1: Dual specificity protein phosphatase PHS1 (Arabidopsis thaliana)	GO:0004725,GO:0006470,GO:0008138,GO:0016311,GO:0016772,GO:0016773,GO:0016791	Gene3D:G3DSA:1.10.1070.11,Gene3D:G3DSA:3.90.190.10,InterPro:IPR000340,InterPro:IPR000387,InterPro:IPR000403,InterPro:IPR011009,InterPro:IPR015275,InterPro:IPR016130,InterPro:IPR020422,InterPro:IPR024950,PANTHER:PTHR10159,PANTHER:PTHR10159:SF168,Pfam:PF00782,Pfam:PF09192,ProSitePatterns:PS00383,ProSiteProfiles:PS50054,ProSiteProfiles:PS50056,SMART:SM00195,SUPERFAMILY:SSF52799,SUPERFAMILY:SSF56112
Bras_G16824	Bras_G16824	BraspberryS0191:200023-203504	157.773	-0.24431	-1.18453	0.0384522	0.178681	176.765	190.883	157.333	122.482	156.602	142.572		Similar to Riok1: Serine/threonine-protein kinase RIO1 (Mus musculus)	GO:0003824,GO:0004674,GO:0005524,GO:0016772	Gene3D:G3DSA:1.10.510.10,Gene3D:G3DSA:3.30.200.20,InterPro:IPR000687,InterPro:IPR011009,InterPro:IPR018934,PANTHER:PTHR10593,PANTHER:PTHR10593:SF5,Pfam:PF01163,SMART:SM00090,SUPERFAMILY:SSF56112
Bras_G23052	Bras_G23052	BraspberryS0436:46966-52425	286.066	-0.244265	-1.18449	0.016219	0.101664	318.176	302.922	324.816	249.586	230.298	290.598		Similar to Phrf1: PHD and RING finger domain-containing protein 1 (Mus musculus)	GO:0005515,GO:0008270	Gene3D:G3DSA:3.30.40.10,InterPro:IPR001965,InterPro:IPR011011,InterPro:IPR011124,InterPro:IPR013083,InterPro:IPR019786,InterPro:IPR019787,PANTHER:PTHR10615,PANTHER:PTHR10615:SF72,Pfam:PF00628,ProSitePatterns:PS01359,ProSiteProfiles:PS50016,ProSiteProfiles:PS51050,SMART:SM00249,SUPERFAMILY:SSF57903
Bras_G19933	Bras_G19933	BraspberryS0288:191746-195344	353.427	-0.243945	-1.18423	0.0104347	0.0752585	421.021	348.568	393.332	321.226	302.969	333.448		Similar to At3g17090: Probable protein phosphatase 2C 42 (Arabidopsis thaliana)	GO:0003824,GO:0004722,GO:0006470	Gene3D:G3DSA:3.60.40.10,InterPro:IPR000222,InterPro:IPR001932,InterPro:IPR015655,PANTHER:PTHR13832,PANTHER:PTHR13832:SF97,Pfam:PF00481,ProSitePatterns:PS01032,SMART:SM00332,SUPERFAMILY:SSF81606,SignalP_EUK:SignalP-noTM
Bras_G10966	Bras_G10966	BraspberryS0077:451487-451798	250.758	-0.243849	-1.18415	0.0209148	0.119834	276.396	268.688	281.677	236.875	247.698	193.213		Similar to DIR1: Putative lipid-transfer protein DIR1 (Arabidopsis thaliana)		Gene3D:G3DSA:1.10.110.10,InterPro:IPR016140,Pfam:PF14368,Phobius:NON_CYTOPLASMIC_DOMAIN,Phobius:SIGNAL_PEPTIDE,Phobius:SIGNAL_PEPTIDE_C_REGION,Phobius:SIGNAL_PEPTIDE_H_REGION,Phobius:SIGNAL_PEPTIDE_N_REGION,SUPERFAMILY:SSF47699,SignalP_EUK:SignalP-noTM,SignalP_GRAM_POSITIVE:SignalP-TM
Bras_G21852	Bras_G21852	BraspberryS0371:184328-190131	2838.07	-0.243284	-1.18368	8.90422e-07	3.9108e-05	3086.15	3024.04	3147.93	2555.94	2531.23	2683.16		Similar to CCR4-2: Carbon catabolite repressor protein 4 homolog 2 (Arabidopsis thaliana)		Gene3D:G3DSA:3.60.10.10,InterPro:IPR005135,PANTHER:PTHR12121,PANTHER:PTHR12121:SF16,Pfam:PF03372,SUPERFAMILY:SSF56219
Bras_G08737	Bras_G08737	BraspberryS0053:87398-92367	4112.72	-0.24328	-1.18368	8.05522e-07	3.58739e-05	4545.26	4419.35	4447.19	3786.54	3537.37	3940.6		Similar to rbm24-b: RNA-binding protein 24-B (Xenopus laevis)	GO:0000166,GO:0003676	Gene3D:G3DSA:3.30.70.330,InterPro:IPR000504,InterPro:IPR012677,PANTHER:PTHR24011,PANTHER:PTHR24011:SF87,Pfam:PF00076,ProSiteProfiles:PS50102,SMART:SM00360,SUPERFAMILY:SSF54928
Bras_G01836	Bras_G01836	BraspberryS0005:989220-992560	274.873	-0.243196	-1.18361	0.0170877	0.105143	322.194	288.399	296.902	218.387	256.91	266.447		Similar to BON2: Protein BONZAI 2 (Arabidopsis thaliana)
Bras_G22342	Bras_G22342	BraspberryS0396:48689-53029	107.261	-0.243109	-1.18354	0.0589707	0.230468	130.966	111.002	119.268	76.2623	96.2133	109.851		Protein of unknown function	GO:0003735,GO:0005622,GO:0005840,GO:0006412	Coils:Coil,InterPro:IPR008195,InterPro:IPR012870,PANTHER:PTHR10759,PANTHER:PTHR10759:SF1,Pfam:PF07891,Phobius:CYTOPLASMIC_DOMAIN,Phobius:NON_CYTOPLASMIC_DOMAIN,Phobius:TRANSMEMBRANE
Bras_G05706	Bras_G05706	BraspberryS0024:848685-852578	407.504	-0.242951	-1.18341	0.010084	0.073394	407.362	440.897	496.106	366.29	334.699	399.67		Similar to HT1: Serine/threonine-protein kinase HT1 (Arabidopsis thaliana)	GO:0004672,GO:0004674,GO:0005524,GO:0006468,GO:0016772	Gene3D:G3DSA:1.10.510.10,Gene3D:G3DSA:3.30.200.20,InterPro:IPR000719,InterPro:IPR001245,InterPro:IPR002290,InterPro:IPR008271,InterPro:IPR011009,InterPro:IPR017441,PANTHER:PTHR23257,PANTHER:PTHR23257:SF169,PRINTS:PR00109,Pfam:PF07714,ProSitePatterns:PS00107,ProSitePatterns:PS00108,ProSiteProfiles:PS50011,SMART:SM00220,SUPERFAMILY:SSF56112
Bras_G23129	Bras_G23129	BraspberryS0440:105027-113890	28.4682	-0.242899	-1.18337	0.0795719	0.276839	41.7807	28.0099	32.9891	18.4878	21.4945	28.047		Similar to MORC4: MORC family CW-type zinc finger protein 4 (Homo sapiens)	GO:0005524	Coils:Coil,Gene3D:G3DSA:3.30.565.10,InterPro:IPR003594,PANTHER:PTHR23336,PANTHER:PTHR23336:SF7,Pfam:PF13589,SUPERFAMILY:SSF55874
Bras_G05598	Bras_G05598	BraspberryS0024:65949-67169	20.2838	-0.242764	-1.18326	0.0691756	0.255017	20.0869	28.0099	27.9139	12.7104	17.4003	15.5817		Similar to cyp1a1: Cytochrome P450 1A1 (Oncorhynchus mykiss)		Phobius:CYTOPLASMIC_DOMAIN,Phobius:NON_CYTOPLASMIC_DOMAIN,Phobius:TRANSMEMBRANE
XLOC_027650			265.129	-0.242542	-1.18308	0.0403556	0.183545	313.355	269.725	300.709	232.253	174.003	300.726
Bras_G08953	Bras_G08953	BraspberryS0055:58929-68171	4281.17	-0.242449	-1.183	0.000323646	0.00560092	4833.71	4312.49	4849.41	3751.87	3515.88	4423.64		Similar to SYP22: Syntaxin-22 (Arabidopsis thaliana)	GO:0005484,GO:0005515,GO:0006886,GO:0008080,GO:0016020,GO:0016192	Coils:Coil,Gene3D:G3DSA:1.20.58.70,Gene3D:G3DSA:3.40.630.30,InterPro:IPR000182,InterPro:IPR000727,InterPro:IPR006011,InterPro:IPR006012,InterPro:IPR010989,InterPro:IPR016181,PANTHER:PTHR19957,PANTHER:PTHR19957:SF11,Pfam:PF00583,Pfam:PF05739,ProSitePatterns:PS00914,ProSiteProfiles:PS50192,ProSiteProfiles:PS51186,SMART:SM00397,SMART:SM00503,SUPERFAMILY:SSF47661,SUPERFAMILY:SSF55729
XLOC_005288			31.9458	-0.242341	-1.18291	0.0805203	0.279036	53.8329	31.1222	29.1827	30.0427	19.4474	28.047
Bras_G20103	Bras_G20103	BraspberryS0295:154308-162272	467.038	-0.242337	-1.18291	0.0042356	0.0397657	499.762	506.254	526.558	441.397	395.089	433.17		Similar to ASHH1: Histone-lysine N-methyltransferase ASHH1 (Arabidopsis thaliana)	GO:0005515,GO:0005634,GO:0018024	Gene3D:G3DSA:2.170.270.10,InterPro:IPR001214,InterPro:IPR003616,InterPro:IPR006560,InterPro:IPR018289,PANTHER:PTHR22884,PANTHER:PTHR22884:SF37,Pfam:PF00856,Pfam:PF10551,Phobius:CYTOPLASMIC_DOMAIN,Phobius:NON_CYTOPLASMIC_DOMAIN,Phobius:TRANSMEMBRANE,ProSiteProfiles:PS50280,ProSiteProfiles:PS50868,ProSiteProfiles:PS51215,SMART:SM00317,SMART:SM00508,SMART:SM00570,SUPERFAMILY:SSF82199
Bras_G20814	Bras_G20814	BraspberryS0325:119666-123768	312.108	-0.242328	-1.1829	0.0141031	0.0926161	340.674	315.371	374.3	273.851	263.051	305.401		Similar to ANKZF1: Ankyrin repeat and zinc finger domain-containing protein 1 (Homo sapiens)	GO:0005515	Coils:Coil,Gene3D:G3DSA:1.25.40.20,InterPro:IPR002110,InterPro:IPR020683,PANTHER:PTHR16036,PANTHER:PTHR16036:SF6,Pfam:PF00023,ProSiteProfiles:PS50088,ProSiteProfiles:PS50297,SUPERFAMILY:SSF48403
Bras_G08939	Bras_G08939	BraspberryS0055:684-4882	81.6238	-0.242248	-1.18283	0.0732024	0.263757	98.8275	97.5161	78.6664	91.2837	63.4598	59.9894		Similar to At1g22430: Alcohol dehydrogenase-like 1 (Arabidopsis thaliana)	GO:0008270,GO:0016491,GO:0016747,GO:0055114	Gene3D:G3DSA:3.40.50.720,Gene3D:G3DSA:3.90.180.10,InterPro:IPR002085,InterPro:IPR002328,InterPro:IPR011032,InterPro:IPR013149,InterPro:IPR013154,InterPro:IPR016040,InterPro:IPR020843,PANTHER:PTHR11695,PANTHER:PTHR11695:SF4,Pfam:PF00107,Pfam:PF08240,ProSitePatterns:PS00059,SMART:SM00829,SUPERFAMILY:SSF50129,SUPERFAMILY:SSF51735
Bras_G01021	Bras_G01021	BraspberryS0003:729460-732437	21.798	-0.24222	-1.18281	0.0705993	0.257953	24.9077	35.2718	20.301	21.9543	14.3296	14.0235		Similar to ytnM: UPF0721 transmembrane protein YtnM (Bacillus subtilis (strain 168))	GO:0016021	InterPro:IPR002781,PANTHER:PTHR14255,Pfam:PF01925,Phobius:CYTOPLASMIC_DOMAIN,Phobius:NON_CYTOPLASMIC_DOMAIN,Phobius:TRANSMEMBRANE
Bras_G00788	Bras_G00788	BraspberryS0002:1914583-1919004	1459.94	-0.24219	-1.18279	3.66804e-05	0.000963296	1549.9	1605.9	1611.39	1324.19	1297.86	1370.41		Similar to BBR: E3 ubiquitin ligase BIG BROTHER-related (Arabidopsis thaliana)	GO:0005515,GO:0008270	Gene3D:G3DSA:3.30.40.10,InterPro:IPR001841,InterPro:IPR013083,PANTHER:PTHR14155,PANTHER:PTHR14155:SF25,Pfam:PF13639,ProSiteProfiles:PS50089,SMART:SM00184,SUPERFAMILY:SSF57850
Bras_G08744	Bras_G08744	BraspberryS0053:147555-154241	79.7935	-0.242036	-1.18266	0.070703	0.258146	90.7927	81.955	96.4298	82.0397	67.554	59.9894		Similar to VPS9A: Vacuolar protein sorting-associated protein 9A (Arabidopsis thaliana)		InterPro:IPR003123,PANTHER:PTHR23101,PANTHER:PTHR23101:SF25,Pfam:PF02204,ProSiteProfiles:PS51205,SUPERFAMILY:SSF109993
XLOC_008297			624.285	-0.241882	-1.18253	0.00366396	0.0355159	666.081	710.622	668.665	534.992	638.692	526.661
Bras_G23153	Bras_G23153	BraspberryS0442:11401-21210	1219.62	-0.24185	-1.18251	0.000228302	0.00427002	1335.38	1259.41	1386.81	1165.89	1117.71	1052.54		Similar to lacZ: Beta-galactosidase (Photobacterium profundum)	GO:0003824,GO:0004553,GO:0004565,GO:0005975,GO:0009341,GO:0030246	Gene3D:G3DSA:2.60.120.260,Gene3D:G3DSA:2.60.40.320,Gene3D:G3DSA:2.70.98.10,Gene3D:G3DSA:3.20.20.80,InterPro:IPR004199,InterPro:IPR006101,InterPro:IPR006102,InterPro:IPR006103,InterPro:IPR006104,InterPro:IPR008979,InterPro:IPR011013,InterPro:IPR013781,InterPro:IPR013812,InterPro:IPR014718,InterPro:IPR017853,InterPro:IPR023230,InterPro:IPR023232,PANTHER:PTHR10066,PANTHER:PTHR10066:SF41,PRINTS:PR001…
Bras_G09625	Bras_G09625	BraspberryS0062:177698-186088	1137.92	-0.241842	-1.1825	0.000192623	0.00366918	1226.91	1226.21	1263.74	1082.69	975.439	1052.54		Similar to BSL1: Serine/threonine-protein phosphatase BSL1 (Arabidopsis thaliana)	GO:0004721,GO:0005506,GO:0005515,GO:0016787,GO:0030145	Gene3D:G3DSA:2.120.10.80,Gene3D:G3DSA:3.60.21.10,InterPro:IPR004843,InterPro:IPR006186,InterPro:IPR012391,InterPro:IPR015915,PANTHER:PTHR11668,PANTHER:PTHR11668:SF17,PIRSF:PIRSF036363,PRINTS:PR00114,Pfam:PF00149,Pfam:PF13418,Phobius:CYTOPLASMIC_DOMAIN,Phobius:NON_CYTOPLASMIC_DOMAIN,Phobius:TRANSMEMBRANE,ProSitePatterns:PS00125,SMART:SM00156,SUPERFAMILY:SSF117281,SUPERFAMILY:SSF56300
Bras_G15829	Bras_G15829	BraspberryS0168:72606-79824	26.6036	-0.241786	-1.18246	0.0767599	0.271733	44.9946	22.8229	29.1827	18.4878	18.4238	25.7098		Similar to CYCB3-1: Putative cyclin-B3-1 (Arabidopsis thaliana)	GO:0005634	Gene3D:G3DSA:1.10.472.10,InterPro:IPR004367,InterPro:IPR006671,InterPro:IPR013763,PANTHER:PTHR10177,PANTHER:PTHR10177:SF24,Pfam:PF00134,Pfam:PF02984,SMART:SM00385,SUPERFAMILY:SSF47954
Bras_G16759	Bras_G16759	BraspberryS0189:262167-264822	39.2668	-0.24175	-1.18243	0.0855988	0.289966	46.6016	42.5336	48.2149	33.5092	29.6828	35.0588		Similar to COX23: Cytochrome c oxidase-assembly factor COX23,mitochondrial (Ashbya gossypii (strain ATCC 10895 / CBS 109.51 / FGSC 9923 / NRRL Y-1056))		Gene3D:G3DSA:1.10.810.10,InterPro:IPR009069,InterPro:IPR010625,Pfam:PF06747,SUPERFAMILY:SSF47072
XLOC_025933			24.951	-0.24173	-1.18241	0.0770186	0.272194	29.7286	26.9725	34.258	17.3323	26.6122	14.8026
Bras_G09100	Bras_G09100	BraspberryS0056:247212-251972	144.078	-0.241572	-1.18228	0.0470351	0.201984	168.73	130.713	181.44	120.171	134.084	129.328		Similar to SPCC777.06c: Putative hydrolase C777.06c (Schizosaccharomyces pombe (strain 972 / ATCC 24843))	GO:0016787	Gene3D:G3DSA:3.60.15.10,InterPro:IPR001279,PANTHER:PTHR12553,Pfam:PF12706,SMART:SM00849,SUPERFAMILY:SSF56281
Bras_G08644	Bras_G08644	BraspberryS0051:572885-575419	39.9503	-0.241423	-1.18216	0.0842138	0.286953	55.4398	31.1222	55.8278	38.1311	19.4474	39.7333		Similar to ade: Adenine deaminase (Lysinibacillus sphaericus (strain C3-41))
Bras_G11858	Bras_G11858	BraspberryS0091:236969-245333	212.605	-0.241304	-1.18206	0.0325489	0.161	249.881	211.631	244.881	167.546	178.097	223.597		Similar to FBL11: BTB/POZ domain-containing protein FBL11 (Arabidopsis thaliana)	GO:0005515	Gene3D:G3DSA:3.30.710.10,Gene3D:G3DSA:3.80.10.10,InterPro:IPR000210,InterPro:IPR006553,InterPro:IPR011333,InterPro:IPR013069,PANTHER:PTHR23125,PANTHER:PTHR23125:SF195,Pfam:PF00651,Phobius:CYTOPLASMIC_DOMAIN,Phobius:NON_CYTOPLASMIC_DOMAIN,Phobius:TRANSMEMBRANE,ProSiteProfiles:PS50097,SMART:SM00225,SMART:SM00367,SUPERFAMILY:SSF52047,SUPERFAMILY:SSF54695
Bras_G23605	Bras_G23605	BraspberryS0474:13645-19976	336.509	-0.241216	-1.18199	0.0237209	0.130092	372.009	352.718	389.526	295.805	243.604	365.39		Similar to At1g73020: Anoctamin-like protein At1g73020 (Arabidopsis thaliana)		InterPro:IPR007632,PANTHER:PTHR12308,Pfam:PF04547,Phobius:CYTOPLASMIC_DOMAIN,Phobius:NON_CYTOPLASMIC_DOMAIN,Phobius:TRANSMEMBRANE
Bras_G02591	Bras_G02591	BraspberryS0008:418389-420693	168.577	-0.241162	-1.18194	0.0473785	0.202874	219.349	184.658	157.333	143.281	129.99	176.852		Similar to IIV3-009R: Probable DNA-directed RNA polymerase II subunit RPB2 homolog (Invertebrate iridescent virus 3)		Phobius:CYTOPLASMIC_DOMAIN,Phobius:NON_CYTOPLASMIC_DOMAIN,Phobius:TRANSMEMBRANE
Bras_G03630	Bras_G03630	BraspberryS0012:781999-791686	2149.14	-0.240979	-1.18179	1.91297e-05	0.000566639	2350.17	2252.21	2410.75	1901.94	1902.77	2077.04		Similar to DDB_G0272282: Probable serine/threonine-protein kinase DDB_G0272282 (Dictyostelium discoideum)	GO:0004672,GO:0004674,GO:0005524,GO:0006468,GO:0016772	Gene3D:G3DSA:1.10.510.10,Gene3D:G3DSA:3.30.200.20,InterPro:IPR000719,InterPro:IPR000961,InterPro:IPR002290,InterPro:IPR008271,InterPro:IPR011009,PANTHER:PTHR24356,PANTHER:PTHR24356:SF1,Pfam:PF00069,ProSitePatterns:PS00108,ProSiteProfiles:PS50011,ProSiteProfiles:PS51285,SMART:SM00220,SUPERFAMILY:SSF56112
Bras_G20724	Bras_G20724	BraspberryS0321:118065-123015	28.4698	-0.240959	-1.18178	0.0823751	0.283035	32.9425	38.384	30.4515	24.2653	27.6357	17.1398		Similar to KIN10: SNF1-related protein kinase catalytic subunit alpha KIN10 (Arabidopsis thaliana)	GO:0004672,GO:0004674,GO:0005524,GO:0006468,GO:0016772	Coils:Coil,Gene3D:G3DSA:1.10.510.10,Gene3D:G3DSA:3.30.200.20,InterPro:IPR000719,InterPro:IPR002290,InterPro:IPR008271,InterPro:IPR011009,PANTHER:PTHR24343,Pfam:PF00069,ProSitePatterns:PS00108,ProSiteProfiles:PS50011,SMART:SM00220,SUPERFAMILY:SSF56112
Bras_G01980	Bras_G01980	BraspberryS0005:1861075-1863624	438.378	-0.240847	-1.18169	0.00600469	0.0508861	466.819	469.945	503.719	397.488	368.476	423.821		Similar to At2g18940: Pentatricopeptide repeat-containing protein At2g18940,chloroplastic (Arabidopsis thaliana)	GO:0005515	Gene3D:G3DSA:1.25.40.10,InterPro:IPR002885,InterPro:IPR011990,PANTHER:PTHR24015,PANTHER:PTHR24015:SF0,Pfam:PF01535,Pfam:PF12854,Pfam:PF13041,ProSiteProfiles:PS51375,SUPERFAMILY:SSF81901,TIGRFAM:TIGR00756
Bras_G20947	Bras_G20947	BraspberryS0331:28641-31362	207.546	-0.240791	-1.18164	0.0839258	0.286201	286.841	186.733	268.988	135.192	136.132	231.388		Similar to Tmem56: Transmembrane protein 56 (Mus musculus)	GO:0016021	InterPro:IPR006634,PANTHER:PTHR13439,PANTHER:PTHR13439:SF0,Pfam:PF03798,Phobius:CYTOPLASMIC_DOMAIN,Phobius:NON_CYTOPLASMIC_DOMAIN,Phobius:TRANSMEMBRANE,ProSiteProfiles:PS50922,ProSiteProfiles:PS51257,SMART:SM00724
Bras_G02015	Bras_G02015	BraspberryS0006:214238-226039	764.873	-0.240633	-1.18151	0.0105412	0.0758551	933.638	778.054	803.159	664.406	586.492	823.491		Similar to glnD: Bifunctional uridylyltransferase/uridylyl-removing enzyme (Gluconobacter oxydans (strain 621H))	GO:0008152,GO:0016597	Gene3D:G3DSA:3.30.70.260,InterPro:IPR002912,Pfam:PF01842,Phobius:CYTOPLASMIC_DOMAIN,Phobius:NON_CYTOPLASMIC_DOMAIN,Phobius:TRANSMEMBRANE,SUPERFAMILY:SSF55021
Bras_G25401	Bras_G25401	BraspberryS0631:12515-17050	327.713	-0.24061	-1.18149	0.0105978	0.0761546	363.974	338.194	374.3	300.427	305.017	284.366		Similar to PFK4: 6-phosphofructokinase 4,chloroplastic (Arabidopsis thaliana)	GO:0003872,GO:0005524,GO:0005945,GO:0006002,GO:0006096	Coils:Coil,Gene3D:G3DSA:3.40.50.450,InterPro:IPR000023,InterPro:IPR012004,InterPro:IPR022953,PANTHER:PTHR13697,PANTHER:PTHR13697:SF0,PIRSF:PIRSF000534,PRINTS:PR00476,Pfam:PF00365,Phobius:NON_CYTOPLASMIC_DOMAIN,Phobius:SIGNAL_PEPTIDE,Phobius:SIGNAL_PEPTIDE_C_REGION,Phobius:SIGNAL_PEPTIDE_H_REGION,Phobius:SIGNAL_PEPTIDE_N_REGION,SUPERFAMILY:SSF53784,SignalP_EUK:SignalP-noTM,SignalP_GRAM_POSITIVE:Si…
Bras_G14609	Bras_G14609	BraspberryS0141:19619-21778	197.49	-0.240165	-1.18113	0.0582525	0.228859	258.719	165.985	237.268	173.323	133.061	216.585		Protein of unknown function		Coils:Coil,InterPro:IPR003616,Phobius:CYTOPLASMIC_DOMAIN,Phobius:NON_CYTOPLASMIC_DOMAIN,Phobius:TRANSMEMBRANE,ProSiteProfiles:PS50868
Bras_G21268	Bras_G21268	BraspberryS0345:103644-112140	354.055	-0.240142	-1.18111	0.0874362	0.293459	429.056	351.68	465.655	257.674	219.039	401.228		Similar to At1g06470: Probable sugar phosphate/phosphate translocator At1g06470 (Arabidopsis thaliana)	GO:0016020	InterPro:IPR000620,InterPro:IPR004853,PANTHER:PTHR11132,PANTHER:PTHR11132:SF14,Pfam:PF00892,Pfam:PF03151,Phobius:CYTOPLASMIC_DOMAIN,Phobius:NON_CYTOPLASMIC_DOMAIN,Phobius:TRANSMEMBRANE
Bras_G23280	Bras_G23280	BraspberryS0450:142685-150753	75.2685	-0.240119	-1.18109	0.0778232	0.273781	98.024	82.9924	74.86	61.2409	54.2479	80.2456		Protein of unknown function		Coils:Coil
Bras_G00656	Bras_G00656	BraspberryS0002:1115828-1126308	1196.83	-0.23998	-1.18098	0.000724824	0.0106164	1336.98	1279.12	1298	1024.92	1026.62	1215.37		Similar to LAMA2: Laminin subunit alpha-2 (Homo sapiens)		PANTHER:PTHR31513,Phobius:CYTOPLASMIC_DOMAIN,Phobius:NON_CYTOPLASMIC_DOMAIN,Phobius:SIGNAL_PEPTIDE,Phobius:SIGNAL_PEPTIDE_C_REGION,Phobius:SIGNAL_PEPTIDE_H_REGION,Phobius:SIGNAL_PEPTIDE_N_REGION,Phobius:TRANSMEMBRANE,SignalP_EUK:SignalP-noTM,SignalP_GRAM_POSITIVE:SignalP-TM
XLOC_022532			73.4239	-0.239591	-1.18066	0.075273	0.268483	93.2032	78.8428	76.1288	62.3964	61.4127	68.5594
Bras_G05889	Bras_G05889	BraspberryS0026:127136-131977	276.503	-0.239541	-1.18062	0.0173488	0.106084	307.731	290.473	313.397	251.897	225.18	270.342		Similar to COL13: Zinc finger protein CONSTANS-LIKE 13 (Arabidopsis thaliana)	GO:0005622,GO:0008270	Coils:Coil,InterPro:IPR000315,PANTHER:PTHR31717,PANTHER:PTHR31717:SF0,Pfam:PF00643,ProSiteProfiles:PS50119,SMART:SM00336
Bras_G16666	Bras_G16666	BraspberryS0187:79905-99976	450.082	-0.239535	-1.18061	0.0171152	0.10521	485.299	472.019	529.095	354.735	365.406	493.939		Similar to ABCC13: ABC transporter C family member 13 (Arabidopsis thaliana)	GO:0000166,GO:0005524,GO:0006810,GO:0016021,GO:0016887,GO:0017111,GO:0042626,GO:0055085	Gene3D:G3DSA:1.20.1560.10,Gene3D:G3DSA:3.40.50.300,InterPro:IPR001140,InterPro:IPR003439,InterPro:IPR003593,InterPro:IPR011527,InterPro:IPR017871,InterPro:IPR017940,InterPro:IPR027417,PANTHER:PTHR24223,PANTHER:PTHR24223:SF5,Pfam:PF00005,Pfam:PF00664,Phobius:CYTOPLASMIC_DOMAIN,Phobius:NON_CYTOPLASMIC_DOMAIN,Phobius:TRANSMEMBRANE,ProSitePatterns:PS00211,ProSiteProfiles:PS50893,ProSiteProfiles:PS509…
Bras_G11048	Bras_G11048	BraspberryS0078:382160-385308	3174.52	-0.239504	-1.18059	7.67434e-07	3.44414e-05	3389.86	3495.02	3449.9	2937.25	2983.64	2791.46		Similar to UGE1: Bifunctional UDP-glucose 4-epimerase and UDP-xylose 4-epimerase 1 (Pisum sativum)	GO:0003824,GO:0003978,GO:0006012,GO:0044237,GO:0050662	Gene3D:G3DSA:3.40.50.720,Gene3D:G3DSA:3.90.25.10,InterPro:IPR001509,InterPro:IPR005886,InterPro:IPR016040,InterPro:IPR025308,PANTHER:PTHR10366,PANTHER:PTHR10366:SF39,Pfam:PF01370,Pfam:PF13950,SUPERFAMILY:SSF51735,TIGRFAM:TIGR01179
Bras_G18876	Bras_G18876	BraspberryS0254:37558-47809	972.471	-0.239468	-1.18056	0.000685965	0.0101895	1054.16	1091.35	1034.08	830.797	866.943	957.494		Similar to bms1: Ribosome biogenesis protein bms1 (Schizosaccharomyces pombe (strain 972 / ATCC 24843))	GO:0003924,GO:0005525,GO:0005634,GO:0042254	Coils:Coil,Gene3D:G3DSA:3.40.50.300,InterPro:IPR000795,InterPro:IPR007034,InterPro:IPR012948,InterPro:IPR027417,PANTHER:PTHR12858,PANTHER:PTHR12858:SF2,Pfam:PF00009,Pfam:PF04950,Pfam:PF08142,SMART:SM00785,SUPERFAMILY:SSF52540
Bras_G04458	Bras_G04458	BraspberryS0017:283682-290077	1593.12	-0.239383	-1.18049	0.0494532	0.208067	1883.35	1616.28	1808.06	1290.68	1248.73	1711.65		Similar to PP2AB2: Serine/threonine protein phosphatase 2A 55 kDa regulatory subunit B beta isoform (Arabidopsis thaliana)	GO:0000159,GO:0005515,GO:0007165,GO:0008601	Gene3D:G3DSA:2.130.10.10,InterPro:IPR000009,InterPro:IPR001680,InterPro:IPR015943,InterPro:IPR017986,InterPro:IPR018067,InterPro:IPR019775,PANTHER:PTHR11871,PANTHER:PTHR11871:SF0,PIRSF:PIRSF037309,PRINTS:PR00600,ProSitePatterns:PS00678,ProSitePatterns:PS01024,ProSitePatterns:PS01025,SMART:SM00320,SUPERFAMILY:SSF50978
Bras_G26382	Bras_G26382	BraspberryS0772:17524-33582	139.29	-0.238882	-1.18008	0.0446011	0.195487	147.036	154.573	162.408	121.326	118.731	131.665		Similar to RAD50: DNA repair protein RAD50 (Arabidopsis thaliana)	GO:0004518,GO:0005524,GO:0006281,GO:0008270,GO:0030870	Coils:Coil,Gene3D:G3DSA:1.10.287.510,Gene3D:G3DSA:3.40.50.300,InterPro:IPR004584,InterPro:IPR007517,InterPro:IPR027417,PANTHER:PTHR18867,PANTHER:PTHR18867:SF11,Pfam:PF04423,Pfam:PF13476,Pfam:PF13558,SUPERFAMILY:SSF52540
Bras_G02113	Bras_G02113	BraspberryS0006:966975-997829	586.7	-0.238722	-1.17995	0.0115097	0.0804605	615.462	696.099	617.912	536.147	439.101	615.476		Similar to POLR3A: DNA-directed RNA polymerase III subunit RPC1 (Bos taurus)	GO:0003677,GO:0003899,GO:0005634,GO:0006351,GO:0008270,GO:0032549	InterPro:IPR000722,InterPro:IPR006592,InterPro:IPR007066,InterPro:IPR007080,InterPro:IPR007081,InterPro:IPR015700,PANTHER:PTHR19376,PANTHER:PTHR19376:SF15,Pfam:PF00623,Pfam:PF04983,Pfam:PF04997,Pfam:PF04998,Phobius:CYTOPLASMIC_DOMAIN,Phobius:NON_CYTOPLASMIC_DOMAIN,Phobius:TRANSMEMBRANE,SMART:SM00663,SUPERFAMILY:SSF64484
Bras_G11946	Bras_G11946	BraspberryS0093:196809-210973	250.822	-0.238714	-1.17994	0.046073	0.199386	298.089	237.566	300.709	202.211	178.097	288.261		Similar to crtp1: Crt homolog 1 (Dictyostelium discoideum)		InterPro:IPR013936,PANTHER:PTHR31326,PANTHER:PTHR31326:SF0,Pfam:PF08627,Phobius:CYTOPLASMIC_DOMAIN,Phobius:NON_CYTOPLASMIC_DOMAIN,Phobius:TRANSMEMBRANE
Bras_G08384	Bras_G08384	BraspberryS0048:583170-586904	153.281	-0.238498	-1.17976	0.0473486	0.202874	154.267	185.696	168.752	149.058	147.391	114.525		Similar to PF11_0240: Dynein heavy chain-like protein PF11_0240 (Plasmodium falciparum (isolate 3D7))		Coils:Coil
XLOC_005637			552.092	-0.238469	-1.17974	0.00274852	0.0288606	589.751	605.845	611.568	511.882	476.972	516.532
Bras_G20594	Bras_G20594	BraspberryS0315:161330-166587	1028.1	-0.238281	-1.17959	0.000391554	0.00656214	1123.26	1064.38	1169.85	930.169	907.885	973.075		Similar to PUB43: U-box domain-containing protein 43 (Arabidopsis thaliana)	GO:0000151,GO:0004842,GO:0005488,GO:0005515,GO:0016567	Coils:Coil,Gene3D:G3DSA:1.25.10.10,Gene3D:G3DSA:3.30.40.10,InterPro:IPR000225,InterPro:IPR003613,InterPro:IPR011989,InterPro:IPR013083,InterPro:IPR016024,PANTHER:PTHR22849,Pfam:PF04564,Pfam:PF13646,SMART:SM00185,SMART:SM00504,SUPERFAMILY:SSF48371,SUPERFAMILY:SSF57850
Bras_G14036	Bras_G14036	BraspberryS0129:343754-346208	91.8694	-0.237948	-1.17931	0.0751803	0.268328	105.255	85.0672	120.537	90.1282	61.4127	88.8155		Similar to At5g52880: F-box protein At5g52880 (Arabidopsis thaliana)	GO:0005515	Gene3D:G3DSA:1.20.1280.50,InterPro:IPR001810,Pfam:PF12937,Phobius:NON_CYTOPLASMIC_DOMAIN,Phobius:SIGNAL_PEPTIDE,Phobius:SIGNAL_PEPTIDE_C_REGION,Phobius:SIGNAL_PEPTIDE_H_REGION,Phobius:SIGNAL_PEPTIDE_N_REGION,ProSiteProfiles:PS50181,SMART:SM00256,SUPERFAMILY:SSF81383
Bras_G24672	Bras_G24672	BraspberryS0557:101976-106161	1878.98	-0.237885	-1.17926	0.046651	0.200741	2179.83	1922.31	2143.03	1568	1448.32	2012.37		Similar to SLC35F2: Solute carrier family 35 member F2 (Homo sapiens)		InterPro:IPR009262,PANTHER:PTHR14233,PANTHER:PTHR14233:SF7,Pfam:PF06027,Phobius:CYTOPLASMIC_DOMAIN,Phobius:NON_CYTOPLASMIC_DOMAIN,Phobius:TRANSMEMBRANE,SUPERFAMILY:SSF103481
Bras_G15185	Bras_G15185	BraspberryS0153:248500-251882	241.207	-0.237741	-1.17915	0.0389466	0.179824	278.003	223.042	300.709	198.744	187.309	259.435		Similar to MRS2-5: Magnesium transporter MRS2-5 (Arabidopsis thaliana)	GO:0015095,GO:0015693,GO:0016020,GO:0030001,GO:0046873,GO:0055085	Coils:Coil,Gene3D:G3DSA:1.20.58.340,InterPro:IPR002523,InterPro:IPR026573,PANTHER:PTHR13890,PANTHER:PTHR13890:SF0,Pfam:PF01544,Phobius:CYTOPLASMIC_DOMAIN,Phobius:NON_CYTOPLASMIC_DOMAIN,Phobius:TRANSMEMBRANE,SUPERFAMILY:SSF144083
Bras_G19156	Bras_G19156	BraspberryS0263:128968-133326	159.079	-0.237734	-1.17914	0.0414247	0.186705	175.961	170.134	182.709	139.814	126.92	158.933		Similar to INO80B: INO80 complex subunit B (Homo sapiens)		Coils:Coil,InterPro:IPR006880,InterPro:IPR007529,PANTHER:PTHR21561,PANTHER:PTHR21561:SF3,Pfam:PF04438,Pfam:PF04795
Bras_G20333	Bras_G20333	BraspberryS0304:26096-27571	270.299	-0.237418	-1.17888	0.0338346	0.165513	324.604	259.351	312.128	204.522	228.251	292.935		Similar to slc38a6: Probable sodium-coupled neutral amino acid transporter 6 (Xenopus tropicalis)		InterPro:IPR013057,PANTHER:PTHR22950,Pfam:PF01490,Phobius:CYTOPLASMIC_DOMAIN,Phobius:NON_CYTOPLASMIC_DOMAIN,Phobius:TRANSMEMBRANE
Bras_G04165	Bras_G04165	BraspberryS0015:348265-356126	369.431	-0.237114	-1.17863	0.00944092	0.0702799	417.807	374.503	419.977	327.003	330.605	346.692		Similar to At2g29880: Uncharacterized protein At2g29880 (Arabidopsis thaliana)		InterPro:IPR024752,Pfam:PF12776
Bras_G01396	Bras_G01396	BraspberryS0004:335188-343718	983.566	-0.236902	-1.17846	0.000803957	0.0114927	982.65	1128.7	1102.6	870.084	905.838	911.528		Similar to ORP1C: Oxysterol-binding protein-related protein 1C (Arabidopsis thaliana)	GO:0005515,GO:0005543	Coils:Coil,Gene3D:G3DSA:2.30.29.30,InterPro:IPR000648,InterPro:IPR001849,InterPro:IPR011993,PANTHER:PTHR10972,PANTHER:PTHR10972:SF8,Pfam:PF00169,Pfam:PF01237,ProSiteProfiles:PS50003,SMART:SM00233,SUPERFAMILY:SSF144000,SUPERFAMILY:SSF50729
Bras_G08772	Bras_G08772	BraspberryS0053:343707-346079	340.021	-0.236851	-1.17842	0.0126494	0.0865734	383.258	334.044	399.676	306.205	302.969	313.971		Similar to SGRL: Protein STAY-GREEN LIKE,chloroplastic (Arabidopsis thaliana)		InterPro:IPR024438,PANTHER:PTHR31750,Pfam:PF12638
Bras_G14368	Bras_G14368	BraspberryS0136:292279-294852	113.115	-0.236685	-1.17828	0.0836007	0.285628	145.429	93.3665	147.182	85.5062	71.6482	135.561		Similar to WAKL2: Wall-associated receptor kinase-like 2 (Arabidopsis thaliana)	GO:0004672,GO:0004674,GO:0005509,GO:0005524,GO:0006468,GO:0016021,GO:0016772,GO:0030247	Gene3D:G3DSA:1.10.510.10,Gene3D:G3DSA:2.10.25.10,Gene3D:G3DSA:2.60.120.200,Gene3D:G3DSA:3.30.200.20,InterPro:IPR000719,InterPro:IPR001881,InterPro:IPR002290,InterPro:IPR008271,InterPro:IPR011009,InterPro:IPR013320,InterPro:IPR013695,InterPro:IPR018097,InterPro:IPR025287,PANTHER:PTHR24420,PANTHER:PTHR24420:SF99,Pfam:PF00069,Pfam:PF07645,Pfam:PF08488,Pfam:PF13947,Phobius:CYTOPLASMIC_DOMAIN,Phobius:…
Bras_G15634	Bras_G15634	BraspberryS0163:198370-202229	30.0331	-0.236656	-1.17826	0.0866209	0.292108	31.3355	36.3092	41.8708	16.1769	19.4474	35.0588		Similar to ALB3L3: ALBINO3-like protein 3,mitochondrial (Arabidopsis thaliana)	GO:0005515	Gene3D:G3DSA:1.25.40.10,InterPro:IPR011990,InterPro:IPR013105,InterPro:IPR019734,PANTHER:PTHR23083,Pfam:PF07719,Pfam:PF13181,SUPERFAMILY:SSF48452
Bras_G01041	Bras_G01041	BraspberryS0003:840229-840580	35.2975	-0.236461	-1.1781	0.0916508	0.301409	36.1564	34.2344	54.559	31.1982	30.7064	24.9307		Similar to atpD: ATP synthase subunit delta,chloroplastic (Gracilaria tenuistipitata var. liui)
Bras_G08724	Bras_G08724	BraspberryS0052:659598-669495	1272.68	-0.236233	-1.17791	0.00100124	0.0136604	1435.01	1357.96	1363.97	1083.85	1091.1	1304.19		Similar to EMF2: Polycomb group protein EMBRYONIC FLOWER 2 (Arabidopsis thaliana)		InterPro:IPR019135,PANTHER:PTHR22597,Pfam:PF09733
Bras_G19496	Bras_G19496	BraspberryS0274:57724-59490	126.875	-0.236217	-1.1779	0.0533982	0.217226	134.984	132.788	154.795	110.927	121.802	105.955		Similar to UPL7: E3 ubiquitin-protein ligase UPL7 (Arabidopsis thaliana)
Bras_G02234	Bras_G02234	BraspberryS0007:217893-218372	69.1042	-0.236146	-1.17784	0.0911305	0.300931	69.9024	100.628	65.9783	62.3964	76.7659	38.9542		Similar to ATJ11: Chaperone protein dnaJ 11,chloroplastic (Arabidopsis thaliana)		Gene3D:G3DSA:1.10.287.110,InterPro:IPR001623,InterPro:IPR018253,PANTHER:PTHR25040,PANTHER:PTHR25040:SF88,PRINTS:PR00625,Pfam:PF00226,ProSitePatterns:PS00636,ProSiteProfiles:PS50076,SMART:SM00271,SUPERFAMILY:SSF46565
Bras_G19898	Bras_G19898	BraspberryS0288:29269-30354	385.701	-0.236055	-1.17777	0.0234935	0.12926	419.414	396.289	458.042	329.314	289.663	421.484		Similar to At5g49610: F-box protein At5g49610 (Arabidopsis thaliana)	GO:0005515	Gene3D:G3DSA:1.20.1280.50,InterPro:IPR001810,InterPro:IPR011043,InterPro:IPR017451,PANTHER:PTHR32133,PANTHER:PTHR32133:SF0,Pfam:PF12937,ProSiteProfiles:PS50181,SMART:SM00256,SUPERFAMILY:SSF50965,SUPERFAMILY:SSF81383,TIGRFAM:TIGR01640
Bras_G17071	Bras_G17071	BraspberryS0198:283918-290602	72.8576	-0.235975	-1.1777	0.0916051	0.301409	98.8275	56.0199	96.4298	67.0184	40.9418	77.9084		Similar to GONST1: GDP-mannose transporter GONST1 (Arabidopsis thaliana)		PANTHER:PTHR11132,Phobius:CYTOPLASMIC_DOMAIN,Phobius:NON_CYTOPLASMIC_DOMAIN,Phobius:TRANSMEMBRANE
Bras_G07195	Bras_G07195	BraspberryS0037:642799-659929	969.916	-0.235913	-1.17765	0.00361093	0.0351893	1105.58	1016.66	1051.85	840.041	787.107	1018.26		Similar to At1g67690: Probable thimet oligopeptidase (Arabidopsis thaliana)	GO:0000159,GO:0004222,GO:0005488,GO:0006508,GO:0007165,GO:0008237,GO:0008601	Coils:Coil,Gene3D:G3DSA:1.10.1370.10,Gene3D:G3DSA:1.20.1050.40,Gene3D:G3DSA:3.40.390.10,InterPro:IPR001567,InterPro:IPR002554,InterPro:IPR016024,InterPro:IPR024077,InterPro:IPR024079,InterPro:IPR024080,PANTHER:PTHR11804,PANTHER:PTHR11804:SF9,Pfam:PF01432,Pfam:PF01603,Phobius:NON_CYTOPLASMIC_DOMAIN,Phobius:SIGNAL_PEPTIDE,Phobius:SIGNAL_PEPTIDE_C_REGION,Phobius:SIGNAL_PEPTIDE_H_REGION,Phobius:SIGNA…
Bras_G10308	Bras_G10308	BraspberryS0070:14018-20252	1037.14	-0.235662	-1.17745	0.000244277	0.00447678	1127.28	1130.77	1122.9	924.392	949.85	967.622		Similar to CRCK3: Calmodulin-binding receptor-like cytoplasmic kinase 3 (Arabidopsis thaliana)	GO:0004672,GO:0004674,GO:0005524,GO:0006468,GO:0016772	Gene3D:G3DSA:1.10.510.10,Gene3D:G3DSA:2.60.120.200,Gene3D:G3DSA:3.30.200.20,InterPro:IPR000719,InterPro:IPR001245,InterPro:IPR002290,InterPro:IPR008271,InterPro:IPR011009,InterPro:IPR013320,InterPro:IPR017441,PANTHER:PTHR24420,PANTHER:PTHR24420:SF192,Pfam:PF07714,Phobius:CYTOPLASMIC_DOMAIN,Phobius:NON_CYTOPLASMIC_DOMAIN,Phobius:SIGNAL_PEPTIDE,Phobius:SIGNAL_PEPTIDE_C_REGION,Phobius:SIGNAL_PEPTIDE…
Bras_G09280	Bras_G09280	BraspberryS0058:61342-68593	1163.07	-0.235357	-1.1772	0.000578653	0.00894552	1231.73	1195.09	1370.32	1048.03	1021.5	1111.75		Similar to SPBC2A9.03: Uncharacterized WD repeat-containing protein C2A9.03 (Schizosaccharomyces pombe (strain 972 / ATCC 24843))	GO:0005515	Gene3D:G3DSA:2.130.10.10,InterPro:IPR001680,InterPro:IPR015943,InterPro:IPR017986,PANTHER:PTHR22847,PANTHER:PTHR22847:SF100,Pfam:PF00400,ProSiteProfiles:PS50082,ProSiteProfiles:PS50294,SMART:SM00320,SUPERFAMILY:SSF50978
Bras_G22653	Bras_G22653	BraspberryS0412:158201-160691	239.697	-0.235356	-1.1772	0.0219302	0.123432	257.916	278.025	252.494	212.61	222.109	215.027		Similar to CML48: Probable calcium-binding protein CML48 (Arabidopsis thaliana)	GO:0005509	Gene3D:G3DSA:1.10.238.10,InterPro:IPR002048,InterPro:IPR011992,InterPro:IPR018247,PANTHER:PTHR10183,PANTHER:PTHR10183:SF16,Pfam:PF00036,ProSitePatterns:PS00018,ProSiteProfiles:PS50222,SMART:SM00054,SUPERFAMILY:SSF47473
Bras_G01713	Bras_G01713	BraspberryS0005:229661-234184	395.374	-0.235192	-1.17706	0.00814296	0.0634354	453.16	436.748	403.483	354.735	360.288	363.832		Similar to WDR44: WD repeat-containing protein 44 (Bos taurus)	GO:0005515	Gene3D:G3DSA:2.130.10.10,InterPro:IPR001680,InterPro:IPR015943,InterPro:IPR017986,InterPro:IPR020472,PANTHER:PTHR14221,PANTHER:PTHR14221:SF0,PRINTS:PR00320,Pfam:PF00400,ProSiteProfiles:PS50082,ProSiteProfiles:PS50294,SMART:SM00320,SUPERFAMILY:SSF50978
Bras_G13521	Bras_G13521	BraspberryS0119:444993-450791	272.657	-0.235031	-1.17693	0.0497956	0.208965	309.338	262.463	336.236	229.942	183.215	314.75		Similar to ISPE: 4-diphosphocytidyl-2-C-methyl-D-erythritol kinase,chloroplastic/chromoplastic (Fragment) (Solanum lycopersicum)	GO:0005524,GO:0016114,GO:0050515	Gene3D:G3DSA:3.30.230.10,Gene3D:G3DSA:3.30.70.890,Hamap:MF_00061,InterPro:IPR004424,InterPro:IPR006204,InterPro:IPR014721,InterPro:IPR020568,PANTHER:PTHR20861,PANTHER:PTHR20861:SF2,Pfam:PF00288,SUPERFAMILY:SSF54211,SUPERFAMILY:SSF55060,TIGRFAM:TIGR00154
Bras_G17096	Bras_G17096	BraspberryS0199:240169-245775	1953.15	-0.234781	-1.17673	0.0700871	0.256627	2282.67	1950.32	2311.78	1631.55	1425.8	2116.77		Similar to leuC: 3-isopropylmalate dehydratase large subunit (Agrobacterium tumefaciens (strain C58 / ATCC 33970))		Coils:Coil,InterPro:IPR006867,InterPro:IPR006868,PANTHER:PTHR21450,Pfam:PF04782,Pfam:PF04783
Bras_G00176	Bras_G00176	BraspberryS0001:955084-958752	1694.8	-0.234643	-1.17662	0.0933169	0.304295	2007.08	1661.92	2158.25	1362.32	1099.29	1879.93		Similar to MPK12: Mitogen-activated protein kinase 12 (Oryza sativa subsp. japonica)	GO:0004672,GO:0004707,GO:0005524,GO:0006468,GO:0016772	Gene3D:G3DSA:1.10.510.10,Gene3D:G3DSA:3.30.200.20,InterPro:IPR000719,InterPro:IPR002290,InterPro:IPR003527,InterPro:IPR011009,InterPro:IPR017441,PANTHER:PTHR24055,PANTHER:PTHR24055:SF51,Pfam:PF00069,ProSitePatterns:PS00107,ProSitePatterns:PS01351,ProSiteProfiles:PS50011,SMART:SM00220,SUPERFAMILY:SSF56112
Bras_G11577	Bras_G11577	BraspberryS0087:213914-219679	345.738	-0.234621	-1.1766	0.0169899	0.104767	372.009	356.867	409.827	294.65	286.593	354.483		Similar to CNOT4: CCR4-NOT transcription complex subunit 4 (Homo sapiens)	GO:0000166,GO:0003676	Gene3D:G3DSA:3.30.70.330,InterPro:IPR000504,InterPro:IPR003954,InterPro:IPR012677,PANTHER:PTHR12603,PANTHER:PTHR12603:SF0,Pfam:PF13893,ProSiteProfiles:PS50102,SMART:SM00361,SUPERFAMILY:SSF54928
Bras_G03376	Bras_G03376	BraspberryS0011:869993-870931	2276.29	-0.234592	-1.17657	0.000428912	0.00699494	2345.34	2639.16	2429.78	2149.21	2238.49	1855.78		Similar to DOF5.4: Dof zinc finger protein DOF5.4 (Arabidopsis thaliana)	GO:0003677,GO:0006355,GO:0008270	InterPro:IPR003851,PANTHER:PTHR31992,PANTHER:PTHR31992:SF0,Pfam:PF02701,ProSitePatterns:PS01361,ProSiteProfiles:PS50884
Bras_G02168	Bras_G02168	BraspberryS0006:1574561-1580002	947.049	-0.23439	-1.17641	0.000422282	0.00690449	1044.52	1021.84	1020.13	837.73	876.155	881.923		Similar to pitA: Phosphatidylinositol transfer protein 1 (Dictyostelium discoideum)	GO:0005622,GO:0006810	Gene3D:G3DSA:3.30.530.20,InterPro:IPR001666,InterPro:IPR023393,PANTHER:PTHR10658,PRINTS:PR00391,Pfam:PF02121,Phobius:CYTOPLASMIC_DOMAIN,Phobius:NON_CYTOPLASMIC_DOMAIN,Phobius:TRANSMEMBRANE,SUPERFAMILY:SSF55961
Bras_G08817	Bras_G08817	BraspberryS0053:642018-645899	698.881	-0.234305	-1.17634	0.0125734	0.0862398	834.008	679.5	780.32	591.611	556.809	751.037		Similar to DDB_G0288717: CTL-like protein DDB_G0288717 (Dictyostelium discoideum)		InterPro:IPR007603,PANTHER:PTHR12385,PANTHER:PTHR12385:SF3,Pfam:PF04515,Phobius:CYTOPLASMIC_DOMAIN,Phobius:NON_CYTOPLASMIC_DOMAIN,Phobius:TRANSMEMBRANE
Bras_G04306	Bras_G04306	BraspberryS0016:112358-126712	1005.64	-0.234126	-1.17619	0.000410402	0.00677988	1053.36	1137	1086.1	940.568	909.932	906.853		Similar to MED12: Mediator of RNA polymerase II transcription subunit 12 (Arabidopsis thaliana)	GO:0001104,GO:0006357,GO:0016592	InterPro:IPR019035,Pfam:PF09497,Phobius:CYTOPLASMIC_DOMAIN,Phobius:NON_CYTOPLASMIC_DOMAIN,Phobius:TRANSMEMBRANE
Bras_G25364	Bras_G25364	BraspberryS0626:61001-70748	428.673	-0.23402	-1.17611	0.0136552	0.0906628	482.889	457.496	468.192	355.891	354.147	453.427		Similar to pol5: DNA polymerase V (Schizosaccharomyces pombe (strain 972 / ATCC 24843))	GO:0003677,GO:0003887,GO:0005488,GO:0006351	Coils:Coil,InterPro:IPR007015,InterPro:IPR016024,PANTHER:PTHR13213,PANTHER:PTHR13213:SF8,Pfam:PF04931,Phobius:CYTOPLASMIC_DOMAIN,Phobius:NON_CYTOPLASMIC_DOMAIN,Phobius:TRANSMEMBRANE,SUPERFAMILY:SSF48371
Bras_G09141	Bras_G09141	BraspberryS0056:579890-583175	160.322	-0.233952	-1.17605	0.0435144	0.192597	181.585	165.985	183.978	140.97	132.037	157.375		Similar to rbpms: RNA-binding protein with multiple splicing (Xenopus laevis)	GO:0000166,GO:0003676	Gene3D:G3DSA:3.30.70.330,InterPro:IPR000504,InterPro:IPR012677,PANTHER:PTHR12742,Pfam:PF00076,ProSiteProfiles:PS50102,SMART:SM00360,SUPERFAMILY:SSF54928
Bras_G20071	Bras_G20071	BraspberryS0294:139861-142470	35.9917	-0.233685	-1.17583	0.0959803	0.308479	46.6016	37.3466	41.8708	28.8872	37.8712	23.3725		Similar to B'BETA: Serine/threonine protein phosphatase 2A 57 kDa regulatory subunit B' beta isoform (Arabidopsis thaliana)	GO:0000159,GO:0005488,GO:0007165,GO:0008601	InterPro:IPR002554,InterPro:IPR016024,PANTHER:PTHR10257,PANTHER:PTHR10257:SF3,PIRSF:PIRSF028043,Pfam:PF01603,SUPERFAMILY:SSF48371
Bras_G22350	Bras_G22350	BraspberryS0396:108095-116808	178.885	-0.233658	-1.17581	0.0379858	0.177486	208.904	203.331	177.634	165.235	151.485	166.724		Similar to THADA: Thyroid adenoma-associated protein homolog (Canis familiaris)	GO:0005488	InterPro:IPR016024,InterPro:IPR019442,PANTHER:PTHR14387,PANTHER:PTHR14387:SF0,Pfam:PF10350,SUPERFAMILY:SSF48371
Bras_G22086	Bras_G22086	BraspberryS0383:105277-115082	252.212	-0.233623	-1.17578	0.0271687	0.142877	253.898	276.987	301.978	198.744	248.722	232.946		Similar to CLIP-190: Restin homolog (Drosophila melanogaster)		Coils:Coil,InterPro:IPR019448,PANTHER:PTHR32484,PANTHER:PTHR32484:SF0,Pfam:PF10358
Bras_G10893	Bras_G10893	BraspberryS0076:440907-444358	105.719	-0.233579	-1.17575	0.0759071	0.270215	119.718	101.666	135.763	75.1068	85.9778	116.083		Similar to pyrC: Dihydroorotase (Jannaschia sp. (strain CCS1))	GO:0000226,GO:0000922,GO:0005815	InterPro:IPR007259,PANTHER:PTHR19302,PANTHER:PTHR19302:SF24
Bras_G18776	Bras_G18776	BraspberryS0251:51823-60244	847.069	-0.233217	-1.17545	0.00133518	0.0169216	920.783	890.094	951.61	818.086	713.411	788.433		Similar to ABCB20: ABC transporter B family member 20 (Arabidopsis thaliana)	GO:0000166,GO:0005524,GO:0006810,GO:0016021,GO:0016887,GO:0017111,GO:0042626,GO:0055085	Coils:Coil,Gene3D:G3DSA:1.20.1560.10,Gene3D:G3DSA:3.40.50.300,InterPro:IPR001140,InterPro:IPR003439,InterPro:IPR003593,InterPro:IPR011527,InterPro:IPR017940,InterPro:IPR027417,PANTHER:PTHR24221,PANTHER:PTHR24221:SF24,Pfam:PF00005,Pfam:PF00664,Phobius:CYTOPLASMIC_DOMAIN,Phobius:NON_CYTOPLASMIC_DOMAIN,Phobius:TRANSMEMBRANE,ProSiteProfiles:PS50893,ProSiteProfiles:PS50929,SMART:SM00382,SUPERFAMILY:SS…
Bras_G16164	Bras_G16164	BraspberryS0175:254610-264039	859.377	-0.233184	-1.17543	0.000861889	0.0121302	935.245	953.375	913.546	771.867	756.4	825.829		Similar to PPP6R3: Serine/threonine-protein phosphatase 6 regulatory subunit 3 (Gallus gallus)	GO:0005488	InterPro:IPR007587,InterPro:IPR016024,PANTHER:PTHR12634,PANTHER:PTHR12634:SF8,Pfam:PF04499,SUPERFAMILY:SSF48371
Bras_G21514	Bras_G21514	BraspberryS0356:112106-126209	1966.06	-0.233117	-1.17537	4.56907e-05	0.00115012	2106.71	2233.53	2051.67	1800.25	1876.16	1728.01		Similar to KEG: E3 ubiquitin-protein ligase KEG (Arabidopsis thaliana)	GO:0004672,GO:0005515,GO:0005524,GO:0006468,GO:0008270,GO:0016772	Gene3D:G3DSA:1.10.510.10,Gene3D:G3DSA:1.25.40.20,Gene3D:G3DSA:3.30.200.20,Gene3D:G3DSA:3.30.40.10,InterPro:IPR000719,InterPro:IPR001841,InterPro:IPR002110,InterPro:IPR011009,InterPro:IPR013083,InterPro:IPR017907,InterPro:IPR018957,InterPro:IPR020683,PANTHER:PTHR22967,PANTHER:PTHR22967:SF45,PRINTS:PR01415,Pfam:PF00023,Pfam:PF00069,Pfam:PF00097,Pfam:PF12796,Pfam:PF13637,ProSitePatterns:PS00518,ProS…
Bras_G22160	Bras_G22160	BraspberryS0387:50637-57569	446.998	-0.233111	-1.17537	0.0116613	0.0812674	526.276	438.822	499.913	404.421	368.476	444.078		Similar to At1g78280: F-box protein At1g78280 (Arabidopsis thaliana)	GO:0005515	Gene3D:G3DSA:1.20.1280.50,Gene3D:G3DSA:2.60.120.650,InterPro:IPR001810,InterPro:IPR003347,PANTHER:PTHR12480,PANTHER:PTHR12480:SF5,Pfam:PF00646,Pfam:PF13621,Phobius:CYTOPLASMIC_DOMAIN,Phobius:NON_CYTOPLASMIC_DOMAIN,Phobius:TRANSMEMBRANE,ProSiteProfiles:PS50181,ProSiteProfiles:PS51184,SMART:SM00256,SMART:SM00558,SUPERFAMILY:SSF51197,SUPERFAMILY:SSF81383
Bras_G15020	Bras_G15020	BraspberryS0150:259113-264065	687.023	-0.232967	-1.17525	0.00184018	0.0215625	740.001	780.129	720.686	605.476	647.904	627.941		Similar to At1g74320: Probable choline kinase 2 (Arabidopsis thaliana)	GO:0016301,GO:0016772,GO:0046474	Gene3D:G3DSA:3.10.450.110,Gene3D:G3DSA:3.90.1200.10,InterPro:IPR011009,InterPro:IPR026712,PANTHER:PTHR22603,Pfam:PF01633,SUPERFAMILY:SSF56112
Bras_G10796	Bras_G10796	BraspberryS0075:333616-337573	148.355	-0.23294	-1.17523	0.0627441	0.240136	169.533	185.696	139.569	129.415	105.425	160.491		Similar to RCCR: Red chlorophyll catabolite reductase,chloroplastic (Arabidopsis thaliana)		InterPro:IPR009439,Pfam:PF06405,Phobius:NON_CYTOPLASMIC_DOMAIN,Phobius:SIGNAL_PEPTIDE,Phobius:SIGNAL_PEPTIDE_C_REGION,Phobius:SIGNAL_PEPTIDE_H_REGION,Phobius:SIGNAL_PEPTIDE_N_REGION,SignalP_EUK:SignalP-noTM,SignalP_GRAM_POSITIVE:SignalP-TM
Bras_G20601	Bras_G20601	BraspberryS0315:214087-216762	142.778	-0.232938	-1.17523	0.0763427	0.270857	168.73	131.75	180.172	130.57	84.9543	160.491		Similar to At1g77360: Pentatricopeptide repeat-containing protein At1g77360,mitochondrial (Arabidopsis thaliana)	GO:0005515	Gene3D:G3DSA:1.25.40.10,InterPro:IPR002885,InterPro:IPR011990,PANTHER:PTHR24015,PANTHER:PTHR24015:SF0,Pfam:PF01535,Pfam:PF12854,Pfam:PF13041,ProSiteProfiles:PS51375,SUPERFAMILY:SSF48452,TIGRFAM:TIGR00756
Bras_G07872	Bras_G07872	BraspberryS0044:125142-136713	748.003	-0.232898	-1.17519	0.002237	0.0249388	817.135	858.971	763.826	699.071	634.598	714.42		Similar to Vps8: Vacuolar protein sorting-associated protein 8 homolog (Mus musculus)	GO:0005515,GO:0006886,GO:0008270,GO:0016192	Coils:Coil,Gene3D:G3DSA:2.130.10.10,InterPro:IPR000547,InterPro:IPR001680,InterPro:IPR001841,InterPro:IPR015943,InterPro:IPR017986,InterPro:IPR019775,InterPro:IPR025941,PANTHER:PTHR12816,PANTHER:PTHR12816:SF15,Pfam:PF00637,Pfam:PF12816,ProSitePatterns:PS00678,ProSiteProfiles:PS50082,ProSiteProfiles:PS50089,ProSiteProfiles:PS50294,SUPERFAMILY:SSF50978,SUPERFAMILY:SSF57850
Bras_G23100	Bras_G23100	BraspberryS0439:67967-74718	956.12	-0.232896	-1.17519	0.065092	0.245865	1200.39	947.151	1041.7	777.644	749.235	1020.6		Similar to RGLG1: E3 ubiquitin-protein ligase RGLG1 (Arabidopsis thaliana)	GO:0005515,GO:0008270	Gene3D:G3DSA:3.30.40.10,InterPro:IPR001841,InterPro:IPR002035,InterPro:IPR010734,InterPro:IPR013083,PANTHER:PTHR10857,Pfam:PF07002,Pfam:PF13920,ProSiteProfiles:PS50089,SMART:SM00184,SMART:SM00327,SUPERFAMILY:SSF53300,SUPERFAMILY:SSF57850
Bras_G26635	Bras_G26635	BraspberryS0821:56272-57801	55.447	-0.232548	-1.17491	0.0975915	0.311378	65.885	49.7954	77.3976	33.5092	42.9889	63.1058		Similar to PLA2-II: Probable phospholipase A2 homolog 2 (Oryza sativa subsp. japonica)		InterPro:IPR016090,SUPERFAMILY:SSF48619
Bras_G21076	Bras_G21076	BraspberryS0336:26479-31091	376.972	-0.232334	-1.17473	0.0186855	0.111006	394.506	428.448	417.44	324.693	297.852	398.891		Similar to abkC: Probable serine/threonine-protein kinase abkC (Dictyostelium discoideum)	GO:0016772	InterPro:IPR004147,InterPro:IPR011009,PANTHER:PTHR10566,PANTHER:PTHR10566:SF23,Pfam:PF03109,Phobius:CYTOPLASMIC_DOMAIN,Phobius:NON_CYTOPLASMIC_DOMAIN,Phobius:TRANSMEMBRANE,SUPERFAMILY:SSF56112
Bras_G10763	Bras_G10763	BraspberryS0075:99784-103245	729.612	-0.232315	-1.17472	0.00335364	0.0336053	815.528	766.642	801.89	644.763	611.057	737.792		Similar to PUMP2: Mitochondrial uncoupling protein 2 (Arabidopsis thaliana)	GO:0006839,GO:0031966	Gene3D:G3DSA:1.50.40.10,InterPro:IPR002030,InterPro:IPR018108,InterPro:IPR023395,PANTHER:PTHR24089,PANTHER:PTHR24089:SF85,PRINTS:PR00784,Pfam:PF00153,Phobius:CYTOPLASMIC_DOMAIN,Phobius:NON_CYTOPLASMIC_DOMAIN,Phobius:SIGNAL_PEPTIDE,Phobius:SIGNAL_PEPTIDE_C_REGION,Phobius:SIGNAL_PEPTIDE_H_REGION,Phobius:SIGNAL_PEPTIDE_N_REGION,Phobius:TRANSMEMBRANE,ProSiteProfiles:PS50920,ProSiteProfiles:PS51257,SU…
Bras_G07779	Bras_G07779	BraspberryS0043:190490-211171	3236.57	-0.232297	-1.1747	0.000229292	0.00428225	3532.08	3354.97	3651.65	2956.9	2657.12	3266.7		Similar to PRO2: Delta-1-pyrroline-5-carboxylate synthase (Solanum lycopersicum)	GO:0003824,GO:0004349,GO:0005737,GO:0006561,GO:0008152,GO:0008652,GO:0016491,GO:0016620,GO:0055114	Gene3D:G3DSA:3.40.1160.10,Gene3D:G3DSA:3.40.309.10,Gene3D:G3DSA:3.40.605.10,Hamap:MF_00456,InterPro:IPR001048,InterPro:IPR001057,InterPro:IPR005715,InterPro:IPR005766,InterPro:IPR016161,InterPro:IPR016162,InterPro:IPR016163,InterPro:IPR019797,PANTHER:PTHR11063,PANTHER:PTHR11063:SF2,PRINTS:PR00474,Pfam:PF00696,Phobius:CYTOPLASMIC_DOMAIN,Phobius:NON_CYTOPLASMIC_DOMAIN,Phobius:TRANSMEMBRANE,ProSiteP…
Bras_G23706	Bras_G23706	BraspberryS0479:15371-21846	22.453	-0.232279	-1.17469	0.0779289	0.273781	29.7286	28.0099	25.3763	16.1769	27.6357	7.79084		Similar to GATA6: Transcription factor GATA-6 (Gallus gallus)
Bras_G10840	Bras_G10840	BraspberryS0076:59434-63451	88.9944	-0.232228	-1.17465	0.0811379	0.28022	87.5788	103.741	109.118	86.6617	60.3892	86.4783		Similar to B2 protein (Daucus carota)		Coils:Coil,InterPro:IPR013989,Pfam:PF10539,ProSiteProfiles:PS51222,SMART:SM00767
Bras_G17850	Bras_G17850	BraspberryS0222:144052-146618	507.916	-0.23218	-1.17461	0.00445769	0.041259	560.826	547.75	548.127	474.906	474.925	440.961		Similar to CPRF1: Common plant regulatory factor 1 (Petroselinum crispum)	GO:0003700,GO:0006355,GO:0043565	Coils:Coil,Gene3D:G3DSA:1.20.5.170,InterPro:IPR004827,PANTHER:PTHR22952,PANTHER:PTHR22952:SF6,Pfam:PF00170,ProSitePatterns:PS00036,ProSiteProfiles:PS50217,SMART:SM00338,SUPERFAMILY:SSF57959
Bras_G23354	Bras_G23354	BraspberryS0456:68974-77461	294.672	-0.232124	-1.17456	0.0236995	0.130056	307.731	286.324	376.838	258.83	264.075	274.237		Similar to kz: Probable ATP-dependent RNA helicase kurz (Drosophila melanogaster)	GO:0003676,GO:0004386,GO:0005524,GO:0008026	Coils:Coil,Gene3D:G3DSA:3.40.50.300,InterPro:IPR001650,InterPro:IPR002464,InterPro:IPR007502,InterPro:IPR011545,InterPro:IPR011709,InterPro:IPR014001,InterPro:IPR027417,PANTHER:PTHR18934,PANTHER:PTHR18934:SF68,Pfam:PF00270,Pfam:PF00271,Pfam:PF04408,Pfam:PF07717,Phobius:NON_CYTOPLASMIC_DOMAIN,Phobius:SIGNAL_PEPTIDE,Phobius:SIGNAL_PEPTIDE_C_REGION,Phobius:SIGNAL_PEPTIDE_H_REGION,Phobius:SIGNAL_PEPT…
Bras_G02002	Bras_G02002	BraspberryS0006:69462-76827	1565.93	-0.232115	-1.17456	4.41458e-05	0.00112457	1675.25	1700.31	1716.7	1467.47	1396.12	1439.75		Similar to PPF-1: Inner membrane protein PPF-1,chloroplastic (Pisum sativum)	GO:0016021,GO:0051205	InterPro:IPR001708,PANTHER:PTHR12428,PANTHER:PTHR12428:SF12,Pfam:PF02096,Phobius:CYTOPLASMIC_DOMAIN,Phobius:NON_CYTOPLASMIC_DOMAIN,Phobius:TRANSMEMBRANE,TIGRFAM:TIGR03592
Bras_G09134	Bras_G09134	BraspberryS0056:526927-531849	953.637	-0.232098	-1.17454	0.00348099	0.0343339	1059.78	1008.36	1048.04	837.73	773.8	994.111		Similar to CYP90D1: 3-epi-6-deoxocathasterone 23-monooxygenase (Arabidopsis thaliana)	GO:0005506,GO:0009055,GO:0016705,GO:0020037,GO:0055114	Gene3D:G3DSA:1.10.630.10,InterPro:IPR001128,InterPro:IPR002401,InterPro:IPR017972,PANTHER:PTHR24286,PANTHER:PTHR24286:SF6,PRINTS:PR00463,Pfam:PF00067,Phobius:CYTOPLASMIC_DOMAIN,Phobius:NON_CYTOPLASMIC_DOMAIN,Phobius:TRANSMEMBRANE,ProSitePatterns:PS00086,SUPERFAMILY:SSF48264
Bras_G24453	Bras_G24453	BraspberryS0536:95719-107655	975.393	-0.232059	-1.17451	0.00930719	0.0696099	1102.37	939.889	1153.35	819.242	791.201	1046.31		Similar to psd3: Phosphatidylserine decarboxylase proenzyme 3 (Schizosaccharomyces pombe (strain 972 / ATCC 24843))	GO:0004609,GO:0005509,GO:0005515,GO:0008654	Gene3D:G3DSA:1.10.238.10,Gene3D:G3DSA:2.60.40.150,InterPro:IPR002048,InterPro:IPR003817,InterPro:IPR005221,InterPro:IPR008973,InterPro:IPR011992,InterPro:IPR018247,PANTHER:PTHR10067,PANTHER:PTHR10067:SF0,Pfam:PF02666,Pfam:PF13499,Phobius:CYTOPLASMIC_DOMAIN,Phobius:NON_CYTOPLASMIC_DOMAIN,Phobius:TRANSMEMBRANE,ProSitePatterns:PS00018,ProSiteProfiles:PS50222,SMART:SM00054,SUPERFAMILY:SSF47473,SUPERF…
XLOC_004729			28.3932	-0.231919	-1.1744	0.0956247	0.307668	37.7633	31.1222	31.7203	25.4208	22.518	21.8143
Bras_G14012	Bras_G14012	BraspberryS0129:214591-218398	67.1853	-0.231714	-1.17423	0.0901566	0.299433	84.3649	66.3939	76.1288	68.1739	51.1773	56.8731		Similar to ftsH: ATP-dependent zinc metalloprotease FtsH (Acidothermus cellulolyticus (strain ATCC 43068 / 11B))
Bras_G05169	Bras_G05169	BraspberryS0021:28573-31183	576.567	-0.231692	-1.17421	0.00406944	0.0386233	604.214	656.677	620.45	521.126	559.879	497.055		Similar to NAC008: NAC domain-containing protein 8 (Arabidopsis thaliana)	GO:0003677,GO:0006355	InterPro:IPR003441,PANTHER:PTHR31079,PANTHER:PTHR31079:SF0,Pfam:PF02365,ProSiteProfiles:PS51005,SUPERFAMILY:SSF101941
Bras_G05853	Bras_G05853	BraspberryS0025:831437-844727	1063.7	-0.231548	-1.17409	0.000475486	0.00762754	1156.2	1154.63	1150.81	1027.23	914.026	979.308		Similar to CHD5: Chromodomain-helicase-DNA-binding protein 5 (Homo sapiens)	GO:0003676,GO:0003677,GO:0004386,GO:0005515,GO:0005524,GO:0008270	Gene3D:G3DSA:2.40.50.40,Gene3D:G3DSA:3.30.40.10,Gene3D:G3DSA:3.40.50.300,InterPro:IPR000330,InterPro:IPR000953,InterPro:IPR001650,InterPro:IPR001965,InterPro:IPR009057,InterPro:IPR009463,InterPro:IPR011011,InterPro:IPR013083,InterPro:IPR014001,InterPro:IPR016197,InterPro:IPR017877,InterPro:IPR019786,InterPro:IPR019787,InterPro:IPR023780,InterPro:IPR027417,PANTHER:PTHR10799,PANTHER:PTHR10799:SF131…
Bras_G10557	Bras_G10557	BraspberryS0072:337806-340625	60.8757	-0.231545	-1.17409	0.0940046	0.305287	66.6885	69.5061	71.0536	63.5519	39.9183	54.5359		Similar to RIC7: CRIB domain-containing protein RIC7 (Arabidopsis thaliana)	GO:0005515	Gene3D:G3DSA:3.90.810.10,InterPro:IPR000095,Pfam:PF00786,ProSiteProfiles:PS50108,SMART:SM00285
XLOC_029525			230.167	-0.231529	-1.17408	0.0378143	0.176879	241.043	270.763	248.687	218.387	166.838	235.283
Bras_G25600	Bras_G25600	BraspberryS0651:2037-9666	1096.12	-0.231456	-1.17402	0.00874135	0.0665502	1242.17	1105.87	1240.9	905.904	878.202	1203.68		Similar to Nova1: RNA-binding protein Nova-1 (Fragment) (Rattus norvegicus)	GO:0003723	Gene3D:G3DSA:3.30.1370.10,InterPro:IPR004087,InterPro:IPR004088,PANTHER:PTHR10288,PANTHER:PTHR10288:SF114,Pfam:PF00013,ProSiteProfiles:PS50084,SMART:SM00322,SUPERFAMILY:SSF54791
Bras_G17720	Bras_G17720	BraspberryS0218:106092-106727	292.35	-0.231455	-1.17402	0.0210361	0.120043	308.535	342.344	309.59	235.72	290.687	267.226		Similar to LOX2.1: Linoleate 13S-lipoxygenase 2-1,chloroplastic (Solanum tuberosum)
Bras_G13748	Bras_G13748	BraspberryS0124:97694-102430	25.4961	-0.231409	-1.17398	0.0872265	0.293247	40.9772	26.9725	25.3763	10.3994	23.5415	25.7098		Similar to EXO84B: Exocyst complex component EXO84B (Arabidopsis thaliana)		InterPro:IPR016159,PANTHER:PTHR21426,SUPERFAMILY:SSF74788
Bras_G01304	Bras_G01304	BraspberryS0003:2335353-2339778	722.215	-0.231389	-1.17396	0.00422318	0.0396979	804.279	739.67	815.847	660.94	589.562	722.99		Similar to IRE1A: Serine/threonine-protein kinase/endoribonuclease IRE1a (Arabidopsis thaliana)	GO:0004540,GO:0004672,GO:0004674,GO:0005515,GO:0005524,GO:0006397,GO:0006468,GO:0016772	Gene3D:G3DSA:1.10.510.10,Gene3D:G3DSA:2.140.10.10,Gene3D:G3DSA:3.30.200.20,InterPro:IPR000719,InterPro:IPR002290,InterPro:IPR006567,InterPro:IPR008271,InterPro:IPR010513,InterPro:IPR011009,InterPro:IPR011047,InterPro:IPR027295,PANTHER:PTHR13954,PANTHER:PTHR13954:SF4,Pfam:PF00069,Pfam:PF06479,Phobius:CYTOPLASMIC_DOMAIN,Phobius:NON_CYTOPLASMIC_DOMAIN,Phobius:SIGNAL_PEPTIDE,Phobius:SIGNAL_PEPTIDE_C_…
Bras_G03619	Bras_G03619	BraspberryS0012:709068-724092	2141.93	-0.231371	-1.17395	7.58525e-06	0.000255591	2362.22	2303.04	2292.75	1964.33	1932.45	1996.79		Similar to ygbJ: Uncharacterized oxidoreductase YgbJ (Escherichia coli (strain K12))	GO:0003824,GO:0004616,GO:0005975,GO:0006098,GO:0008270,GO:0016491,GO:0016616,GO:0016832,GO:0050662,GO:0055114	Gene3D:G3DSA:1.10.1040.10,Gene3D:G3DSA:3.20.20.70,Gene3D:G3DSA:3.40.50.720,InterPro:IPR000771,InterPro:IPR006115,InterPro:IPR008927,InterPro:IPR010737,InterPro:IPR013328,InterPro:IPR013785,InterPro:IPR015815,InterPro:IPR016040,PANTHER:PTHR22981,PANTHER:PTHR22981:SF27,Pfam:PF01116,Pfam:PF03446,Pfam:PF07005,SUPERFAMILY:SSF142764,SUPERFAMILY:SSF48179,SUPERFAMILY:SSF51569,SUPERFAMILY:SSF51735,TIGRFAM…
Bras_G04765	Bras_G04765	BraspberryS0018:866211-871902	522.462	-0.231351	-1.17393	0.0064842	0.0540506	605.017	515.59	586.192	452.952	497.443	477.578		Similar to At2g40280: Probable methyltransferase PMT23 (Arabidopsis thaliana)	GO:0008168	Gene3D:G3DSA:3.40.50.150,InterPro:IPR004159,PANTHER:PTHR31608,PANTHER:PTHR31608:SF0,Pfam:PF03141,Phobius:CYTOPLASMIC_DOMAIN,Phobius:NON_CYTOPLASMIC_DOMAIN,Phobius:TRANSMEMBRANE,SUPERFAMILY:SSF53335
Bras_G24698	Bras_G24698	BraspberryS0559:50925-53368	552.909	-0.231276	-1.17387	0.00503545	0.0452942	585.734	631.78	589.998	492.238	473.902	543.8		Similar to Mgat3: Beta-1,4-mannosyl-glycoprotein 4-beta-N-acetylglucosaminyltransferase (Rattus norvegicus)	GO:0003830,GO:0006487,GO:0016020	InterPro:IPR006813,PANTHER:PTHR12224,PANTHER:PTHR12224:SF0,Pfam:PF04724,Phobius:CYTOPLASMIC_DOMAIN,Phobius:NON_CYTOPLASMIC_DOMAIN,Phobius:TRANSMEMBRANE
Bras_G10131	Bras_G10131	BraspberryS0067:543297-549398	67.258	-0.231189	-1.1738	0.091767	0.301635	62.6711	91.2916	74.86	58.93	54.2479	61.5476		Similar to At2g16250: Probable LRR receptor-like serine/threonine-protein kinase At2g16250 (Arabidopsis thaliana)	GO:0004672,GO:0005515,GO:0005524,GO:0006468,GO:0016772	Gene3D:G3DSA:1.10.510.10,Gene3D:G3DSA:2.60.120.200,Gene3D:G3DSA:3.30.200.20,Gene3D:G3DSA:3.80.10.10,InterPro:IPR000719,InterPro:IPR001245,InterPro:IPR001611,InterPro:IPR003591,InterPro:IPR011009,InterPro:IPR013210,InterPro:IPR013320,PANTHER:PTHR24420,PANTHER:PTHR24420:SF194,PRINTS:PR00019,Pfam:PF00560,Pfam:PF07714,Pfam:PF08263,Pfam:PF13504,Pfam:PF13855,Phobius:CYTOPLASMIC_DOMAIN,Phobius:NON_CYTOP…
Bras_G03406	Bras_G03406	BraspberryS0011:1011983-1017357	584.367	-0.23098	-1.17363	0.0932871	0.304276	735.18	572.648	677.546	482.995	395.089	642.744		Similar to At1g72550: Probable phenylalanine--tRNA ligase beta subunit (Arabidopsis thaliana)	GO:0000166,GO:0003723,GO:0004826,GO:0005524,GO:0005737,GO:0006432	Gene3D:G3DSA:3.30.930.10,InterPro:IPR004531,InterPro:IPR005146,InterPro:IPR020825,PANTHER:PTHR10947,Pfam:PF03483,SMART:SM00873,SUPERFAMILY:SSF55681,SUPERFAMILY:SSF56037,TIGRFAM:TIGR00471
Bras_G03338	Bras_G03338	BraspberryS0011:614993-636401	1296.78	-0.230964	-1.17362	0.000564118	0.00878383	1392.42	1395.31	1437.57	1172.82	1093.15	1289.38		Similar to ascc3: Activating signal cointegrator 1 complex subunit 3 (Bos taurus)	GO:0000166,GO:0003676,GO:0004386,GO:0005524,GO:0008026,GO:0017111	Coils:Coil,Gene3D:G3DSA:1.10.3380.10,Gene3D:G3DSA:2.60.40.150,Gene3D:G3DSA:3.40.50.300,InterPro:IPR001650,InterPro:IPR003593,InterPro:IPR004179,InterPro:IPR011545,InterPro:IPR014001,InterPro:IPR014756,InterPro:IPR027417,PANTHER:PTHR11752,PANTHER:PTHR11752:SF8,Pfam:PF00270,Pfam:PF00271,Pfam:PF02889,Phobius:CYTOPLASMIC_DOMAIN,Phobius:NON_CYTOPLASMIC_DOMAIN,Phobius:TRANSMEMBRANE,ProSiteProfiles:PS51…
Bras_G18961	Bras_G18961	BraspberryS0257:57153-63951	1086.52	-0.230876	-1.17355	0.000858338	0.012107	1155.4	1166.04	1221.87	929.013	969.298	1077.47		Similar to ALA4: Putative phospholipid-transporting ATPase 4 (Arabidopsis thaliana)	GO:0000166,GO:0000287,GO:0004012,GO:0005524,GO:0006812,GO:0015914,GO:0016021,GO:0019829,GO:0046872	Coils:Coil,Gene3D:G3DSA:2.70.150.10,Gene3D:G3DSA:3.40.1110.10,Gene3D:G3DSA:3.40.50.1000,InterPro:IPR001757,InterPro:IPR006539,InterPro:IPR008250,InterPro:IPR018303,InterPro:IPR023214,InterPro:IPR023299,PANTHER:PTHR24092,PANTHER:PTHR24092:SF8,PRINTS:PR00119,Pfam:PF00122,Pfam:PF12710,Phobius:CYTOPLASMIC_DOMAIN,Phobius:NON_CYTOPLASMIC_DOMAIN,Phobius:TRANSMEMBRANE,ProSitePatterns:PS00154,SUPERFAMILY:…
Bras_G14118	Bras_G14118	BraspberryS0131:254147-260648	3076.35	-0.230781	-1.17347	0.100198	0.316837	3755.44	3042.71	3815.32	2443.86	1944.74	3456.01		Similar to MATE: MATE efflux family protein 1 (Arabidopsis thaliana)	GO:0006855,GO:0015238,GO:0015297,GO:0016020,GO:0055085	InterPro:IPR002528,PANTHER:PTHR11206,PANTHER:PTHR11206:SF47,Pfam:PF01554,Phobius:CYTOPLASMIC_DOMAIN,Phobius:NON_CYTOPLASMIC_DOMAIN,Phobius:TRANSMEMBRANE,TIGRFAM:TIGR00797
Bras_G19207	Bras_G19207	BraspberryS0264:178171-182543	215.615	-0.230767	-1.17346	0.039253	0.180924	241.043	225.117	247.419	174.479	175.026	230.609		Similar to hisZ: ATP phosphoribosyltransferase regulatory subunit (Geobacter metallireducens (strain GS-15 / ATCC 53774 / DSM 7210))
Bras_G22137	Bras_G22137	BraspberryS0386:31980-34758	178.322	-0.230539	-1.17327	0.0545384	0.219857	210.511	159.76	220.774	179.101	133.061	166.724		Similar to ECU10_0150: Zinc finger C2H2 protein ECU10_0150 (Encephalitozoon cuniculi (strain GB-M1))	GO:0008270	InterPro:IPR007087,PANTHER:PTHR21385,PANTHER:PTHR21385:SF0,Phobius:CYTOPLASMIC_DOMAIN,Phobius:NON_CYTOPLASMIC_DOMAIN,Phobius:SIGNAL_PEPTIDE,Phobius:SIGNAL_PEPTIDE_C_REGION,Phobius:SIGNAL_PEPTIDE_H_REGION,Phobius:SIGNAL_PEPTIDE_N_REGION,Phobius:TRANSMEMBRANE,ProSitePatterns:PS00028,SignalP_EUK:SignalP-noTM,SignalP_GRAM_NEGATIVE:SignalP-noTM,SignalP_GRAM_POSITIVE:SignalP-TM
Bras_G12498	Bras_G12498	BraspberryS0101:103750-113842	673.986	-0.230523	-1.17326	0.00324735	0.0327709	729.556	759.381	705.46	659.784	623.339	566.394		Similar to HUA2: ENHANCER OF AG-4 protein 2 (Arabidopsis thaliana)		InterPro:IPR006569,PANTHER:PTHR12550,PANTHER:PTHR12550:SF4,PRINTS:PR01217,ProSiteProfiles:PS51391,SMART:SM00582
Bras_G18970	Bras_G18970	BraspberryS0257:145340-148965	4476.88	-0.23019	-1.17299	9.9432e-08	5.73061e-06	4890.76	4901.74	4730.14	4129.72	4135.12	4073.83		Similar to HAB1: Protein phosphatase 2C 16 (Arabidopsis thaliana)	GO:0003824,GO:0004722,GO:0006470	Gene3D:G3DSA:3.60.40.10,InterPro:IPR000222,InterPro:IPR001932,InterPro:IPR015655,PANTHER:PTHR13832,PANTHER:PTHR13832:SF152,Pfam:PF00481,Phobius:NON_CYTOPLASMIC_DOMAIN,Phobius:SIGNAL_PEPTIDE,Phobius:SIGNAL_PEPTIDE_C_REGION,Phobius:SIGNAL_PEPTIDE_H_REGION,Phobius:SIGNAL_PEPTIDE_N_REGION,ProSitePatterns:PS01032,SMART:SM00332,SUPERFAMILY:SSF81606,SignalP_GRAM_POSITIVE:SignalP-TM
Bras_G04947	Bras_G04947	BraspberryS0019:890623-895264	4210.98	-0.230002	-1.17284	6.79261e-05	0.00158748	4448.04	4827.05	4405.32	3799.25	4201.65	3584.56		Similar to At5g41620: Uncharacterized protein At5g41620 (Arabidopsis thaliana)		Coils:Coil,PANTHER:PTHR31071
Bras_G04569	Bras_G04569	BraspberryS0017:867222-872234	2742.75	-0.229895	-1.17275	4.57229e-06	0.000165447	2984.11	2970.09	2953.8	2455.41	2463.67	2629.41		Similar to CID7: Protein CTC-INTERACTING DOMAIN 7 (Arabidopsis thaliana)		InterPro:IPR002625,InterPro:IPR013899,PANTHER:PTHR13308,Pfam:PF01713,Pfam:PF08590,ProSiteProfiles:PS50828,SMART:SM00463,SUPERFAMILY:SSF160443,SignalP_GRAM_POSITIVE:SignalP-TM
Bras_G24957	Bras_G24957	BraspberryS0583:81829-91453	1042.41	-0.229777	-1.17265	0.000697975	0.0102776	1134.51	1105.87	1152.08	1000.65	884.343	976.971		Similar to sll0005: Uncharacterized protein sll0005 (Synechocystis sp. (strain PCC 6803 / Kazusa))	GO:0016772	Coils:Coil,InterPro:IPR004147,InterPro:IPR011009,PANTHER:PTHR10566,PANTHER:PTHR10566:SF10,Pfam:PF03109,SUPERFAMILY:SSF56112
Bras_G03529	Bras_G03529	BraspberryS0012:270978-278040	1502.69	-0.229723	-1.17261	7.34702e-05	0.00169527	1594.1	1639.1	1649.46	1422.41	1353.13	1357.94		Similar to MED26C: Probable mediator of RNA polymerase II transcription subunit 26c (Arabidopsis thaliana)	GO:0003677,GO:0005634,GO:0006351	Gene3D:G3DSA:1.20.930.10,InterPro:IPR001025,InterPro:IPR003617,InterPro:IPR017923,PANTHER:PTHR15141,PANTHER:PTHR15141:SF14,Pfam:PF01426,Pfam:PF08711,ProSiteProfiles:PS51038,ProSiteProfiles:PS51319,SMART:SM00439,SMART:SM00509,SUPERFAMILY:SSF47676
Bras_G02370	Bras_G02370	BraspberryS0007:939509-943886	2467.11	-0.229677	-1.17257	0.000113768	0.00243541	2739.85	2525.04	2755.86	2297.11	2085.99	2398.8		Similar to CBSDUF7: DUF21 domain-containing protein At1g47330 (Arabidopsis thaliana)	GO:0005515	Gene3D:G3DSA:3.10.580.10,InterPro:IPR000644,InterPro:IPR002550,PANTHER:PTHR12064,PANTHER:PTHR12064:SF2,Pfam:PF01595,Phobius:CYTOPLASMIC_DOMAIN,Phobius:NON_CYTOPLASMIC_DOMAIN,Phobius:TRANSMEMBRANE,ProSiteProfiles:PS51371,SUPERFAMILY:SSF54631
Bras_G25588	Bras_G25588	BraspberryS0650:306-3427	283.045	-0.229538	-1.17246	0.0201689	0.116816	293.269	319.521	317.203	243.808	251.792	272.679		Similar to SRK2E: Serine/threonine-protein kinase SRK2E (Arabidopsis thaliana)	GO:0004672,GO:0004674,GO:0005524,GO:0006468,GO:0016772	Gene3D:G3DSA:1.10.510.10,Gene3D:G3DSA:3.30.200.20,InterPro:IPR000719,InterPro:IPR002290,InterPro:IPR008271,InterPro:IPR011009,PANTHER:PTHR24343,PANTHER:PTHR24343:SF55,Pfam:PF00069,ProSitePatterns:PS00108,ProSiteProfiles:PS50011,SMART:SM00220,SUPERFAMILY:SSF56112
Bras_G04151	Bras_G04151	BraspberryS0015:222931-229534	71.4156	-0.229522	-1.17245	0.0904997	0.299947	81.9545	72.6184	87.5481	54.308	60.3892	71.6757		Similar to pteN: Phosphatidylinositol 3,4,5-trisphosphate 3-phosphatase and dual-specificity protein phosphatase PTEN (Dictyostelium discoideum)	GO:0004725,GO:0005515,GO:0016311,GO:0016791	Gene3D:G3DSA:3.90.190.10,InterPro:IPR014019,InterPro:IPR014020,InterPro:IPR016130,PANTHER:PTHR12305,PANTHER:PTHR12305:SF8,Pfam:PF10409,ProSitePatterns:PS00383,ProSiteProfiles:PS51181,ProSiteProfiles:PS51182,SUPERFAMILY:SSF52799
Bras_G26088	Bras_G26088	BraspberryS0723:63940-66519	78.319	-0.229274	-1.17224	0.086906	0.292836	88.3823	96.4787	77.3976	76.2623	70.6246	60.7685		Similar to WRKY58: Probable WRKY transcription factor 58 (Arabidopsis thaliana)
Bras_G14472	Bras_G14472	BraspberryS0138:140062-141903	123.638	-0.229032	-1.17205	0.062622	0.239967	127.753	151.461	131.957	108.616	104.402	117.642		Similar to PUB33: U-box domain-containing protein 33 (Arabidopsis thaliana)	GO:0006950	Gene3D:G3DSA:3.40.50.620,InterPro:IPR006016,InterPro:IPR014729,Pfam:PF00582,SUPERFAMILY:SSF52402
Bras_G18302	Bras_G18302	BraspberryS0236:244405-248256	131.354	-0.228939	-1.17197	0.0735241	0.264616	119.718	175.321	144.645	93.5946	134.084	120.758		Similar to HSFA5: Heat stress transcription factor A-5 (Arabidopsis thaliana)	GO:0003700,GO:0005634,GO:0006355,GO:0043565	Coils:Coil,Gene3D:G3DSA:1.10.10.10,InterPro:IPR000232,InterPro:IPR011991,PANTHER:PTHR10015,PANTHER:PTHR10015:SF7,PRINTS:PR00056,Pfam:PF00447,ProSitePatterns:PS00434,SMART:SM00415,SUPERFAMILY:SSF46785
Bras_G15389	Bras_G15389	BraspberryS0157:306879-309667	5612.6	-0.228929	-1.17196	0.000174843	0.00339478	6213.28	5886.24	6146.13	5009.05	4650.99	5769.89		Similar to BHLH62: Transcription factor bHLH62 (Arabidopsis thaliana)	GO:0046983	Gene3D:G3DSA:4.10.280.10,InterPro:IPR011598,PANTHER:PTHR12565,PANTHER:PTHR12565:SF7,Pfam:PF00010,ProSiteProfiles:PS50888,SMART:SM00353,SUPERFAMILY:SSF47459
Bras_G11346	Bras_G11346	BraspberryS0083:466411-470755	748.295	-0.228851	-1.1719	0.0106429	0.0764143	871.771	762.493	814.578	589.3	649.951	801.677		Similar to HI_0358: Uncharacterized protein HI_0358 (Haemophilus influenzae (strain ATCC 51907 / DSM 11121 / KW20 / Rd))		Coils:Coil,Gene3D:G3DSA:1.20.910.10,Gene3D:G3DSA:3.40.50.1000,InterPro:IPR004305,InterPro:IPR016084,InterPro:IPR023214,PANTHER:PTHR20858,PANTHER:PTHR20858:SF7,Pfam:PF03070,Pfam:PF12710,SUPERFAMILY:SSF48613,SUPERFAMILY:SSF56784
Bras_G00208	Bras_G00208	BraspberryS0001:1134202-1136870	72.9781	-0.228849	-1.1719	0.0922611	0.302557	90.7927	71.581	83.7417	72.7958	51.1773	67.7803		Similar to treP: Alpha,alpha-trehalose phosphorylase (Geobacillus stearothermophilus)		PANTHER:PTHR31112,PANTHER:PTHR31112:SF0,Phobius:CYTOPLASMIC_DOMAIN,Phobius:NON_CYTOPLASMIC_DOMAIN,Phobius:TRANSMEMBRANE
Bras_G11489	Bras_G11489	BraspberryS0086:85792-94633	314.415	-0.22871	-1.17179	0.0185569	0.110397	359.154	353.755	315.935	294.65	263.051	299.947		Similar to FRS3: Protein FAR1-RELATED SEQUENCE 3 (Arabidopsis thaliana)	GO:0008270	InterPro:IPR004330,InterPro:IPR006564,InterPro:IPR007527,PANTHER:PTHR31669,PANTHER:PTHR31669:SF0,Pfam:PF03101,Pfam:PF04434,ProSiteProfiles:PS50966,SMART:SM00575
Bras_G11889	Bras_G11889	BraspberryS0091:514472-515284	122.216	-0.22859	-1.17169	0.0799294	0.277779	149.446	108.928	152.258	87.8172	99.2839	135.561		Similar to HERV-K_12q14.1 provirus ancestral Gag polyprotein (Homo sapiens)
Bras_G16994	Bras_G16994	BraspberryS0196:139224-146208	510.461	-0.228584	-1.17168	0.0199054	0.115981	593.768	485.506	596.342	418.287	422.724	546.138		Similar to Snx13: Sorting nexin-13 (Mus musculus)	GO:0005515,GO:0007154,GO:0035091	Gene3D:G3DSA:3.30.1520.10,InterPro:IPR001683,InterPro:IPR003114,InterPro:IPR013937,InterPro:IPR013996,PANTHER:PTHR22999,PANTHER:PTHR22999:SF1,Pfam:PF00787,Pfam:PF02194,Pfam:PF08628,Phobius:CYTOPLASMIC_DOMAIN,Phobius:NON_CYTOPLASMIC_DOMAIN,Phobius:TRANSMEMBRANE,ProSiteProfiles:PS50195,ProSiteProfiles:PS51207,SMART:SM00312,SMART:SM00313,SUPERFAMILY:SSF64268
Bras_G19018	Bras_G19018	BraspberryS0259:47644-52157	7996.24	-0.228579	-1.17168	0.0261829	0.139015	9084.9	8164.38	8993.35	7307.31	6235.44	8192.06		Similar to CDKF-4: Cyclin-dependent kinase F-4 (Oryza sativa subsp. japonica)	GO:0004672,GO:0004674,GO:0005524,GO:0006468,GO:0016772	Gene3D:G3DSA:1.10.510.10,Gene3D:G3DSA:3.30.200.20,InterPro:IPR000719,InterPro:IPR002290,InterPro:IPR008271,InterPro:IPR011009,InterPro:IPR017441,PANTHER:PTHR24055,PANTHER:PTHR24055:SF52,Pfam:PF00069,ProSitePatterns:PS00107,ProSitePatterns:PS00108,ProSiteProfiles:PS50011,SMART:SM00220,SUPERFAMILY:SSF56112
Bras_G10158	Bras_G10158	BraspberryS0068:82933-99814	1947.07	-0.228496	-1.17161	3.60672e-05	0.000951114	2140.46	2030.2	2153.18	1794.48	1724.67	1839.42		Similar to PDS5B: Sister chromatid cohesion protein PDS5 homolog B (Homo sapiens)	GO:0005488,GO:0005515	Coils:Coil,Gene3D:G3DSA:1.25.10.10,Gene3D:G3DSA:2.60.40.150,InterPro:IPR000008,InterPro:IPR008973,InterPro:IPR011989,InterPro:IPR016024,InterPro:IPR018029,PANTHER:PTHR12663,PANTHER:PTHR12663:SF0,Pfam:PF00168,ProSiteProfiles:PS50004,SMART:SM00239,SUPERFAMILY:SSF48371,SUPERFAMILY:SSF49562
Bras_G11357	Bras_G11357	BraspberryS0084:30801-43609	5714.22	-0.228363	-1.1715	1.73446e-05	0.000522265	6197.21	6044.96	6313.62	5087.62	4927.35	5714.58		Similar to UBP12: Ubiquitin carboxyl-terminal hydrolase 12 (Arabidopsis thaliana)	GO:0004221,GO:0005515,GO:0006511	Coils:Coil,Gene3D:G3DSA:2.20.210.10,Gene3D:G3DSA:2.60.210.10,InterPro:IPR001394,InterPro:IPR002083,InterPro:IPR008974,InterPro:IPR018200,InterPro:IPR024729,PANTHER:PTHR24006,PANTHER:PTHR24006:SF89,Pfam:PF00443,Pfam:PF00917,Pfam:PF12436,ProSitePatterns:PS00972,ProSitePatterns:PS00973,ProSiteProfiles:PS50144,ProSiteProfiles:PS50235,SMART:SM00061,SUPERFAMILY:SSF49599,SUPERFAMILY:SSF54001
Bras_G15705	Bras_G15705	BraspberryS0165:148128-158061	1866.27	-0.228231	-1.1714	6.10775e-05	0.00144868	1977.35	2050.95	2036.45	1696.26	1634.6	1802.02		Similar to HAC1: Histone acetyltransferase HAC1 (Arabidopsis thaliana)	GO:0003712,GO:0004402,GO:0005515,GO:0005634,GO:0006355,GO:0008270	Coils:Coil,Gene3D:G3DSA:1.20.1020.10,Gene3D:G3DSA:3.30.40.10,InterPro:IPR000197,InterPro:IPR000433,InterPro:IPR011011,InterPro:IPR013083,InterPro:IPR013178,InterPro:IPR019786,InterPro:IPR019787,PANTHER:PTHR13808,Pfam:PF00569,Pfam:PF00628,Pfam:PF02135,Pfam:PF08214,ProSitePatterns:PS01357,ProSitePatterns:PS01359,ProSiteProfiles:PS50134,ProSiteProfiles:PS50135,SMART:SM00291,SMART:SM00551,SUPERFAMILY…
Bras_G02371	Bras_G02371	BraspberryS0007:944122-948694	1021.65	-0.228153	-1.17133	0.000580121	0.00894552	1148.97	1059.19	1114.02	922.081	924.262	961.389		Similar to At1g19430: Probable methyltransferase PMT28 (Arabidopsis thaliana)	GO:0008168	Gene3D:G3DSA:3.40.50.150,InterPro:IPR004159,PANTHER:PTHR31608,PANTHER:PTHR31608:SF0,Pfam:PF03141,Phobius:CYTOPLASMIC_DOMAIN,Phobius:NON_CYTOPLASMIC_DOMAIN,Phobius:TRANSMEMBRANE,SUPERFAMILY:SSF53335
Bras_G19232	Bras_G19232	BraspberryS0265:173900-176624	34.3071	-0.228143	-1.17133	0.101753	0.319834	53.8329	42.5336	24.1075	31.1982	24.5651	29.6052		Similar to GRF7: Growth-regulating factor 7 (Arabidopsis thaliana)	GO:0005515	InterPro:IPR014977,Pfam:PF08879,SignalP_GRAM_POSITIVE:SignalP-TM
Bras_G02526	Bras_G02526	BraspberryS0008:2933-7362	149.154	-0.228111	-1.1713	0.0553271	0.22201	166.319	147.312	181.44	123.637	128.967	147.247		Similar to SPL6: Squamosa promoter-binding-like protein 6 (Arabidopsis thaliana)	GO:0003677,GO:0005634	Gene3D:G3DSA:4.10.1100.10,InterPro:IPR004333,PANTHER:PTHR31251,PANTHER:PTHR31251:SF0,Pfam:PF03110,ProSiteProfiles:PS51141,SUPERFAMILY:SSF103612
Bras_G00235	Bras_G00235	BraspberryS0001:1307707-1324588	2037.28	-0.228058	-1.17126	1.81315e-05	0.00054339	2215.18	2209.67	2188.7	1877.67	1806.56	1925.89		Similar to THO2: THO complex subunit 2 (Arabidopsis thaliana)		Coils:Coil,InterPro:IPR021418,InterPro:IPR021726,PANTHER:PTHR21597,PANTHER:PTHR21597:SF0,Pfam:PF11262,Pfam:PF11732
Bras_G20222	Bras_G20222	BraspberryS0300:82913-96062	728.185	-0.228009	-1.17122	0.0066886	0.0552482	770.533	715.81	894.513	618.187	650.975	719.094		Similar to CPSF160: Cleavage and polyadenylation specificity factor subunit 1 (Arabidopsis thaliana)	GO:0003676,GO:0005634	InterPro:IPR004871,PANTHER:PTHR10644,PANTHER:PTHR10644:SF2,Pfam:PF03178,Pfam:PF10433,Phobius:CYTOPLASMIC_DOMAIN,Phobius:NON_CYTOPLASMIC_DOMAIN,Phobius:TRANSMEMBRANE
Bras_G01382	Bras_G01382	BraspberryS0004:240554-244638	778.797	-0.227923	-1.17115	0.00163562	0.0198408	878.199	815.4	841.223	709.47	686.799	741.688		Similar to ETR1: Ethylene receptor (Prunus persica)	GO:0000155,GO:0004871,GO:0005515,GO:0005524,GO:0007165,GO:0016020,GO:0016310,GO:0016772	Gene3D:G3DSA:1.10.287.130,Gene3D:G3DSA:3.30.450.40,Gene3D:G3DSA:3.30.565.10,InterPro:IPR003018,InterPro:IPR003594,InterPro:IPR003661,InterPro:IPR004358,InterPro:IPR005467,InterPro:IPR009082,PANTHER:PTHR24423,PANTHER:PTHR24423:SF360,PRINTS:PR00344,Pfam:PF00512,Pfam:PF01590,Pfam:PF02518,Phobius:CYTOPLASMIC_DOMAIN,Phobius:NON_CYTOPLASMIC_DOMAIN,Phobius:TRANSMEMBRANE,ProSiteProfiles:PS50109,SMART:SM0…
Bras_G25866	Bras_G25866	BraspberryS0690:23655-28926	4938.39	-0.227913	-1.17114	9.01775e-06	0.000296793	5358.38	5240.97	5431.79	4422.06	4290.7	4886.41		Similar to sll1770: Uncharacterized protein sll1770 (Synechocystis sp. (strain PCC 6803 / Kazusa))	GO:0016772	InterPro:IPR004147,InterPro:IPR011009,PANTHER:PTHR10566,PANTHER:PTHR10566:SF26,Pfam:PF03109,Phobius:CYTOPLASMIC_DOMAIN,Phobius:NON_CYTOPLASMIC_DOMAIN,Phobius:TRANSMEMBRANE,SUPERFAMILY:SSF56112
Bras_G06367	Bras_G06367	BraspberryS0030:340697-346240	440.739	-0.227909	-1.17114	0.104353	0.324736	536.722	457.496	550.665	369.757	240.533	489.265		Similar to PVA22: Vesicle-associated protein 2-2 (Arabidopsis thaliana)	GO:0005198	Coils:Coil,Gene3D:G3DSA:2.60.40.360,InterPro:IPR000535,InterPro:IPR008962,InterPro:IPR016763,PANTHER:PTHR10809,PANTHER:PTHR10809:SF6,PIRSF:PIRSF019693,Pfam:PF00635,Phobius:CYTOPLASMIC_DOMAIN,Phobius:NON_CYTOPLASMIC_DOMAIN,Phobius:TRANSMEMBRANE,ProSiteProfiles:PS50202,SUPERFAMILY:SSF49354
Bras_G26841	Bras_G26841	BraspberryS0867:13697-19258	860.908	-0.227658	-1.17093	0.00404608	0.0385452	1028.45	875.57	900.858	777.644	726.717	856.213		Similar to CALS12: Callose synthase 12 (Arabidopsis thaliana)	GO:0000148,GO:0003843,GO:0006075,GO:0016020	InterPro:IPR003440,InterPro:IPR026899,PANTHER:PTHR31738,PANTHER:PTHR31738:SF0,Pfam:PF02364,Pfam:PF14288,Phobius:CYTOPLASMIC_DOMAIN,Phobius:NON_CYTOPLASMIC_DOMAIN,Phobius:TRANSMEMBRANE
Bras_G06793	Bras_G06793	BraspberryS0034:55367-61003	248.094	-0.227655	-1.17093	0.0561864	0.223919	304.517	241.715	276.601	195.278	182.191	288.261		Similar to ABCC10: ABC transporter C family member 10 (Arabidopsis thaliana)		PANTHER:PTHR24223,PANTHER:PTHR24223:SF107,Phobius:CYTOPLASMIC_DOMAIN,Phobius:NON_CYTOPLASMIC_DOMAIN,Phobius:TRANSMEMBRANE
Bras_G11743	Bras_G11743	BraspberryS0089:385742-390588	312.454	-0.227584	-1.17087	0.0358161	0.170996	374.42	311.222	343.848	254.208	246.674	344.355		Similar to NIPA2: Magnesium transporter NIPA2 (Pongo abelii)	GO:0015095,GO:0015693,GO:0016020	InterPro:IPR008521,PANTHER:PTHR12570,Pfam:PF05653,Phobius:CYTOPLASMIC_DOMAIN,Phobius:NON_CYTOPLASMIC_DOMAIN,Phobius:TRANSMEMBRANE,SUPERFAMILY:SSF103481
Bras_G03716	Bras_G03716	BraspberryS0013:17544-22778	1359.73	-0.227528	-1.17083	0.0890308	0.297478	1620.61	1316.47	1632.96	1100.03	997.957	1490.39		Similar to NIPAL3: NIPA-like protein 3 (Pongo abelii)	GO:0015095,GO:0015693,GO:0016020	InterPro:IPR008521,PANTHER:PTHR12570,Pfam:PF05653,Phobius:CYTOPLASMIC_DOMAIN,Phobius:NON_CYTOPLASMIC_DOMAIN,Phobius:TRANSMEMBRANE,SUPERFAMILY:SSF103481
Bras_G02341	Bras_G02341	BraspberryS0007:796278-801258	106.052	-0.227474	-1.17078	0.0771242	0.272349	120.521	114.115	120.537	85.5062	81.8836	113.746		Similar to AGPS1: Glucose-1-phosphate adenylyltransferase large subunit,chloroplastic/amyloplastic (Beta vulgaris)	GO:0005978,GO:0008878,GO:0009058,GO:0016740,GO:0016779	Gene3D:G3DSA:3.90.550.10,InterPro:IPR005835,InterPro:IPR005836,InterPro:IPR011004,InterPro:IPR011831,PANTHER:PTHR22572,PANTHER:PTHR22572:SF10,Pfam:PF00483,ProSitePatterns:PS00808,ProSitePatterns:PS00809,ProSitePatterns:PS00810,SUPERFAMILY:SSF51161,SUPERFAMILY:SSF53448,TIGRFAM:TIGR02091
Bras_G02660	Bras_G02660	BraspberryS0008:869645-877987	726.606	-0.227459	-1.17077	0.00205036	0.0234429	816.331	757.306	791.74	663.251	640.74	690.268		Similar to Prpf4b: Serine/threonine-protein kinase PRP4 homolog (Rattus norvegicus)	GO:0004672,GO:0004674,GO:0005524,GO:0006468,GO:0016772	Coils:Coil,Gene3D:G3DSA:1.10.510.10,Gene3D:G3DSA:3.30.200.20,InterPro:IPR000719,InterPro:IPR002290,InterPro:IPR008271,InterPro:IPR011009,PANTHER:PTHR24056,PANTHER:PTHR24056:SF45,Pfam:PF00069,ProSitePatterns:PS00108,ProSiteProfiles:PS50011,SMART:SM00220,SUPERFAMILY:SSF56112
XLOC_016382			37.823	-0.227418	-1.17074	0.104219	0.324477	41.7807	44.6084	48.2149	18.4878	28.6593	45.1868
Bras_G11908	Bras_G11908	BraspberryS0092:319870-322218	52.2076	-0.227331	-1.17067	0.104292	0.324626	73.1163	56.0199	49.4837	42.7531	38.8947	52.9777		Similar to At4g19440: Pentatricopeptide repeat-containing protein At4g19440,chloroplastic (Arabidopsis thaliana)	GO:0005515	Gene3D:G3DSA:1.25.40.10,InterPro:IPR002885,InterPro:IPR011990,PANTHER:PTHR24015,PANTHER:PTHR24015:SF0,Pfam:PF01535,Pfam:PF12854,Pfam:PF13041,Phobius:CYTOPLASMIC_DOMAIN,Phobius:NON_CYTOPLASMIC_DOMAIN,Phobius:TRANSMEMBRANE,ProSiteProfiles:PS51375,SUPERFAMILY:SSF81901,TIGRFAM:TIGR00756
Bras_G06202	Bras_G06202	BraspberryS0028:846532-852666	761.865	-0.227247	-1.1706	0.0138328	0.091327	840.435	743.819	911.008	630.897	622.316	822.712		Similar to PAH1: Phosphatidate phosphatase PAH1 (Arabidopsis thaliana)		Gene3D:G3DSA:3.40.50.1000,InterPro:IPR007651,InterPro:IPR013209,InterPro:IPR023214,InterPro:IPR026058,PANTHER:PTHR12181,PANTHER:PTHR12181:SF4,Pfam:PF04571,Pfam:PF08235,SMART:SM00775,SUPERFAMILY:SSF56784
Bras_G05497	Bras_G05497	BraspberryS0023:449195-449764	156.579	-0.227245	-1.1706	0.0481073	0.204452	175.961	176.359	163.677	140.97	142.273	140.235		Similar to ZFP7: Zinc finger protein 7 (Arabidopsis thaliana)	GO:0008270	InterPro:IPR007087,PANTHER:PTHR10042,PANTHER:PTHR10042:SF14,ProSitePatterns:PS00028,ProSiteProfiles:PS50157,SUPERFAMILY:SSF57667
XLOC_009270			42.9053	-0.227221	-1.17058	0.106029	0.327612	57.8502	50.8328	40.602	40.4421	22.518	45.1868
XLOC_004082			660.521	-0.2272	-1.17056	0.00429912	0.0402927	727.949	704.398	721.955	600.854	549.644	658.326
Bras_G16928	Bras_G16928	BraspberryS0194:170449-172981	250.446	-0.227091	-1.17047	0.0282609	0.147163	284.43	279.062	258.838	203.366	232.345	244.632		Similar to At4g04790: Pentatricopeptide repeat-containing protein At4g04790,mitochondrial (Arabidopsis thaliana)		PANTHER:PTHR24015,PANTHER:PTHR24015:SF34,Phobius:NON_CYTOPLASMIC_DOMAIN,Phobius:SIGNAL_PEPTIDE,Phobius:SIGNAL_PEPTIDE_C_REGION,Phobius:SIGNAL_PEPTIDE_H_REGION,Phobius:SIGNAL_PEPTIDE_N_REGION,SignalP_GRAM_POSITIVE:SignalP-TM
Bras_G17787	Bras_G17787	BraspberryS0220:219971-221776	55.6872	-0.227062	-1.17045	0.102163	0.320743	57.0468	57.0573	76.1288	50.8415	47.0831	45.9659		Similar to ATJ49: Chaperone protein dnaJ 49 (Arabidopsis thaliana)		Coils:Coil,Gene3D:G3DSA:1.10.287.110,InterPro:IPR001623,InterPro:IPR024593,PANTHER:PTHR25040,PANTHER:PTHR25040:SF79,PRINTS:PR00625,Pfam:PF00226,Pfam:PF11926,ProSiteProfiles:PS50076,SMART:SM00271,SUPERFAMILY:SSF46565
Bras_G04314	Bras_G04314	BraspberryS0016:220545-228373	963.397	-0.22696	-1.17037	0.00115398	0.0152156	1070.23	985.535	1079.76	859.684	852.613	932.563		Similar to SPPL4: Signal peptide peptidase-like 4 (Arabidopsis thaliana)	GO:0004190,GO:0016021	Gene3D:G3DSA:3.50.30.30,InterPro:IPR003137,InterPro:IPR006639,InterPro:IPR007369,PANTHER:PTHR12174,PANTHER:PTHR12174:SF30,Pfam:PF02225,Pfam:PF04258,Phobius:CYTOPLASMIC_DOMAIN,Phobius:NON_CYTOPLASMIC_DOMAIN,Phobius:SIGNAL_PEPTIDE,Phobius:SIGNAL_PEPTIDE_C_REGION,Phobius:SIGNAL_PEPTIDE_H_REGION,Phobius:SIGNAL_PEPTIDE_N_REGION,Phobius:TRANSMEMBRANE,SMART:SM00730,SUPERFAMILY:SSF52025,SignalP_EUK:Signa…
Bras_G06291	Bras_G06291	BraspberryS0029:585425-596845	344.636	-0.22674	-1.17019	0.0151654	0.0973034	380.847	375.541	371.762	288.872	314.228	336.564		Similar to Os12g0104800: Clathrin heavy chain 2 (Oryza sativa subsp. japonica)	GO:0005198,GO:0005488,GO:0005515,GO:0006886,GO:0016192,GO:0030130,GO:0030132	Coils:Coil,Gene3D:G3DSA:1.25.40.10,Gene3D:G3DSA:2.130.10.110,InterPro:IPR000547,InterPro:IPR001473,InterPro:IPR011990,InterPro:IPR015348,InterPro:IPR016024,InterPro:IPR016025,InterPro:IPR016341,InterPro:IPR022365,PANTHER:PTHR10292,PANTHER:PTHR10292:SF1,PIRSF:PIRSF002290,Pfam:PF00637,Pfam:PF01394,Pfam:PF09268,Pfam:PF13838,SMART:SM00299,SUPERFAMILY:SSF48371,SUPERFAMILY:SSF50989
Bras_G00061	Bras_G00061	BraspberryS0001:318520-320676	32.2883	-0.226692	-1.17015	0.102245	0.320898	45.7981	29.0473	40.602	24.2653	17.4003	36.6169		Similar to RNS3: Ribonuclease 3 (Arabidopsis thaliana)	GO:0003723,GO:0033897	Gene3D:G3DSA:3.90.730.10,InterPro:IPR001568,InterPro:IPR018188,PANTHER:PTHR11240,Pfam:PF00445,Phobius:NON_CYTOPLASMIC_DOMAIN,Phobius:SIGNAL_PEPTIDE,Phobius:SIGNAL_PEPTIDE_C_REGION,Phobius:SIGNAL_PEPTIDE_H_REGION,Phobius:SIGNAL_PEPTIDE_N_REGION,ProSitePatterns:PS00530,ProSitePatterns:PS00531,SUPERFAMILY:SSF55895
Bras_G07442	Bras_G07442	BraspberryS0040:199352-216038	1207.01	-0.226634	-1.1701	0.000217078	0.00409619	1309.66	1304.02	1306.88	1110.43	1079.84	1131.23		Similar to TPST: Protein-tyrosine sulfotransferase (Arabidopsis thaliana)	GO:0005515,GO:0005543	Gene3D:G3DSA:2.30.29.30,Gene3D:G3DSA:3.30.530.20,InterPro:IPR001849,InterPro:IPR002913,InterPro:IPR009769,InterPro:IPR011993,InterPro:IPR023393,PANTHER:PTHR31085,PANTHER:PTHR31085:SF0,Pfam:PF00169,Pfam:PF01852,Pfam:PF07059,ProSiteProfiles:PS50003,ProSiteProfiles:PS50848,SMART:SM00233,SMART:SM00234,SUPERFAMILY:SSF50729,SUPERFAMILY:SSF55961
XLOC_025350			554.979	-0.226619	-1.17009	0.00585354	0.0500715	621.087	626.593	558.278	506.104	536.338	481.474
Bras_G04039	Bras_G04039	BraspberryS0014:590007-597607	1826.46	-0.226602	-1.17008	0.000166672	0.00327728	1966.91	1887.04	2074.51	1763.28	1687.83	1579.2		Similar to At4g15470: BI1-like protein (Arabidopsis thaliana)		Coils:Coil,InterPro:IPR006214,PANTHER:PTHR23291,PANTHER:PTHR23291:SF9,Pfam:PF01027,Phobius:CYTOPLASMIC_DOMAIN,Phobius:NON_CYTOPLASMIC_DOMAIN,Phobius:TRANSMEMBRANE
Bras_G08976	Bras_G08976	BraspberryS0055:202093-212197	2621.59	-0.226462	-1.16996	0.0362997	0.172541	2909.38	2598.7	3109.86	2305.2	2095.2	2711.21		Similar to Xpo1: Exportin-1 (Mus musculus)	GO:0005488,GO:0005643,GO:0006886,GO:0008565	Gene3D:G3DSA:1.25.10.10,InterPro:IPR001494,InterPro:IPR011989,InterPro:IPR013598,InterPro:IPR014877,InterPro:IPR016024,PANTHER:PTHR11223,PANTHER:PTHR11223:SF2,Pfam:PF03810,Pfam:PF08389,Pfam:PF08767,ProSiteProfiles:PS50166,SMART:SM00913,SMART:SM01102,SUPERFAMILY:SSF48371
Bras_G04363	Bras_G04363	BraspberryS0016:852390-869284	4303.15	-0.226411	-1.16992	0.000889856	0.0124075	4845.76	4363.33	4783.43	3836.22	3496.43	4493.75		Similar to MPK4: Mitogen-activated protein kinase 4 (Arabidopsis thaliana)	GO:0004672,GO:0004674,GO:0004707,GO:0005524,GO:0006468,GO:0016772	Coils:Coil,Gene3D:G3DSA:1.10.510.10,Gene3D:G3DSA:3.30.200.20,InterPro:IPR000719,InterPro:IPR001245,InterPro:IPR002290,InterPro:IPR003527,InterPro:IPR008271,InterPro:IPR008511,InterPro:IPR011009,InterPro:IPR017441,PANTHER:PTHR24055,Pfam:PF00069,Pfam:PF05633,Pfam:PF07714,Phobius:CYTOPLASMIC_DOMAIN,Phobius:NON_CYTOPLASMIC_DOMAIN,Phobius:TRANSMEMBRANE,ProSitePatterns:PS00107,ProSitePatterns:PS00108,P…
Bras_G00194	Bras_G00194	BraspberryS0001:1071782-1072985	103071	-0.226343	-1.16987	7.01751e-07	3.20366e-05	108951	114877	110256	96444.1	97059.8	90834.9		Similar to MLP28: MLP-like protein 28 (Arabidopsis thaliana)	GO:0006952,GO:0009607	Gene3D:G3DSA:3.30.530.20,InterPro:IPR000916,InterPro:IPR023393,InterPro:IPR024948,PANTHER:PTHR31907,PANTHER:PTHR31907:SF0,Pfam:PF00407,SMART:SM01037,SUPERFAMILY:SSF55961
Bras_G09828	Bras_G09828	BraspberryS0064:29164-38388	1963.83	-0.226187	-1.16974	9.45083e-05	0.00209348	2203.93	1994.93	2176.02	1799.1	1743.1	1865.91		Similar to Rngtt: mRNA-capping enzyme (Mus musculus)	GO:0003910,GO:0004484,GO:0004651,GO:0004725,GO:0005524,GO:0005634,GO:0006281,GO:0006310,GO:0006370,GO:0006397,GO:0006470,GO:0008138,GO:0016311,GO:0016791	Coils:Coil,Gene3D:G3DSA:2.40.50.140,Gene3D:G3DSA:3.30.470.30,Gene3D:G3DSA:3.90.190.10,InterPro:IPR000340,InterPro:IPR000387,InterPro:IPR001339,InterPro:IPR012310,InterPro:IPR012340,InterPro:IPR013846,InterPro:IPR016130,InterPro:IPR017074,PANTHER:PTHR10367,PANTHER:PTHR10367:SF0,PIRSF:PIRSF036958,Pfam:PF00782,Pfam:PF01331,Pfam:PF03919,ProSitePatterns:PS00383,ProSiteProfiles:PS50056,ProSiteProfiles:…
Bras_G05269	Bras_G05269	BraspberryS0021:547360-552103	27.2609	-0.226163	-1.16972	0.101546	0.319434	38.5668	31.1222	27.9139	16.1769	22.518	27.2679		Similar to At1g04910: Uncharacterized protein At1g04910 (Arabidopsis thaliana)		InterPro:IPR019378,InterPro:IPR024709,PANTHER:PTHR31933,PANTHER:PTHR31933:SF0,PIRSF:PIRSF009360,Pfam:PF10250,Phobius:CYTOPLASMIC_DOMAIN,Phobius:NON_CYTOPLASMIC_DOMAIN,Phobius:TRANSMEMBRANE
Bras_G20462	Bras_G20462	BraspberryS0309:103832-108343	336.441	-0.226142	-1.1697	0.0175615	0.106769	388.079	357.905	353.999	278.473	328.558	311.633		Similar to At5g05130: Putative SWI/SNF-related matrix-associated actin-dependent regulator of chromatin subfamily A member 3-like 1 (Arabidopsis thaliana)	GO:0003676,GO:0003677,GO:0004386,GO:0005515,GO:0005524,GO:0008270,GO:0016818	Coils:Coil,Gene3D:G3DSA:3.30.40.10,Gene3D:G3DSA:3.40.50.300,InterPro:IPR000330,InterPro:IPR001650,InterPro:IPR001841,InterPro:IPR013083,InterPro:IPR014001,InterPro:IPR014905,InterPro:IPR017907,InterPro:IPR027417,PANTHER:PTHR10799,PANTHER:PTHR10799:SF61,Pfam:PF00176,Pfam:PF00271,Pfam:PF08797,Pfam:PF13923,ProSitePatterns:PS00518,ProSiteProfiles:PS50089,ProSiteProfiles:PS51192,ProSiteProfiles:PS5119…
Bras_G22444	Bras_G22444	BraspberryS0401:142922-151686	154.435	-0.226131	-1.16969	0.0583822	0.229082	166.319	159.76	186.516	136.348	118.731	158.933		Similar to EMB2654: Pentatricopeptide repeat-containing protein At2g41720 (Arabidopsis thaliana)	GO:0005515	Gene3D:G3DSA:1.25.40.10,InterPro:IPR002885,InterPro:IPR011990,PANTHER:PTHR24015,PANTHER:PTHR24015:SF42,Pfam:PF01535,Pfam:PF13041,Pfam:PF13812,ProSiteProfiles:PS51375,SUPERFAMILY:SSF48452,TIGRFAM:TIGR00756
Bras_G19590	Bras_G19590	BraspberryS0277:92457-101688	1634.98	-0.225955	-1.16955	0.00140936	0.0176836	1839.16	1652.59	1828.36	1452.45	1365.41	1671.91		Similar to clptm1: Cleft lip and palate transmembrane protein 1 homolog (Danio rerio)		InterPro:IPR008429,PANTHER:PTHR21347,Pfam:PF05602,Phobius:CYTOPLASMIC_DOMAIN,Phobius:NON_CYTOPLASMIC_DOMAIN,Phobius:TRANSMEMBRANE
Bras_G14594	Bras_G14594	BraspberryS0140:251863-264196	163.191	-0.225925	-1.16953	0.0586584	0.229534	214.528	156.648	167.483	139.814	143.296	157.375		Similar to TUBGCP6: Gamma-tubulin complex component 6 (Homo sapiens)	GO:0000226,GO:0000922,GO:0005815	InterPro:IPR007259,PANTHER:PTHR19302,PANTHER:PTHR19302:SF22,Pfam:PF04130
Bras_G27222	Bras_G27222	BraspberryS0958:28189-40914	1875.78	-0.225564	-1.16923	0.000640335	0.00970947	2121.98	1907.79	2066.9	1688.17	1584.45	1885.38		Similar to ACA11: Putative calcium-transporting ATPase 11,plasma membrane-type (Arabidopsis thaliana)	GO:0000166,GO:0005388,GO:0005516,GO:0005524,GO:0006812,GO:0016020,GO:0016021,GO:0019829,GO:0046872,GO:0070588	Gene3D:G3DSA:1.20.1110.10,Gene3D:G3DSA:3.40.1110.10,InterPro:IPR001757,InterPro:IPR004014,InterPro:IPR006068,InterPro:IPR006408,InterPro:IPR008250,InterPro:IPR018303,InterPro:IPR023214,InterPro:IPR023298,InterPro:IPR023299,InterPro:IPR024750,PANTHER:PTHR24093,PANTHER:PTHR24093:SF0,PRINTS:PR00119,PRINTS:PR00120,Pfam:PF00122,Pfam:PF00689,Pfam:PF00690,Pfam:PF00702,Pfam:PF12515,Phobius:CYTOPLASMIC_DO…
Bras_G17331	Bras_G17331	BraspberryS0206:258512-263807	1455.61	-0.225542	-1.16922	0.00204633	0.0234179	1631.86	1501.13	1605.05	1294.15	1195.5	1505.97		Similar to ASK10: Shaggy-related protein kinase kappa (Arabidopsis thaliana)	GO:0004672,GO:0004674,GO:0005524,GO:0006468,GO:0016772	Gene3D:G3DSA:1.10.510.10,Gene3D:G3DSA:3.30.200.20,InterPro:IPR000719,InterPro:IPR002290,InterPro:IPR008271,InterPro:IPR011009,InterPro:IPR017441,PANTHER:PTHR24057,Pfam:PF00069,ProSitePatterns:PS00107,ProSitePatterns:PS00108,ProSiteProfiles:PS50011,SMART:SM00220,SUPERFAMILY:SSF56112
Bras_G09562	Bras_G09562	BraspberryS0061:275692-285332	48.6514	-0.22552	-1.1692	0.108027	0.331473	56.2433	48.758	63.4407	34.6647	35.8241	52.9777		Similar to PCMP-H36: Putative pentatricopeptide repeat-containing protein At2g01510 (Arabidopsis thaliana)	GO:0000156,GO:0000160,GO:0003677,GO:0005515,GO:0006355,GO:0046983	Coils:Coil,Gene3D:G3DSA:1.25.40.10,Gene3D:G3DSA:3.40.50.2300,InterPro:IPR001789,InterPro:IPR002100,InterPro:IPR002885,InterPro:IPR011006,InterPro:IPR011990,InterPro:IPR019083,PANTHER:PTHR24015,PANTHER:PTHR24015:SF169,PRINTS:PR00404,Pfam:PF00072,Pfam:PF00319,Pfam:PF01535,Pfam:PF09597,Pfam:PF12854,Pfam:PF13041,Pfam:PF14432,ProSiteProfiles:PS50066,ProSiteProfiles:PS50110,ProSiteProfiles:PS51375,SMAR…
Bras_G12693	Bras_G12693	BraspberryS0104:151943-161193	219.244	-0.225449	-1.16914	0.0399467	0.182105	221.759	269.725	230.924	192.967	181.168	218.922		Similar to NUP96: Nuclear pore complex protein Nup96 homolog (Arabidopsis thaliana)	GO:0005515,GO:0005643,GO:0006810	Gene3D:G3DSA:2.130.10.10,Gene3D:G3DSA:3.30.1610.10,InterPro:IPR007230,InterPro:IPR015943,InterPro:IPR017986,InterPro:IPR021967,PANTHER:PTHR23198,Pfam:PF04096,Pfam:PF12110,ProSiteProfiles:PS51434,SUPERFAMILY:SSF50978,SUPERFAMILY:SSF82215
Bras_G12029	Bras_G12029	BraspberryS0094:488317-489878	99.2751	-0.225265	-1.16899	0.0860713	0.290771	106.862	129.676	93.8922	94.7501	97.2368	73.2339		Similar to RBM38: RNA-binding protein 38 (Homo sapiens)	GO:0000166,GO:0003676	Gene3D:G3DSA:3.30.70.330,InterPro:IPR000504,InterPro:IPR012677,PANTHER:PTHR24011,PANTHER:PTHR24011:SF89,Pfam:PF00076,ProSiteProfiles:PS50102,SMART:SM00360,SUPERFAMILY:SSF54928
Bras_G05987	Bras_G05987	BraspberryS0026:815668-822407	594.484	-0.225224	-1.16896	0.0109247	0.0776059	624.3	600.658	719.417	526.903	490.278	605.348		Similar to oxt: Xylosyltransferase oxt (Drosophila pseudoobscura pseudoobscura)	GO:0008375,GO:0016020	InterPro:IPR003406,PANTHER:PTHR31042,PANTHER:PTHR31042:SF0,Pfam:PF02485,Phobius:CYTOPLASMIC_DOMAIN,Phobius:NON_CYTOPLASMIC_DOMAIN,Phobius:TRANSMEMBRANE
Bras_G07573	Bras_G07573	BraspberryS0041:485976-500813	684.47	-0.225217	-1.16895	0.0161934	0.10159	740.804	683.65	817.116	575.434	546.573	743.246		Similar to TRAPPC8: Trafficking protein particle complex subunit 8 (Homo sapiens)	GO:0005515	Gene3D:G3DSA:1.25.40.10,InterPro:IPR011990,InterPro:IPR024420,PANTHER:PTHR12975,PANTHER:PTHR12975:SF6,Pfam:PF12739,SUPERFAMILY:SSF48452
Bras_G00707	Bras_G00707	BraspberryS0002:1386399-1389959	533.638	-0.225078	-1.16884	0.0213973	0.12156	596.179	556.049	597.611	433.309	425.795	592.883		Similar to At4g26100: Casein kinase I isoform delta-like (Arabidopsis thaliana)	GO:0004672,GO:0004674,GO:0005524,GO:0006468,GO:0016772	Gene3D:G3DSA:1.10.510.10,Gene3D:G3DSA:3.30.200.20,InterPro:IPR000719,InterPro:IPR002290,InterPro:IPR008271,InterPro:IPR011009,InterPro:IPR017441,PANTHER:PTHR11909,PANTHER:PTHR11909:SF18,Pfam:PF00069,ProSitePatterns:PS00107,ProSitePatterns:PS00108,ProSiteProfiles:PS50011,SMART:SM00220,SUPERFAMILY:SSF56112
Bras_G14362	Bras_G14362	BraspberryS0136:218007-224195	1492.59	-0.225062	-1.16883	0.000435048	0.00707689	1603.74	1531.21	1716.7	1336.9	1313.21	1453.77		Similar to EXO84B: Exocyst complex component EXO84B (Arabidopsis thaliana)		InterPro:IPR014812,InterPro:IPR016159,PANTHER:PTHR21426,PANTHER:PTHR21426:SF3,Pfam:PF08700,SUPERFAMILY:SSF74788
Bras_G05204	Bras_G05204	BraspberryS0021:201150-209949	584.813	-0.224954	-1.16874	0.00518315	0.0462633	612.248	617.256	676.278	562.723	503.584	536.789		Similar to DHX35: Probable ATP-dependent RNA helicase DHX35 (Pongo abelii)	GO:0003676,GO:0004386,GO:0005524,GO:0008026	Coils:Coil,Gene3D:G3DSA:3.40.50.300,InterPro:IPR001650,InterPro:IPR002464,InterPro:IPR007502,InterPro:IPR011709,InterPro:IPR014001,InterPro:IPR027417,PANTHER:PTHR18934,Pfam:PF00271,Pfam:PF04408,Pfam:PF07717,ProSitePatterns:PS00690,ProSiteProfiles:PS51192,ProSiteProfiles:PS51194,SMART:SM00487,SMART:SM00490,SMART:SM00847,SUPERFAMILY:SSF52540
Bras_G15543	Bras_G15543	BraspberryS0161:109022-112757	55.1342	-0.224685	-1.16852	0.106392	0.328193	69.0989	51.8703	67.2471	45.0641	42.9889	54.5359		Similar to RINT1: RAD50-interacting protein 1 (Homo sapiens)		InterPro:IPR007528,PANTHER:PTHR13520,Pfam:PF04437,ProSiteProfiles:PS51386
Bras_G02746	Bras_G02746	BraspberryS0008:1345510-1351256	1387.75	-0.224481	-1.16836	0.00485284	0.0438373	1571.6	1397.38	1553.03	1192.47	1134.09	1477.92		Similar to BAT1: Amino-acid permease BAT1 (Arabidopsis thaliana)	GO:0003333,GO:0006865,GO:0015171,GO:0016020,GO:0016021,GO:0055085	InterPro:IPR002293,InterPro:IPR004756,InterPro:IPR004840,PANTHER:PTHR11785,PANTHER:PTHR11785:SF13,Pfam:PF13520,Phobius:CYTOPLASMIC_DOMAIN,Phobius:NON_CYTOPLASMIC_DOMAIN,Phobius:TRANSMEMBRANE,ProSitePatterns:PS00218,TIGRFAM:TIGR00907
Bras_G16013	Bras_G16013	BraspberryS0172:82872-86942	23.4763	-0.224136	-1.16808	0.0927752	0.303412	28.1216	23.8603	34.258	27.7317	8.18836	18.698		Similar to Gtf3c6: General transcription factor 3C polypeptide 6 (Mus musculus)		InterPro:IPR019481,Pfam:PF10419
Bras_G06333	Bras_G06333	BraspberryS0030:17453-21919	45.429	-0.224051	-1.16801	0.111126	0.337164	59.4572	49.7954	48.2149	45.0641	22.518	47.5241		Similar to PCMP-E88: Pentatricopeptide repeat-containing protein At3g09040,mitochondrial (Arabidopsis thaliana)	GO:0005515	Gene3D:G3DSA:1.25.40.10,InterPro:IPR002885,InterPro:IPR011990,PANTHER:PTHR24015,PANTHER:PTHR24015:SF43,Pfam:PF01535,Pfam:PF13041,ProSiteProfiles:PS51375,TIGRFAM:TIGR00756
Bras_G00204	Bras_G00204	BraspberryS0001:1122381-1129952	1015.59	-0.223671	-1.1677	0.00101746	0.0137866	1070.23	1134.92	1091.18	944.035	977.486	875.69		Similar to At1g80170: Probable polygalacturonase At1g80170 (Arabidopsis thaliana)	GO:0004650,GO:0005975	Gene3D:G3DSA:2.160.20.10,InterPro:IPR000743,InterPro:IPR002885,InterPro:IPR011050,InterPro:IPR012334,PANTHER:PTHR31375,PANTHER:PTHR31375:SF0,Pfam:PF00295,Pfam:PF01535,Pfam:PF13041,Phobius:CYTOPLASMIC_DOMAIN,Phobius:NON_CYTOPLASMIC_DOMAIN,Phobius:TRANSMEMBRANE,ProSitePatterns:PS00502,ProSiteProfiles:PS51375,SUPERFAMILY:SSF51126,SignalP_GRAM_POSITIVE:SignalP-TM,TIGRFAM:TIGR00756
Bras_G19334	Bras_G19334	BraspberryS0268:176190-176468	24.6664	-0.223557	-1.16761	0.0974319	0.311259	18.4799	37.3466	34.258	25.4208	15.3532	17.1398		Similar to SPAC823.11: Dihydrosphingosine 1-phosphate phosphatase C823.11 (Schizosaccharomyces pombe (strain 972 / ATCC 24843))
Bras_G12659	Bras_G12659	BraspberryS0103:425748-431895	131.374	-0.223499	-1.16756	0.0723504	0.262095	163.106	123.451	149.72	102.839	116.684	132.444		Similar to SP2L: Microtubule-associated protein SPIRAL2-like (Arabidopsis thaliana)	GO:0005488	Coils:Coil,Gene3D:G3DSA:1.25.10.10,InterPro:IPR011989,InterPro:IPR016024,PANTHER:PTHR31355,SUPERFAMILY:SSF48371
Bras_G18937	Bras_G18937	BraspberryS0256:5755-24862	1158.5	-0.223457	-1.16753	0.000545343	0.0085437	1212.44	1224.14	1324.64	1091.94	1062.44	1035.4		Similar to CHD2: Chromodomain-helicase-DNA-binding protein 2 (Homo sapiens)	GO:0003676,GO:0003677,GO:0004386,GO:0005524	Coils:Coil,Gene3D:G3DSA:2.40.50.40,Gene3D:G3DSA:3.40.50.300,InterPro:IPR000330,InterPro:IPR000953,InterPro:IPR001650,InterPro:IPR014001,InterPro:IPR016197,InterPro:IPR023780,InterPro:IPR025260,InterPro:IPR027417,PANTHER:PTHR10799,PANTHER:PTHR10799:SF70,Pfam:PF00176,Pfam:PF00271,Pfam:PF00385,Pfam:PF13907,ProSiteProfiles:PS50013,ProSiteProfiles:PS51192,ProSiteProfiles:PS51194,SMART:SM00298,SMART:SM…
Bras_G11648	Bras_G11648	BraspberryS0088:157635-162397	3199.14	-0.223446	-1.16752	0.0486165	0.205656	3610.02	3392.31	3527.3	2805.53	2447.3	3412.39		Similar to UDP-GALT2: UDP-galactose transporter 2 (Arabidopsis thaliana)		InterPro:IPR004853,PANTHER:PTHR11132,Pfam:PF03151,Phobius:CYTOPLASMIC_DOMAIN,Phobius:NON_CYTOPLASMIC_DOMAIN,Phobius:TRANSMEMBRANE
Bras_G07759	Bras_G07759	BraspberryS0043:87009-98707	1377.76	-0.223434	-1.16751	0.000272672	0.00489158	1511.34	1511.5	1446.45	1284.9	1199.6	1312.76		Similar to GN: ARF guanine-nucleotide exchange factor GNOM (Arabidopsis thaliana)	GO:0005086,GO:0005488,GO:0032012	Gene3D:G3DSA:1.10.1000.11,Gene3D:G3DSA:1.10.220.20,Gene3D:G3DSA:1.25.10.10,InterPro:IPR000904,InterPro:IPR011989,InterPro:IPR016024,InterPro:IPR023394,PANTHER:PTHR10663,PANTHER:PTHR10663:SF6,Pfam:PF01369,Pfam:PF12783,Phobius:CYTOPLASMIC_DOMAIN,Phobius:NON_CYTOPLASMIC_DOMAIN,Phobius:TRANSMEMBRANE,ProSiteProfiles:PS50190,SMART:SM00222,SUPERFAMILY:SSF48371,SUPERFAMILY:SSF48425
Bras_G01017	Bras_G01017	BraspberryS0003:708659-715445	2323.01	-0.223419	-1.1675	0.000418906	0.00686693	2544.61	2397.44	2601.07	2094.9	1954.97	2345.04		Similar to At5g07610: F-box protein At5g07610 (Arabidopsis thaliana)	GO:0005515	InterPro:IPR001810,InterPro:IPR017451,Pfam:PF00646,Phobius:NON_CYTOPLASMIC_DOMAIN,Phobius:SIGNAL_PEPTIDE,Phobius:SIGNAL_PEPTIDE_C_REGION,Phobius:SIGNAL_PEPTIDE_H_REGION,Phobius:SIGNAL_PEPTIDE_N_REGION,SUPERFAMILY:SSF81383,SignalP_EUK:SignalP-noTM,TIGRFAM:TIGR01640
Bras_G04665	Bras_G04665	BraspberryS0018:342406-354296	182.616	-0.223412	-1.16749	0.0479063	0.203979	200.869	195.032	206.817	145.592	162.744	184.643		Similar to SHPRH: E3 ubiquitin-protein ligase SHPRH (Homo sapiens)	GO:0003676,GO:0003677,GO:0004386,GO:0005515,GO:0005524,GO:0008270	Coils:Coil,Gene3D:G3DSA:3.30.40.10,Gene3D:G3DSA:3.40.50.300,InterPro:IPR000330,InterPro:IPR001650,InterPro:IPR001965,InterPro:IPR011011,InterPro:IPR013083,InterPro:IPR014001,InterPro:IPR019786,InterPro:IPR027417,PANTHER:PTHR10799,PANTHER:PTHR10799:SF320,Pfam:PF00176,ProSitePatterns:PS01359,ProSiteProfiles:PS51192,ProSiteProfiles:PS51194,SMART:SM00249,SMART:SM00487,SMART:SM00490,SUPERFAMILY:SSF525…
Bras_G23448	Bras_G23448	BraspberryS0462:82151-91144	505.252	-0.223374	-1.16746	0.0153507	0.0981936	543.953	549.825	559.547	410.199	428.866	539.126		Similar to At5g22750: Putative SWI/SNF-related matrix-associated actin-dependent regulator of chromatin subfamily A member 3-like 2 (Arabidopsis thaliana)	GO:0003677,GO:0005515,GO:0005524,GO:0008270	Gene3D:G3DSA:3.30.40.10,Gene3D:G3DSA:3.40.50.300,InterPro:IPR000330,InterPro:IPR001841,InterPro:IPR013083,InterPro:IPR014001,InterPro:IPR017907,InterPro:IPR027417,PANTHER:PTHR10799,PANTHER:PTHR10799:SF133,Pfam:PF00176,Pfam:PF13923,ProSitePatterns:PS00518,ProSiteProfiles:PS50089,ProSiteProfiles:PS51192,SMART:SM00487,SUPERFAMILY:SSF52540,SUPERFAMILY:SSF57850
Bras_G09899	Bras_G09899	BraspberryS0064:473836-479257	258.834	-0.223366	-1.16745	0.0380522	0.177665	291.662	285.286	274.064	227.631	198.568	275.796		Similar to LHW: Transcription factor LHW (Arabidopsis thaliana)	GO:0046983	InterPro:IPR011598,InterPro:IPR025610,PANTHER:PTHR13902,PANTHER:PTHR13902:SF5,Pfam:PF14215,ProSiteProfiles:PS50888
Bras_G25960	Bras_G25960	BraspberryS0703:40363-47173	736.694	-0.223315	-1.16741	0.00963652	0.0711126	823.562	733.445	847.567	642.452	601.845	771.293		Similar to HDA9: Histone deacetylase 9 (Arabidopsis thaliana)	GO:0004407,GO:0016575	Gene3D:G3DSA:3.40.800.20,InterPro:IPR000286,InterPro:IPR003084,InterPro:IPR023801,PANTHER:PTHR10625,PANTHER:PTHR10625:SF28,PIRSF:PIRSF037913,PRINTS:PR01270,PRINTS:PR01271,Pfam:PF00850,SUPERFAMILY:SSF52768
Bras_G20201	Bras_G20201	BraspberryS0299:147317-164791	327.406	-0.223254	-1.16736	0.0255415	0.13669	356.743	316.409	400.945	281.939	283.522	324.878		Similar to At1g04910: Uncharacterized protein At1g04910 (Arabidopsis thaliana)		InterPro:IPR019378,PANTHER:PTHR31741,PANTHER:PTHR31741:SF0,Pfam:PF10250,Phobius:NON_CYTOPLASMIC_DOMAIN,Phobius:SIGNAL_PEPTIDE,Phobius:SIGNAL_PEPTIDE_C_REGION,Phobius:SIGNAL_PEPTIDE_H_REGION,Phobius:SIGNAL_PEPTIDE_N_REGION,SignalP_GRAM_POSITIVE:SignalP-TM
Bras_G18839	Bras_G18839	BraspberryS0252:243939-246654	1950.91	-0.223242	-1.16735	3.93823e-05	0.00101541	2090.64	2100.75	2129.07	1862.65	1791.2	1731.12		Similar to BBR: E3 ubiquitin ligase BIG BROTHER-related (Arabidopsis thaliana)	GO:0005515,GO:0008270	Gene3D:G3DSA:3.30.40.10,InterPro:IPR001841,InterPro:IPR013083,PANTHER:PTHR22766,PANTHER:PTHR22766:SF28,Pfam:PF13639,ProSiteProfiles:PS50089,SMART:SM00184,SUPERFAMILY:SSF57850
Bras_G01129	Bras_G01129	BraspberryS0003:1325596-1331433	2719.79	-0.222897	-1.16707	3.54277e-05	0.000940088	2913.4	2970.09	2925.88	2686.51	2402.26	2420.61		Similar to BGAL3: Beta-galactosidase 3 (Arabidopsis thaliana)	GO:0003824,GO:0004553,GO:0005975,GO:0030246	Gene3D:G3DSA:2.60.120.260,Gene3D:G3DSA:3.20.20.80,InterPro:IPR000922,InterPro:IPR001944,InterPro:IPR008979,InterPro:IPR013781,InterPro:IPR017853,InterPro:IPR019801,PANTHER:PTHR23421,PANTHER:PTHR23421:SF2,PRINTS:PR00742,Pfam:PF01301,Pfam:PF02140,Phobius:NON_CYTOPLASMIC_DOMAIN,Phobius:SIGNAL_PEPTIDE,Phobius:SIGNAL_PEPTIDE_C_REGION,Phobius:SIGNAL_PEPTIDE_H_REGION,Phobius:SIGNAL_PEPTIDE_N_REGION,ProS…
XLOC_030253			723.601	-0.222478	-1.16674	0.101506	0.319387	742.411	906.692	785.396	696.76	739	471.346
Bras_G07390	Bras_G07390	BraspberryS0039:582940-585646	139.028	-0.222299	-1.16659	0.0831616	0.284357	144.626	122.414	197.935	120.171	106.449	142.572		Similar to IRL5: Plant intracellular Ras-group-related LRR protein 5 (Oryza sativa subsp. japonica)	GO:0005515	Gene3D:G3DSA:3.80.10.10,InterPro:IPR001611,InterPro:IPR003591,InterPro:IPR025875,PANTHER:PTHR23155,PANTHER:PTHR23155:SF218,Pfam:PF12799,Pfam:PF13855,ProSiteProfiles:PS51450,SMART:SM00364,SMART:SM00369,SUPERFAMILY:SSF52058
Bras_G06597	Bras_G06597	BraspberryS0032:261376-287351	686.446	-0.222236	-1.16654	0.0055201	0.0479928	781.782	726.184	727.03	575.434	617.198	691.047		Similar to ABCC8: ABC transporter C family member 8 (Arabidopsis thaliana)	GO:0000166,GO:0005524,GO:0006810,GO:0016021,GO:0016887,GO:0017111,GO:0042626,GO:0055085	Gene3D:G3DSA:1.20.1560.10,Gene3D:G3DSA:3.40.50.300,InterPro:IPR001140,InterPro:IPR003439,InterPro:IPR003593,InterPro:IPR011527,InterPro:IPR017871,InterPro:IPR017940,InterPro:IPR027417,PANTHER:PTHR24223,PANTHER:PTHR24223:SF108,Pfam:PF00005,Pfam:PF00664,Phobius:CYTOPLASMIC_DOMAIN,Phobius:NON_CYTOPLASMIC_DOMAIN,Phobius:TRANSMEMBRANE,ProSitePatterns:PS00211,ProSiteProfiles:PS50893,ProSiteProfiles:PS5…
Bras_G00631	Bras_G00631	BraspberryS0002:935991-942852	356.359	-0.222141	-1.16646	0.0179973	0.108455	403.345	407.7	351.461	303.894	336.746	335.006		Similar to SERAC1: Protein SERAC1 (Bos taurus)	GO:0005488,GO:0006505,GO:0006886,GO:0016788	Gene3D:G3DSA:3.40.50.1820,InterPro:IPR012908,InterPro:IPR016024,PANTHER:PTHR22731,Pfam:PF07819,Phobius:CYTOPLASMIC_DOMAIN,Phobius:NON_CYTOPLASMIC_DOMAIN,Phobius:TRANSMEMBRANE,SUPERFAMILY:SSF48371,SUPERFAMILY:SSF53474
Bras_G05315	Bras_G05315	BraspberryS0021:880476-884288	66.1896	-0.222023	-1.16637	0.109307	0.333791	79.5441	71.581	74.86	39.2866	56.295	75.5711		Similar to At1g07650: Probable LRR receptor-like serine/threonine-protein kinase At1g07650 (Arabidopsis thaliana)	GO:0004672,GO:0004674,GO:0005524,GO:0006468,GO:0016772	Gene3D:G3DSA:1.10.510.10,Gene3D:G3DSA:2.60.120.200,Gene3D:G3DSA:3.30.200.20,InterPro:IPR000719,InterPro:IPR001245,InterPro:IPR002290,InterPro:IPR008271,InterPro:IPR011009,InterPro:IPR013320,InterPro:IPR017441,InterPro:IPR021720,PANTHER:PTHR24420,PANTHER:PTHR24420:SF86,Pfam:PF07714,Pfam:PF11721,Phobius:CYTOPLASMIC_DOMAIN,Phobius:NON_CYTOPLASMIC_DOMAIN,Phobius:TRANSMEMBRANE,ProSitePatterns:PS00107,…
Bras_G15428	Bras_G15428	BraspberryS0158:237373-244477	220.363	-0.221953	-1.16631	0.0455709	0.197899	249.077	210.593	266.451	182.567	188.332	225.155		Similar to March8: E3 ubiquitin-protein ligase MARCH8 (Mus musculus)	GO:0008270	Gene3D:G3DSA:3.30.40.10,InterPro:IPR011016,InterPro:IPR013083,PANTHER:PTHR23012,Pfam:PF12906,Phobius:CYTOPLASMIC_DOMAIN,Phobius:NON_CYTOPLASMIC_DOMAIN,Phobius:TRANSMEMBRANE,ProSiteProfiles:PS51292,SMART:SM00744,SUPERFAMILY:SSF57850
Bras_G20293	Bras_G20293	BraspberryS0302:130947-152122	2000.16	-0.221913	-1.16628	4.43863e-05	0.00112844	2146.08	2143.28	2189.97	1915.8	1765.62	1840.2		Similar to PI4KA1: Phosphatidylinositol 4-kinase alpha 1 (Arabidopsis thaliana)	GO:0005488,GO:0016772,GO:0016773,GO:0046854,GO:0048015	Gene3D:G3DSA:1.10.1070.11,Gene3D:G3DSA:1.25.40.70,Gene3D:G3DSA:3.30.1010.10,InterPro:IPR000403,InterPro:IPR001263,InterPro:IPR011009,InterPro:IPR015433,InterPro:IPR016024,InterPro:IPR018936,PANTHER:PTHR10048,PANTHER:PTHR10048:SF15,Pfam:PF00454,Pfam:PF00613,ProSitePatterns:PS00915,ProSiteProfiles:PS50290,ProSiteProfiles:PS51545,SMART:SM00145,SMART:SM00146,SUPERFAMILY:SSF48371,SUPERFAMILY:SSF56112
Bras_G16175	Bras_G16175	BraspberryS0175:326279-337875	1375.39	-0.221784	-1.16617	0.000290136	0.00511837	1482.41	1476.23	1499.74	1332.28	1199.6	1262.12		Similar to CCC1: Cation-chloride cotransporter 1 (Oryza sativa subsp. japonica)	GO:0006810,GO:0016020,GO:0055085	Coils:Coil,InterPro:IPR004841,PANTHER:PTHR11827,PANTHER:PTHR11827:SF18,Pfam:PF00324,Phobius:CYTOPLASMIC_DOMAIN,Phobius:NON_CYTOPLASMIC_DOMAIN,Phobius:TRANSMEMBRANE
Bras_G12660	Bras_G12660	BraspberryS0103:435310-441074	67.3074	-0.221674	-1.16609	0.106178	0.327798	85.9719	77.8054	63.4407	54.308	52.2008	70.1175		Similar to At5g01020: Serine/threonine-protein kinase At5g01020 (Arabidopsis thaliana)	GO:0004672,GO:0004674,GO:0005524,GO:0006468,GO:0016772	Gene3D:G3DSA:1.10.510.10,Gene3D:G3DSA:2.60.120.200,Gene3D:G3DSA:3.30.200.20,InterPro:IPR000719,InterPro:IPR001245,InterPro:IPR008271,InterPro:IPR011009,InterPro:IPR013320,InterPro:IPR017441,PANTHER:PTHR24420,PANTHER:PTHR24420:SF217,Pfam:PF07714,ProSitePatterns:PS00107,ProSitePatterns:PS00108,ProSiteProfiles:PS50011,SUPERFAMILY:SSF56112
Bras_G11820	Bras_G11820	BraspberryS0090:464642-472228	2037.57	-0.221596	-1.16602	0.000532027	0.0083763	2250.53	2035.39	2327	1830.3	1763.57	2018.61		Similar to GATA26: GATA transcription factor 26 (Arabidopsis thaliana)	GO:0003700,GO:0006355,GO:0008270,GO:0043565	Gene3D:G3DSA:3.30.50.10,InterPro:IPR000679,InterPro:IPR013088,Pfam:PF00320,Pfam:PF13658,ProSitePatterns:PS00344,ProSiteProfiles:PS50114,SMART:SM00401,SUPERFAMILY:SSF57716
Bras_G00466	Bras_G00466	BraspberryS0002:11303-14556	3669.91	-0.221249	-1.16574	0.000262591	0.00475705	3871.95	4142.36	3877.49	3324.34	3726.73	3076.6		Similar to Alcohol dehydrogenase 1 (Pisum sativum)	GO:0008270,GO:0016491,GO:0055114	Gene3D:G3DSA:3.40.50.720,Gene3D:G3DSA:3.90.180.10,InterPro:IPR002085,InterPro:IPR002328,InterPro:IPR011032,InterPro:IPR013149,InterPro:IPR013154,InterPro:IPR016040,PANTHER:PTHR11695,PANTHER:PTHR11695:SF4,Pfam:PF00107,Pfam:PF08240,ProSitePatterns:PS00059,SUPERFAMILY:SSF50129,SUPERFAMILY:SSF51735
Bras_G08846	Bras_G08846	BraspberryS0054:169236-175843	155.059	-0.221243	-1.16574	0.0780951	0.273874	175.158	141.087	200.473	122.482	119.755	171.398		Similar to AK1: Aspartokinase 1,chloroplastic (Arabidopsis thaliana)	GO:0004072,GO:0008652	Gene3D:G3DSA:3.40.1160.10,InterPro:IPR001048,InterPro:IPR001341,InterPro:IPR018042,PANTHER:PTHR21499,PANTHER:PTHR21499:SF5,Pfam:PF00696,ProSitePatterns:PS00324,SUPERFAMILY:SSF53633,SUPERFAMILY:SSF55021,TIGRFAM:TIGR00657
XLOC_009591			31.2397	-0.221091	-1.16561	0.110994	0.337069	40.1738	41.4962	29.1827	27.7317	15.3532	33.5006
Bras_G13957	Bras_G13957	BraspberryS0128:202852-213238	7711.88	-0.221044	-1.16558	1.29236e-06	5.41475e-05	8574.69	8001.51	8376.71	7276.12	6765.64	7276.64		Similar to ACA8: Calcium-transporting ATPase 8,plasma membrane-type (Arabidopsis thaliana)	GO:0000166,GO:0005388,GO:0005516,GO:0005524,GO:0006812,GO:0016020,GO:0016021,GO:0019829,GO:0046872,GO:0070588	Gene3D:G3DSA:1.20.1110.10,Gene3D:G3DSA:2.70.150.10,InterPro:IPR001757,InterPro:IPR004014,InterPro:IPR006068,InterPro:IPR006408,InterPro:IPR008250,InterPro:IPR018303,InterPro:IPR023214,InterPro:IPR023298,InterPro:IPR023299,InterPro:IPR024750,PANTHER:PTHR24093,PANTHER:PTHR24093:SF0,PRINTS:PR00119,PRINTS:PR00120,Pfam:PF00122,Pfam:PF00689,Pfam:PF00690,Pfam:PF00702,Pfam:PF12515,Phobius:CYTOPLASMIC_DOM…
Bras_G08946	Bras_G08946	BraspberryS0055:31319-37486	37.4708	-0.221032	-1.16557	0.115765	0.344107	39.3703	38.384	53.2902	32.3537	25.5886	35.8378		Similar to pckA: Phosphoenolpyruvate carboxykinase [ATP] (Mannheimia succiniciproducens (strain MBEL55E))	GO:0004611,GO:0004612,GO:0005524,GO:0006094,GO:0017076	Gene3D:G3DSA:3.40.449.10,Gene3D:G3DSA:3.90.228.20,InterPro:IPR001272,InterPro:IPR008210,InterPro:IPR013035,Pfam:PF01293,SUPERFAMILY:SSF53795,SUPERFAMILY:SSF68923
Bras_G00506	Bras_G00506	BraspberryS0002:226166-232097	2565.42	-0.221002	-1.16554	2.48154e-05	0.000697735	2722.98	2780.25	2809.15	2295.96	2295.81	2488.39		Similar to ACA1: Calcium-transporting ATPase 1,chloroplastic (Arabidopsis thaliana)	GO:0000166,GO:0005388,GO:0005516,GO:0005524,GO:0006812,GO:0016020,GO:0016021,GO:0019829,GO:0046872,GO:0070588	Gene3D:G3DSA:1.20.1110.10,Gene3D:G3DSA:3.40.1110.10,InterPro:IPR001757,InterPro:IPR004014,InterPro:IPR006068,InterPro:IPR006408,InterPro:IPR008250,InterPro:IPR018303,InterPro:IPR023214,InterPro:IPR023298,InterPro:IPR023299,InterPro:IPR024750,PANTHER:PTHR24093,PANTHER:PTHR24093:SF0,PRINTS:PR00119,PRINTS:PR00120,Pfam:PF00122,Pfam:PF00689,Pfam:PF00690,Pfam:PF00702,Pfam:PF12515,Phobius:CYTOPLASMIC_DO…
Bras_G25813	Bras_G25813	BraspberryS0682:46759-55261	359.082	-0.220773	-1.16536	0.0164012	0.102334	389.686	365.167	416.171	338.558	325.487	319.424		Similar to LIP1P: Lipoyl synthase,chloroplastic (Ricinus communis)	GO:0003824,GO:0009107,GO:0009507,GO:0016992,GO:0051536,GO:0051539	Gene3D:G3DSA:3.20.20.70,Hamap:MF_00206,Hamap:MF_03129,InterPro:IPR003698,InterPro:IPR006638,InterPro:IPR007197,InterPro:IPR013785,InterPro:IPR027526,PANTHER:PTHR10949,PANTHER:PTHR10949:SF0,PIRSF:PIRSF005963,Pfam:PF04055,SMART:SM00729,SUPERFAMILY:SSF102114,TIGRFAM:TIGR00510
Bras_G07250	Bras_G07250	BraspberryS0038:226275-235730	126.026	-0.220677	-1.16528	0.0780949	0.273874	159.088	124.489	134.494	98.2166	110.543	129.328		Similar to At1g13570: F-box/FBD/LRR-repeat protein At1g13570 (Arabidopsis thaliana)	GO:0005515	Gene3D:G3DSA:1.20.1280.50,Gene3D:G3DSA:3.80.10.10,InterPro:IPR001810,InterPro:IPR006566,PANTHER:PTHR32212,Pfam:PF00646,Pfam:PF08387,ProSiteProfiles:PS50181,SMART:SM00256,SMART:SM00579,SUPERFAMILY:SSF52047,SUPERFAMILY:SSF81383
Bras_G16344	Bras_G16344	BraspberryS0179:135152-141032	4030.27	-0.220615	-1.16523	1.70759e-06	6.94873e-05	4256.81	4369.55	4411.66	3844.31	3696.02	3603.26		Similar to AHA11: ATPase 11,plasma membrane-type (Arabidopsis thaliana)	GO:0000166,GO:0006200,GO:0006754,GO:0006812,GO:0016021,GO:0016887,GO:0019829,GO:0046872	Coils:Coil,Gene3D:G3DSA:1.20.1110.10,Gene3D:G3DSA:2.70.150.10,Gene3D:G3DSA:3.40.1110.10,InterPro:IPR001757,InterPro:IPR004014,InterPro:IPR006534,InterPro:IPR008250,InterPro:IPR018303,InterPro:IPR023214,InterPro:IPR023298,InterPro:IPR023299,PANTHER:PTHR24093,PANTHER:PTHR24093:SF127,PRINTS:PR00119,PRINTS:PR00120,Pfam:PF00122,Pfam:PF00690,Pfam:PF00702,Phobius:CYTOPLASMIC_DOMAIN,Phobius:NON_CYTOPLASM…
Bras_G09835	Bras_G09835	BraspberryS0064:69946-74397	481.99	-0.220497	-1.16513	0.0111539	0.0787074	511.814	575.76	482.149	429.842	431.936	460.438		Similar to RTNLB12: Reticulon-like protein B12 (Arabidopsis thaliana)	GO:0005783	InterPro:IPR003388,PANTHER:PTHR10994,PANTHER:PTHR10994:SF27,Pfam:PF02453,Phobius:CYTOPLASMIC_DOMAIN,Phobius:NON_CYTOPLASMIC_DOMAIN,Phobius:TRANSMEMBRANE,ProSiteProfiles:PS50845
Bras_G19519	Bras_G19519	BraspberryS0274:213402-215184	322.482	-0.22045	-1.1651	0.043396	0.192502	302.107	415.999	338.773	307.36	324.464	246.19		Similar to At3g50808: Uncharacterized protein At3g50808 (Arabidopsis thaliana)		InterPro:IPR006734,PANTHER:PTHR31065,PANTHER:PTHR31065:SF0,Pfam:PF04640,SUPERFAMILY:SSF57845
Bras_G15816	Bras_G15816	BraspberryS0167:346137-352423	1440.33	-0.22044	-1.16509	0.000454284	0.00734291	1555.53	1592.42	1523.84	1288.37	1259.98	1421.83		Similar to CBK1: Serine/threonine-protein kinase CBK1 (Pneumocystis carinii)	GO:0004672,GO:0004674,GO:0005524,GO:0006468,GO:0016772	Gene3D:G3DSA:1.10.510.10,Gene3D:G3DSA:3.30.200.20,InterPro:IPR000719,InterPro:IPR000961,InterPro:IPR002290,InterPro:IPR008271,InterPro:IPR011009,InterPro:IPR017441,InterPro:IPR017892,PANTHER:PTHR24358,PANTHER:PTHR24358:SF0,Pfam:PF00069,Pfam:PF00433,ProSitePatterns:PS00107,ProSitePatterns:PS00108,ProSiteProfiles:PS50011,ProSiteProfiles:PS51285,SMART:SM00133,SMART:SM00220,SUPERFAMILY:SSF56112
Bras_G13462	Bras_G13462	BraspberryS0119:68135-75948	871.231	-0.220402	-1.16506	0.00186517	0.0217552	968.991	886.981	973.18	781.111	785.059	832.061		Similar to SS3: Soluble starch synthase 3,chloroplastic/amyloplastic (Solanum tuberosum)	GO:0009011,GO:0009058,GO:0009250,GO:2001070	Coils:Coil,Gene3D:G3DSA:3.40.50.2000,Hamap:MF_00484,InterPro:IPR001296,InterPro:IPR005085,InterPro:IPR011835,InterPro:IPR013534,PANTHER:PTHR12526,PANTHER:PTHR12526:SF17,Pfam:PF00534,Pfam:PF03423,Pfam:PF08323,SMART:SM01066,SUPERFAMILY:SSF53756
Bras_G27703	Bras_G27703	BraspberryS1209:5687-9634	432.59	-0.220388	-1.16505	0.0146172	0.0945879	432.27	482.393	498.644	389.4	367.453	425.38		Similar to NAC078: NAC domain-containing protein 78 (Arabidopsis thaliana)	GO:0003677,GO:0006355	InterPro:IPR003441,PANTHER:PTHR31989,PANTHER:PTHR31989:SF0,Pfam:PF02365,Phobius:CYTOPLASMIC_DOMAIN,Phobius:NON_CYTOPLASMIC_DOMAIN,Phobius:TRANSMEMBRANE,ProSiteProfiles:PS51005,SUPERFAMILY:SSF101941
Bras_G24851	Bras_G24851	BraspberryS0574:49353-52056	133.191	-0.220311	-1.16498	0.0794887	0.276625	130.966	175.321	134.494	120.171	136.132	102.06		Similar to At5g41260: Probable serine/threonine-protein kinase At5g41260 (Arabidopsis thaliana)	GO:0004672,GO:0005524,GO:0006468,GO:0016772	Gene3D:G3DSA:1.10.510.10,Gene3D:G3DSA:3.30.200.20,InterPro:IPR000719,InterPro:IPR001245,InterPro:IPR011009,PANTHER:PTHR24420,PANTHER:PTHR24420:SF29,Pfam:PF07714,ProSiteProfiles:PS50011,SUPERFAMILY:SSF56112
Bras_G27646	Bras_G27646	BraspberryS1167:6938-16725	942.478	-0.220194	-1.16489	0.00136025	0.0172051	1049.34	995.909	1011.24	897.815	814.742	885.818		Similar to FAB1D: Putative 1-phosphatidylinositol-3-phosphate 5-kinase FAB1D (Arabidopsis thaliana)	GO:0005524,GO:0016307,GO:0044267,GO:0046488	Gene3D:G3DSA:3.30.800.10,Gene3D:G3DSA:3.30.810.10,Gene3D:G3DSA:3.50.7.10,InterPro:IPR002423,InterPro:IPR002498,InterPro:IPR016034,InterPro:IPR027409,InterPro:IPR027483,InterPro:IPR027484,PANTHER:PTHR11353,PANTHER:PTHR11353:SF14,Pfam:PF00118,Pfam:PF01504,ProSiteProfiles:PS51455,SMART:SM00330,SUPERFAMILY:SSF52029,SUPERFAMILY:SSF56104
Bras_G16039	Bras_G16039	BraspberryS0172:251831-256319	1641.18	-0.220153	-1.16486	9.79514e-05	0.00215105	1767.65	1727.28	1820.75	1541.42	1476.98	1512.98		Similar to PXMP2: Peroxisomal membrane protein 2 (Bos taurus)	GO:0016021	InterPro:IPR007248,PANTHER:PTHR11266,PANTHER:PTHR11266:SF4,Pfam:PF04117,Phobius:CYTOPLASMIC_DOMAIN,Phobius:NON_CYTOPLASMIC_DOMAIN,Phobius:TRANSMEMBRANE
Bras_G08898	Bras_G08898	BraspberryS0054:481128-482441	8699.37	-0.220138	-1.16485	3.85994e-08	2.48303e-06	9535.65	9373.99	9217.93	7812.26	8096.25	8160.12		Similar to ERF1-3: Eukaryotic peptide chain release factor subunit 1-3 (Arabidopsis thaliana)	GO:0005737,GO:0006415,GO:0016149	Gene3D:G3DSA:3.30.1330.30,Gene3D:G3DSA:3.30.420.60,Gene3D:G3DSA:3.30.960.10,InterPro:IPR004403,InterPro:IPR005140,InterPro:IPR005141,InterPro:IPR005142,InterPro:IPR024049,PANTHER:PTHR10113,Pfam:PF03463,Pfam:PF03464,Pfam:PF03465,SUPERFAMILY:SSF53137,SUPERFAMILY:SSF55315,SUPERFAMILY:SSF55481,TIGRFAM:TIGR03676
Bras_G11259	Bras_G11259	BraspberryS0082:383178-388872	143.424	-0.220027	-1.16476	0.067181	0.250713	150.25	163.91	161.139	114.393	122.825	148.026		Similar to MLO6: MLO-like protein 6 (Arabidopsis thaliana)	GO:0008219,GO:0016021	InterPro:IPR004326,Pfam:PF03094,Phobius:NON_CYTOPLASMIC_DOMAIN,Phobius:SIGNAL_PEPTIDE,Phobius:SIGNAL_PEPTIDE_C_REGION,Phobius:SIGNAL_PEPTIDE_H_REGION,Phobius:SIGNAL_PEPTIDE_N_REGION,SignalP_EUK:SignalP-noTM,SignalP_GRAM_POSITIVE:SignalP-TM
Bras_G00265	Bras_G00265	BraspberryS0001:1535529-1544077	1657.12	-0.2199	-1.16465	0.0557714	0.223169	1876.12	1674.37	1901.95	1450.14	1279.43	1760.73		Similar to VAC14: Protein VAC14 homolog (Arabidopsis thaliana)	GO:0005488,GO:0019209,GO:0042327	Gene3D:G3DSA:1.25.10.10,InterPro:IPR011989,InterPro:IPR016024,InterPro:IPR021133,InterPro:IPR021841,InterPro:IPR026825,PANTHER:PTHR16023,PANTHER:PTHR16023:SF0,Pfam:PF10363,Pfam:PF11916,Pfam:PF12755,ProSiteProfiles:PS50077,SUPERFAMILY:SSF48371
Bras_G10112	Bras_G10112	BraspberryS0067:265306-269466	1732.2	-0.219825	-1.16459	0.000148602	0.00300913	1820.68	1973.14	1814.4	1625.77	1604.92	1554.27		Similar to Polyphenol oxidase,chloroplastic (Malus domestica)	GO:0004097,GO:0008152,GO:0016491,GO:0055114	Gene3D:G3DSA:1.10.1280.10,InterPro:IPR002227,InterPro:IPR008922,InterPro:IPR022739,InterPro:IPR022740,PANTHER:PTHR11474,PANTHER:PTHR11474:SF5,PRINTS:PR00092,Pfam:PF00264,Pfam:PF12142,Pfam:PF12143,Phobius:CYTOPLASMIC_DOMAIN,Phobius:NON_CYTOPLASMIC_DOMAIN,Phobius:TRANSMEMBRANE,ProSitePatterns:PS00497,ProSitePatterns:PS00498,SUPERFAMILY:SSF48056
Bras_G21567	Bras_G21567	BraspberryS0359:108244-111896	53.243	-0.219739	-1.16452	0.113962	0.341368	57.0468	58.0947	65.9783	42.7531	51.1773	44.4078		Similar to SIP2-1: Probable aquaporin SIP2-1 (Arabidopsis thaliana)	GO:0005215,GO:0006810,GO:0016020	Gene3D:G3DSA:1.20.1080.10,InterPro:IPR000425,InterPro:IPR023271,PANTHER:PTHR19139,PANTHER:PTHR19139:SF3,PRINTS:PR00783,Pfam:PF00230,Phobius:CYTOPLASMIC_DOMAIN,Phobius:NON_CYTOPLASMIC_DOMAIN,Phobius:TRANSMEMBRANE,SUPERFAMILY:SSF81338
Bras_G08301	Bras_G08301	BraspberryS0048:80124-86618	891.976	-0.219569	-1.16439	0.00245183	0.0266005	960.153	916.029	1022.66	793.821	785.059	874.132		Similar to CBG02625: Protein EFR3 homolog (Caenorhabditis briggsae)	GO:0005488	Gene3D:G3DSA:1.25.10.10,InterPro:IPR011989,InterPro:IPR016024,PANTHER:PTHR12444,Phobius:CYTOPLASMIC_DOMAIN,Phobius:NON_CYTOPLASMIC_DOMAIN,Phobius:TRANSMEMBRANE,SUPERFAMILY:SSF48371
Bras_G16564	Bras_G16564	BraspberryS0183:281557-286732	479.371	-0.219503	-1.16433	0.0108516	0.0772942	545.56	509.366	506.257	405.577	435.007	474.462		Similar to At4g09760: Probable choline kinase 3 (Arabidopsis thaliana)	GO:0016301,GO:0016772,GO:0046474	Gene3D:G3DSA:3.10.450.110,Gene3D:G3DSA:3.90.1200.10,InterPro:IPR011009,InterPro:IPR026712,PANTHER:PTHR22603,Pfam:PF01633,SUPERFAMILY:SSF56112
Bras_G13752	Bras_G13752	BraspberryS0124:115629-123152	148.912	-0.219154	-1.16405	0.0668667	0.24987	172.747	156.648	162.408	110.927	147.391	143.351		Similar to TTC7A: Tetratricopeptide repeat protein 7A (Homo sapiens)	GO:0005515	Gene3D:G3DSA:1.25.40.10,InterPro:IPR001440,InterPro:IPR011990,InterPro:IPR013026,InterPro:IPR019734,PANTHER:PTHR23083,PANTHER:PTHR23083:SF163,Pfam:PF00515,Pfam:PF13174,Pfam:PF13181,ProSiteProfiles:PS50005,ProSiteProfiles:PS50293,SMART:SM00028,SUPERFAMILY:SSF48452
XLOC_009774			121.257	-0.219137	-1.16404	0.100813	0.317915	140.608	111.002	156.064	100.528	76.7659	142.572
Bras_G15070	Bras_G15070	BraspberryS0151:294200-299586	387.692	-0.219126	-1.16403	0.0172734	0.105876	428.252	445.047	388.257	343.18	384.853	336.564		Similar to B2 protein (Daucus carota)		InterPro:IPR013989,Pfam:PF10539,ProSiteProfiles:PS51222,SMART:SM00767
Bras_G04561	Bras_G04561	BraspberryS0017:837698-842009	115.906	-0.219079	-1.16399	0.0910674	0.300931	146.233	123.451	116.731	87.8172	91.0956	130.107		Similar to FAP2: Fatty-acid-binding protein 2 (Arabidopsis thaliana)	GO:0016872	InterPro:IPR016087,Pfam:PF02431,SUPERFAMILY:SSF54626
Bras_G13980	Bras_G13980	BraspberryS0129:37753-45234	794.639	-0.219051	-1.16397	0.00470609	0.0429584	858.915	815.4	911.008	688.672	692.94	800.898		Similar to YDA: Mitogen-activated protein kinase kinase kinase YODA (Arabidopsis thaliana)	GO:0004672,GO:0005524,GO:0006468,GO:0016772	Gene3D:G3DSA:1.10.510.10,Gene3D:G3DSA:3.30.200.20,InterPro:IPR000719,InterPro:IPR002290,InterPro:IPR011009,InterPro:IPR017441,PANTHER:PTHR24361,PANTHER:PTHR24361:SF1,Pfam:PF00069,ProSitePatterns:PS00107,ProSiteProfiles:PS50011,SMART:SM00220,SUPERFAMILY:SSF56112
Bras_G02503	Bras_G02503	BraspberryS0007:1635781-1643945	77.4191	-0.218995	-1.16392	0.1042	0.324477	92.3997	93.3665	72.3224	80.8843	62.4363	63.1058		Similar to DRP3A: Dynamin-related protein 3A (Arabidopsis thaliana)	GO:0003924,GO:0005525	Gene3D:G3DSA:3.40.50.300,InterPro:IPR000375,InterPro:IPR001401,InterPro:IPR003130,InterPro:IPR020850,InterPro:IPR022812,InterPro:IPR027417,PANTHER:PTHR11566,PANTHER:PTHR11566:SF12,PRINTS:PR00195,Pfam:PF00350,Pfam:PF01031,Pfam:PF02212,ProSiteProfiles:PS51388,SMART:SM00053,SMART:SM00302,SUPERFAMILY:SSF52540
Bras_G06159	Bras_G06159	BraspberryS0028:524558-531271	930.369	-0.218809	-1.16377	0.00223157	0.0249388	1069.43	949.226	999.825	831.952	828.048	903.737		Similar to Chd4: Chromodomain-helicase-DNA-binding protein 4 (Mus musculus)	GO:0005515,GO:0008080,GO:0008270	Gene3D:G3DSA:3.30.40.10,Gene3D:G3DSA:3.40.630.30,InterPro:IPR000182,InterPro:IPR001841,InterPro:IPR001965,InterPro:IPR011011,InterPro:IPR013083,InterPro:IPR016181,InterPro:IPR019786,InterPro:IPR019787,Pfam:PF00628,ProSitePatterns:PS01359,ProSiteProfiles:PS50016,ProSiteProfiles:PS50089,ProSiteProfiles:PS51186,SMART:SM00249,SUPERFAMILY:SSF55729,SUPERFAMILY:SSF57903
Bras_G07247	Bras_G07247	BraspberryS0038:213428-219275	159.601	-0.218653	-1.16365	0.0900031	0.299433	192.834	154.573	185.247	120.171	111.566	193.213		Similar to CBL9: Calcineurin B-like protein 9 (Arabidopsis thaliana)	GO:0005509	Gene3D:G3DSA:1.10.238.10,InterPro:IPR001125,InterPro:IPR002048,InterPro:IPR011992,InterPro:IPR018247,PANTHER:PTHR23056,PANTHER:PTHR23056:SF3,PRINTS:PR00450,Pfam:PF13499,Pfam:PF13833,ProSitePatterns:PS00018,ProSiteProfiles:PS50222,SMART:SM00054,SUPERFAMILY:SSF47473
Bras_G05398	Bras_G05398	BraspberryS0022:547656-554172	224.342	-0.218629	-1.16363	0.03952	0.18137	236.222	255.202	244.881	190.656	195.497	223.597		Similar to PDR1: Pleiotropic drug resistance protein 1 (Nicotiana tabacum)	GO:0000166,GO:0005524,GO:0016020,GO:0016887,GO:0017111	Gene3D:G3DSA:3.40.50.300,InterPro:IPR003439,InterPro:IPR003593,InterPro:IPR013525,InterPro:IPR013581,InterPro:IPR027417,PANTHER:PTHR19241,PANTHER:PTHR19241:SF10,Pfam:PF00005,Pfam:PF01061,Pfam:PF08370,Phobius:CYTOPLASMIC_DOMAIN,Phobius:NON_CYTOPLASMIC_DOMAIN,Phobius:TRANSMEMBRANE,ProSiteProfiles:PS50893,SMART:SM00382,SUPERFAMILY:SSF52540
Bras_G00399	Bras_G00399	BraspberryS0001:2280262-2286327	3593.97	-0.21852	-1.16354	2.07106e-06	8.24348e-05	3875.97	3825.95	3921.9	3264.26	3261.02	3414.72		Similar to PP2A: Serine/threonine-protein phosphatase PP2A catalytic subunit (Hevea brasiliensis)	GO:0016787	Gene3D:G3DSA:3.60.21.10,InterPro:IPR004843,InterPro:IPR006186,PANTHER:PTHR11668,PANTHER:PTHR11668:SF21,PRINTS:PR00114,Pfam:PF00149,Phobius:CYTOPLASMIC_DOMAIN,Phobius:NON_CYTOPLASMIC_DOMAIN,Phobius:TRANSMEMBRANE,ProSitePatterns:PS00125,SMART:SM00156,SUPERFAMILY:SSF56300
Bras_G05022	Bras_G05022	BraspberryS0020:315454-318108	93.5856	-0.218495	-1.16352	0.100056	0.316625	115.7	111.002	86.2793	70.4849	76.7659	101.281		Similar to At4g30825: Pentatricopeptide repeat-containing protein At4g30825,chloroplastic (Arabidopsis thaliana)	GO:0005515,GO:0005634,GO:0007049	Gene3D:G3DSA:1.25.40.10,InterPro:IPR002885,InterPro:IPR004575,InterPro:IPR011990,PANTHER:PTHR12683,PANTHER:PTHR12683:SF10,Pfam:PF01535,Pfam:PF13041,Pfam:PF13812,ProSiteProfiles:PS51375,SUPERFAMILY:SSF81901,TIGRFAM:TIGR00756
Bras_G13790	Bras_G13790	BraspberryS0124:357746-363166	436.416	-0.218418	-1.16346	0.024274	0.131958	452.357	464.757	508.794	434.464	326.511	431.612		Similar to PUB3: U-box domain-containing protein 3 (Arabidopsis thaliana)	GO:0000151,GO:0004842,GO:0005488,GO:0005515,GO:0016567	Coils:Coil,Gene3D:G3DSA:1.25.10.10,Gene3D:G3DSA:3.30.40.10,InterPro:IPR000225,InterPro:IPR003613,InterPro:IPR011989,InterPro:IPR013083,InterPro:IPR016024,PANTHER:PTHR23315,PANTHER:PTHR23315:SF35,Pfam:PF00514,Pfam:PF04564,ProSiteProfiles:PS50176,SMART:SM00185,SMART:SM00504,SUPERFAMILY:SSF48371,SUPERFAMILY:SSF57850
Bras_G10149	Bras_G10149	BraspberryS0068:38737-44626	616.837	-0.21835	-1.1634	0.00542393	0.0475072	672.509	647.341	685.159	568.501	529.173	598.336		Similar to At1g03370: C2 and GRAM domain-containing protein At1g03370 (Arabidopsis thaliana)	GO:0005515	Coils:Coil,Gene3D:G3DSA:2.60.40.150,InterPro:IPR000008,InterPro:IPR004182,InterPro:IPR008973,InterPro:IPR018029,InterPro:IPR020477,PANTHER:PTHR16122,PANTHER:PTHR16122:SF15,PRINTS:PR00360,Pfam:PF00168,Pfam:PF02893,Phobius:CYTOPLASMIC_DOMAIN,Phobius:NON_CYTOPLASMIC_DOMAIN,Phobius:TRANSMEMBRANE,ProSiteProfiles:PS50004,SMART:SM00239,SMART:SM00568,SUPERFAMILY:SSF49562
Bras_G08947	Bras_G08947	BraspberryS0055:37468-40588	315.4	-0.218231	-1.16331	0.0524792	0.215275	339.067	354.793	343.848	288.872	212.897	352.925		Similar to FRS4: Protein FAR1-RELATED SEQUENCE 4 (Arabidopsis thaliana)	GO:0008270	InterPro:IPR004330,InterPro:IPR006564,InterPro:IPR007527,InterPro:IPR018289,PANTHER:PTHR31669,PANTHER:PTHR31669:SF0,Pfam:PF03101,Pfam:PF04434,Pfam:PF10551,ProSiteProfiles:PS50966,SMART:SM00575
Bras_G26021	Bras_G26021	BraspberryS0713:62950-65585	571.662	-0.218154	-1.16324	0.0319425	0.158864	632.335	573.685	664.858	531.525	404.3	623.267		Similar to Harbi1: Putative nuclease HARBI1 (Mus musculus)		InterPro:IPR026103,PANTHER:PTHR22930,Pfam:PF13359
Bras_G21658	Bras_G21658	BraspberryS0362:13235-16663	3284.52	-0.218086	-1.16319	5.24659e-06	0.000185113	3499.14	3619.51	3498.12	3059.74	3104.41	2926.24		Similar to At4g00750: Probable methyltransferase PMT15 (Arabidopsis thaliana)	GO:0008168	Gene3D:G3DSA:3.40.50.150,InterPro:IPR004159,PANTHER:PTHR31608,PANTHER:PTHR31608:SF0,Pfam:PF03141,Phobius:CYTOPLASMIC_DOMAIN,Phobius:NON_CYTOPLASMIC_DOMAIN,Phobius:TRANSMEMBRANE,SUPERFAMILY:SSF53335
Bras_G15506	Bras_G15506	BraspberryS0160:184861-186242	71.5749	-0.21799	-1.16311	0.105992	0.327595	83.5614	85.0672	71.0536	60.0854	63.4598	66.2221		Similar to xseA: Exodeoxyribonuclease 7 large subunit (Bacillus weihenstephanensis (strain KBAB4))		Phobius:NON_CYTOPLASMIC_DOMAIN,Phobius:SIGNAL_PEPTIDE,Phobius:SIGNAL_PEPTIDE_C_REGION,Phobius:SIGNAL_PEPTIDE_H_REGION,Phobius:SIGNAL_PEPTIDE_N_REGION,SignalP_EUK:SignalP-noTM
Bras_G21314	Bras_G21314	BraspberryS0347:129585-135123	61.2136	-0.217662	-1.16285	0.113635	0.34128	69.0989	70.5435	67.2471	43.9086	60.3892	56.094		Similar to ATG13: Autophagy-related protein 13 (Debaryomyces hansenii (strain ATCC 36239 / CBS 767 / JCM 1990 / NBRC 0083 / IGC 2968))		InterPro:IPR018731,Pfam:PF10033
Bras_G08736	Bras_G08736	BraspberryS0053:65410-80000	1760.49	-0.217616	-1.16281	0.0793828	0.276535	2038.42	1749.06	2035.18	1482.49	1349.03	1908.75		Similar to VPS52: Vacuolar protein sorting-associated protein 52 A (Arabidopsis thaliana)		InterPro:IPR007258,PANTHER:PTHR14190,PANTHER:PTHR14190:SF6,Pfam:PF04129
Bras_G12959	Bras_G12959	BraspberryS0109:272229-276770	437.875	-0.217362	-1.16261	0.0141082	0.0926161	453.16	462.683	512.601	373.223	400.206	425.38		Similar to Rnf4: E3 ubiquitin-protein ligase RNF4 (Mus musculus)	GO:0005515,GO:0008270	Gene3D:G3DSA:3.30.40.10,InterPro:IPR001841,InterPro:IPR013083,InterPro:IPR017907,PANTHER:PTHR23041,PANTHER:PTHR23041:SF20,Pfam:PF13639,ProSitePatterns:PS00518,ProSiteProfiles:PS50089,SMART:SM00184,SUPERFAMILY:SSF57850
Bras_G20263	Bras_G20263	BraspberryS0301:93418-94200	110.42	-0.217324	-1.16258	0.0841179	0.286703	131.77	108.928	124.344	105.15	94.1662	98.1645		Similar to Cstf2: Cleavage stimulation factor subunit 2 (Mus musculus)	GO:0000166,GO:0003676	Coils:Coil,Gene3D:G3DSA:3.30.70.330,InterPro:IPR000504,InterPro:IPR012677,InterPro:IPR025742,PANTHER:PTHR23139,PANTHER:PTHR23139:SF13,Pfam:PF00076,Pfam:PF14327,ProSiteProfiles:PS50102,SMART:SM00360,SUPERFAMILY:SSF54928
Bras_G12702	Bras_G12702	BraspberryS0104:208019-219561	629.567	-0.217302	-1.16256	0.0125891	0.0863009	730.359	680.538	638.213	500.327	584.445	643.523		Similar to GAUT3: Probable galacturonosyltransferase 3 (Arabidopsis thaliana)	GO:0003677,GO:0003824,GO:0005634,GO:0006367,GO:0016757,GO:0045893	Coils:Coil,Gene3D:G3DSA:3.90.550.10,InterPro:IPR002495,InterPro:IPR008851,InterPro:IPR011039,PANTHER:PTHR32116,PANTHER:PTHR32116:SF3,Pfam:PF01501,Pfam:PF05793,Phobius:CYTOPLASMIC_DOMAIN,Phobius:NON_CYTOPLASMIC_DOMAIN,Phobius:TRANSMEMBRANE,SUPERFAMILY:SSF50916,SUPERFAMILY:SSF53448,SignalP_EUK:SignalP-noTM
Bras_G10173	Bras_G10173	BraspberryS0068:161457-164709	162.983	-0.217228	-1.1625	0.0995188	0.315473	200.869	144.199	200.473	123.637	108.496	200.224		Similar to FRS10: Putative protein FAR1-RELATED SEQUENCE 10 (Arabidopsis thaliana)	GO:0008270	InterPro:IPR004330,InterPro:IPR006564,InterPro:IPR007527,InterPro:IPR018289,PANTHER:PTHR31669,PANTHER:PTHR31669:SF0,Pfam:PF03101,Pfam:PF04434,Pfam:PF10551,ProSiteProfiles:PS50966,SMART:SM00575
Bras_G26192	Bras_G26192	BraspberryS0741:27603-33266	33.6679	-0.216856	-1.1622	0.120972	0.353481	39.3703	35.2718	43.1397	36.9757	18.4238	28.8261		Similar to nadE: Probable glutamine-dependent NAD(+) synthetase (Aquifex aeolicus (strain VF5))		Phobius:CYTOPLASMIC_DOMAIN,Phobius:NON_CYTOPLASMIC_DOMAIN,Phobius:TRANSMEMBRANE,SUPERFAMILY:SSF89372
Bras_G05294	Bras_G05294	BraspberryS0021:711812-715935	1383.59	-0.216848	-1.16219	0.000248468	0.00452751	1467.95	1494.9	1517.5	1239.84	1276.36	1304.97		Similar to TPS7: Probable alpha,alpha-trehalose-phosphate synthase [UDP-forming] 7 (Arabidopsis thaliana)	GO:0003824,GO:0005992,GO:0008152	Gene3D:G3DSA:3.40.50.1000,Gene3D:G3DSA:3.40.50.2000,InterPro:IPR001830,InterPro:IPR003337,InterPro:IPR006379,InterPro:IPR023214,PANTHER:PTHR10788,PANTHER:PTHR10788:SF6,Pfam:PF00982,Pfam:PF02358,SUPERFAMILY:SSF53756,SUPERFAMILY:SSF56784,TIGRFAM:TIGR00685,TIGRFAM:TIGR01484
Bras_G02495	Bras_G02495	BraspberryS0007:1613187-1616242	338.359	-0.216844	-1.16219	0.0217324	0.122826	367.188	371.391	365.418	305.049	284.546	336.564		Similar to UBP22: Ubiquitin carboxyl-terminal hydrolase 22 (Arabidopsis thaliana)	GO:0004221,GO:0006511,GO:0008270	Gene3D:G3DSA:3.30.40.10,InterPro:IPR001394,InterPro:IPR001607,InterPro:IPR013083,InterPro:IPR018200,PANTHER:PTHR24006,PANTHER:PTHR24006:SF122,Pfam:PF00443,Pfam:PF02148,ProSitePatterns:PS00972,ProSiteProfiles:PS50235,ProSiteProfiles:PS50271,SMART:SM00290,SUPERFAMILY:SSF54001,SUPERFAMILY:SSF57850
Bras_G13324	Bras_G13324	BraspberryS0116:352472-369649	612.24	-0.216803	-1.16216	0.00520815	0.046389	684.561	636.967	666.127	537.303	568.068	580.417		Similar to ATX2: Histone-lysine N-methyltransferase ATX2 (Arabidopsis thaliana)	GO:0005515,GO:0005634,GO:0008270	Gene3D:G3DSA:2.170.270.10,Gene3D:G3DSA:2.30.30.160,Gene3D:G3DSA:3.30.40.10,InterPro:IPR000313,InterPro:IPR001214,InterPro:IPR001965,InterPro:IPR003616,InterPro:IPR003888,InterPro:IPR003889,InterPro:IPR011011,InterPro:IPR013083,InterPro:IPR019786,InterPro:IPR019787,PANTHER:PTHR13793,PANTHER:PTHR13793:SF51,Pfam:PF00855,Pfam:PF00856,Pfam:PF05964,Pfam:PF05965,Pfam:PF13831,Pfam:PF13832,ProSitePatterns…
Bras_G05997	Bras_G05997	BraspberryS0026:903985-907269	22.0306	-0.216741	-1.16211	0.10852	0.332825	32.139	22.8229	24.1075	19.6433	19.4474	14.0235		Similar to At5g57250: Pentatricopeptide repeat-containing protein At5g57250,mitochondrial (Arabidopsis thaliana)	GO:0005515	Gene3D:G3DSA:1.25.40.10,InterPro:IPR002885,InterPro:IPR011990,InterPro:IPR019266,PANTHER:PTHR24015,PANTHER:PTHR24015:SF152,Pfam:PF01535,Pfam:PF10037,Pfam:PF12854,Pfam:PF13041,Phobius:CYTOPLASMIC_DOMAIN,Phobius:NON_CYTOPLASMIC_DOMAIN,Phobius:TRANSMEMBRANE,ProSiteProfiles:PS51375,SUPERFAMILY:SSF81901,TIGRFAM:TIGR00756
Bras_G00961	Bras_G00961	BraspberryS0003:379685-383974	927.366	-0.216558	-1.16196	0.0017567	0.0209309	969.795	1016.66	1017.59	907.059	828.048	825.05		Similar to At3g50780: BTB/POZ domain-containing protein At3g50780 (Arabidopsis thaliana)	GO:0005515	Gene3D:G3DSA:3.30.710.10,InterPro:IPR011333,InterPro:IPR013069,PANTHER:PTHR31060,Pfam:PF00651
Bras_G22391	Bras_G22391	BraspberryS0398:117434-124670	846.044	-0.216465	-1.16188	0.00541966	0.0475072	884.626	944.039	913.546	827.33	821.907	684.814		Similar to PECT1: Ethanolamine-phosphate cytidylyltransferase (Arabidopsis thaliana)	GO:0003824,GO:0009058	Gene3D:G3DSA:3.40.50.620,InterPro:IPR004821,InterPro:IPR014729,PANTHER:PTHR10739,PANTHER:PTHR10739:SF14,Pfam:PF01467,Phobius:CYTOPLASMIC_DOMAIN,Phobius:NON_CYTOPLASMIC_DOMAIN,Phobius:TRANSMEMBRANE,SUPERFAMILY:SSF52374,TIGRFAM:TIGR00125
Bras_G12357	Bras_G12357	BraspberryS0099:93249-96641	134.503	-0.216304	-1.16175	0.0805909	0.279036	153.464	120.339	171.29	125.948	110.543	125.432		Similar to Gpr107: Protein GPR107 (Mus musculus)		Phobius:CYTOPLASMIC_DOMAIN,Phobius:NON_CYTOPLASMIC_DOMAIN,Phobius:TRANSMEMBRANE
Bras_G13857	Bras_G13857	BraspberryS0126:34604-36877	173.886	-0.216131	-1.16161	0.0630832	0.241071	196.048	207.481	166.215	153.68	178.097	141.793		Similar to At3g50808: Uncharacterized protein At3g50808 (Arabidopsis thaliana)		InterPro:IPR006734,PANTHER:PTHR31065,PANTHER:PTHR31065:SF0,Pfam:PF04640
Bras_G11074	Bras_G11074	BraspberryS0079:102605-103633	42.6913	-0.216109	-1.1616	0.12429	0.358865	54.6363	54.9825	36.7956	34.6647	33.777	41.2914		Similar to At4g37220: Cold-regulated 413 plasma membrane protein 4 (Arabidopsis thaliana)		InterPro:IPR008892,Pfam:PF05562,Phobius:CYTOPLASMIC_DOMAIN,Phobius:NON_CYTOPLASMIC_DOMAIN,Phobius:TRANSMEMBRANE
Bras_G11653	Bras_G11653	BraspberryS0088:206834-207337	537.565	-0.215942	-1.16146	0.00791224	0.0622856	573.681	570.573	601.418	478.373	526.102	475.241		Similar to SAP9: Zinc finger A20 and AN1 domain-containing stress-associated protein 9 (Oryza sativa subsp. japonica)	GO:0003677,GO:0008270	Gene3D:G3DSA:4.10.1110.10,InterPro:IPR000058,InterPro:IPR002653,PANTHER:PTHR10634,PANTHER:PTHR10634:SF5,Pfam:PF01428,Pfam:PF01754,ProSiteProfiles:PS51036,ProSiteProfiles:PS51039,SMART:SM00154,SMART:SM00259,SUPERFAMILY:SSF118310,SUPERFAMILY:SSF57716
Bras_G04497	Bras_G04497	BraspberryS0017:475819-478878	1282.72	-0.215924	-1.16145	0.000961649	0.0132274	1385.19	1343.44	1428.68	1153.18	1116.69	1269.13		Similar to SLC25A16: Graves disease carrier protein (Homo sapiens)	GO:0055085	Gene3D:G3DSA:1.50.40.10,InterPro:IPR002067,InterPro:IPR018108,InterPro:IPR023395,PANTHER:PTHR24089,PANTHER:PTHR24089:SF0,PRINTS:PR00926,Pfam:PF00153,ProSiteProfiles:PS50920,SUPERFAMILY:SSF103506
Bras_G03025	Bras_G03025	BraspberryS0009:1141022-1142298	702.067	-0.21586	-1.1614	0.00341024	0.0339801	764.105	778.054	732.105	669.028	629.481	639.628		Similar to miaB: (Dimethylallyl)adenosine tRNA methylthiotransferase MiaB (Rhodospirillum centenum (strain ATCC 51521 / SW))		InterPro:IPR007650,Pfam:PF04570
Bras_G23103	Bras_G23103	BraspberryS0439:108680-119592	693.642	-0.215839	-1.16138	0.0207141	0.119113	804.279	718.922	737.181	629.742	523.032	748.699		Similar to ERCC6L: DNA excision repair protein ERCC-6-like (Homo sapiens)	GO:0003676,GO:0003677,GO:0004386,GO:0005524	Coils:Coil,Gene3D:G3DSA:3.40.50.300,InterPro:IPR000330,InterPro:IPR001650,InterPro:IPR014001,InterPro:IPR027417,PANTHER:PTHR10799,PANTHER:PTHR10799:SF257,Pfam:PF00176,Pfam:PF00271,Phobius:CYTOPLASMIC_DOMAIN,Phobius:NON_CYTOPLASMIC_DOMAIN,Phobius:TRANSMEMBRANE,ProSiteProfiles:PS51192,ProSiteProfiles:PS51194,SMART:SM00487,SMART:SM00490,SUPERFAMILY:SSF52540
Bras_G18124	Bras_G18124	BraspberryS0231:30004-35271	383.637	-0.215813	-1.16136	0.0161081	0.101468	429.056	402.513	414.902	373.223	337.77	344.355		Similar to SIP5: Protein SIP5 (Ashbya gossypii (strain ATCC 10895 / CBS 109.51 / FGSC 9923 / NRRL Y-1056))	GO:0005515,GO:0008270	InterPro:IPR001841,ProSiteProfiles:PS50089
Bras_G26253	Bras_G26253	BraspberryS0750:21232-24897	163.069	-0.215679	-1.16125	0.0700378	0.256627	175.961	184.658	175.096	140.97	177.073	124.653		Similar to GAM1: Transcription factor GAMYB (Oryza sativa subsp. japonica)	GO:0003677,GO:0003682	Gene3D:G3DSA:1.10.10.60,InterPro:IPR001005,InterPro:IPR009057,InterPro:IPR017877,InterPro:IPR017930,PANTHER:PTHR10641,PANTHER:PTHR10641:SF199,Pfam:PF00249,ProSiteProfiles:PS50090,ProSiteProfiles:PS51294,SMART:SM00717,SUPERFAMILY:SSF46689
Bras_G07915	Bras_G07915	BraspberryS0044:419791-424348	224.101	-0.215549	-1.16115	0.0476072	0.203325	261.13	226.154	247.419	174.479	214.945	220.481		Similar to FKGP: Bifunctional fucokinase/fucose pyrophosphorylase (Arabidopsis thaliana)	GO:0005524,GO:0005737,GO:0008152,GO:0016301,GO:0016772,GO:0016773	Gene3D:G3DSA:3.30.230.10,Gene3D:G3DSA:3.30.70.890,InterPro:IPR006204,InterPro:IPR006206,InterPro:IPR012887,InterPro:IPR013750,InterPro:IPR014721,InterPro:IPR020568,PANTHER:PTHR32463,PANTHER:PTHR32463:SF0,PRINTS:PR00959,Pfam:PF00288,Pfam:PF07959,Pfam:PF08544,Phobius:CYTOPLASMIC_DOMAIN,Phobius:NON_CYTOPLASMIC_DOMAIN,Phobius:TRANSMEMBRANE,SUPERFAMILY:SSF54211,SUPERFAMILY:SSF55060
XLOC_011166			283.559	-0.215446	-1.16106	0.0497112	0.20883	314.962	298.773	317.203	253.052	205.733	311.633
Bras_G04197	Bras_G04197	BraspberryS0015:596135-599918	256.339	-0.215427	-1.16105	0.0387839	0.1794	291.662	276.987	270.257	204.522	234.392	260.214		Similar to MFSD5: Molybdate-anion transporter (Homo sapiens)		InterPro:IPR008509,InterPro:IPR016196,Pfam:PF05631,Phobius:CYTOPLASMIC_DOMAIN,Phobius:NON_CYTOPLASMIC_DOMAIN,Phobius:TRANSMEMBRANE,SUPERFAMILY:SSF103473
Bras_G01376	Bras_G01376	BraspberryS0004:229498-231018	38.7398	-0.215416	-1.16104	0.12494	0.360199	42.5842	40.4588	52.0214	21.9543	45.036	30.3843		Similar to RAP2-3: Ethylene-responsive transcription factor RAP2-3 (Arabidopsis thaliana)	GO:0003677,GO:0003700,GO:0006355	Coils:Coil,Gene3D:G3DSA:3.30.730.10,InterPro:IPR001471,InterPro:IPR016177,PANTHER:PTHR31190,PANTHER:PTHR31190:SF0,PRINTS:PR00367,Pfam:PF00847,ProSiteProfiles:PS51032,SMART:SM00380,SUPERFAMILY:SSF54171
XLOC_008026			121.319	-0.215414	-1.16104	0.0886201	0.296417	127.753	157.686	116.731	107.461	95.1897	123.095
XLOC_006735			440.156	-0.21536	-1.16099	0.0200122	0.11639	510.207	419.112	503.719	414.821	368.476	424.601
Bras_G13608	Bras_G13608	BraspberryS0121:347218-347730	72.7848	-0.215349	-1.16099	0.112849	0.340388	80.3475	84.0298	78.6664	69.3294	73.6953	50.6404		Similar to Auxin-induced protein X10A (Glycine max)		InterPro:IPR003676,PANTHER:PTHR31929,Pfam:PF02519
Bras_G23119	Bras_G23119	BraspberryS0440:65851-67581	2381.33	-0.215159	-1.16083	0.00057951	0.00894552	2641.83	2633.97	2422.16	2213.92	2374.63	2001.47		Similar to NAM-B2: NAC transcription factor NAM-B2 (Triticum durum)	GO:0003677,GO:0006355	InterPro:IPR003441,PANTHER:PTHR31989,PANTHER:PTHR31989:SF0,Pfam:PF02365,ProSiteProfiles:PS51005,SUPERFAMILY:SSF101941
Bras_G24006	Bras_G24006	BraspberryS0500:117503-128218	630.958	-0.215041	-1.16074	0.0063751	0.0533156	668.492	681.575	700.385	531.525	587.515	616.255		Similar to KIAA1468: LisH domain and HEAT repeat-containing protein KIAA1468 (Homo sapiens)	GO:0005488,GO:0005515	Coils:Coil,Gene3D:G3DSA:1.25.10.10,InterPro:IPR000595,InterPro:IPR006594,InterPro:IPR011989,InterPro:IPR016024,InterPro:IPR021133,PANTHER:PTHR32059,PANTHER:PTHR32059:SF0,ProSiteProfiles:PS50042,ProSiteProfiles:PS50077,ProSiteProfiles:PS50896,SMART:SM00667,SUPERFAMILY:SSF48371
Bras_G05260	Bras_G05260	BraspberryS0021:487034-492780	2369.48	-0.214825	-1.16056	1.39949e-05	0.000436896	2551.03	2544.75	2559.2	2176.94	2180.15	2204.81		Similar to At5g45840: Probable LRR receptor-like serine/threonine-protein kinase At5g45840 (Arabidopsis thaliana)	GO:0004672,GO:0005515,GO:0005524,GO:0006468,GO:0016772	Gene3D:G3DSA:1.10.510.10,Gene3D:G3DSA:2.60.120.200,Gene3D:G3DSA:3.30.200.20,Gene3D:G3DSA:3.80.10.10,InterPro:IPR000719,InterPro:IPR001245,InterPro:IPR001611,InterPro:IPR011009,InterPro:IPR013210,InterPro:IPR013320,PANTHER:PTHR24420,PANTHER:PTHR24420:SF297,Pfam:PF00560,Pfam:PF07714,Pfam:PF08263,Phobius:CYTOPLASMIC_DOMAIN,Phobius:NON_CYTOPLASMIC_DOMAIN,Phobius:SIGNAL_PEPTIDE,Phobius:SIGNAL_PEPTIDE_…
Bras_G14732	Bras_G14732	BraspberryS0143:310236-316112	415.457	-0.214799	-1.16054	0.0227505	0.126816	463.605	448.159	442.816	369.757	333.676	434.729		Similar to FCA: Flowering time control protein FCA (Arabidopsis thaliana)	GO:0000166,GO:0003676,GO:0005515	Gene3D:G3DSA:2.20.70.10,Gene3D:G3DSA:3.30.70.330,InterPro:IPR000504,InterPro:IPR001202,InterPro:IPR012677,PANTHER:PTHR24011,PANTHER:PTHR24011:SF136,Pfam:PF00076,Pfam:PF00397,ProSitePatterns:PS01159,ProSiteProfiles:PS50020,ProSiteProfiles:PS50102,SMART:SM00360,SMART:SM00456,SUPERFAMILY:SSF51045,SUPERFAMILY:SSF54928
Bras_G10345	Bras_G10345	BraspberryS0070:285512-289670	177.09	-0.21465	-1.16042	0.0730242	0.263596	204.083	163.91	216.967	149.058	139.202	189.317		Similar to At4g02530: Thylakoid lumenal 16.5 kDa protein,chloroplastic (Arabidopsis thaliana)
Bras_G08400	Bras_G08400	BraspberryS0048:723423-730023	1053.78	-0.214632	-1.16041	0.00236728	0.0258594	1181.11	1068.53	1163.5	1009.9	891.508	1008.13		Similar to Tmem184b: Transmembrane protein 184B (Mus musculus)		InterPro:IPR005178,PANTHER:PTHR23423,PANTHER:PTHR23423:SF2,Pfam:PF03619,Phobius:CYTOPLASMIC_DOMAIN,Phobius:NON_CYTOPLASMIC_DOMAIN,Phobius:TRANSMEMBRANE
Bras_G27290	Bras_G27290	BraspberryS0985:31299-32429	130.414	-0.214344	-1.16018	0.0866171	0.292108	155.071	144.199	129.419	123.637	135.108	95.0482		Similar to ATL54: RING-H2 finger protein ATL54 (Arabidopsis thaliana)	GO:0005515,GO:0008270	Gene3D:G3DSA:3.30.40.10,InterPro:IPR001841,InterPro:IPR013083,PANTHER:PTHR14155,PANTHER:PTHR14155:SF18,Pfam:PF13639,Phobius:CYTOPLASMIC_DOMAIN,Phobius:NON_CYTOPLASMIC_DOMAIN,Phobius:TRANSMEMBRANE,ProSiteProfiles:PS50089,SMART:SM00184,SUPERFAMILY:SSF57850
Bras_G04370	Bras_G04370	BraspberryS0016:916764-921325	124.714	-0.214316	-1.16015	0.0810047	0.280034	143.019	144.199	124.344	102.839	111.566	122.316		Similar to RVE5: Protein REVEILLE 5 (Arabidopsis thaliana)	GO:0003677,GO:0003682	Gene3D:G3DSA:1.10.10.60,InterPro:IPR001005,InterPro:IPR006447,InterPro:IPR009057,InterPro:IPR017930,PANTHER:PTHR12802,PANTHER:PTHR12802:SF22,Pfam:PF00249,ProSiteProfiles:PS51294,SMART:SM00717,SUPERFAMILY:SSF46689,TIGRFAM:TIGR01557
XLOC_011754			47.5774	-0.214183	-1.16005	0.127448	0.364486	65.0815	43.571	57.0966	30.0427	29.6828	59.9894
Bras_G24554	Bras_G24554	BraspberryS0546:22373-27856	80.6004	-0.214171	-1.16004	0.115411	0.343615	73.1163	84.0298	115.462	64.7074	64.4834	81.8038		Similar to ALATS: Alanine--tRNA ligase (Arabidopsis thaliana)		Coils:Coil
Bras_G15581	Bras_G15581	BraspberryS0162:40461-44678	161.466	-0.213919	-1.15983	0.0682241	0.252668	167.926	179.471	185.247	138.659	129.99	167.503		Similar to PUR7: Phosphoribosylaminoimidazole-succinocarboxamide synthase,chloroplastic (Fragment) (Vigna aconitifolia)	GO:0004639,GO:0005524,GO:0006164	Gene3D:G3DSA:3.30.200.20,Gene3D:G3DSA:3.30.470.20,Hamap:MF_00137,InterPro:IPR001636,InterPro:IPR013816,InterPro:IPR018236,PANTHER:PTHR11609,PANTHER:PTHR11609:SF1,Pfam:PF01259,ProSitePatterns:PS01057,ProSitePatterns:PS01058,SUPERFAMILY:SSF56104
Bras_G08915	Bras_G08915	BraspberryS0054:550987-558739	285.836	-0.213876	-1.1598	0.0406193	0.184117	337.46	319.521	276.601	246.119	238.486	296.831		Similar to PIGO: GPI ethanolamine phosphate transferase 3 (Homo sapiens)	GO:0003824,GO:0008152	Coils:Coil,Gene3D:G3DSA:3.40.720.10,InterPro:IPR002591,InterPro:IPR017849,InterPro:IPR017850,PANTHER:PTHR23071,Pfam:PF01663,Phobius:CYTOPLASMIC_DOMAIN,Phobius:NON_CYTOPLASMIC_DOMAIN,Phobius:TRANSMEMBRANE,SUPERFAMILY:SSF53649
Bras_G14579	Bras_G14579	BraspberryS0140:62906-73065	30.4829	-0.213696	-1.15966	0.125269	0.360739	29.7286	36.3092	41.8708	23.1098	21.4945	30.3843		Similar to TPR4: Topless-related protein 4 (Arabidopsis thaliana)	GO:0005515	Gene3D:G3DSA:2.130.10.10,InterPro:IPR001680,InterPro:IPR006594,InterPro:IPR006595,InterPro:IPR011044,InterPro:IPR015943,InterPro:IPR017986,InterPro:IPR019775,PANTHER:PTHR22847,PANTHER:PTHR22847:SF106,Pfam:PF00400,ProSitePatterns:PS00678,ProSiteProfiles:PS50082,ProSiteProfiles:PS50294,ProSiteProfiles:PS50896,ProSiteProfiles:PS50897,SMART:SM00320,SMART:SM00667,SMART:SM00668,SUPERFAMILY:SSF50969,SUP…
Bras_G10196	Bras_G10196	BraspberryS0068:280380-283966	6024.63	-0.213644	-1.15961	0.0509097	0.211355	6943.63	6031.47	6739.94	5163.88	4890.5	6378.36		Similar to At5g47540: Putative MO25-like protein At5g47540 (Arabidopsis thaliana)	GO:0005488	Gene3D:G3DSA:1.25.10.10,InterPro:IPR011989,InterPro:IPR013878,InterPro:IPR016024,PANTHER:PTHR10182,Pfam:PF08569,SUPERFAMILY:SSF48371
Bras_G21578	Bras_G21578	BraspberryS0360:18585-19103	37.035	-0.213573	-1.15956	0.128491	0.366292	50.619	37.3466	39.3332	32.3537	36.8476	25.7098		Similar to psbF: Cytochrome b559 subunit beta (Yucca glauca)	GO:0009523,GO:0009539,GO:0009767,GO:0015979,GO:0016020,GO:0016021,GO:0019684,GO:0020037	InterPro:IPR002682,InterPro:IPR003372,InterPro:IPR006216,InterPro:IPR013081,Pfam:PF00283,Pfam:PF01788,Pfam:PF02419,Phobius:CYTOPLASMIC_DOMAIN,Phobius:NON_CYTOPLASMIC_DOMAIN,Phobius:TRANSMEMBRANE,ProSitePatterns:PS00537,SUPERFAMILY:SSF161021,SUPERFAMILY:SSF161045
Bras_G21224	Bras_G21224	BraspberryS0342:67219-71838	280.626	-0.213416	-1.15943	0.0387963	0.1794	333.442	292.548	290.558	234.564	243.604	289.04		Similar to SMG8: Protein SMG8 (Homo sapiens)		InterPro:IPR019354,PANTHER:PTHR13091,PANTHER:PTHR13091:SF0,Pfam:PF10220
Bras_G26842	Bras_G26842	BraspberryS0867:22555-38986	1781.79	-0.213263	-1.15931	0.116394	0.345172	2165.37	1778.11	2027.56	1484.8	1246.68	1988.22		Similar to TPC1A: Two pore calcium channel protein 1A (Nicotiana tabacum)	GO:0005216,GO:0005509,GO:0006811,GO:0016020,GO:0055085	Gene3D:G3DSA:1.10.238.10,Gene3D:G3DSA:1.20.120.350,InterPro:IPR002048,InterPro:IPR005821,InterPro:IPR011992,InterPro:IPR027359,PANTHER:PTHR10037,PANTHER:PTHR10037:SF61,Pfam:PF00520,Pfam:PF13499,Phobius:CYTOPLASMIC_DOMAIN,Phobius:NON_CYTOPLASMIC_DOMAIN,Phobius:TRANSMEMBRANE,ProSiteProfiles:PS50222,SMART:SM00054,SUPERFAMILY:SSF47473,SUPERFAMILY:SSF81324
Bras_G23421	Bras_G23421	BraspberryS0460:69373-93282	620.178	-0.213064	-1.15915	0.00747711	0.0599722	707.058	632.817	669.934	593.922	532.244	585.092		Similar to Vestitone reductase (Medicago sativa)	GO:0003824,GO:0003854,GO:0006694,GO:0016616,GO:0044237,GO:0050662,GO:0055114	Gene3D:G3DSA:3.40.50.720,InterPro:IPR001509,InterPro:IPR002225,InterPro:IPR016040,PANTHER:PTHR10366,PANTHER:PTHR10366:SF9,Pfam:PF01073,Pfam:PF01370,SUPERFAMILY:SSF51735
Bras_G14584	Bras_G14584	BraspberryS0140:89089-99844	5012.61	-0.21306	-1.15914	3.13175e-07	1.60843e-05	5367.22	5418.37	5387.38	4645.07	4569.11	4688.53		Similar to Prpf8: Pre-mRNA-processing-splicing factor 8 (Mus musculus)	GO:0000398,GO:0003676,GO:0005515,GO:0005681	Coils:Coil,InterPro:IPR000555,InterPro:IPR012337,InterPro:IPR012591,InterPro:IPR012592,InterPro:IPR012984,InterPro:IPR019580,InterPro:IPR019581,InterPro:IPR019582,InterPro:IPR021983,PANTHER:PTHR11140,PANTHER:PTHR11140:SF0,Pfam:PF01398,Pfam:PF08082,Pfam:PF08083,Pfam:PF08084,Pfam:PF10596,Pfam:PF10597,Pfam:PF10598,Pfam:PF12134,SMART:SM00232,SUPERFAMILY:SSF53098
Bras_G11385	Bras_G11385	BraspberryS0084:302149-309588	657.184	-0.212915	-1.15903	0.0200863	0.116502	793.834	654.603	688.966	582.367	529.173	694.163		Similar to GTG1: GPCR-type G protein 1 (Arabidopsis thaliana)		Coils:Coil,InterPro:IPR015672,InterPro:IPR022535,InterPro:IPR025969,PANTHER:PTHR15948,Pfam:PF12430,Pfam:PF12537,Phobius:CYTOPLASMIC_DOMAIN,Phobius:NON_CYTOPLASMIC_DOMAIN,Phobius:TRANSMEMBRANE
Bras_G12483	Bras_G12483	BraspberryS0101:34247-39975	874.194	-0.212856	-1.15898	0.00713949	0.0580688	954.529	905.655	978.255	758.001	737.976	910.749		Similar to rqcd1: Cell differentiation protein RCD1 homolog (Xenopus tropicalis)	GO:0005488	InterPro:IPR007216,InterPro:IPR016024,PANTHER:PTHR12262,PANTHER:PTHR12262:SF0,Pfam:PF04078,SUPERFAMILY:SSF48371
Bras_G26464	Bras_G26464	BraspberryS0786:52973-58811	116.136	-0.21276	-1.1589	0.0942586	0.305489	131.77	148.349	104.043	94.7501	103.378	114.525		Similar to rmp: RNA polymerase II subunit 5-mediating protein homolog (Dictyostelium discoideum)	GO:0006457,GO:0016272,GO:0051082	Coils:Coil,Gene3D:G3DSA:1.10.287.370,InterPro:IPR004127,InterPro:IPR009053,PANTHER:PTHR15111,PANTHER:PTHR15111:SF0,Pfam:PF02996,SUPERFAMILY:SSF46579
Bras_G10322	Bras_G10322	BraspberryS0070:130355-132670	35.2711	-0.212672	-1.15883	0.12617	0.362433	40.9772	39.4214	44.4085	31.1982	14.3296	41.2914		Similar to DDB_G0278631: Putative UDP-sugar transporter DDB_G0278631 (Dictyostelium discoideum)		InterPro:IPR004853,PANTHER:PTHR11132,Pfam:PF03151,Phobius:CYTOPLASMIC_DOMAIN,Phobius:NON_CYTOPLASMIC_DOMAIN,Phobius:TRANSMEMBRANE
Bras_G16092	Bras_G16092	BraspberryS0174:32333-36180	681.851	-0.212616	-1.15879	0.0201771	0.116816	772.14	660.827	786.664	610.098	538.385	722.99		Similar to CAB39: Calcium-binding protein 39 (Homo sapiens)	GO:0005488	Gene3D:G3DSA:1.25.10.10,InterPro:IPR011989,InterPro:IPR013878,InterPro:IPR016024,PANTHER:PTHR10182,Pfam:PF08569,SUPERFAMILY:SSF48371
Bras_G03052	Bras_G03052	BraspberryS0009:1322919-1332029	1428.25	-0.212502	-1.1587	0.000380758	0.00642347	1519.37	1491.79	1607.59	1283.75	1331.63	1335.35		Similar to SAC3: Phosphoinositide phosphatase SAC3 (Arabidopsis thaliana)	GO:0042578	InterPro:IPR002013,PANTHER:PTHR11200,PANTHER:PTHR11200:SF9,Pfam:PF02383,Phobius:CYTOPLASMIC_DOMAIN,Phobius:NON_CYTOPLASMIC_DOMAIN,Phobius:TRANSMEMBRANE,ProSiteProfiles:PS50275
Bras_G03329	Bras_G03329	BraspberryS0011:564092-569071	79.776	-0.212502	-1.1587	0.114662	0.34207	97.2205	85.0672	82.4729	84.3507	72.6717	56.8731		Similar to 1a: Replicase polyprotein 1a (Berne virus)		Coils:Coil,Phobius:CYTOPLASMIC_DOMAIN,Phobius:NON_CYTOPLASMIC_DOMAIN,Phobius:TRANSMEMBRANE
Bras_G06287	Bras_G06287	BraspberryS0029:544908-548697	310.994	-0.212413	-1.15862	0.0363181	0.172541	344.691	331.97	336.236	262.296	333.676	257.098		Similar to PMR5: Protein PMR5 (Arabidopsis thaliana)		InterPro:IPR025846,InterPro:IPR026057,PANTHER:PTHR32285,Pfam:PF13839,Pfam:PF14416,Phobius:NON_CYTOPLASMIC_DOMAIN,Phobius:SIGNAL_PEPTIDE,Phobius:SIGNAL_PEPTIDE_C_REGION,Phobius:SIGNAL_PEPTIDE_H_REGION,Phobius:SIGNAL_PEPTIDE_N_REGION,SignalP_EUK:SignalP-noTM
Bras_G08401	Bras_G08401	BraspberryS0048:728088-734202	1434.33	-0.212306	-1.15854	0.000232186	0.00430474	1567.58	1537.43	1527.65	1320.72	1323.44	1329.12		Similar to RH3: DEAD-box ATP-dependent RNA helicase 3,chloroplastic (Arabidopsis thaliana)	GO:0003676,GO:0003723,GO:0004386,GO:0005524,GO:0005634,GO:0008026,GO:0008270	Gene3D:G3DSA:3.40.50.300,Gene3D:G3DSA:4.10.60.10,InterPro:IPR001650,InterPro:IPR001878,InterPro:IPR011545,InterPro:IPR012562,InterPro:IPR014001,InterPro:IPR014014,InterPro:IPR027417,PANTHER:PTHR24031,PANTHER:PTHR24031:SF107,Pfam:PF00098,Pfam:PF00270,Pfam:PF00271,Pfam:PF08152,ProSiteProfiles:PS50158,ProSiteProfiles:PS51192,ProSiteProfiles:PS51194,ProSiteProfiles:PS51195,SMART:SM00343,SMART:SM00487…
Bras_G04956	Bras_G04956	BraspberryS0019:983775-997626	59.1193	-0.212297	-1.15853	0.126495	0.362876	75.5267	49.7954	74.86	48.5306	49.1302	56.8731		Similar to URB1: Nucleolar pre-ribosomal-associated protein 1 (Homo sapiens)		Coils:Coil,InterPro:IPR021714,PANTHER:PTHR13500,Pfam:PF11707,Phobius:CYTOPLASMIC_DOMAIN,Phobius:NON_CYTOPLASMIC_DOMAIN,Phobius:TRANSMEMBRANE
Bras_G17880	Bras_G17880	BraspberryS0223:61581-66760	6632.79	-0.212264	-1.15851	2.12476e-05	0.000612288	7274.67	6849.99	7289.33	6020.1	5816.81	6545.86		Similar to At1g63430: Probable LRR receptor-like serine/threonine-protein kinase At1g63430 (Arabidopsis thaliana)	GO:0004672,GO:0005524,GO:0006468,GO:0016772	Gene3D:G3DSA:1.10.510.10,Gene3D:G3DSA:3.30.200.20,Gene3D:G3DSA:3.80.10.10,InterPro:IPR000719,InterPro:IPR001245,InterPro:IPR011009,InterPro:IPR013210,InterPro:IPR025875,PANTHER:PTHR24420,PANTHER:PTHR24420:SF298,Pfam:PF07714,Pfam:PF08263,Pfam:PF12799,Phobius:CYTOPLASMIC_DOMAIN,Phobius:NON_CYTOPLASMIC_DOMAIN,Phobius:SIGNAL_PEPTIDE,Phobius:SIGNAL_PEPTIDE_C_REGION,Phobius:SIGNAL_PEPTIDE_H_REGION,Phob…
Bras_G04399	Bras_G04399	BraspberryS0016:1073194-1080969	404.621	-0.212175	-1.15843	0.0227997	0.126979	457.178	407.7	452.966	325.848	382.806	401.228		Similar to mshA: D-inositol 3-phosphate glycosyltransferase (Rhodococcus erythropolis (strain PR4 / NBRC 100887))	GO:0009058	Coils:Coil,InterPro:IPR001296,PANTHER:PTHR12526,PANTHER:PTHR12526:SF161,Pfam:PF00534,SUPERFAMILY:SSF53756
Bras_G20931	Bras_G20931	BraspberryS0330:40528-44677	79.8538	-0.212167	-1.15843	0.114468	0.34207	82.758	89.2168	96.4298	55.4635	72.6717	82.5829		Similar to FPG1: Formamidopyrimidine-DNA glycosylase (Arabidopsis thaliana)	GO:0003676,GO:0003684,GO:0003906,GO:0006281,GO:0006284,GO:0006289,GO:0008270,GO:0008534,GO:0016799	Gene3D:G3DSA:1.10.8.50,Gene3D:G3DSA:3.20.190.10,InterPro:IPR000191,InterPro:IPR010979,InterPro:IPR012319,InterPro:IPR015886,PANTHER:PTHR22993,PANTHER:PTHR22993:SF4,Pfam:PF01149,Pfam:PF06831,ProSiteProfiles:PS51068,SMART:SM00898,SUPERFAMILY:SSF46946,SUPERFAMILY:SSF81624,TIGRFAM:TIGR00577
Bras_G17480	Bras_G17480	BraspberryS0210:185300-193399	944.941	-0.211974	-1.15827	0.00140662	0.0176688	1021.22	1003.17	1032.81	863.151	855.684	893.609		Similar to gyp1: GTPase-activating protein gyp1 (Schizosaccharomyces pombe (strain 972 / ATCC 24843))	GO:0005097,GO:0005622,GO:0032313	Gene3D:G3DSA:1.10.8.270,InterPro:IPR000195,PANTHER:PTHR22957,PANTHER:PTHR22957:SF26,Pfam:PF00566,ProSiteProfiles:PS50086,SMART:SM00164,SUPERFAMILY:SSF47923
Bras_G07249	Bras_G07249	BraspberryS0038:222559-225830	153.765	-0.211658	-1.15802	0.107465	0.330385	209.707	124.489	177.634	125.948	109.519	175.294		Similar to At3g26922: F-box/LRR-repeat protein At3g26922 (Arabidopsis thaliana)	GO:0005515	Gene3D:G3DSA:3.80.10.10,InterPro:IPR001810,InterPro:IPR006566,Pfam:PF00646,Pfam:PF08387,ProSiteProfiles:PS50181,SUPERFAMILY:SSF52047,SUPERFAMILY:SSF81383
Bras_G22750	Bras_G22750	BraspberryS0419:56013-66281	557.593	-0.211621	-1.15799	0.0108102	0.077094	644.387	565.386	598.88	476.062	524.055	536.789		Similar to DTX46: MATE efflux family protein 4,chloroplastic (Arabidopsis thaliana)	GO:0006855,GO:0015238,GO:0015297,GO:0016020,GO:0055085	InterPro:IPR002528,PANTHER:PTHR11206,PANTHER:PTHR11206:SF47,Pfam:PF01554,Phobius:CYTOPLASMIC_DOMAIN,Phobius:NON_CYTOPLASMIC_DOMAIN,Phobius:TRANSMEMBRANE
Bras_G14174	Bras_G14174	BraspberryS0132:417326-418387	137.126	-0.211618	-1.15799	0.116054	0.344656	141.412	154.573	164.946	98.2166	85.9778	177.631		Similar to psbA: Photosystem Q(B) protein (Cucumis sativus)	GO:0009055,GO:0009772,GO:0019684,GO:0045156	Gene3D:G3DSA:1.20.85.10,Hamap:MF_01379,InterPro:IPR000484,InterPro:IPR005867,PRINTS:PR00256,Pfam:PF00124,Phobius:CYTOPLASMIC_DOMAIN,Phobius:NON_CYTOPLASMIC_DOMAIN,Phobius:TRANSMEMBRANE,ProSitePatterns:PS00244,SUPERFAMILY:SSF81483,TIGRFAM:TIGR01151
Bras_G02562	Bras_G02562	BraspberryS0008:267375-270084	301.666	-0.211522	-1.15791	0.0351981	0.169561	332.639	338.194	312.128	291.183	237.463	298.389		Similar to slc38a6: Probable sodium-coupled neutral amino acid transporter 6 (Xenopus tropicalis)		InterPro:IPR013057,PANTHER:PTHR22950,Pfam:PF01490,Phobius:CYTOPLASMIC_DOMAIN,Phobius:NON_CYTOPLASMIC_DOMAIN,Phobius:TRANSMEMBRANE
Bras_G22641	Bras_G22641	BraspberryS0411:144472-157115	262.905	-0.211418	-1.15783	0.0417953	0.187777	292.465	278.025	288.021	247.275	206.756	264.888		Similar to TFB1-1: Probable RNA polymerase II transcription factor B subunit 1-1 (Arabidopsis thaliana)	GO:0000439,GO:0006289,GO:0006351	Coils:Coil,Gene3D:G3DSA:2.30.29.30,InterPro:IPR005607,InterPro:IPR011993,InterPro:IPR027079,PANTHER:PTHR12856,Pfam:PF03909,ProSiteProfiles:PS50858,SMART:SM00751,SUPERFAMILY:SSF140383,SUPERFAMILY:SSF50729
Bras_G02833	Bras_G02833	BraspberryS0009:97576-101749	100.844	-0.211395	-1.15781	0.110994	0.337069	132.573	101.666	134.494	78.5733	44.0125	113.746		Similar to NHX2: Sodium/hydrogen exchanger 2 (Arabidopsis thaliana)	GO:0006812,GO:0006814,GO:0006885,GO:0015299,GO:0015385,GO:0016021,GO:0055085	InterPro:IPR004709,InterPro:IPR006153,InterPro:IPR018422,PANTHER:PTHR10110,PANTHER:PTHR10110:SF20,PRINTS:PR01084,Pfam:PF00999,Phobius:CYTOPLASMIC_DOMAIN,Phobius:NON_CYTOPLASMIC_DOMAIN,Phobius:TRANSMEMBRANE,TIGRFAM:TIGR00840
Bras_G07372	Bras_G07372	BraspberryS0039:451761-459864	1767.79	-0.211362	-1.15778	0.000230398	0.00428748	1933.97	1927.5	1848.66	1596.89	1583.42	1716.32		Similar to SNRNP200: U5 small nuclear ribonucleoprotein 200 kDa helicase (Homo sapiens)	GO:0000166,GO:0003676,GO:0004386,GO:0005524,GO:0008026,GO:0017111	Coils:Coil,Gene3D:G3DSA:1.10.150.20,Gene3D:G3DSA:1.10.3380.10,Gene3D:G3DSA:2.60.40.150,Gene3D:G3DSA:3.40.50.300,InterPro:IPR001650,InterPro:IPR003593,InterPro:IPR004179,InterPro:IPR011545,InterPro:IPR014001,InterPro:IPR014756,InterPro:IPR027417,PANTHER:PTHR11752,PANTHER:PTHR11752:SF7,Pfam:PF00270,Pfam:PF00271,Pfam:PF02889,ProSiteProfiles:PS51192,ProSiteProfiles:PS51194,SMART:SM00382,SMART:SM00487…
Bras_G06614	Bras_G06614	BraspberryS0032:427767-435135	372.333	-0.211285	-1.15772	0.0228103	0.126982	408.166	406.663	397.139	302.738	353.123	366.169		Similar to EDR1: Serine/threonine-protein kinase EDR1 (Arabidopsis thaliana)	GO:0004672,GO:0004674,GO:0005515,GO:0005524,GO:0006468,GO:0016772	Gene3D:G3DSA:1.10.510.10,Gene3D:G3DSA:3.30.200.20,InterPro:IPR000270,InterPro:IPR000719,InterPro:IPR001245,InterPro:IPR002290,InterPro:IPR008271,InterPro:IPR011009,InterPro:IPR017441,PANTHER:PTHR23257,PANTHER:PTHR23257:SF68,PRINTS:PR00109,Pfam:PF00564,Pfam:PF07714,ProSitePatterns:PS00107,ProSitePatterns:PS00108,ProSiteProfiles:PS50011,SMART:SM00220,SMART:SM00666,SUPERFAMILY:SSF54277,SUPERFAMILY:S…
Bras_G09616	Bras_G09616	BraspberryS0062:100304-104567	322.413	-0.211189	-1.15764	0.0243711	0.132225	337.46	350.643	361.612	285.406	297.852	301.505		Similar to celf3: CUGBP Elav-like family member 3 (Danio rerio)	GO:0000166,GO:0003676,GO:0003723	Gene3D:G3DSA:3.30.70.330,InterPro:IPR000504,InterPro:IPR002343,InterPro:IPR012677,PANTHER:PTHR24011,PRINTS:PR00961,Pfam:PF00076,ProSiteProfiles:PS50102,SMART:SM00360,SUPERFAMILY:SSF54928
Bras_G15258	Bras_G15258	BraspberryS0155:109149-110405	206.499	-0.211189	-1.15764	0.0537905	0.218125	209.707	218.892	247.419	181.412	204.709	176.852		Similar to ATG4: Cysteine protease ATG4 (Medicago truncatula)		InterPro:IPR005078,PANTHER:PTHR22624,PANTHER:PTHR22624:SF7,Pfam:PF03416,SUPERFAMILY:SSF54001
Bras_G01501	Bras_G01501	BraspberryS0004:1079323-1092653	858.977	-0.211159	-1.15762	0.00441282	0.0409665	903.91	865.196	1012.51	826.175	777.895	768.176		Similar to ASHH2: Histone-lysine N-methyltransferase ASHH2 (Arabidopsis thaliana)	GO:0008270	InterPro:IPR011124,Pfam:PF07496,Phobius:CYTOPLASMIC_DOMAIN,Phobius:NON_CYTOPLASMIC_DOMAIN,Phobius:TRANSMEMBRANE,ProSiteProfiles:PS51050
Bras_G00658	Bras_G00658	BraspberryS0002:1128836-1139009	578.729	-0.211059	-1.15754	0.111256	0.337236	661.26	597.545	668.665	419.443	474.925	650.535		Similar to Cabin1: Calcineurin-binding protein cabin-1 (Rattus norvegicus)	GO:0005515	Coils:Coil,Gene3D:G3DSA:1.25.40.10,InterPro:IPR011990,InterPro:IPR013026,InterPro:IPR019734,PANTHER:PTHR15502,PANTHER:PTHR15502:SF7,Pfam:PF13414,ProSiteProfiles:PS50293,SMART:SM00028,SUPERFAMILY:SSF48452
Bras_G05103	Bras_G05103	BraspberryS0020:755864-765312	590.388	-0.210821	-1.15735	0.00858203	0.0657698	676.526	618.293	616.643	516.504	575.233	539.126		Similar to STARD10: PCTP-like protein (Homo sapiens)		Gene3D:G3DSA:3.30.530.20,InterPro:IPR002913,InterPro:IPR009769,InterPro:IPR023393,PANTHER:PTHR31085,PANTHER:PTHR31085:SF0,Pfam:PF01852,Pfam:PF07059,Phobius:CYTOPLASMIC_DOMAIN,Phobius:NON_CYTOPLASMIC_DOMAIN,Phobius:TRANSMEMBRANE,ProSiteProfiles:PS50848,SUPERFAMILY:SSF55961
Bras_G21282	Bras_G21282	BraspberryS0346:38436-58514	5120.14	-0.210651	-1.15721	0.0001647	0.00324734	5535.14	5373.76	5625.92	4574.58	4406.36	5205.06		Similar to UBP12: Ubiquitin carboxyl-terminal hydrolase 12 (Arabidopsis thaliana)	GO:0004221,GO:0005515,GO:0006511	Coils:Coil,Gene3D:G3DSA:2.20.210.10,Gene3D:G3DSA:2.60.210.10,InterPro:IPR001394,InterPro:IPR002083,InterPro:IPR008974,InterPro:IPR018200,InterPro:IPR024729,PANTHER:PTHR24006,PANTHER:PTHR24006:SF89,Pfam:PF00443,Pfam:PF00917,Pfam:PF12436,ProSitePatterns:PS00972,ProSitePatterns:PS00973,ProSiteProfiles:PS50144,ProSiteProfiles:PS50235,SMART:SM00061,SUPERFAMILY:SSF49599,SUPERFAMILY:SSF54001
Bras_G25610	Bras_G25610	BraspberryS0652:48685-50976	26.0191	-0.210608	-1.15718	0.125937	0.362089	32.139	32.1596	27.9139	25.4208	14.3296	24.1516		Similar to aI2: Putative COX1/OXI3 intron 2 protein (Saccharomyces cerevisiae (strain ATCC 204508 / S288c))	GO:0003723,GO:0003964,GO:0006278,GO:0006397	Coils:Coil,InterPro:IPR000477,InterPro:IPR024937,PANTHER:PTHR19446,PANTHER:PTHR19446:SF107,Pfam:PF00078,Pfam:PF01348,SignalP_GRAM_POSITIVE:SignalP-TM
Bras_G17195	Bras_G17195	BraspberryS0202:137603-145260	44.4235	-0.210548	-1.15713	0.133753	0.373952	46.6016	53.9451	50.7525	39.2866	44.0125	31.9424		Similar to At4g22030: Probable F-box protein At4g22030 (Arabidopsis thaliana)		PANTHER:PTHR31478,PANTHER:PTHR31478:SF0,Phobius:CYTOPLASMIC_DOMAIN,Phobius:NON_CYTOPLASMIC_DOMAIN,Phobius:SIGNAL_PEPTIDE,Phobius:SIGNAL_PEPTIDE_C_REGION,Phobius:SIGNAL_PEPTIDE_H_REGION,Phobius:SIGNAL_PEPTIDE_N_REGION,Phobius:TRANSMEMBRANE,SignalP_GRAM_POSITIVE:SignalP-TM
Bras_G16534	Bras_G16534	BraspberryS0182:321956-325965	155.657	-0.210369	-1.15698	0.0805702	0.279036	170.337	171.172	171.29	146.747	111.566	162.828		Similar to EMB2279: Pentatricopeptide repeat-containing protein At1g30610,chloroplastic (Arabidopsis thaliana)		InterPro:IPR025124,Pfam:PF13259
Bras_G09678	Bras_G09678	BraspberryS0062:493687-503939	830.859	-0.210358	-1.15698	0.00242029	0.0263256	870.967	921.216	894.513	775.333	766.636	756.49		Similar to At3g63070: HUA2-like protein 2 (Arabidopsis thaliana)		Gene3D:G3DSA:2.30.30.160,InterPro:IPR000313,InterPro:IPR006569,PANTHER:PTHR12550,PANTHER:PTHR12550:SF5,Pfam:PF00855,ProSiteProfiles:PS50812,ProSiteProfiles:PS51391,SMART:SM00293,SMART:SM00582,SUPERFAMILY:SSF63748
Bras_G19375	Bras_G19375	BraspberryS0270:135938-140372	376.324	-0.210282	-1.15691	0.0523518	0.21513	402.541	435.71	394.601	278.473	314.228	432.391		Similar to At1g79600: Uncharacterized aarF domain-containing protein kinase At1g79600,chloroplastic (Arabidopsis thaliana)	GO:0004672,GO:0005524,GO:0006468,GO:0016772	Gene3D:G3DSA:3.90.1200.10,InterPro:IPR000719,InterPro:IPR004147,InterPro:IPR011009,PANTHER:PTHR10566,PANTHER:PTHR10566:SF10,Pfam:PF03109,Phobius:NON_CYTOPLASMIC_DOMAIN,Phobius:SIGNAL_PEPTIDE,Phobius:SIGNAL_PEPTIDE_C_REGION,Phobius:SIGNAL_PEPTIDE_H_REGION,Phobius:SIGNAL_PEPTIDE_N_REGION,ProSiteProfiles:PS50011,SUPERFAMILY:SSF56112
Bras_G09147	Bras_G09147	BraspberryS0056:623199-657121	89.7809	-0.21028	-1.15691	0.130658	0.369246	118.111	79.8802	106.58	72.7958	49.1302	112.188		Similar to ABCC8: ABC transporter C family member 8 (Arabidopsis thaliana)	GO:0000166,GO:0005524,GO:0006810,GO:0016021,GO:0016887,GO:0017111,GO:0042626,GO:0055085	Coils:Coil,Gene3D:G3DSA:1.20.1560.10,Gene3D:G3DSA:3.40.50.300,InterPro:IPR001140,InterPro:IPR003439,InterPro:IPR003593,InterPro:IPR011527,InterPro:IPR017871,InterPro:IPR017940,InterPro:IPR027417,PANTHER:PTHR24223,PANTHER:PTHR24223:SF108,Pfam:PF00005,Pfam:PF00664,Phobius:CYTOPLASMIC_DOMAIN,Phobius:NON_CYTOPLASMIC_DOMAIN,Phobius:TRANSMEMBRANE,ProSitePatterns:PS00211,ProSiteProfiles:PS50893,ProSiteP…
Bras_G07553	Bras_G07553	BraspberryS0041:348951-360796	274.054	-0.210256	-1.15689	0.0500405	0.209867	308.535	283.212	305.784	213.766	235.415	297.61		Similar to UBP8: Ubiquitin carboxyl-terminal hydrolase 8 (Arabidopsis thaliana)	GO:0004150,GO:0004221,GO:0006511,GO:0006760	Gene3D:G3DSA:3.30.1130.10,InterPro:IPR001394,InterPro:IPR006156,InterPro:IPR006157,InterPro:IPR018200,PANTHER:PTHR24006,PANTHER:PTHR24006:SF24,Pfam:PF00443,Pfam:PF02152,ProSitePatterns:PS00973,ProSiteProfiles:PS50235,SMART:SM00905,SUPERFAMILY:SSF54001,SUPERFAMILY:SSF55620,TIGRFAM:TIGR00525,TIGRFAM:TIGR00526
Bras_G03695	Bras_G03695	BraspberryS0012:1185552-1191116	439.55	-0.210256	-1.15689	0.0171764	0.105485	500.565	451.271	474.536	372.068	432.96	405.903		Similar to RHL1: DNA-binding protein RHL1 (Arabidopsis thaliana)
Bras_G00850	Bras_G00850	BraspberryS0002:2280225-2284510	67.4514	-0.210237	-1.15688	0.128006	0.365318	81.151	58.0947	88.8169	56.619	49.1302	70.8966		Similar to At4g29180: Probable LRR receptor-like serine/threonine-protein kinase At4g29180 (Arabidopsis thaliana)	GO:0004672,GO:0004674,GO:0005524,GO:0006468,GO:0016772	Coils:Coil,Gene3D:G3DSA:1.10.510.10,Gene3D:G3DSA:2.60.120.200,Gene3D:G3DSA:3.30.200.20,Gene3D:G3DSA:3.80.10.10,InterPro:IPR000719,InterPro:IPR001245,InterPro:IPR002290,InterPro:IPR008271,InterPro:IPR011009,InterPro:IPR013320,InterPro:IPR017441,InterPro:IPR024788,PANTHER:PTHR24420,PANTHER:PTHR24420:SF121,PRINTS:PR00019,Pfam:PF07714,Pfam:PF12819,Pfam:PF13855,Phobius:CYTOPLASMIC_DOMAIN,Phobius:NON_C…
Bras_G25355	Bras_G25355	BraspberryS0625:35517-36732	1138.52	-0.210174	-1.15683	0.0852802	0.289349	1277.53	1195.09	1276.43	929.013	895.602	1257.44		Similar to LHX3: LIM/homeobox protein Lhx3 (Halocynthia roretzi)		InterPro:IPR007650,Pfam:PF04570
Bras_G05700	Bras_G05700	BraspberryS0024:797174-803515	657.457	-0.210163	-1.15682	0.00774615	0.0614704	727.145	675.351	729.568	561.568	599.798	651.314		Similar to cid14: Poly(A) RNA polymerase cid14 (Schizosaccharomyces pombe (strain 972 / ATCC 24843))		Gene3D:G3DSA:3.30.460.10,PANTHER:PTHR23092,PANTHER:PTHR23092:SF15,SUPERFAMILY:SSF81301,SUPERFAMILY:SSF81631
Bras_G23121	Bras_G23121	BraspberryS0440:75967-78123	109.425	-0.210112	-1.15678	0.0961373	0.308594	115.7	111.002	135.763	99.3721	91.0956	103.618		Similar to gde1: Glycerophosphodiester phosphodiesterase gde1 (Schizosaccharomyces pombe (strain 972 / ATCC 24843))	GO:0006071,GO:0006629,GO:0008081,GO:0008889	Gene3D:G3DSA:3.20.20.190,InterPro:IPR004129,InterPro:IPR017946,PANTHER:PTHR22958,Pfam:PF03009,SUPERFAMILY:SSF51695
Bras_G11387	Bras_G11387	BraspberryS0084:324591-330893	210.655	-0.210083	-1.15675	0.085563	0.289966	238.632	211.631	244.881	195.278	135.108	238.4		Similar to Orc3: Origin recognition complex subunit 3 (Rattus norvegicus)	GO:0003677,GO:0005664,GO:0006260	InterPro:IPR020795,PANTHER:PTHR12748,PANTHER:PTHR12748:SF0,Pfam:PF07034
Bras_G10290	Bras_G10290	BraspberryS0069:313245-318660	264.338	-0.210075	-1.15675	0.0750941	0.268145	320.587	245.865	303.246	217.232	194.474	304.622		Similar to At5g38460: Probable dolichyl pyrophosphate Man9GlcNAc2 alpha-1,3-glucosyltransferase (Arabidopsis thaliana)	GO:0005789,GO:0016758	InterPro:IPR004856,PANTHER:PTHR12413,PANTHER:PTHR12413:SF0,Pfam:PF03155,Phobius:CYTOPLASMIC_DOMAIN,Phobius:NON_CYTOPLASMIC_DOMAIN,Phobius:TRANSMEMBRANE
Bras_G15208	Bras_G15208	BraspberryS0153:354546-357998	520.729	-0.210043	-1.15672	0.0174796	0.106559	587.341	603.77	496.106	509.571	439.101	488.485		Similar to At1g13700: Probable 6-phosphogluconolactonase 1 (Arabidopsis thaliana)	GO:0005975,GO:0006098,GO:0017057	Gene3D:G3DSA:3.40.50.1360,InterPro:IPR005900,InterPro:IPR006148,PANTHER:PTHR11054,Pfam:PF01182,SUPERFAMILY:SSF100950,TIGRFAM:TIGR01198
Bras_G15476	Bras_G15476	BraspberryS0159:306599-317397	9528.24	-0.210037	-1.15672	0.000138017	0.00283995	10620.3	9810.74	10321.8	8567.95	8180.18	9668.43		Similar to VHA-a3: Vacuolar proton ATPase a3 (Arabidopsis thaliana)	GO:0000220,GO:0015078,GO:0015991,GO:0033179	Coils:Coil,InterPro:IPR002490,InterPro:IPR026028,PANTHER:PTHR11629,PANTHER:PTHR11629:SF11,PIRSF:PIRSF001293,Pfam:PF01496,Phobius:CYTOPLASMIC_DOMAIN,Phobius:NON_CYTOPLASMIC_DOMAIN,Phobius:TRANSMEMBRANE
Bras_G03279	Bras_G03279	BraspberryS0011:276867-279555	179.501	-0.209931	-1.15663	0.0660458	0.248295	177.568	225.117	185.247	164.079	166.838	158.154		Similar to Rv2191: Uncharacterized protein Rv2191/MT2247 (Mycobacterium tuberculosis)	GO:0003676,GO:0004527,GO:0005622	Coils:Coil,Gene3D:G3DSA:3.30.420.10,InterPro:IPR006055,InterPro:IPR012337,InterPro:IPR013520,PANTHER:PTHR31309,PANTHER:PTHR31309:SF0,Pfam:PF00929,SMART:SM00479,SUPERFAMILY:SSF53098
Bras_G10343	Bras_G10343	BraspberryS0070:277374-280492	655.248	-0.209895	-1.1566	0.0309182	0.155798	758.481	621.406	754.944	551.168	524.055	721.431		Similar to At2g27500: Glucan endo-1,3-beta-glucosidase 14 (Arabidopsis thaliana)	GO:0003824,GO:0004553,GO:0005975	Gene3D:G3DSA:3.20.20.80,InterPro:IPR000490,InterPro:IPR013781,InterPro:IPR017853,PANTHER:PTHR32227,PANTHER:PTHR32227:SF32,Pfam:PF00332,Phobius:CYTOPLASMIC_DOMAIN,Phobius:NON_CYTOPLASMIC_DOMAIN,Phobius:SIGNAL_PEPTIDE,Phobius:SIGNAL_PEPTIDE_C_REGION,Phobius:SIGNAL_PEPTIDE_H_REGION,Phobius:SIGNAL_PEPTIDE_N_REGION,Phobius:TRANSMEMBRANE,SUPERFAMILY:SSF51445,SignalP_EUK:SignalP-noTM,SignalP_GRAM_POSITI…
Bras_G27974	Bras_G27974	BraspberryS2059:345-1249	253.938	-0.209874	-1.15659	0.043936	0.193772	260.326	287.361	279.139	247.275	244.627	204.899		Similar to XRN3: 5'-3' exoribonuclease 3 (Arabidopsis thaliana)
Bras_G24869	Bras_G24869	BraspberryS0575:81891-91234	255.884	-0.209858	-1.15657	0.0398136	0.182032	286.037	293.586	253.763	224.165	232.345	245.411		Similar to DNAJC7: DnaJ homolog subfamily C member 7 (Homo sapiens)	GO:0005515	Gene3D:G3DSA:1.10.287.110,Gene3D:G3DSA:1.25.40.10,InterPro:IPR001623,InterPro:IPR011990,InterPro:IPR013026,InterPro:IPR018253,InterPro:IPR019734,PANTHER:PTHR22904,PANTHER:PTHR22904:SF36,PRINTS:PR00625,Pfam:PF00226,Pfam:PF13414,ProSitePatterns:PS00636,ProSiteProfiles:PS50076,ProSiteProfiles:PS50293,SMART:SM00028,SMART:SM00271,SUPERFAMILY:SSF46565,SUPERFAMILY:SSF48452
Bras_G02941	Bras_G02941	BraspberryS0009:693835-696021	902.983	-0.209783	-1.15651	0.00275757	0.0289318	960.153	1036.37	922.427	841.196	811.672	846.085		Similar to cpsf5: Cleavage and polyadenylation specificity factor subunit 5 (Xenopus laevis)	GO:0003729,GO:0005849,GO:0006378	InterPro:IPR016706,PANTHER:PTHR13047,PANTHER:PTHR13047:SF0,PIRSF:PIRSF017888,Pfam:PF13869
Bras_G11222	Bras_G11222	BraspberryS0082:25623-27510	27.3709	-0.209757	-1.15649	0.125523	0.361225	32.9425	22.8229	41.8708	28.8872	14.3296	23.3725		Similar to POL: Protein phosphatase 2C 32 (Arabidopsis thaliana)	GO:0003824	Gene3D:G3DSA:3.60.40.10,InterPro:IPR001932,InterPro:IPR015655,PANTHER:PTHR13832,PANTHER:PTHR13832:SF97,Pfam:PF00481,SUPERFAMILY:SSF81606
Bras_G26379	Bras_G26379	BraspberryS0771:45979-58920	1600.99	-0.209695	-1.15644	0.0716235	0.260202	1902.63	1568.56	1778.88	1357.7	1292.74	1705.41		Similar to SEC5B: Exocyst complex component SEC5B (Arabidopsis thaliana)		Coils:Coil,PANTHER:PTHR13043,PANTHER:PTHR13043:SF0
Bras_G20762	Bras_G20762	BraspberryS0323:128268-150284	1473.79	-0.209658	-1.15641	0.00258697	0.0277125	1625.43	1529.14	1613.93	1323.04	1237.47	1513.76		Similar to At5g23630: Probable cation-transporting ATPase (Arabidopsis thaliana)	GO:0000166,GO:0006812,GO:0016021,GO:0016887,GO:0019829,GO:0046872	Coils:Coil,Gene3D:G3DSA:2.70.150.10,Gene3D:G3DSA:3.40.1110.10,Gene3D:G3DSA:3.40.50.1000,InterPro:IPR001757,InterPro:IPR006544,InterPro:IPR008250,InterPro:IPR018303,InterPro:IPR023214,InterPro:IPR023299,PANTHER:PTHR24093,PANTHER:PTHR24093:SF82,PRINTS:PR00119,Pfam:PF00122,Pfam:PF00702,Phobius:CYTOPLASMIC_DOMAIN,Phobius:NON_CYTOPLASMIC_DOMAIN,Phobius:TRANSMEMBRANE,ProSitePatterns:PS00154,ProSitePatt…
XLOC_031161			72.1824	-0.209563	-1.15634	0.120415	0.352418	83.5614	87.142	69.7847	67.0184	59.3656	66.2221
Bras_G03720	Bras_G03720	BraspberryS0013:34889-40946	1610.73	-0.209482	-1.15627	0.00531041	0.0468412	1864.87	1573.74	1776.34	1387.74	1385.88	1675.81		Similar to POT4: Potassium transporter 4 (Arabidopsis thaliana)	GO:0015079,GO:0016020,GO:0071805	InterPro:IPR003855,PANTHER:PTHR30540,PANTHER:PTHR30540:SF0,Pfam:PF02705,Phobius:CYTOPLASMIC_DOMAIN,Phobius:NON_CYTOPLASMIC_DOMAIN,Phobius:TRANSMEMBRANE,TIGRFAM:TIGR00794
Bras_G02283	Bras_G02283	BraspberryS0007:479036-487517	445.695	-0.209462	-1.15626	0.0129592	0.0877986	474.854	482.393	488.493	398.644	414.536	415.252		Similar to FLD: Lysine-specific histone demethylase 1 homolog 3 (Arabidopsis thaliana)	GO:0003677,GO:0005515,GO:0005634,GO:0006351,GO:0016491,GO:0055114	Gene3D:G3DSA:1.10.10.10,Gene3D:G3DSA:3.40.50.720,Gene3D:G3DSA:3.90.660.10,InterPro:IPR002937,InterPro:IPR007526,InterPro:IPR009057,InterPro:IPR011991,InterPro:IPR016040,InterPro:IPR017923,PANTHER:PTHR10742,PANTHER:PTHR10742:SF30,PRINTS:PR00419,Pfam:PF01593,Pfam:PF04433,ProSiteProfiles:PS50934,SUPERFAMILY:SSF46689,SUPERFAMILY:SSF47676,SUPERFAMILY:SSF51905,SUPERFAMILY:SSF54373
Bras_G08028	Bras_G08028	BraspberryS0045:465975-472548	2752.37	-0.209454	-1.15625	3.49838e-05	0.000932195	3007.41	2878.8	2993.13	2485.46	2500.52	2648.88		Similar to PIP: Proline iminopeptidase (Arabidopsis thaliana)	GO:0004177,GO:0005737,GO:0006508,GO:0008233	Gene3D:G3DSA:3.40.50.1820,InterPro:IPR000073,InterPro:IPR002410,InterPro:IPR005944,PANTHER:PTHR10992,PANTHER:PTHR10992:SF12,PRINTS:PR00111,PRINTS:PR00793,Pfam:PF00561,Phobius:NON_CYTOPLASMIC_DOMAIN,Phobius:SIGNAL_PEPTIDE,Phobius:SIGNAL_PEPTIDE_C_REGION,Phobius:SIGNAL_PEPTIDE_H_REGION,Phobius:SIGNAL_PEPTIDE_N_REGION,SUPERFAMILY:SSF53474,SignalP_GRAM_POSITIVE:SignalP-TM,TIGRFAM:TIGR01249
Bras_G00706	Bras_G00706	BraspberryS0002:1385563-1386258	65.622	-0.209168	-1.15602	0.127797	0.365205	80.3475	70.5435	69.7847	43.9086	64.4834	64.6639		Protein of unknown function
Bras_G14471	Bras_G14471	BraspberryS0138:135052-139011	1789.13	-0.20898	-1.15587	0.000161255	0.00319426	1881.74	1985.59	1903.22	1685.86	1660.19	1618.16		Similar to RH30: DEAD-box ATP-dependent RNA helicase 30 (Arabidopsis thaliana)	GO:0003676,GO:0004386,GO:0005524,GO:0008026	Gene3D:G3DSA:3.40.50.300,InterPro:IPR000629,InterPro:IPR001650,InterPro:IPR011545,InterPro:IPR014001,InterPro:IPR014014,InterPro:IPR027417,PANTHER:PTHR24031,PANTHER:PTHR24031:SF1,Pfam:PF00270,Pfam:PF00271,ProSitePatterns:PS00039,ProSiteProfiles:PS51192,ProSiteProfiles:PS51194,ProSiteProfiles:PS51195,SMART:SM00487,SMART:SM00490,SUPERFAMILY:SSF52540
Bras_G03932	Bras_G03932	BraspberryS0013:1152954-1154882	57.7882	-0.208823	-1.15575	0.135417	0.376445	65.885	52.9077	78.6664	43.9086	39.9183	65.443		Similar to At5g40400: Pentatricopeptide repeat-containing protein At5g40400 (Arabidopsis thaliana)	GO:0005515	Gene3D:G3DSA:1.25.40.10,InterPro:IPR002885,InterPro:IPR011990,PANTHER:PTHR24015,PANTHER:PTHR24015:SF0,Pfam:PF01535,Pfam:PF13041,ProSiteProfiles:PS51375,TIGRFAM:TIGR00756
Bras_G24968	Bras_G24968	BraspberryS0585:12096-30986	223.693	-0.2088	-1.15573	0.0722391	0.261916	250.684	195.032	289.289	203.366	177.073	226.713		Similar to At1g71810: Uncharacterized aarF domain-containing protein kinase At1g71810,chloroplastic (Arabidopsis thaliana)	GO:0016772	Coils:Coil,InterPro:IPR004147,InterPro:IPR011009,PANTHER:PTHR10566,PANTHER:PTHR10566:SF10,Pfam:PF03109,Phobius:CYTOPLASMIC_DOMAIN,Phobius:NON_CYTOPLASMIC_DOMAIN,Phobius:SIGNAL_PEPTIDE,Phobius:SIGNAL_PEPTIDE_C_REGION,Phobius:SIGNAL_PEPTIDE_H_REGION,Phobius:SIGNAL_PEPTIDE_N_REGION,Phobius:TRANSMEMBRANE,SUPERFAMILY:SSF56112,SUPERFAMILY:SSF64484,SignalP_GRAM_POSITIVE:SignalP-TM
Bras_G05428	Bras_G05428	BraspberryS0022:750928-761398	216.795	-0.208791	-1.15572	0.0502785	0.210153	230.597	232.379	246.15	181.412	197.544	212.69		Similar to Tti1: TELO2-interacting protein 1 homolog (Mus musculus)	GO:0005488	Gene3D:G3DSA:1.25.10.10,InterPro:IPR011989,InterPro:IPR016024,PANTHER:PTHR18460,PANTHER:PTHR18460:SF3,SUPERFAMILY:SSF48371
Bras_G03365	Bras_G03365	BraspberryS0011:808239-821464	4546.88	-0.208641	-1.1556	1.35985e-06	5.66027e-05	4832.9	4965.02	4850.67	4291.49	4147.41	4193.81		Similar to SEP1: Developmental protein SEPALLATA 1 (Arabidopsis thaliana)	GO:0003677,GO:0003700,GO:0005634,GO:0006355,GO:0046983	Coils:Coil,InterPro:IPR002100,InterPro:IPR002487,PANTHER:PTHR11945,PANTHER:PTHR11945:SF19,PRINTS:PR00404,Pfam:PF00319,Pfam:PF01486,ProSitePatterns:PS00350,ProSiteProfiles:PS50066,ProSiteProfiles:PS51297,SMART:SM00432,SUPERFAMILY:SSF55455
Bras_G19652	Bras_G19652	BraspberryS0279:147696-149952	2968.79	-0.208569	-1.15554	0.000716431	0.0105129	3023.48	3368.45	3189.8	2716.56	2994.89	2519.56		Similar to atpFH: ATP synthase subunit b-delta (Mycobacterium avium (strain 104))
Bras_G25359	Bras_G25359	BraspberryS0625:76810-86178	3574.36	-0.208523	-1.1555	8.93981e-06	0.000294991	3805.26	3949.4	3762.03	3312.79	3392.03	3224.63		Similar to EIF4G: Eukaryotic translation initiation factor 4G (Arabidopsis thaliana)	GO:0003677,GO:0003723,GO:0005488,GO:0005515,GO:0016070	Coils:Coil,Gene3D:G3DSA:1.25.40.180,InterPro:IPR003890,InterPro:IPR003891,InterPro:IPR016021,InterPro:IPR016024,PANTHER:PTHR23253,PANTHER:PTHR23253:SF7,Pfam:PF02847,Pfam:PF02854,ProSiteProfiles:PS51366,SMART:SM00543,SMART:SM00544,SUPERFAMILY:SSF48371
Bras_G27588	Bras_G27588	BraspberryS1123:18276-21559	189.603	-0.20849	-1.15548	0.0829116	0.284034	224.973	176.359	223.311	158.302	144.32	210.353		Similar to TTC1: Tetratricopeptide repeat protein 1 (Bos taurus)	GO:0005515	Coils:Coil,Gene3D:G3DSA:1.25.40.10,InterPro:IPR011990,InterPro:IPR013026,InterPro:IPR013105,InterPro:IPR019734,PANTHER:PTHR22904,PANTHER:PTHR22904:SF71,Pfam:PF07719,Pfam:PF13414,ProSiteProfiles:PS50005,ProSiteProfiles:PS50293,SMART:SM00028,SUPERFAMILY:SSF48452
Bras_G06577	Bras_G06577	BraspberryS0032:24855-38208	23.9047	-0.208483	-1.15547	0.127745	0.365145	27.3182	31.1222	26.6451	21.9543	15.3532	21.0353		Similar to KAO1: Ent-kaurenoic acid oxidase 1 (Arabidopsis thaliana)	GO:0005506,GO:0009055,GO:0016705,GO:0020037,GO:0055114	Gene3D:G3DSA:1.10.630.10,InterPro:IPR001128,InterPro:IPR002401,InterPro:IPR017972,PANTHER:PTHR24286,PANTHER:PTHR24286:SF12,PRINTS:PR00385,PRINTS:PR00463,Pfam:PF00067,Phobius:CYTOPLASMIC_DOMAIN,Phobius:NON_CYTOPLASMIC_DOMAIN,Phobius:TRANSMEMBRANE,ProSitePatterns:PS00086,SUPERFAMILY:SSF48264
Bras_G18845	Bras_G18845	BraspberryS0253:12234-16428	52.9273	-0.208477	-1.15547	0.135408	0.376445	71.5093	48.758	58.3654	49.686	40.9418	48.3032		Similar to At3g20280: PHD finger protein At3g20280 (Arabidopsis thaliana)	GO:0005515,GO:0008270	Gene3D:G3DSA:3.30.40.10,InterPro:IPR001965,InterPro:IPR011011,InterPro:IPR013083,InterPro:IPR019786,InterPro:IPR019787,PANTHER:PTHR10504,PANTHER:PTHR10504:SF1,Pfam:PF00628,ProSitePatterns:PS01359,ProSiteProfiles:PS50016,SMART:SM00249,SUPERFAMILY:SSF57903
Bras_G14590	Bras_G14590	BraspberryS0140:181170-182969	351.095	-0.208465	-1.15546	0.0221009	0.124196	376.83	373.466	389.526	330.47	312.181	324.099		Similar to ORF22: Uncharacterized protein ORF22 (Ostreid herpesvirus 1 (isolate France))		InterPro:IPR007700,InterPro:IPR021864,PANTHER:PTHR31371,PANTHER:PTHR31371:SF0,Pfam:PF05003,Pfam:PF11961
Bras_G00052	Bras_G00052	BraspberryS0001:265602-270061	140.977	-0.20845	-1.15545	0.0793909	0.276535	165.516	156.648	139.569	127.104	126.92	130.107		Similar to FBP24: MADS-box protein FBP24 (Petunia hybrida)	GO:0003677,GO:0046983	Coils:Coil,InterPro:IPR002100,PANTHER:PTHR11945,PANTHER:PTHR11945:SF111,PRINTS:PR00404,Pfam:PF00319,ProSiteProfiles:PS50066,SMART:SM00432,SUPERFAMILY:SSF55455
Bras_G21176	Bras_G21176	BraspberryS0340:80274-81653	28.5391	-0.208417	-1.15542	0.133606	0.373845	36.1564	38.384	25.3763	20.7988	25.5886	24.9307		Similar to PRA1H: PRA1 family protein H (Arabidopsis thaliana)		InterPro:IPR004895,Pfam:PF03208,Phobius:CYTOPLASMIC_DOMAIN,Phobius:NON_CYTOPLASMIC_DOMAIN,Phobius:TRANSMEMBRANE
Bras_G22091	Bras_G22091	BraspberryS0383:140021-143596	205.374	-0.208409	-1.15541	0.058417	0.229082	226.58	198.144	247.419	187.189	175.026	197.887		Similar to Alkbh8: Alkylated DNA repair protein alkB homolog 8 (Mus musculus)	GO:0008152,GO:0008168	Gene3D:G3DSA:3.40.50.150,InterPro:IPR013216,PANTHER:PTHR13069,PANTHER:PTHR13069:SF12,Pfam:PF08241,SUPERFAMILY:SSF53335
Bras_G10821	Bras_G10821	BraspberryS0075:497053-504075	103.346	-0.208273	-1.1553	0.116728	0.345524	134.18	104.778	105.312	78.5733	78.813	118.421		Similar to nodH: Nodulation protein H (Rhizobium meliloti)		InterPro:IPR027417,PANTHER:PTHR32175,PANTHER:PTHR32175:SF0,Phobius:CYTOPLASMIC_DOMAIN,Phobius:NON_CYTOPLASMIC_DOMAIN,Phobius:TRANSMEMBRANE,SUPERFAMILY:SSF52540
Bras_G01262	Bras_G01262	BraspberryS0003:2125408-2128467	85.3534	-0.208233	-1.15527	0.116184	0.344656	81.9545	91.2916	111.656	77.4178	72.6717	77.1293		Similar to DDB_G0289029: IST1-like protein (Dictyostelium discoideum)		Coils:Coil,InterPro:IPR005061,PANTHER:PTHR12161,PANTHER:PTHR12161:SF4,Pfam:PF03398
Bras_G16172	Bras_G16172	BraspberryS0175:311567-323164	1228.25	-0.208211	-1.15525	0.00101962	0.0137866	1363.5	1338.25	1258.66	1171.67	1141.25	1096.17		Similar to CAT1: Cationic amino acid transporter 1 (Arabidopsis thaliana)	GO:0003333,GO:0015171,GO:0016020	InterPro:IPR002293,InterPro:IPR015606,PANTHER:PTHR11785,PANTHER:PTHR11785:SF53,Pfam:PF13520,Pfam:PF13906,Phobius:CYTOPLASMIC_DOMAIN,Phobius:NON_CYTOPLASMIC_DOMAIN,Phobius:TRANSMEMBRANE
Bras_G19081	Bras_G19081	BraspberryS0261:73709-82192	165.485	-0.20819	-1.15524	0.0806905	0.27913	190.424	167.022	186.516	155.991	120.778	172.177		Similar to APC6: Anaphase-promoting complex subunit 6 (Arabidopsis thaliana)	GO:0005515	Gene3D:G3DSA:1.25.40.10,InterPro:IPR001440,InterPro:IPR011990,InterPro:IPR013026,InterPro:IPR013105,InterPro:IPR019734,PANTHER:PTHR12558,PANTHER:PTHR12558:SF9,Pfam:PF00515,Pfam:PF07719,Pfam:PF12895,Pfam:PF13414,ProSiteProfiles:PS50005,ProSiteProfiles:PS50293,SMART:SM00028,SUPERFAMILY:SSF48452,SUPERFAMILY:SSF81901
Bras_G26520	Bras_G26520	BraspberryS0798:1029-9704	1128.73	-0.208153	-1.15521	0.000831146	0.0117888	1218.07	1230.36	1193.95	1051.5	1036.85	1041.63		Similar to ibtk: Inhibitor of Bruton tyrosine kinase (Xenopus laevis)	GO:0005515	Gene3D:G3DSA:1.25.40.20,Gene3D:G3DSA:2.130.10.30,InterPro:IPR000408,InterPro:IPR002110,InterPro:IPR009091,InterPro:IPR020683,PANTHER:PTHR22870,PANTHER:PTHR22870:SF6,PRINTS:PR00633,Pfam:PF00415,Pfam:PF12796,ProSiteProfiles:PS50012,ProSiteProfiles:PS50088,ProSiteProfiles:PS50297,SMART:SM00248,SUPERFAMILY:SSF48403,SUPERFAMILY:SSF50985
Bras_G22790	Bras_G22790	BraspberryS0421:102772-108699	2073.22	-0.208136	-1.15519	0.000123163	0.0025844	2291.51	2211.75	2178.55	1990.91	1851.59	1914.99		Similar to spn6: Septin homolog spn6 (Schizosaccharomyces pombe (strain 972 / ATCC 24843))		InterPro:IPR010839,PANTHER:PTHR32206,PANTHER:PTHR32206:SF0,Pfam:PF07287
Bras_G10548	Bras_G10548	BraspberryS0072:309299-314396	197.675	-0.208004	-1.15509	0.0540294	0.218745	209.707	213.705	222.042	177.945	184.238	178.41		Similar to Tdp1: Tyrosyl-DNA phosphodiesterase 1 (Mus musculus)	GO:0005515,GO:0005634,GO:0006281,GO:0008081	Gene3D:G3DSA:2.60.200.20,Gene3D:G3DSA:3.30.870.10,Gene3D:G3DSA:3.30.870.20,InterPro:IPR000253,InterPro:IPR008984,InterPro:IPR010347,InterPro:IPR027415,PANTHER:PTHR12415,Pfam:PF06087,SUPERFAMILY:SSF49879,SUPERFAMILY:SSF56024
Bras_G03480	Bras_G03480	BraspberryS0012:55489-68089	1890.37	-0.207989	-1.15508	0.00130435	0.0166802	2080.2	1924.39	2102.42	1744.79	1595.71	1894.73		Similar to Tnpo3: Transportin-3 (Mus musculus)	GO:0005488	Gene3D:G3DSA:1.25.10.10,InterPro:IPR011989,InterPro:IPR013598,InterPro:IPR014877,InterPro:IPR016024,PANTHER:PTHR12363,PANTHER:PTHR12363:SF17,Pfam:PF08389,Pfam:PF08767,SUPERFAMILY:SSF48371
Bras_G25141	Bras_G25141	BraspberryS0604:62957-76432	1246.97	-0.207902	-1.15501	0.000618073	0.00945066	1363.5	1306.09	1353.82	1146.25	1163.77	1148.37		Similar to FBX5: Protein ARABIDILLO 1 (Arabidopsis thaliana)	GO:0005488,GO:0005515	Gene3D:G3DSA:1.25.10.10,Gene3D:G3DSA:3.80.10.10,InterPro:IPR000225,InterPro:IPR001810,InterPro:IPR006553,InterPro:IPR011989,InterPro:IPR016024,PANTHER:PTHR23315,Pfam:PF00514,Pfam:PF12937,Phobius:CYTOPLASMIC_DOMAIN,Phobius:NON_CYTOPLASMIC_DOMAIN,Phobius:TRANSMEMBRANE,ProSiteProfiles:PS50176,SMART:SM00185,SMART:SM00256,SMART:SM00367,SUPERFAMILY:SSF48371,SUPERFAMILY:SSF52047
Bras_G17012	Bras_G17012	BraspberryS0197:50734-70130	383.6	-0.20789	-1.155	0.024375	0.132225	413.79	428.448	404.751	338.558	326.511	389.542		Similar to GCN2: Probable serine/threonine-protein kinase GCN2 (Arabidopsis thaliana)	GO:0004672,GO:0004713,GO:0005515,GO:0005524,GO:0006468,GO:0016772	Coils:Coil,Gene3D:G3DSA:1.10.510.10,Gene3D:G3DSA:3.10.110.10,Gene3D:G3DSA:3.30.200.20,Gene3D:G3DSA:3.30.930.10,Gene3D:G3DSA:3.40.50.800,InterPro:IPR000719,InterPro:IPR004154,InterPro:IPR006575,InterPro:IPR008266,InterPro:IPR011009,InterPro:IPR016135,InterPro:IPR017441,InterPro:IPR024435,PANTHER:PTHR11042,PANTHER:PTHR11042:SF9,Pfam:PF00069,Pfam:PF05773,Pfam:PF12745,Pfam:PF13393,ProSitePatterns:PS0…
Bras_G01758	Bras_G01758	BraspberryS0005:528930-535396	1306.32	-0.207845	-1.15496	0.00152629	0.0187648	1402.06	1446.14	1372.86	1171.67	1140.23	1304.97		Similar to UBP9: Ubiquitin carboxyl-terminal hydrolase 9 (Arabidopsis thaliana)	GO:0004221,GO:0006511	Coils:Coil,Gene3D:G3DSA:3.30.2230.10,InterPro:IPR001394,InterPro:IPR006615,InterPro:IPR018200,PANTHER:PTHR24006,PANTHER:PTHR24006:SF24,Pfam:PF00443,Pfam:PF06337,ProSitePatterns:PS00972,ProSitePatterns:PS00973,ProSiteProfiles:PS50235,ProSiteProfiles:PS51283,SMART:SM00695,SUPERFAMILY:SSF143791,SUPERFAMILY:SSF54001
Bras_G09482	Bras_G09482	BraspberryS0060:414571-416850	324.6	-0.207841	-1.15496	0.0282779	0.14719	349.512	371.391	332.429	313.138	283.522	297.61		Similar to BAG1: BAG family molecular chaperone regulator 1 (Arabidopsis thaliana)	GO:0051087	Gene3D:G3DSA:1.20.58.120,Gene3D:G3DSA:3.10.20.90,InterPro:IPR003103,PANTHER:PTHR31946,Pfam:PF02179,Phobius:NON_CYTOPLASMIC_DOMAIN,Phobius:SIGNAL_PEPTIDE,Phobius:SIGNAL_PEPTIDE_C_REGION,Phobius:SIGNAL_PEPTIDE_H_REGION,Phobius:SIGNAL_PEPTIDE_N_REGION,ProSiteProfiles:PS51035,SMART:SM00264,SUPERFAMILY:SSF54236,SUPERFAMILY:SSF63491,SignalP_GRAM_POSITIVE:SignalP-TM
Bras_G25032	Bras_G25032	BraspberryS0591:36657-44729	1078.44	-0.207773	-1.1549	0.00151015	0.0186203	1176.29	1154.63	1153.35	960.212	974.415	1051.76		Similar to PLDP1: Phospholipase D p1 (Arabidopsis thaliana)	GO:0003824,GO:0005515,GO:0005543,GO:0008152	Gene3D:G3DSA:2.30.29.30,Gene3D:G3DSA:3.30.870.10,InterPro:IPR001736,InterPro:IPR001849,InterPro:IPR011993,InterPro:IPR015679,InterPro:IPR016555,InterPro:IPR025202,PANTHER:PTHR18896,PANTHER:PTHR18896:SF2,PIRSF:PIRSF009376,Pfam:PF00614,Pfam:PF13091,ProSiteProfiles:PS50003,ProSiteProfiles:PS50035,SMART:SM00155,SMART:SM00233,SUPERFAMILY:SSF50729,SUPERFAMILY:SSF56024
Bras_G20742	Bras_G20742	BraspberryS0322:86938-99451	1131.84	-0.207742	-1.15488	0.11782	0.347217	1390.82	1099.65	1272.62	931.324	845.449	1251.21		Similar to TUL1: Transmembrane E3 ubiquitin-protein ligase 1 (Saccharomyces cerevisiae (strain ATCC 204508 / S288c))	GO:0005515,GO:0008270	Gene3D:G3DSA:3.30.40.10,InterPro:IPR001841,InterPro:IPR011016,InterPro:IPR013083,PANTHER:PTHR12477,PANTHER:PTHR12477:SF35,Pfam:PF13639,Phobius:CYTOPLASMIC_DOMAIN,Phobius:NON_CYTOPLASMIC_DOMAIN,Phobius:TRANSMEMBRANE,ProSiteProfiles:PS50089,SMART:SM00184,SMART:SM00744,SUPERFAMILY:SSF57850
Bras_G01592	Bras_G01592	BraspberryS0004:1598098-1602298	669.508	-0.207699	-1.15484	0.0053576	0.0471595	704.648	738.632	720.686	633.208	622.316	597.557		Similar to EBF1: EIN3-binding F-box protein 1 (Arabidopsis thaliana)	GO:0005515	Gene3D:G3DSA:3.80.10.10,InterPro:IPR001810,InterPro:IPR006553,PANTHER:PTHR23125,PANTHER:PTHR23125:SF68,Pfam:PF00646,Pfam:PF13516,SMART:SM00256,SMART:SM00367,SUPERFAMILY:SSF52047,SUPERFAMILY:SSF81383
Bras_G18504	Bras_G18504	BraspberryS0242:184530-191931	360.944	-0.207665	-1.15482	0.0266627	0.140604	378.437	359.98	435.203	333.936	328.558	329.552		Similar to MSL2: Mechanosensitive ion channel protein 2,chloroplastic (Arabidopsis thaliana)	GO:0016020,GO:0055085	Gene3D:G3DSA:2.30.30.60,InterPro:IPR006685,InterPro:IPR010920,PANTHER:PTHR32210,PANTHER:PTHR32210:SF0,Pfam:PF00924,Phobius:CYTOPLASMIC_DOMAIN,Phobius:NON_CYTOPLASMIC_DOMAIN,Phobius:TRANSMEMBRANE,SUPERFAMILY:SSF50182
XLOC_020553			49.3508	-0.207485	-1.15467	0.139091	0.382545	44.9946	69.5061	53.2902	49.686	38.8947	39.7333
Bras_G02315	Bras_G02315	BraspberryS0007:661126-666093	187.036	-0.207446	-1.15464	0.0600298	0.232755	192.834	215.78	203.01	168.701	165.814	176.073		Similar to CKX5: Cytokinin dehydrogenase 5 (Arabidopsis thaliana)	GO:0003824,GO:0008762,GO:0009690,GO:0016491,GO:0016614,GO:0019139,GO:0050660,GO:0055114	Gene3D:G3DSA:3.30.43.10,Gene3D:G3DSA:3.30.465.10,Gene3D:G3DSA:3.40.462.10,InterPro:IPR006093,InterPro:IPR006094,InterPro:IPR015345,InterPro:IPR016164,InterPro:IPR016166,InterPro:IPR016167,InterPro:IPR016169,InterPro:IPR016170,PANTHER:PTHR13878,PANTHER:PTHR13878:SF14,Pfam:PF01565,Pfam:PF09265,Phobius:NON_CYTOPLASMIC_DOMAIN,Phobius:SIGNAL_PEPTIDE,Phobius:SIGNAL_PEPTIDE_C_REGION,Phobius:SIGNAL_PEPTI…
Bras_G10767	Bras_G10767	BraspberryS0075:142840-149705	488.2	-0.20743	-1.15463	0.0159692	0.100792	526.276	487.58	569.697	462.196	420.677	462.776		Similar to CLF: Histone-lysine N-methyltransferase CLF (Arabidopsis thaliana)	GO:0003682,GO:0005515,GO:0031519	Coils:Coil,Gene3D:G3DSA:2.170.270.10,InterPro:IPR001005,InterPro:IPR001214,InterPro:IPR025778,InterPro:IPR026489,PANTHER:PTHR22884,PANTHER:PTHR22884:SF94,Pfam:PF00856,ProSiteProfiles:PS50280,ProSiteProfiles:PS51576,ProSiteProfiles:PS51633,SMART:SM00317,SMART:SM00717,SUPERFAMILY:SSF82199
Bras_G22056	Bras_G22056	BraspberryS0382:44120-57704	552.956	-0.207427	-1.15463	0.0195858	0.114643	614.659	509.366	669.934	515.348	503.584	504.846		Similar to HT1: Serine/threonine-protein kinase HT1 (Arabidopsis thaliana)	GO:0004672,GO:0004674,GO:0005524,GO:0006468,GO:0008152,GO:0016597,GO:0016772	Gene3D:G3DSA:1.10.510.10,Gene3D:G3DSA:3.30.200.20,InterPro:IPR000719,InterPro:IPR001245,InterPro:IPR002290,InterPro:IPR002912,InterPro:IPR008271,InterPro:IPR011009,PANTHER:PTHR23257,PANTHER:PTHR23257:SF82,PRINTS:PR00109,Pfam:PF01842,Pfam:PF07714,ProSitePatterns:PS00108,ProSiteProfiles:PS50011,SMART:SM00220,SUPERFAMILY:SSF55021,SUPERFAMILY:SSF56112
Bras_G01251	Bras_G01251	BraspberryS0003:2053088-2056398	156.818	-0.20727	-1.1545	0.0803172	0.278772	159.088	165.985	191.591	121.326	149.438	153.479		Similar to OR4K17: Olfactory receptor 4K17 (Homo sapiens)		Gene3D:G3DSA:3.40.30.10,InterPro:IPR012336,InterPro:IPR012932,Pfam:PF07884,Phobius:CYTOPLASMIC_DOMAIN,Phobius:NON_CYTOPLASMIC_DOMAIN,Phobius:SIGNAL_PEPTIDE,Phobius:SIGNAL_PEPTIDE_C_REGION,Phobius:SIGNAL_PEPTIDE_H_REGION,Phobius:SIGNAL_PEPTIDE_N_REGION,Phobius:TRANSMEMBRANE,SMART:SM00756,SUPERFAMILY:SSF52833,SignalP_GRAM_POSITIVE:SignalP-TM
Bras_G27701	Bras_G27701	BraspberryS1207:3103-17469	204.186	-0.207254	-1.15449	0.0961292	0.308594	227.384	186.733	261.376	164.079	146.367	239.179		Similar to SEN1: Helicase SEN1 (Saccharomyces cerevisiae (strain ATCC 204508 / S288c))		Coils:Coil,Gene3D:G3DSA:3.40.50.300,InterPro:IPR026852,InterPro:IPR027417,PANTHER:PTHR10887,PANTHER:PTHR10887:SF27,Pfam:PF13086,Pfam:PF13087,SUPERFAMILY:SSF52540
Bras_G06825	Bras_G06825	BraspberryS0034:228454-236273	74.0221	-0.207138	-1.1544	0.135145	0.37625	113.29	67.4313	67.2471	70.4849	53.2244	72.4548		Similar to CNGC10: Probable cyclic nucleotide-gated ion channel 10 (Arabidopsis thaliana)		Coils:Coil,Gene3D:G3DSA:1.10.287.630,InterPro:IPR018490,PANTHER:PTHR10217,PANTHER:PTHR10217:SF7,SUPERFAMILY:SSF51206
Bras_G13506	Bras_G13506	BraspberryS0119:289569-295220	549.654	-0.206986	-1.15427	0.0134259	0.0899083	630.728	555.012	595.074	487.617	484.137	545.359		Similar to KDM3B: Lysine-specific demethylase 3B (Homo sapiens)	GO:0005515,GO:0008270	InterPro:IPR001841,InterPro:IPR003347,PANTHER:PTHR12549,PANTHER:PTHR12549:SF1,ProSiteProfiles:PS50089,SMART:SM00558,SUPERFAMILY:SSF51197
Bras_G10601	Bras_G10601	BraspberryS0072:578936-584104	313.579	-0.206941	-1.15424	0.032368	0.160355	352.726	353.755	312.128	270.385	288.64	303.843		Similar to At4g04670: tRNA wybutosine-synthesizing protein 2/3/4 (Arabidopsis thaliana)	GO:0005515,GO:0016740	Coils:Coil,Gene3D:G3DSA:2.120.10.80,Gene3D:G3DSA:3.30.1960.10,Gene3D:G3DSA:3.40.50.150,InterPro:IPR003402,InterPro:IPR003827,InterPro:IPR006652,InterPro:IPR011498,InterPro:IPR015915,PANTHER:PTHR23245,PANTHER:PTHR23245:SF27,Pfam:PF02475,Pfam:PF02676,Pfam:PF07646,Pfam:PF13415,SMART:SM00612,SUPERFAMILY:SSF111278,SUPERFAMILY:SSF117281,SUPERFAMILY:SSF53335
Bras_G00296	Bras_G00296	BraspberryS0001:1700142-1703468	1546.53	-0.206897	-1.1542	0.000695282	0.0102736	1614.18	1762.55	1610.12	1448.98	1469.81	1373.52		Similar to COY1: Protein CASP (Saccharomyces cerevisiae (strain ATCC 204508 / S288c))		Coils:Coil,InterPro:IPR007656,PANTHER:PTHR31448,Pfam:PF04576,Phobius:CYTOPLASMIC_DOMAIN,Phobius:NON_CYTOPLASMIC_DOMAIN,Phobius:TRANSMEMBRANE
Bras_G27728	Bras_G27728	BraspberryS1231:155-3412	41.0767	-0.206869	-1.15418	0.141283	0.385779	46.6016	37.3466	57.0966	33.5092	36.8476	35.0588		Similar to Rpain: RPA-interacting protein (Mus musculus)		Coils:Coil
Bras_G20512	Bras_G20512	BraspberryS0312:134798-137901	67.8004	-0.206773	-1.1541	0.13741	0.380081	88.3823	62.2443	78.6664	61.2409	39.9183	76.3502		Similar to Uncharacterized 24.3 kDa protein (Escherichia coli)	GO:0016020	InterPro:IPR003675,PANTHER:PTHR10794,PANTHER:PTHR10794:SF1,Pfam:PF02517,Phobius:CYTOPLASMIC_DOMAIN,Phobius:NON_CYTOPLASMIC_DOMAIN,Phobius:TRANSMEMBRANE
Bras_G03782	Bras_G03782	BraspberryS0013:360058-363063	180.63	-0.20677	-1.1541	0.0638016	0.24289	193.638	196.07	200.473	175.634	150.461	167.503		Similar to ABCI11: ABC transporter I family member 11,chloroplastic (Arabidopsis thaliana)	GO:0000166,GO:0005524,GO:0016887,GO:0017111	Gene3D:G3DSA:3.40.50.300,InterPro:IPR003439,InterPro:IPR003593,InterPro:IPR027417,PANTHER:PTHR24220,PANTHER:PTHR24220:SF40,Pfam:PF00005,ProSiteProfiles:PS50893,SMART:SM00382,SUPERFAMILY:SSF52540
Bras_G09000	Bras_G09000	BraspberryS0055:329028-337998	2413.05	-0.206712	-1.15405	0.00559597	0.0483883	2665.93	2472.14	2667.05	2086.81	1979.54	2606.81		Similar to CAND1: Cullin-associated NEDD8-dissociated protein 1 (Arabidopsis thaliana)	GO:0005488	Gene3D:G3DSA:1.25.10.10,InterPro:IPR011989,InterPro:IPR013932,InterPro:IPR016024,PANTHER:PTHR12696,Pfam:PF08623,Pfam:PF13646,SUPERFAMILY:SSF48371
Bras_G09675	Bras_G09675	BraspberryS0062:470557-478974	608.51	-0.206579	-1.15395	0.0153724	0.0981936	663.671	648.378	662.321	481.839	576.256	618.592		Similar to ISA2: Isoamylase 2,chloroplastic (Arabidopsis thaliana)	GO:0003824,GO:0004553,GO:0005975,GO:0016020,GO:0043169	Coils:Coil,Gene3D:G3DSA:2.60.40.10,Gene3D:G3DSA:2.60.40.1180,Gene3D:G3DSA:3.20.20.80,InterPro:IPR003864,InterPro:IPR004193,InterPro:IPR006047,InterPro:IPR006589,InterPro:IPR013780,InterPro:IPR013781,InterPro:IPR013783,InterPro:IPR014756,InterPro:IPR017853,PANTHER:PTHR13018,PANTHER:PTHR13018:SF5,Pfam:PF00128,Pfam:PF02714,Pfam:PF02922,Pfam:PF13967,Phobius:CYTOPLASMIC_DOMAIN,Phobius:NON_CYTOPLASMIC_…
Bras_G02101	Bras_G02101	BraspberryS0006:868182-874694	588.538	-0.20653	-1.15391	0.0156339	0.09929	627.514	712.697	563.353	555.79	550.667	521.207		Similar to Nfrkb: Nuclear factor related to kappa-B-binding protein (Mus musculus)	GO:0031011	InterPro:IPR024867,PANTHER:PTHR13052,PANTHER:PTHR13052:SF0
Bras_G03640	Bras_G03640	BraspberryS0012:852315-856898	957.727	-0.206528	-1.15391	0.0159894	0.100821	1088.71	945.076	1072.15	823.864	785.059	1031.51		Similar to POT2: Potassium transporter 2 (Arabidopsis thaliana)	GO:0015079,GO:0016020,GO:0071805	InterPro:IPR003855,PANTHER:PTHR30540,PANTHER:PTHR30540:SF0,Pfam:PF02705,Phobius:CYTOPLASMIC_DOMAIN,Phobius:NON_CYTOPLASMIC_DOMAIN,Phobius:TRANSMEMBRANE,TIGRFAM:TIGR00794
Bras_G11312	Bras_G11312	BraspberryS0083:203732-207114	3104	-0.206525	-1.15391	2.01247e-05	0.000586564	3348.08	3371.57	3278.61	2918.77	2763.57	2943.38		Similar to ltaA: L-allo-threonine aldolase (Aeromonas jandaei)	GO:0003824,GO:0006520,GO:0016829,GO:0030170	Gene3D:G3DSA:3.40.640.10,Gene3D:G3DSA:3.90.1150.10,InterPro:IPR001597,InterPro:IPR015421,InterPro:IPR015422,InterPro:IPR015424,InterPro:IPR023603,PANTHER:PTHR10289,PANTHER:PTHR10289:SF0,PIRSF:PIRSF017617,Pfam:PF01212,SUPERFAMILY:SSF53383
Bras_G15879	Bras_G15879	BraspberryS0169:79726-83956	176.203	-0.206318	-1.15374	0.13831	0.381394	196.851	179.471	241.075	102.839	128.967	208.015		Similar to Ifrd1: Interferon-related developmental regulator 1 (Mus musculus)	GO:0005488	Gene3D:G3DSA:1.25.10.10,InterPro:IPR007701,InterPro:IPR011989,InterPro:IPR016024,PANTHER:PTHR12354,PANTHER:PTHR12354:SF1,Pfam:PF05004,SUPERFAMILY:SSF48371
Bras_G07446	Bras_G07446	BraspberryS0040:241003-251136	3110.82	-0.206162	-1.15362	3.87387e-05	0.00100084	3395.49	3273.01	3356.01	2785.88	2830.1	3024.4		Similar to Ppp6r3: Serine/threonine-protein phosphatase 6 regulatory subunit 3 (Mus musculus)	GO:0005488	Gene3D:G3DSA:1.25.10.10,InterPro:IPR007587,InterPro:IPR011989,InterPro:IPR016024,PANTHER:PTHR12634,PANTHER:PTHR12634:SF8,Pfam:PF04499,SUPERFAMILY:SSF48371
Bras_G11888	Bras_G11888	BraspberryS0091:505358-514409	13011.5	-0.206152	-1.15361	1.55402e-07	8.4951e-06	13554.6	14362.9	13958.2	12207.7	12072.7	11913		Similar to DME: Transcriptional activator DEMETER (Arabidopsis thaliana)	GO:0003824,GO:0004519,GO:0006281,GO:0006284,GO:0051539	Coils:Coil,Gene3D:G3DSA:1.10.1670.10,InterPro:IPR003265,InterPro:IPR003651,InterPro:IPR011257,InterPro:IPR023170,PANTHER:PTHR10359,PANTHER:PTHR10359:SF3,Pfam:PF00730,SMART:SM00478,SMART:SM00525,SUPERFAMILY:SSF48150
Bras_G06414	Bras_G06414	BraspberryS0030:681972-688327	1063.16	-0.205869	-1.15338	0.012856	0.0873783	1216.46	1071.64	1154.62	981.01	837.26	1117.98		Similar to SNF4: Sucrose nonfermenting 4-like protein (Arabidopsis thaliana)	GO:0005515	Gene3D:G3DSA:3.10.580.10,InterPro:IPR000644,InterPro:IPR014756,PANTHER:PTHR13780,PANTHER:PTHR13780:SF13,Pfam:PF00571,ProSiteProfiles:PS51371,SMART:SM00116,SUPERFAMILY:SSF54631,SUPERFAMILY:SSF81296
Bras_G13154	Bras_G13154	BraspberryS0113:128182-130646	564.188	-0.205792	-1.15332	0.0221147	0.124196	603.41	690.912	531.633	516.504	558.856	483.811		Similar to spp27: Upstream activation factor subunit spp27 (Schizosaccharomyces pombe (strain 972 / ATCC 24843))	GO:0003677,GO:0005515	Gene3D:G3DSA:1.10.10.60,Gene3D:G3DSA:1.10.245.10,InterPro:IPR003121,InterPro:IPR009057,InterPro:IPR014876,InterPro:IPR019835,PANTHER:PTHR13844,PANTHER:PTHR13844:SF0,Pfam:PF02201,Pfam:PF08766,SMART:SM00151,SUPERFAMILY:SSF47592
Bras_G04217	Bras_G04217	BraspberryS0015:702462-707761	1874.84	-0.205645	-1.1532	0.000528383	0.00833954	2133.23	1948.25	1961.59	1734.39	1657.12	1814.49		Similar to At2g23070: Casein kinase II subunit alpha,chloroplastic (Arabidopsis thaliana)	GO:0004672,GO:0004674,GO:0005524,GO:0006468,GO:0016772	Gene3D:G3DSA:1.10.510.10,Gene3D:G3DSA:3.30.200.20,InterPro:IPR000719,InterPro:IPR002290,InterPro:IPR008271,InterPro:IPR011009,InterPro:IPR017441,PANTHER:PTHR24054,Pfam:PF00069,ProSitePatterns:PS00107,ProSitePatterns:PS00108,ProSiteProfiles:PS50011,SMART:SM00220,SUPERFAMILY:SSF56112
Bras_G10291	Bras_G10291	BraspberryS0069:366610-372430	175.935	-0.205604	-1.15317	0.0975522	0.311331	217.742	167.022	195.397	146.747	126.92	201.783		Similar to PIS1: CDP-diacylglycerol--inositol 3-phosphatidyltransferase 1 (Arabidopsis thaliana)	GO:0008654,GO:0016020,GO:0016780	InterPro:IPR000462,InterPro:IPR014387,PANTHER:PTHR15362,PANTHER:PTHR15362:SF2,PIRSF:PIRSF000848,Pfam:PF01066,Phobius:CYTOPLASMIC_DOMAIN,Phobius:NON_CYTOPLASMIC_DOMAIN,Phobius:TRANSMEMBRANE,ProSitePatterns:PS00379
Bras_G03662	Bras_G03662	BraspberryS0012:965132-974586	5764.75	-0.205557	-1.15313	0.00154115	0.0188928	6341.83	5840.59	6421.46	5133.84	4800.43	6050.36		Similar to phg1b: Putative phagocytic receptor 1b (Dictyostelium discoideum)	GO:0016021	InterPro:IPR004240,PANTHER:PTHR10766,PANTHER:PTHR10766:SF14,Pfam:PF02990,Phobius:CYTOPLASMIC_DOMAIN,Phobius:NON_CYTOPLASMIC_DOMAIN,Phobius:SIGNAL_PEPTIDE,Phobius:SIGNAL_PEPTIDE_C_REGION,Phobius:SIGNAL_PEPTIDE_H_REGION,Phobius:SIGNAL_PEPTIDE_N_REGION,Phobius:TRANSMEMBRANE,SignalP_EUK:SignalP-noTM
Bras_G11706	Bras_G11706	BraspberryS0089:126041-133025	4800.15	-0.205543	-1.15312	0.000114604	0.00244919	5261.16	4954.65	5254.16	4290.33	4231.34	4809.28		Similar to Hgs: Hepatocyte growth factor-regulated tyrosine kinase substrate (Rattus norvegicus)	GO:0005622,GO:0006886	Coils:Coil,Gene3D:G3DSA:1.20.58.160,Gene3D:G3DSA:1.25.40.90,InterPro:IPR002014,InterPro:IPR004152,InterPro:IPR008942,InterPro:IPR018205,PANTHER:PTHR13856,PANTHER:PTHR13856:SF27,Pfam:PF00790,Pfam:PF03127,ProSiteProfiles:PS50179,ProSiteProfiles:PS50909,SMART:SM00288,SUPERFAMILY:SSF48464,SUPERFAMILY:SSF89009
Bras_G13283	Bras_G13283	BraspberryS0115:387020-392101	87.5564	-0.205456	-1.15305	0.12352	0.357564	91.5962	92.3291	109.118	63.5519	73.6953	95.0482		Similar to PCMP-H16: Pentatricopeptide repeat-containing protein At5g04780 (Arabidopsis thaliana)		InterPro:IPR002885,PANTHER:PTHR24015,PANTHER:PTHR24015:SF169,Pfam:PF01535,Pfam:PF13041,Pfam:PF14432,ProSiteProfiles:PS51375,TIGRFAM:TIGR00756
Bras_G07450	Bras_G07450	BraspberryS0040:308763-316248	352.243	-0.205374	-1.15299	0.0273443	0.143392	380.847	403.551	357.805	305.049	342.888	323.32		Similar to REV: Homeobox-leucine zipper protein REVOLUTA (Arabidopsis thaliana)	GO:0003677,GO:0003700,GO:0006355,GO:0043565	Coils:Coil,Gene3D:G3DSA:1.10.10.60,Gene3D:G3DSA:3.30.530.20,InterPro:IPR001356,InterPro:IPR002913,InterPro:IPR009057,InterPro:IPR013978,InterPro:IPR023393,PANTHER:PTHR24326,PANTHER:PTHR24326:SF63,Pfam:PF00046,Pfam:PF01852,Pfam:PF08670,ProSiteProfiles:PS50071,ProSiteProfiles:PS50848,SMART:SM00234,SMART:SM00389,SUPERFAMILY:SSF46689,SUPERFAMILY:SSF55961
Bras_G03884	Bras_G03884	BraspberryS0013:920144-924983	1450.35	-0.205177	-1.15283	0.000468255	0.00752475	1585.26	1576.86	1511.16	1356.54	1308.09	1364.18		Similar to At3g27390: Uncharacterized membrane protein At3g27390 (Arabidopsis thaliana)		PANTHER:PTHR31133,Phobius:CYTOPLASMIC_DOMAIN,Phobius:NON_CYTOPLASMIC_DOMAIN,Phobius:TRANSMEMBRANE
Bras_G00238	Bras_G00238	BraspberryS0001:1331606-1344083	878.434	-0.204813	-1.15254	0.0283616	0.147398	1019.61	891.131	941.46	733.736	696.011	988.657		Similar to POD1: Protein POLLEN DEFECTIVE IN GUIDANCE 1 (Arabidopsis thaliana)	GO:0000166,GO:0003676,GO:0005622,GO:0008270	Gene3D:G3DSA:3.30.70.330,InterPro:IPR000315,InterPro:IPR000504,InterPro:IPR006734,InterPro:IPR008010,InterPro:IPR012677,PANTHER:PTHR13317,PANTHER:PTHR13317:SF4,Pfam:PF00076,Pfam:PF04640,Pfam:PF05346,Phobius:CYTOPLASMIC_DOMAIN,Phobius:NON_CYTOPLASMIC_DOMAIN,Phobius:TRANSMEMBRANE,ProSiteProfiles:PS50102,ProSiteProfiles:PS50119,SMART:SM00360,SUPERFAMILY:SSF54928
Bras_G18863	Bras_G18863	BraspberryS0253:128611-134302	1293.09	-0.204623	-1.15239	0.00719634	0.058382	1424.56	1335.14	1422.34	1141.62	1067.56	1367.29		Similar to EHD1: EH domain-containing protein 1 (Bos taurus)	GO:0003924,GO:0005509,GO:0005515,GO:0005525	Coils:Coil,Gene3D:G3DSA:1.10.238.10,Gene3D:G3DSA:3.40.50.300,InterPro:IPR000261,InterPro:IPR001401,InterPro:IPR002048,InterPro:IPR011992,InterPro:IPR027417,PANTHER:PTHR11216,PANTHER:PTHR11216:SF31,Pfam:PF00350,Pfam:PF12763,ProSiteProfiles:PS50031,ProSiteProfiles:PS50222,SMART:SM00027,SUPERFAMILY:SSF47473,SUPERFAMILY:SSF52540
Bras_G22142	Bras_G22142	BraspberryS0386:65546-68195	54.9786	-0.204528	-1.15231	0.140311	0.384496	61.0641	60.1695	63.4407	55.4635	42.9889	46.745		Similar to RNF141: RING finger protein 141 (Gallus gallus)	GO:0005515,GO:0008270	Gene3D:G3DSA:3.30.40.10,InterPro:IPR001841,InterPro:IPR013083,InterPro:IPR017907,PANTHER:PTHR15067,PANTHER:PTHR15067:SF7,Pfam:PF13920,ProSitePatterns:PS00518,ProSiteProfiles:PS50089,SMART:SM00184,SUPERFAMILY:SSF57850
Bras_G08619	Bras_G08619	BraspberryS0051:365045-370654	214.151	-0.204413	-1.15222	0.0533677	0.217226	232.204	226.154	238.537	197.589	202.662	187.759		Similar to TPPF: Probable trehalose-phosphate phosphatase F (Arabidopsis thaliana)	GO:0003824,GO:0005992,GO:0008152	Gene3D:G3DSA:3.40.50.1000,InterPro:IPR003337,InterPro:IPR006379,InterPro:IPR023214,PANTHER:PTHR10788,Pfam:PF02358,SUPERFAMILY:SSF56784,TIGRFAM:TIGR00685,TIGRFAM:TIGR01484
Bras_G24777	Bras_G24777	BraspberryS0565:67520-76638	892.308	-0.204405	-1.15221	0.00569795	0.0489709	962.564	900.468	1022.66	790.355	791.201	886.597		Similar to Trim29: Tripartite motif-containing protein 29 (Mus musculus)		Coils:Coil,PANTHER:PTHR31149,PANTHER:PTHR31149:SF0
Bras_G21867	Bras_G21867	BraspberryS0372:83894-89940	102.077	-0.204247	-1.15209	0.124683	0.359702	118.914	92.3291	129.419	79.7288	76.7659	115.304		Similar to PI4KA1: Phosphatidylinositol 4-kinase alpha 1 (Arabidopsis thaliana)	GO:0046854,GO:0048015	InterPro:IPR015433,PANTHER:PTHR10048,PANTHER:PTHR10048:SF15
Bras_G24640	Bras_G24640	BraspberryS0554:69176-69727	63.9816	-0.20421	-1.15206	0.144545	0.390387	66.6885	64.3191	87.5481	48.5306	38.8947	77.9084		Protein of unknown function		Phobius:CYTOPLASMIC_DOMAIN,Phobius:NON_CYTOPLASMIC_DOMAIN,Phobius:TRANSMEMBRANE
Bras_G15059	Bras_G15059	BraspberryS0151:175371-182424	1065.09	-0.204161	-1.15202	0.00260555	0.0278446	1169.06	1131.81	1130.51	1058.43	974.415	926.33		Similar to PLDBETA2: Phospholipase D beta 2 (Arabidopsis thaliana)	GO:0003824,GO:0005515,GO:0008152	Gene3D:G3DSA:2.60.40.150,Gene3D:G3DSA:3.30.870.10,InterPro:IPR000008,InterPro:IPR001736,InterPro:IPR008973,InterPro:IPR015679,InterPro:IPR018029,InterPro:IPR024632,PANTHER:PTHR18896,PANTHER:PTHR18896:SF15,Pfam:PF00168,Pfam:PF00614,Pfam:PF12357,ProSiteProfiles:PS50004,ProSiteProfiles:PS50035,SMART:SM00155,SMART:SM00239,SUPERFAMILY:SSF49562,SUPERFAMILY:SSF56024
Bras_G09045	Bras_G09045	BraspberryS0055:583805-584032	25.1526	-0.204124	-1.15199	0.138378	0.381449	30.5321	29.0473	29.1827	17.3323	24.5651	20.2562		Similar to DENND4B: DENN domain-containing protein 4B (Homo sapiens)
Bras_G08654	Bras_G08654	BraspberryS0051:646512-648639	102.46	-0.204049	-1.15193	0.121382	0.353948	88.3823	116.189	137.032	93.5946	79.8366	99.7227		Similar to hint3: Histidine triad nucleotide-binding protein 3 (Xenopus tropicalis)	GO:0003824	Gene3D:G3DSA:3.30.428.10,InterPro:IPR001310,InterPro:IPR011146,PANTHER:PTHR12486,PRINTS:PR00332,Pfam:PF11969,ProSiteProfiles:PS51084,SUPERFAMILY:SSF54197
Bras_G07480	Bras_G07480	BraspberryS0040:571262-572422	274.391	-0.20404	-1.15192	0.041637	0.187263	283.627	311.222	295.634	265.763	257.933	232.167		Similar to At5g60570: F-box/kelch-repeat protein At5g60570 (Arabidopsis thaliana)	GO:0005515	Gene3D:G3DSA:2.130.10.80,InterPro:IPR006652,InterPro:IPR015916,PANTHER:PTHR24413,PANTHER:PTHR24413:SF45,Pfam:PF01344,Pfam:PF13418,SMART:SM00612,SUPERFAMILY:SSF117281
Bras_G22585	Bras_G22585	BraspberryS0408:94582-96156	64.1446	-0.204032	-1.15191	0.139118	0.382545	65.0815	66.3939	85.0105	43.9086	64.4834	59.9894		Similar to AFRR: Monodehydroascorbate reductase (Solanum lycopersicum)	GO:0016491,GO:0050660,GO:0055114	Coils:Coil,Gene3D:G3DSA:3.50.50.60,InterPro:IPR001327,InterPro:IPR013027,InterPro:IPR016156,InterPro:IPR023753,PANTHER:PTHR22912,PANTHER:PTHR22912:SF39,PRINTS:PR00368,PRINTS:PR00411,Pfam:PF00070,Pfam:PF07992,SUPERFAMILY:SSF51905,SUPERFAMILY:SSF55424
Bras_G14661	Bras_G14661	BraspberryS0142:114354-117022	128.299	-0.204017	-1.1519	0.0944784	0.305806	151.857	142.124	126.881	108.616	115.661	124.653		Similar to At4g11680: E3 ubiquitin-protein ligase At4g11680 (Arabidopsis thaliana)	GO:0005515,GO:0008270	Gene3D:G3DSA:3.30.40.10,InterPro:IPR001841,InterPro:IPR013083,PANTHER:PTHR14155,Pfam:PF13639,Phobius:CYTOPLASMIC_DOMAIN,Phobius:NON_CYTOPLASMIC_DOMAIN,Phobius:TRANSMEMBRANE,ProSiteProfiles:PS50089,SMART:SM00184,SUPERFAMILY:SSF57850
Bras_G10016	Bras_G10016	BraspberryS0066:69578-80038	82.4491	-0.203903	-1.15181	0.13312	0.373057	82.758	105.815	87.5481	73.9513	54.2479	90.3737		Similar to CHD4: Chromodomain-helicase-DNA-binding protein 4 (Homo sapiens)	GO:0005515,GO:0008080,GO:0008270	Gene3D:G3DSA:3.30.40.10,Gene3D:G3DSA:3.40.630.30,InterPro:IPR000182,InterPro:IPR001965,InterPro:IPR011011,InterPro:IPR013083,InterPro:IPR016181,InterPro:IPR019787,PANTHER:PTHR24098,PANTHER:PTHR24098:SF1,Pfam:PF00628,ProSiteProfiles:PS50016,ProSiteProfiles:PS51186,SMART:SM00249,SUPERFAMILY:SSF55729,SUPERFAMILY:SSF57903
Bras_G12128	Bras_G12128	BraspberryS0096:109466-112100	5522.74	-0.203899	-1.15181	1.56445e-05	0.00048365	5757.71	6017.99	5995.14	5111.89	5376.68	4877.06		Similar to B2 protein (Daucus carota)		InterPro:IPR013989,PANTHER:PTHR24412,PANTHER:PTHR24412:SF95,Pfam:PF10539,ProSiteProfiles:PS51222,SMART:SM00767
Bras_G16921	Bras_G16921	BraspberryS0194:73178-79746	261.661	-0.203884	-1.15179	0.0457655	0.198541	264.343	273.875	314.666	235.72	234.392	246.97		Similar to FH5: Formin-like protein 5 (Arabidopsis thaliana)	GO:0003779,GO:0016043,GO:0030036	InterPro:IPR003104,InterPro:IPR015425,PANTHER:PTHR23213,Pfam:PF02181,Phobius:CYTOPLASMIC_DOMAIN,Phobius:NON_CYTOPLASMIC_DOMAIN,Phobius:SIGNAL_PEPTIDE,Phobius:SIGNAL_PEPTIDE_C_REGION,Phobius:SIGNAL_PEPTIDE_H_REGION,Phobius:SIGNAL_PEPTIDE_N_REGION,Phobius:TRANSMEMBRANE,ProSiteProfiles:PS51444,SMART:SM00498,SUPERFAMILY:SSF101447,SignalP_EUK:SignalP-noTM
Bras_G10910	Bras_G10910	BraspberryS0077:30044-31179	26.53	-0.203878	-1.15179	0.127457	0.364486	34.5494	34.2344	27.9139	9.24392	17.4003	35.8378		Similar to At4g08330: Uncharacterized protein At4g08330,chloroplastic (Arabidopsis thaliana)
Bras_G02938	Bras_G02938	BraspberryS0009:670842-683221	772.84	-0.203827	-1.15175	0.00469684	0.0429459	846.863	827.849	820.922	674.806	725.694	740.909		Similar to 27: Uncharacterized gene 27 protein (Alcelaphine herpesvirus 1 (strain C500))		InterPro:IPR019340,PANTHER:PTHR31115,Pfam:PF10198
Bras_G03125	Bras_G03125	BraspberryS0010:389253-396787	69.4085	-0.203819	-1.15174	0.139338	0.382723	94.8101	69.5061	68.5159	51.997	55.2715	76.3502		Similar to DNAJB7: DnaJ homolog subfamily B member 7 (Homo sapiens)		Gene3D:G3DSA:1.10.287.110,InterPro:IPR001623,PANTHER:PTHR25040,PANTHER:PTHR25040:SF11,Pfam:PF00226,ProSiteProfiles:PS50076,SMART:SM00271,SUPERFAMILY:SSF46565,SignalP_GRAM_NEGATIVE:SignalP-noTM,SignalP_GRAM_POSITIVE:SignalP-TM
Bras_G04342	Bras_G04342	BraspberryS0016:657145-666381	155.467	-0.203654	-1.15161	0.0950511	0.306582	181.585	157.686	172.559	128.259	119.755	172.957		Similar to TMEM8B: Transmembrane protein 8B (Homo sapiens)	GO:0005515	InterPro:IPR000742,InterPro:IPR013032,InterPro:IPR021910,PANTHER:PTHR14319,PANTHER:PTHR14319:SF3,Pfam:PF12036,Phobius:CYTOPLASMIC_DOMAIN,Phobius:NON_CYTOPLASMIC_DOMAIN,Phobius:SIGNAL_PEPTIDE,Phobius:SIGNAL_PEPTIDE_C_REGION,Phobius:SIGNAL_PEPTIDE_H_REGION,Phobius:SIGNAL_PEPTIDE_N_REGION,Phobius:TRANSMEMBRANE,ProSitePatterns:PS00022,ProSiteProfiles:PS50026,SignalP_EUK:SignalP-TM
Bras_G23212	Bras_G23212	BraspberryS0445:116608-120831	1505.79	-0.203653	-1.15161	0.000881925	0.0123305	1704.97	1534.32	1611.39	1415.47	1345.96	1422.61		Similar to MRS2-4: Magnesium transporter MRS2-4 (Arabidopsis thaliana)	GO:0015095,GO:0015693,GO:0016020,GO:0030001,GO:0046873,GO:0055085	Coils:Coil,Gene3D:G3DSA:1.20.58.340,InterPro:IPR002523,InterPro:IPR026573,PANTHER:PTHR13890,PANTHER:PTHR13890:SF0,Pfam:PF01544,Phobius:CYTOPLASMIC_DOMAIN,Phobius:NON_CYTOPLASMIC_DOMAIN,Phobius:TRANSMEMBRANE,SUPERFAMILY:SSF144083
Bras_G11007	Bras_G11007	BraspberryS0078:124618-131120	1721.24	-0.203634	-1.1516	0.000276305	0.0049359	1877.72	1800.94	1866.42	1562.22	1576.26	1643.87		Similar to SPAC5D6.04: Uncharacterized transporter C5D6.04 (Schizosaccharomyces pombe (strain 972 / ATCC 24843))	GO:0016021,GO:0055085	InterPro:IPR004776,PANTHER:PTHR31419,PANTHER:PTHR31419:SF0,Pfam:PF03547,Phobius:CYTOPLASMIC_DOMAIN,Phobius:NON_CYTOPLASMIC_DOMAIN,Phobius:TRANSMEMBRANE
XLOC_016694			24.6128	-0.203598	-1.15157	0.129815	0.368172	19.2834	41.4962	27.9139	25.4208	13.3061	20.2562
Bras_G00877	Bras_G00877	BraspberryS0002:2435647-2438424	133.684	-0.203597	-1.15157	0.0987595	0.314064	124.539	160.798	156.064	109.771	117.708	133.223		Similar to SLC25A16: Graves disease carrier protein (Bos taurus)	GO:0005743,GO:0055085	Gene3D:G3DSA:1.50.40.10,InterPro:IPR002067,InterPro:IPR002167,InterPro:IPR018108,InterPro:IPR023395,PANTHER:PTHR24089,PANTHER:PTHR24089:SF0,PRINTS:PR00926,PRINTS:PR00928,Pfam:PF00153,Phobius:CYTOPLASMIC_DOMAIN,Phobius:NON_CYTOPLASMIC_DOMAIN,Phobius:TRANSMEMBRANE,ProSiteProfiles:PS50920,SUPERFAMILY:SSF103506
XLOC_019100			46.3037	-0.203473	-1.15147	0.146899	0.394769	57.8502	58.0947	40.602	39.2866	39.9183	42.0705
Bras_G04790	Bras_G04790	BraspberryS0018:976970-987586	15595.7	-0.203458	-1.15145	0.000110756	0.00238697	16942.1	16456.4	16811.8	14227.5	13315.3	15820.9		Similar to Os11g0104900: Clathrin heavy chain 1 (Oryza sativa subsp. japonica)	GO:0005198,GO:0005488,GO:0005515,GO:0006886,GO:0016192,GO:0030130,GO:0030132	Coils:Coil,Gene3D:G3DSA:1.25.40.10,Gene3D:G3DSA:2.130.10.110,InterPro:IPR000547,InterPro:IPR001473,InterPro:IPR011990,InterPro:IPR015348,InterPro:IPR016024,InterPro:IPR016025,InterPro:IPR016341,InterPro:IPR022365,PANTHER:PTHR10292,PANTHER:PTHR10292:SF1,PIRSF:PIRSF002290,Pfam:PF00637,Pfam:PF01394,Pfam:PF09268,Pfam:PF13838,SMART:SM00299,SUPERFAMILY:SSF48371,SUPERFAMILY:SSF50989
Bras_G26311	Bras_G26311	BraspberryS0761:6894-14647	27.3696	-0.203245	-1.15129	0.140456	0.384667	36.9599	26.9725	32.9891	18.4878	18.4238	30.3843		Similar to INTS3: Integrator complex subunit 3 (Pongo abelii)		InterPro:IPR019333,PANTHER:PTHR13587,PANTHER:PTHR13587:SF3,Pfam:PF10189
Bras_G14909	Bras_G14909	BraspberryS0147:219125-239243	861.657	-0.203148	-1.15121	0.145549	0.392019	1025.23	873.495	1009.98	692.138	574.209	994.89		Similar to IPO11: Importin-11 (Homo sapiens)	GO:0005488,GO:0005643,GO:0006886,GO:0008565	Gene3D:G3DSA:1.25.10.10,InterPro:IPR001494,InterPro:IPR011989,InterPro:IPR016024,PANTHER:PTHR10997,PANTHER:PTHR10997:SF7,Pfam:PF03810,ProSiteProfiles:PS50166,SMART:SM00913,SUPERFAMILY:SSF48371
Bras_G04309	Bras_G04309	BraspberryS0016:143779-149344	48.2088	-0.203139	-1.1512	0.146947	0.394783	45.7981	61.2069	57.0966	36.9757	42.9889	45.1868		Similar to PAIR1: Protein PAIR1 (Oryza sativa subsp. japonica)		PANTHER:PTHR21726,PANTHER:PTHR21726:SF11
Bras_G12193	Bras_G12193	BraspberryS0096:465971-469876	1020.66	-0.202906	-1.15101	0.118732	0.348915	1200.39	983.46	1190.15	892.038	746.165	1111.75		Similar to APY7: Probable apyrase 7 (Arabidopsis thaliana)	GO:0016787	InterPro:IPR000407,PANTHER:PTHR11782,PANTHER:PTHR11782:SF3,Pfam:PF01150,Phobius:CYTOPLASMIC_DOMAIN,Phobius:NON_CYTOPLASMIC_DOMAIN,Phobius:TRANSMEMBRANE
Bras_G26096	Bras_G26096	BraspberryS0724:64993-70702	180.821	-0.20286	-1.15098	0.0778375	0.273781	178.372	186.733	228.386	149.058	167.861	174.515		Similar to FRS5: Protein FAR1-RELATED SEQUENCE 5 (Arabidopsis thaliana)		Coils:Coil,InterPro:IPR004330,PANTHER:PTHR31669,PANTHER:PTHR31669:SF0,Pfam:PF03101
Bras_G02155	Bras_G02155	BraspberryS0006:1466667-1470670	116.924	-0.202683	-1.15084	0.10464	0.325253	111.683	132.788	140.838	109.771	104.402	102.06		Similar to DOF2.1: Dof zinc finger protein DOF2.1 (Arabidopsis thaliana)	GO:0003677,GO:0006355,GO:0008270	InterPro:IPR003851,PANTHER:PTHR31992,PANTHER:PTHR31992:SF0,Pfam:PF02701,ProSitePatterns:PS01361,ProSiteProfiles:PS50884
Bras_G25753	Bras_G25753	BraspberryS0673:10300-20598	76.8449	-0.202631	-1.15079	0.130206	0.368533	77.9371	94.4039	83.7417	62.3964	68.5776	74.0129		Similar to efr3b: Protein EFR3 homolog B (Danio rerio)	GO:0005488	InterPro:IPR016024,PANTHER:PTHR12444,Phobius:CYTOPLASMIC_DOMAIN,Phobius:NON_CYTOPLASMIC_DOMAIN,Phobius:SIGNAL_PEPTIDE,Phobius:SIGNAL_PEPTIDE_C_REGION,Phobius:SIGNAL_PEPTIDE_H_REGION,Phobius:SIGNAL_PEPTIDE_N_REGION,Phobius:TRANSMEMBRANE,SUPERFAMILY:SSF48371
Bras_G22115	Bras_G22115	BraspberryS0384:164187-165693	21.2198	-0.202629	-1.15079	0.132776	0.37234	28.9251	21.7855	25.3763	13.8659	19.4474	17.9189		Similar to At1g09820: Pentatricopeptide repeat-containing protein At1g09820 (Arabidopsis thaliana)		InterPro:IPR002885,PANTHER:PTHR24015,PANTHER:PTHR24015:SF0,Pfam:PF13041,ProSiteProfiles:PS51375,TIGRFAM:TIGR00756
Bras_G23134	Bras_G23134	BraspberryS0440:133698-141457	800.774	-0.202272	-1.15051	0.00511318	0.045722	864.54	812.288	908.47	717.559	752.306	749.478		Similar to SMY2: Protein SMY2 (Saccharomyces cerevisiae (strain ATCC 204508 / S288c))	GO:0005515	Gene3D:G3DSA:3.30.1490.40,InterPro:IPR003169,PANTHER:PTHR14445,PANTHER:PTHR14445:SF24,Pfam:PF02213,ProSiteProfiles:PS50829,SMART:SM00444,SUPERFAMILY:SSF55277
Bras_G13435	Bras_G13435	BraspberryS0118:354060-356478	127.85	-0.202005	-1.1503	0.10398	0.323969	135.787	128.638	157.333	114.393	99.2839	131.665		Similar to ycf23: Uncharacterized protein ycf23 (Pyropia yezoensis)	GO:0003824	Gene3D:G3DSA:3.20.20.70,InterPro:IPR007570,InterPro:IPR013785,Pfam:PF04481,SUPERFAMILY:SSF51569
Bras_G20929	Bras_G20929	BraspberryS0330:19808-33411	240.887	-0.201964	-1.15026	0.0701321	0.256688	263.54	253.127	271.526	198.744	190.379	268.005		Similar to FRS6: Protein FAR1-RELATED SEQUENCE 6 (Arabidopsis thaliana)	GO:0008270	InterPro:IPR004330,InterPro:IPR006564,InterPro:IPR007527,PANTHER:PTHR31669,PANTHER:PTHR31669:SF0,Pfam:PF03101,Pfam:PF04434,ProSiteProfiles:PS50966,SMART:SM00575
Bras_G18788	Bras_G18788	BraspberryS0251:174558-178651	185.468	-0.201962	-1.15026	0.0741528	0.265827	196.048	182.583	228.386	166.39	158.65	180.747		Similar to MKP1: Protein-tyrosine-phosphatase MKP1 (Arabidopsis thaliana)	GO:0004725,GO:0006470,GO:0008138,GO:0016311,GO:0016791	Gene3D:G3DSA:3.40.20.10,Gene3D:G3DSA:3.90.190.10,InterPro:IPR000340,InterPro:IPR000387,InterPro:IPR016130,InterPro:IPR020422,InterPro:IPR024950,PANTHER:PTHR10159,PANTHER:PTHR10159:SF122,Pfam:PF00782,ProSitePatterns:PS00383,ProSiteProfiles:PS50054,ProSiteProfiles:PS50056,SMART:SM00195,SUPERFAMILY:SSF52799,SUPERFAMILY:SSF55753
XLOC_017023			66.6527	-0.201956	-1.15026	0.143774	0.389535	67.4919	78.8428	78.6664	54.308	45.036	75.5711
Bras_G00620	Bras_G00620	BraspberryS0002:840754-841725	246.569	-0.201892	-1.15021	0.0484297	0.205206	258.719	267.651	275.333	235.72	209.827	232.167		Similar to BKI1: BRI1 kinase inhibitor 1 (Arabidopsis thaliana)
Bras_G03830	Bras_G03830	BraspberryS0013:611233-614304	156.358	-0.201709	-1.15006	0.0859475	0.290724	183.996	156.648	171.29	127.104	143.296	155.817		Similar to MTERFD1: mTERF domain-containing protein 1,mitochondrial (Homo sapiens)		InterPro:IPR003690,PANTHER:PTHR13068,PANTHER:PTHR13068:SF3,Pfam:PF02536,SMART:SM00733
Bras_G08302	Bras_G08302	BraspberryS0048:91268-94956	302.276	-0.20168	-1.15004	0.0543434	0.219528	349.512	291.511	343.848	254.208	252.816	321.762		Similar to Rpap3: RNA polymerase II-associated protein 3 (Rattus norvegicus)	GO:0005515	Coils:Coil,Gene3D:G3DSA:1.25.40.10,InterPro:IPR011990,InterPro:IPR013026,InterPro:IPR019734,InterPro:IPR025986,PANTHER:PTHR22904,PANTHER:PTHR22904:SF146,Pfam:PF13414,Pfam:PF13877,ProSiteProfiles:PS50005,ProSiteProfiles:PS50293,SMART:SM00028,SUPERFAMILY:SSF48452
Bras_G00834	Bras_G00834	BraspberryS0002:2173122-2176236	698.376	-0.201619	-1.14999	0.151379	0.401023	814.724	716.847	845.03	528.059	463.666	821.933		Similar to DER1: Derlin-1 (Arabidopsis thaliana)		InterPro:IPR007599,PANTHER:PTHR11009,PANTHER:PTHR11009:SF0,Pfam:PF04511,Phobius:CYTOPLASMIC_DOMAIN,Phobius:NON_CYTOPLASMIC_DOMAIN,Phobius:TRANSMEMBRANE,SUPERFAMILY:SSF144091
Bras_G04863	Bras_G04863	BraspberryS0019:329631-346387	1658.17	-0.201611	-1.14998	0.000329577	0.00567274	1745.15	1778.11	1815.67	1551.82	1495.4	1562.84		Similar to FRYL: Protein furry homolog-like (Homo sapiens)	GO:0005488	Gene3D:G3DSA:1.25.10.10,InterPro:IPR011989,InterPro:IPR016024,InterPro:IPR025481,InterPro:IPR025614,PANTHER:PTHR12295,PANTHER:PTHR12295:SF2,Pfam:PF14222,Pfam:PF14225,Pfam:PF14228,SUPERFAMILY:SSF48371
Bras_G03400	Bras_G03400	BraspberryS0011:985878-989223	411.096	-0.201609	-1.14998	0.142912	0.387952	479.675	399.401	497.375	370.912	271.24	447.973		Similar to At1g13580: LAG1 longevity assurance homolog 3 (Arabidopsis thaliana)	GO:0016021	InterPro:IPR006634,InterPro:IPR016439,PANTHER:PTHR12560,PANTHER:PTHR12560:SF0,PIRSF:PIRSF005225,Pfam:PF03798,Phobius:CYTOPLASMIC_DOMAIN,Phobius:NON_CYTOPLASMIC_DOMAIN,Phobius:TRANSMEMBRANE,ProSiteProfiles:PS50922,SMART:SM00724
Bras_G25541	Bras_G25541	BraspberryS0644:12153-12598	62.2791	-0.201589	-1.14996	0.147215	0.395085	79.5441	64.3191	64.7095	46.2196	73.6953	45.1868		Similar to RSI-1: Protein RSI-1 (Solanum lycopersicum)		InterPro:IPR003854,Pfam:PF02704,Phobius:NON_CYTOPLASMIC_DOMAIN,Phobius:SIGNAL_PEPTIDE,Phobius:SIGNAL_PEPTIDE_C_REGION,Phobius:SIGNAL_PEPTIDE_H_REGION,Phobius:SIGNAL_PEPTIDE_N_REGION,SignalP_EUK:SignalP-noTM,SignalP_GRAM_NEGATIVE:SignalP-TM,SignalP_GRAM_POSITIVE:SignalP-TM
Bras_G24855	Bras_G24855	BraspberryS0574:67336-72113	503.22	-0.201485	-1.14988	0.0179656	0.108437	518.242	565.386	541.783	507.26	450.36	436.287		Similar to ESC: Putative DNA-binding protein ESCAROLA (Arabidopsis thaliana)	GO:0003677	Gene3D:G3DSA:3.30.1330.80,InterPro:IPR005175,InterPro:IPR017956,InterPro:IPR020478,PANTHER:PTHR31500,PANTHER:PTHR31500:SF0,PRINTS:PR00929,Pfam:PF03479,Phobius:CYTOPLASMIC_DOMAIN,Phobius:NON_CYTOPLASMIC_DOMAIN,Phobius:TRANSMEMBRANE,SMART:SM00384,SUPERFAMILY:SSF117856
Bras_G05079	Bras_G05079	BraspberryS0020:623848-632007	1339.27	-0.201477	-1.14987	0.00434546	0.0404887	1385.19	1458.59	1471.82	1279.13	1340.84	1100.07		Similar to fip1l1: Pre-mRNA 3'-end-processing factor FIP1 (Danio rerio)		InterPro:IPR007854,Pfam:PF05182
Bras_G18874	Bras_G18874	BraspberryS0253:248587-253454	1687.93	-0.201437	-1.14984	0.000416927	0.00685122	1766.04	1866.29	1800.45	1537.96	1624.37	1532.46		Similar to BGLU11: Beta-glucosidase 11 (Arabidopsis thaliana)	GO:0003824,GO:0004553,GO:0005975	Gene3D:G3DSA:3.20.20.80,InterPro:IPR001360,InterPro:IPR013781,InterPro:IPR017853,InterPro:IPR018120,PANTHER:PTHR10353,PRINTS:PR00131,Pfam:PF00232,Phobius:NON_CYTOPLASMIC_DOMAIN,Phobius:SIGNAL_PEPTIDE,Phobius:SIGNAL_PEPTIDE_C_REGION,Phobius:SIGNAL_PEPTIDE_H_REGION,Phobius:SIGNAL_PEPTIDE_N_REGION,ProSitePatterns:PS00653,SUPERFAMILY:SSF51445,SignalP_EUK:SignalP-noTM
Bras_G03759	Bras_G03759	BraspberryS0013:237220-238254	53.5405	-0.201411	-1.14982	0.151636	0.401201	56.2433	53.9451	73.5912	36.9757	35.8241	64.6639		Protein of unknown function
Bras_G10564	Bras_G10564	BraspberryS0072:396207-402978	1507.43	-0.20139	-1.14981	0.00190498	0.0221789	1665.6	1587.23	1606.32	1354.23	1308.09	1523.11		Similar to BGLU47: Beta-glucosidase 47 (Arabidopsis thaliana)	GO:0003824,GO:0004553,GO:0005215,GO:0005975,GO:0006810,GO:0016020,GO:0016021	Gene3D:G3DSA:3.20.20.80,InterPro:IPR000620,InterPro:IPR001360,InterPro:IPR004696,InterPro:IPR004853,InterPro:IPR013781,InterPro:IPR017853,PANTHER:PTHR10353,PRINTS:PR00131,Pfam:PF00232,Pfam:PF00892,Pfam:PF03151,Phobius:CYTOPLASMIC_DOMAIN,Phobius:NON_CYTOPLASMIC_DOMAIN,Phobius:TRANSMEMBRANE,SUPERFAMILY:SSF103481,SUPERFAMILY:SSF51445,TIGRFAM:TIGR00817
Bras_G13068	Bras_G13068	BraspberryS0111:202210-204990	54.9398	-0.201332	-1.14976	0.147413	0.395206	63.4746	64.3191	55.8278	56.619	48.1066	41.2914		Similar to At3g63340: Probable protein phosphatase 2C 51 (Arabidopsis thaliana)	GO:0003824	Gene3D:G3DSA:3.60.40.10,InterPro:IPR001932,InterPro:IPR015655,PANTHER:PTHR13832,PANTHER:PTHR13832:SF175,Pfam:PF00481,Phobius:NON_CYTOPLASMIC_DOMAIN,Phobius:SIGNAL_PEPTIDE,Phobius:SIGNAL_PEPTIDE_C_REGION,Phobius:SIGNAL_PEPTIDE_H_REGION,Phobius:SIGNAL_PEPTIDE_N_REGION,SMART:SM00332,SUPERFAMILY:SSF81606,SignalP_EUK:SignalP-noTM
Bras_G09886	Bras_G09886	BraspberryS0064:386456-393037	661.898	-0.201313	-1.14974	0.0109397	0.0776691	719.111	749.006	667.396	647.074	563.974	624.825		Similar to ATG1: Serine/threonine-protein kinase ATG1 (Magnaporthe oryzae (strain 70-15 / ATCC MYA-4617 / FGSC 8958))	GO:0004672,GO:0004674,GO:0005524,GO:0006468,GO:0016772	Gene3D:G3DSA:1.10.510.10,Gene3D:G3DSA:3.30.200.20,InterPro:IPR000719,InterPro:IPR002290,InterPro:IPR008271,InterPro:IPR011009,InterPro:IPR017441,PANTHER:PTHR24348,PANTHER:PTHR24348:SF0,Pfam:PF00069,ProSitePatterns:PS00107,ProSitePatterns:PS00108,ProSiteProfiles:PS50011,SMART:SM00220,SUPERFAMILY:SSF56112
Bras_G18136	Bras_G18136	BraspberryS0231:87485-92514	379.509	-0.20126	-1.1497	0.0480935	0.204452	431.466	399.401	403.483	333.936	292.734	416.031		Similar to At3g14410: Probable sugar phosphate/phosphate translocator At3g14410 (Arabidopsis thaliana)		InterPro:IPR004853,PANTHER:PTHR11132,PANTHER:PTHR11132:SF14,Pfam:PF03151,Phobius:CYTOPLASMIC_DOMAIN,Phobius:NON_CYTOPLASMIC_DOMAIN,Phobius:TRANSMEMBRANE
Bras_G18497	Bras_G18497	BraspberryS0242:116894-120534	1756.54	-0.201133	-1.1496	0.00128423	0.0164891	1937.98	1907.79	1810.6	1658.13	1494.38	1730.34		Similar to SPT16: FACT complex subunit SPT16 (Zea mays)	GO:0009987	Coils:Coil,Gene3D:G3DSA:3.40.350.10,Gene3D:G3DSA:3.90.230.10,InterPro:IPR000994,InterPro:IPR013719,InterPro:IPR013953,PANTHER:PTHR13980,PANTHER:PTHR13980:SF12,Pfam:PF00557,Pfam:PF08512,Pfam:PF08644,Phobius:NON_CYTOPLASMIC_DOMAIN,Phobius:SIGNAL_PEPTIDE,Phobius:SIGNAL_PEPTIDE_C_REGION,Phobius:SIGNAL_PEPTIDE_H_REGION,Phobius:SIGNAL_PEPTIDE_N_REGION,SUPERFAMILY:SSF55920,SignalP_EUK:SignalP-noTM
Bras_G22418	Bras_G22418	BraspberryS0399:166442-169000	1759.78	-0.201096	-1.14957	0.000483017	0.00771918	1824.69	1927.5	1910.83	1715.9	1583.42	1596.34		Similar to ABCC9: ABC transporter C family member 9 (Arabidopsis thaliana)	GO:0005524,GO:0006810,GO:0016021,GO:0016887,GO:0042626,GO:0055085	Gene3D:G3DSA:1.20.1560.10,Gene3D:G3DSA:3.40.50.300,InterPro:IPR001140,InterPro:IPR003439,InterPro:IPR011527,InterPro:IPR017940,InterPro:IPR027417,PANTHER:PTHR24223,PANTHER:PTHR24223:SF106,Pfam:PF00005,Pfam:PF00664,Phobius:CYTOPLASMIC_DOMAIN,Phobius:NON_CYTOPLASMIC_DOMAIN,Phobius:TRANSMEMBRANE,ProSiteProfiles:PS50929,SUPERFAMILY:SSF52540,SUPERFAMILY:SSF90123
Bras_G09022	Bras_G09022	BraspberryS0055:481159-484680	758.862	-0.201079	-1.14956	0.00475088	0.043192	803.475	841.336	801.89	696.76	709.317	700.396		Similar to NAC078: NAC domain-containing protein 78 (Arabidopsis thaliana)	GO:0003677,GO:0006355	InterPro:IPR003441,PANTHER:PTHR31989,PANTHER:PTHR31989:SF0,Pfam:PF02365,Phobius:CYTOPLASMIC_DOMAIN,Phobius:NON_CYTOPLASMIC_DOMAIN,Phobius:SIGNAL_PEPTIDE,Phobius:SIGNAL_PEPTIDE_C_REGION,Phobius:SIGNAL_PEPTIDE_H_REGION,Phobius:SIGNAL_PEPTIDE_N_REGION,Phobius:TRANSMEMBRANE,ProSiteProfiles:PS51005,SUPERFAMILY:SSF101941
Bras_G19425	Bras_G19425	BraspberryS0272:91969-98217	228.816	-0.200943	-1.14945	0.075978	0.270334	248.274	228.229	272.795	191.811	180.144	251.644		Similar to AP3BA: AP3-complex subunit beta-A (Arabidopsis thaliana)	GO:0005488,GO:0006886,GO:0016192,GO:0030117,GO:0030123	Gene3D:G3DSA:1.25.10.10,InterPro:IPR002553,InterPro:IPR011989,InterPro:IPR016024,InterPro:IPR026739,InterPro:IPR026740,PANTHER:PTHR11134,PANTHER:PTHR11134:SF1,PIRSF:PIRSF037096,Pfam:PF01602,SUPERFAMILY:SSF48371
Bras_G03697	Bras_G03697	BraspberryS0012:1202677-1210311	1262.29	-0.200903	-1.14942	0.00195345	0.0226191	1402.87	1330.99	1333.52	1086.16	1195.5	1224.72		Similar to rnhB: Ribonuclease HII (Uncultured methanogenic archaeon RC-I)		InterPro:IPR008507,PANTHER:PTHR31343,PANTHER:PTHR31343:SF0,Pfam:PF05623
Bras_G02448	Bras_G02448	BraspberryS0007:1351925-1354226	82.7733	-0.200851	-1.14938	0.129202	0.367091	82.758	88.1794	104.043	73.9513	73.6953	74.0129		Similar to OSB1: Protein OSB1,mitochondrial (Arabidopsis thaliana)	GO:0003697	Gene3D:G3DSA:2.40.50.140,InterPro:IPR000424,InterPro:IPR012340,Phobius:NON_CYTOPLASMIC_DOMAIN,Phobius:SIGNAL_PEPTIDE,Phobius:SIGNAL_PEPTIDE_C_REGION,Phobius:SIGNAL_PEPTIDE_H_REGION,Phobius:SIGNAL_PEPTIDE_N_REGION,ProSiteProfiles:PS50935,SUPERFAMILY:SSF50249,SignalP_GRAM_POSITIVE:SignalP-TM
Bras_G10368	Bras_G10368	BraspberryS0070:401147-420431	629.907	-0.200777	-1.14932	0.0275706	0.144513	699.827	628.667	713.073	578.9	491.302	667.675		Similar to NUP205: Nuclear pore complex protein Nup205 (Homo sapiens)	GO:0005643	Coils:Coil,InterPro:IPR021827,PANTHER:PTHR31344,PANTHER:PTHR31344:SF0,Pfam:PF11894,Phobius:CYTOPLASMIC_DOMAIN,Phobius:NON_CYTOPLASMIC_DOMAIN,Phobius:TRANSMEMBRANE
Bras_G09441	Bras_G09441	BraspberryS0060:217831-220534	1125.62	-0.20077	-1.14931	0.108877	0.333143	1308.06	1129.73	1262.47	942.879	867.967	1242.64		Similar to CYB561A: Transmembrane ascorbate ferrireductase 1 (Arabidopsis thaliana)	GO:0016021	InterPro:IPR004877,InterPro:IPR006593,PANTHER:PTHR10106,PANTHER:PTHR10106:SF0,Pfam:PF03188,Phobius:CYTOPLASMIC_DOMAIN,Phobius:NON_CYTOPLASMIC_DOMAIN,Phobius:TRANSMEMBRANE,ProSiteProfiles:PS50939,SMART:SM00665
Bras_G04954	Bras_G04954	BraspberryS0019:971989-978710	261.527	-0.200645	-1.14921	0.0502103	0.210117	277.199	273.875	300.709	218.387	236.439	262.551		Similar to atxn2: Ataxin-2 homolog (Dictyostelium discoideum)		InterPro:IPR025852,PANTHER:PTHR12854,PANTHER:PTHR12854:SF10,Pfam:PF14438
Bras_G25176	Bras_G25176	BraspberryS0608:20721-24515	583.473	-0.200607	-1.14918	0.0100989	0.0734609	607.427	633.855	642.02	543.08	551.691	522.765		Similar to OXP1: 5-oxoprolinase (Arabidopsis thaliana)	GO:0003824,GO:0016787	Coils:Coil,InterPro:IPR002821,InterPro:IPR003692,InterPro:IPR008040,PANTHER:PTHR11365,Pfam:PF01968,Pfam:PF02538,Pfam:PF05378
Bras_G04490	Bras_G04490	BraspberryS0017:446132-449958	115.418	-0.20058	-1.14916	0.107101	0.329425	121.325	131.75	126.881	102.839	95.1897	114.525		Similar to At5g56450: Probable ADP,ATP carrier protein At5g56450 (Arabidopsis thaliana)	GO:0005215,GO:0005743,GO:0006810,GO:0055085	Gene3D:G3DSA:1.50.40.10,InterPro:IPR002067,InterPro:IPR002113,InterPro:IPR018108,InterPro:IPR023395,PANTHER:PTHR24089,PANTHER:PTHR24089:SF31,PRINTS:PR00926,PRINTS:PR00927,Pfam:PF00153,ProSiteProfiles:PS50920,SUPERFAMILY:SSF103506
Bras_G03957	Bras_G03957	BraspberryS0014:68434-80185	60.027	-0.200412	-1.14903	0.153942	0.405264	67.4919	44.6084	93.8922	41.5976	44.0125	68.5594		Similar to XI-E: Myosin-11 (Arabidopsis thaliana)	GO:0000166,GO:0003774,GO:0005515,GO:0005524,GO:0016459,GO:0017111	Coils:Coil,Gene3D:G3DSA:3.40.50.300,InterPro:IPR000048,InterPro:IPR001609,InterPro:IPR003593,InterPro:IPR004009,InterPro:IPR027417,PANTHER:PTHR13140,PANTHER:PTHR13140:SF36,PRINTS:PR00193,Pfam:PF00063,Pfam:PF00612,Pfam:PF02736,ProSiteProfiles:PS50096,SMART:SM00015,SMART:SM00242,SMART:SM00382,SUPERFAMILY:SSF52540
Bras_G16124	Bras_G16124	BraspberryS0174:290549-306236	907.546	-0.200339	-1.14897	0.00400033	0.0381665	988.275	954.413	984.599	796.132	832.143	889.713		Similar to TOP1: DNA topoisomerase 1 (Arabidopsis thaliana)	GO:0003677,GO:0003917,GO:0003918,GO:0005694,GO:0006265	Coils:Coil,Gene3D:G3DSA:1.10.10.41,Gene3D:G3DSA:1.10.132.10,Gene3D:G3DSA:2.170.11.10,Gene3D:G3DSA:3.90.15.10,InterPro:IPR001631,InterPro:IPR008336,InterPro:IPR011010,InterPro:IPR013030,InterPro:IPR013034,InterPro:IPR013499,InterPro:IPR013500,InterPro:IPR014711,InterPro:IPR014727,InterPro:IPR018521,InterPro:IPR025834,PANTHER:PTHR10290,PANTHER:PTHR10290:SF0,PRINTS:PR00416,Pfam:PF01028,Pfam:PF02919,…
Bras_G23752	Bras_G23752	BraspberryS0482:73959-81798	33.8203	-0.200255	-1.1489	0.152879	0.403281	36.9599	31.1222	49.4837	24.2653	30.7064	30.3843		Similar to Aasdhppt: L-aminoadipate-semialdehyde dehydrogenase-phosphopantetheinyl transferase (Rattus norvegicus)	GO:0000287,GO:0008897,GO:0009059	Gene3D:G3DSA:3.90.470.20,InterPro:IPR008278,PANTHER:PTHR12215,PANTHER:PTHR12215:SF4,Pfam:PF01648,SUPERFAMILY:SSF56214
Bras_G11674	Bras_G11674	BraspberryS0088:394783-400056	562.863	-0.200141	-1.14881	0.0363933	0.172834	607.427	552.937	667.396	491.083	448.313	610.022		Similar to At5g64813: Uncharacterized GTP-binding protein At5g64813 (Arabidopsis thaliana)	GO:0005525,GO:0007264,GO:0015031	Gene3D:G3DSA:3.40.50.300,InterPro:IPR001806,InterPro:IPR003579,InterPro:IPR025662,InterPro:IPR027417,PANTHER:PTHR24072,PANTHER:PTHR24072:SF68,PRINTS:PR00449,Pfam:PF00071,ProSitePatterns:PS00675,ProSiteProfiles:PS51419,SMART:SM00175,SUPERFAMILY:SSF52540
Bras_G08037	Bras_G08037	BraspberryS0045:559362-571458	414.025	-0.199824	-1.14856	0.0483439	0.204979	453.964	413.925	479.611	324.693	356.194	455.764		Similar to At5g05160: Probable leucine-rich repeat receptor-like protein kinase At5g05160 (Arabidopsis thaliana)	GO:0005488	Gene3D:G3DSA:1.25.10.10,InterPro:IPR011989,InterPro:IPR016024,Phobius:CYTOPLASMIC_DOMAIN,Phobius:NON_CYTOPLASMIC_DOMAIN,Phobius:TRANSMEMBRANE,SUPERFAMILY:SSF48371
Bras_G14124	Bras_G14124	BraspberryS0131:339033-342400	325.188	-0.199756	-1.1485	0.0482876	0.204876	374.42	316.409	365.418	300.427	261.004	333.448		Similar to SEC23: Protein transport protein SEC23 (Ustilago maydis (strain 521 / FGSC 9021))	GO:0005515,GO:0006886,GO:0006888,GO:0008270,GO:0030127	Gene3D:G3DSA:2.60.40.1670,Gene3D:G3DSA:3.40.20.10,Gene3D:G3DSA:3.40.50.410,InterPro:IPR002035,InterPro:IPR006895,InterPro:IPR006896,InterPro:IPR006900,InterPro:IPR007123,InterPro:IPR012990,PANTHER:PTHR11141,Pfam:PF00626,Pfam:PF04810,Pfam:PF04811,Pfam:PF04815,Pfam:PF08033,SUPERFAMILY:SSF53300,SUPERFAMILY:SSF81811,SUPERFAMILY:SSF81995,SUPERFAMILY:SSF82754,SUPERFAMILY:SSF82919
Bras_G05860	Bras_G05860	BraspberryS0025:884223-891451	83.1014	-0.199633	-1.14841	0.144965	0.390967	80.3475	108.928	90.0858	54.308	67.554	97.3855		Similar to HAK12: Putative potassium transporter 12 (Oryza sativa subsp. japonica)	GO:0015079,GO:0016020,GO:0071805	InterPro:IPR003855,PANTHER:PTHR30540,PANTHER:PTHR30540:SF0,Pfam:PF02705,Phobius:CYTOPLASMIC_DOMAIN,Phobius:NON_CYTOPLASMIC_DOMAIN,Phobius:TRANSMEMBRANE,TIGRFAM:TIGR00794
Bras_G14790	Bras_G14790	BraspberryS0144:335222-341150	449.823	-0.199549	-1.14834	0.0188339	0.111466	473.247	483.431	498.644	395.177	417.607	430.833		Similar to TIFY8: Protein TIFY 8 (Arabidopsis thaliana)		InterPro:IPR010399,Pfam:PF06200,ProSiteProfiles:PS51320,SMART:SM00979
Bras_G19291	Bras_G19291	BraspberryS0267:169249-172113	341.014	-0.199523	-1.14832	0.0376807	0.176383	363.171	334.044	409.827	300.427	312.181	326.436		Similar to FBL10: F-box/LRR-repeat protein 10 (Arabidopsis thaliana)	GO:0005515	Gene3D:G3DSA:3.80.10.10,InterPro:IPR001810,InterPro:IPR006553,PANTHER:PTHR23125,PANTHER:PTHR23125:SF54,SMART:SM00367,SUPERFAMILY:SSF52047,SUPERFAMILY:SSF81383
Bras_G13778	Bras_G13778	BraspberryS0124:269134-275251	248.433	-0.199392	-1.14821	0.0544156	0.21968	257.112	281.137	267.72	253.052	211.874	219.702		Similar to rhp26: DNA repair protein rhp26 (Schizosaccharomyces pombe (strain 972 / ATCC 24843))	GO:0003676,GO:0003677,GO:0004386,GO:0005524	Coils:Coil,Gene3D:G3DSA:3.40.50.300,InterPro:IPR000330,InterPro:IPR001650,InterPro:IPR014001,InterPro:IPR027417,PANTHER:PTHR10799,PANTHER:PTHR10799:SF254,Pfam:PF00176,Pfam:PF00271,ProSiteProfiles:PS51192,ProSiteProfiles:PS51194,SMART:SM00487,SMART:SM00490,SUPERFAMILY:SSF52540
Bras_G15770	Bras_G15770	BraspberryS0167:71726-78167	26.7824	-0.199348	-1.14818	0.14829	0.396457	32.139	22.8229	39.3332	20.7988	24.5651	21.0353		Similar to PRUNE: Protein prune homolog (Bos taurus)	GO:0005737,GO:0016462	Gene3D:G3DSA:3.90.1640.10,InterPro:IPR004097,PANTHER:PTHR21466,Pfam:PF02833,Phobius:CYTOPLASMIC_DOMAIN,Phobius:NON_CYTOPLASMIC_DOMAIN,Phobius:TRANSMEMBRANE,SUPERFAMILY:SSF64182
Bras_G23964	Bras_G23964	BraspberryS0495:121045-122640	121.841	-0.199092	-1.14798	0.125242	0.360739	135.787	122.414	144.645	121.326	76.7659	130.107		Similar to At4g26680: Pentatricopeptide repeat-containing protein At4g26680,mitochondrial (Arabidopsis thaliana)		InterPro:IPR002885,PANTHER:PTHR24015,PANTHER:PTHR24015:SF0,Pfam:PF12854,Pfam:PF13041,ProSiteProfiles:PS51375,TIGRFAM:TIGR00756
Bras_G17992	Bras_G17992	BraspberryS0226:190491-194919	510.307	-0.199086	-1.14797	0.014155	0.0927426	543.953	544.638	559.547	474.906	453.431	485.369		Similar to At2g05160: Zinc finger CCCH domain-containing protein 18 (Arabidopsis thaliana)	GO:0000166,GO:0003676,GO:0008270	Gene3D:G3DSA:3.30.70.330,InterPro:IPR000504,InterPro:IPR000571,InterPro:IPR012677,InterPro:IPR025605,PANTHER:PTHR24009,PANTHER:PTHR24009:SF0,Pfam:PF00076,Pfam:PF00642,Pfam:PF12872,ProSiteProfiles:PS50102,ProSiteProfiles:PS50103,ProSiteProfiles:PS51644,SMART:SM00356,SMART:SM00360,SUPERFAMILY:SSF54928,SUPERFAMILY:SSF90229
Bras_G15326	Bras_G15326	BraspberryS0156:171104-174751	982.997	-0.199064	-1.14795	0.00446052	0.041259	1086.3	1029.11	1046.77	984.477	893.555	857.771		Similar to Remorin (Solanum tuberosum)		Coils:Coil,InterPro:IPR005516,PANTHER:PTHR31471,Pfam:PF03763
Bras_G09405	Bras_G09405	BraspberryS0059:649990-655110	1975.23	-0.198971	-1.14788	0.000415049	0.00683008	2030.38	2185.81	2136.68	1796.79	1916.08	1785.66		Similar to SPBC2A9.03: Uncharacterized WD repeat-containing protein C2A9.03 (Schizosaccharomyces pombe (strain 972 / ATCC 24843))	GO:0005515	Gene3D:G3DSA:2.130.10.10,InterPro:IPR001680,InterPro:IPR015943,InterPro:IPR017986,InterPro:IPR019775,PANTHER:PTHR22847,PANTHER:PTHR22847:SF100,Pfam:PF00400,ProSitePatterns:PS00678,ProSiteProfiles:PS50082,ProSiteProfiles:PS50294,SMART:SM00320,SUPERFAMILY:SSF50978
Bras_G01297	Bras_G01297	BraspberryS0003:2298199-2306158	167.618	-0.198469	-1.14748	0.0916371	0.301409	204.083	160.798	182.709	151.369	136.132	170.619		Similar to MLH3: DNA mismatch repair protein MLH3 (Arabidopsis thaliana)	GO:0005524,GO:0006298,GO:0030983	Gene3D:G3DSA:3.30.230.10,Gene3D:G3DSA:3.30.565.10,InterPro:IPR002099,InterPro:IPR003594,InterPro:IPR013507,InterPro:IPR014721,InterPro:IPR014790,InterPro:IPR020568,PANTHER:PTHR10073,PANTHER:PTHR10073:SF7,Pfam:PF01119,Pfam:PF08676,Pfam:PF13589,Phobius:CYTOPLASMIC_DOMAIN,Phobius:NON_CYTOPLASMIC_DOMAIN,Phobius:TRANSMEMBRANE,SMART:SM00853,SUPERFAMILY:SSF118116,SUPERFAMILY:SSF54211,SUPERFAMILY:SSF55874
Bras_G22732	Bras_G22732	BraspberryS0418:56753-62941	856.892	-0.198446	-1.14746	0.00412456	0.0389721	924.8	945.076	889.438	768.4	809.625	804.014		Similar to UBC23: Probable ubiquitin-conjugating enzyme E2 23 (Arabidopsis thaliana)	GO:0016881	Gene3D:G3DSA:3.10.110.10,InterPro:IPR000608,InterPro:IPR016135,PANTHER:PTHR24067,PANTHER:PTHR24067:SF22,Pfam:PF00179,ProSiteProfiles:PS50127,SUPERFAMILY:SSF54495
Bras_G17708	Bras_G17708	BraspberryS0217:217436-218127	267.961	-0.198431	-1.14745	0.0525459	0.215415	301.303	279.062	286.752	278.473	232.345	229.83		Similar to TULP13: Tubby-like F-box protein 13 (Oryza sativa subsp. japonica)	GO:0005515	Gene3D:G3DSA:1.20.1280.50,Gene3D:G3DSA:3.20.90.10,InterPro:IPR000007,InterPro:IPR001810,InterPro:IPR025659,PANTHER:PTHR16517,PANTHER:PTHR16517:SF7,Pfam:PF00646,Pfam:PF01167,SUPERFAMILY:SSF54518,SUPERFAMILY:SSF81383
Bras_G00537	Bras_G00537	BraspberryS0002:371960-375270	469.571	-0.198429	-1.14745	0.0404907	0.183784	555.202	459.57	507.525	413.665	379.735	501.73		Similar to NRAMP2: Metal transporter Nramp2 (Arabidopsis thaliana)	GO:0005215,GO:0006810,GO:0016020	Hamap:MF_00221,InterPro:IPR001046,PANTHER:PTHR11706,PANTHER:PTHR11706:SF8,PRINTS:PR00447,Pfam:PF01566,Phobius:CYTOPLASMIC_DOMAIN,Phobius:NON_CYTOPLASMIC_DOMAIN,Phobius:TRANSMEMBRANE,TIGRFAM:TIGR01197
Bras_G19278	Bras_G19278	BraspberryS0267:112732-115651	326.828	-0.198386	-1.14741	0.0435314	0.192597	334.246	385.915	340.042	268.074	326.511	306.18		Similar to SKIP23: F-box protein SKIP23 (Arabidopsis thaliana)	GO:0005515	Gene3D:G3DSA:1.20.1280.50,InterPro:IPR001810,InterPro:IPR005174,PANTHER:PTHR13710,PANTHER:PTHR13710:SF39,Pfam:PF00646,Pfam:PF03478,SMART:SM00256,SUPERFAMILY:SSF81383
Bras_G25445	Bras_G25445	BraspberryS0634:45196-56838	1022.22	-0.198338	-1.14738	0.00296283	0.0304827	1112.01	1113.14	1063.27	993.721	900.72	950.482		Similar to SIZ1: E3 SUMO-protein ligase SIZ1 (Arabidopsis thaliana)	GO:0003676,GO:0005515,GO:0008270	Gene3D:G3DSA:1.10.720.30,Gene3D:G3DSA:3.30.40.10,InterPro:IPR001965,InterPro:IPR003034,InterPro:IPR004181,InterPro:IPR011011,InterPro:IPR013083,InterPro:IPR019786,PANTHER:PTHR10782,PANTHER:PTHR10782:SF4,Pfam:PF02037,Pfam:PF02891,ProSitePatterns:PS01359,ProSiteProfiles:PS50800,ProSiteProfiles:PS51044,SMART:SM00249,SMART:SM00513,SUPERFAMILY:SSF57903,SUPERFAMILY:SSF68906
Bras_G11327	Bras_G11327	BraspberryS0083:313839-321557	92.7832	-0.198243	-1.1473	0.128547	0.366369	115.7	100.628	123.075	69.3294	38.8947	109.072		Similar to FUT8: Alpha-(1,6)-fucosyltransferase (Bos taurus)		Phobius:CYTOPLASMIC_DOMAIN,Phobius:NON_CYTOPLASMIC_DOMAIN,Phobius:TRANSMEMBRANE
Bras_G24005	Bras_G24005	BraspberryS0500:62244-77555	988.971	-0.198233	-1.14729	0.0049023	0.0442214	1100.76	1031.18	1054.38	911.681	852.613	983.204		Similar to clu1: Clustered mitochondria protein homolog (Aspergillus terreus (strain NIH 2624 / FGSC A1156))		Coils:Coil,PANTHER:PTHR31149,PANTHER:PTHR31149:SF0
Bras_G12360	Bras_G12360	BraspberryS0099:109339-115823	804.364	-0.198229	-1.14729	0.0052228	0.0464027	855.701	867.271	870.406	710.626	743.094	779.084		Similar to At3g16270: VHS domain-containing protein At3g16270 (Arabidopsis thaliana)	GO:0006886	Gene3D:G3DSA:1.25.40.90,InterPro:IPR001026,InterPro:IPR002014,InterPro:IPR008942,InterPro:IPR018205,PANTHER:PTHR21514,PANTHER:PTHR21514:SF0,Pfam:PF01417,ProSiteProfiles:PS50179,SMART:SM00288,SUPERFAMILY:SSF48464
Bras_G16314	Bras_G16314	BraspberryS0178:319495-321602	509.728	-0.198188	-1.14726	0.0143718	0.0938254	558.415	546.712	539.246	456.418	483.113	474.462		Similar to CRK10: Cysteine-rich receptor-like protein kinase 10 (Arabidopsis thaliana)	GO:0004672,GO:0004674,GO:0005524,GO:0006468,GO:0016772	Gene3D:G3DSA:1.10.510.10,Gene3D:G3DSA:3.30.200.20,InterPro:IPR000719,InterPro:IPR001245,InterPro:IPR002290,InterPro:IPR008271,InterPro:IPR011009,PANTHER:PTHR24420,PANTHER:PTHR24420:SF314,Pfam:PF07714,ProSitePatterns:PS00108,ProSiteProfiles:PS50011,SMART:SM00220,SUPERFAMILY:SSF56112
Bras_G17785	Bras_G17785	BraspberryS0220:202882-206529	1918.19	-0.198126	-1.14721	0.000663455	0.00997688	2105.91	2040.58	2023.76	1719.37	1715.46	1904.08		Similar to Iws1: Protein IWS1 homolog (Mus musculus)	GO:0003677,GO:0005634,GO:0006351	Coils:Coil,InterPro:IPR017923,PANTHER:PTHR31574,PANTHER:PTHR31574:SF0,Pfam:PF08711,ProSiteProfiles:PS51319
Bras_G17109	Bras_G17109	BraspberryS0200:33260-39271	3335.28	-0.198021	-1.14712	0.000492843	0.0078565	3479.05	3739.85	3500.66	3029.69	3357.23	2905.2		Similar to EMB1144: Chorismate synthase,chloroplastic (Arabidopsis thaliana)	GO:0004107,GO:0009073	Gene3D:G3DSA:3.60.150.10,Hamap:MF_00300,InterPro:IPR000453,InterPro:IPR020541,PANTHER:PTHR21085,PIRSF:PIRSF001456,Pfam:PF01264,ProSitePatterns:PS00787,ProSitePatterns:PS00788,SUPERFAMILY:SSF103263,TIGRFAM:TIGR00033
Bras_G22010	Bras_G22010	BraspberryS0379:122834-124701	55.0165	-0.197984	-1.14709	0.158532	0.412337	65.0815	53.9451	65.9783	61.2409	54.2479	29.6052		Similar to At3g06400: Putative chromatin-remodeling complex ATPase chain (Arabidopsis thaliana)	GO:0016817	InterPro:IPR020838,Pfam:PF13892
Bras_G04489	Bras_G04489	BraspberryS0017:440866-443955	727.669	-0.197886	-1.14702	0.0106983	0.0764839	801.065	789.465	753.675	725.647	609.01	687.152		Similar to NUC: Zinc finger protein NUTCRACKER (Arabidopsis thaliana)	GO:0003676,GO:0008270	Gene3D:G3DSA:3.30.160.60,InterPro:IPR007087,InterPro:IPR013087,InterPro:IPR015880,InterPro:IPR022755,PANTHER:PTHR10593,PANTHER:PTHR10593:SF17,Pfam:PF12171,ProSitePatterns:PS00028,ProSiteProfiles:PS50157,SMART:SM00355,SUPERFAMILY:SSF57667
Bras_G04648	Bras_G04648	BraspberryS0018:261730-264613	341.515	-0.197741	-1.1469	0.0385591	0.178934	383.258	345.456	378.106	306.205	291.71	344.355		Similar to ATG18D: Autophagy-related protein 18d (Arabidopsis thaliana)	GO:0005515	Gene3D:G3DSA:2.130.10.10,InterPro:IPR015943,InterPro:IPR017986,PANTHER:PTHR11227,PANTHER:PTHR11227:SF18,SUPERFAMILY:SSF50978
Bras_G02184	Bras_G02184	BraspberryS0006:1737891-1747041	223.27	-0.197707	-1.14687	0.0663104	0.248776	221.759	262.463	241.075	225.32	193.45	195.55		Similar to At5g60370: Exonuclease V,chloroplastic (Arabidopsis thaliana)		InterPro:IPR019190,PANTHER:PTHR14464,PANTHER:PTHR14464:SF3,Pfam:PF09810
Bras_G20903	Bras_G20903	BraspberryS0328:140495-161371	345.906	-0.197675	-1.14685	0.0344807	0.167243	380.847	378.653	360.343	308.516	301.946	345.134		Similar to rpa1: DNA-directed RNA polymerase I subunit rpa1 (Schizosaccharomyces pombe (strain 972 / ATCC 24843))	GO:0003677,GO:0003899,GO:0005634,GO:0006351,GO:0008270	Gene3D:G3DSA:2.40.40.20,Gene3D:G3DSA:3.30.1490.180,InterPro:IPR000722,InterPro:IPR006592,InterPro:IPR007066,InterPro:IPR007080,InterPro:IPR007081,InterPro:IPR007083,InterPro:IPR009010,InterPro:IPR015699,PANTHER:PTHR19376,PANTHER:PTHR19376:SF11,Pfam:PF00623,Pfam:PF04983,Pfam:PF04997,Pfam:PF04998,Pfam:PF05000,SMART:SM00663,SUPERFAMILY:SSF64484
Bras_G20685	Bras_G20685	BraspberryS0319:135602-136691	23.682	-0.19766	-1.14684	0.145259	0.39147	32.139	20.7481	31.7203	16.1769	16.3767	24.9307		Similar to TPR4: Topless-related protein 4 (Arabidopsis thaliana)	GO:0005515	InterPro:IPR017986,PANTHER:PTHR22847,PANTHER:PTHR22847:SF106,Phobius:NON_CYTOPLASMIC_DOMAIN,Phobius:SIGNAL_PEPTIDE,Phobius:SIGNAL_PEPTIDE_C_REGION,Phobius:SIGNAL_PEPTIDE_H_REGION,Phobius:SIGNAL_PEPTIDE_N_REGION,SUPERFAMILY:SSF50978
Bras_G04929	Bras_G04929	BraspberryS0019:777123-782132	826.099	-0.197577	-1.14677	0.00581617	0.0497853	867.753	931.59	858.987	800.754	760.494	737.013		Similar to CPK33: Calcium-dependent protein kinase 33 (Arabidopsis thaliana)	GO:0004672,GO:0004674,GO:0005509,GO:0005524,GO:0006468,GO:0016772	Gene3D:G3DSA:1.10.238.10,Gene3D:G3DSA:1.10.510.10,Gene3D:G3DSA:3.30.200.20,InterPro:IPR000719,InterPro:IPR002048,InterPro:IPR002290,InterPro:IPR008271,InterPro:IPR011009,InterPro:IPR011992,InterPro:IPR017441,InterPro:IPR018247,PANTHER:PTHR24349,PANTHER:PTHR24349:SF23,Pfam:PF00069,Pfam:PF13499,Phobius:CYTOPLASMIC_DOMAIN,Phobius:NON_CYTOPLASMIC_DOMAIN,Phobius:TRANSMEMBRANE,ProSitePatterns:PS00018,P…
Bras_G23765	Bras_G23765	BraspberryS0483:83278-85802	198.728	-0.197564	-1.14676	0.0688147	0.254351	205.69	222.005	219.505	169.857	188.332	186.98		Similar to TKPR1: Tetraketide alpha-pyrone reductase 1 (Arabidopsis thaliana)	GO:0003854,GO:0006694,GO:0016616,GO:0055114	Gene3D:G3DSA:3.40.50.720,InterPro:IPR002225,InterPro:IPR016040,PANTHER:PTHR10366,PANTHER:PTHR10366:SF9,Pfam:PF01073,SUPERFAMILY:SSF51735
Bras_G10329	Bras_G10329	BraspberryS0070:172892-179996	3062.98	-0.197497	-1.14671	9.02384e-05	0.00200978	3246.04	3357.04	3239.28	2799.75	2747.2	2988.56		Similar to TBC1D15: TBC1 domain family member 15 (Homo sapiens)	GO:0005097,GO:0005622,GO:0032313	Gene3D:G3DSA:1.10.8.270,InterPro:IPR000195,InterPro:IPR021935,PANTHER:PTHR22957,PANTHER:PTHR22957:SF34,Pfam:PF00566,Pfam:PF12068,Phobius:CYTOPLASMIC_DOMAIN,Phobius:NON_CYTOPLASMIC_DOMAIN,Phobius:TRANSMEMBRANE,ProSiteProfiles:PS50086,SMART:SM00164,SUPERFAMILY:SSF47923
Bras_G13045	Bras_G13045	BraspberryS0111:1284-5054	68.3511	-0.197262	-1.14652	0.147477	0.395206	66.6885	75.7306	86.2793	54.308	62.4363	64.6639		Similar to PHL1: Protein PHR1-LIKE 1 (Arabidopsis thaliana)	GO:0003677,GO:0003682	Coils:Coil,Gene3D:G3DSA:1.10.10.60,InterPro:IPR001005,InterPro:IPR006447,InterPro:IPR009057,InterPro:IPR017930,InterPro:IPR025756,PANTHER:PTHR31314,Pfam:PF00249,Pfam:PF14379,ProSiteProfiles:PS51294,SUPERFAMILY:SSF46689,TIGRFAM:TIGR01557
Bras_G11445	Bras_G11445	BraspberryS0085:273598-276600	174.954	-0.197242	-1.1465	0.0847815	0.288187	196.048	192.957	178.903	176.79	164.791	140.235		Similar to N: TMV resistance protein N (Nicotiana glutinosa)	GO:0005515,GO:0007165	Gene3D:G3DSA:3.40.50.300,InterPro:IPR000157,InterPro:IPR027417,PANTHER:PTHR31957,PANTHER:PTHR31957:SF0,SUPERFAMILY:SSF52200,SUPERFAMILY:SSF52540
Bras_G05005	Bras_G05005	BraspberryS0020:199776-205328	454.957	-0.19723	-1.1465	0.0315912	0.15786	490.923	495.88	487.224	382.467	390.994	482.253		Similar to CTR1: Serine/threonine-protein kinase CTR1 (Arabidopsis thaliana)	GO:0004672,GO:0004674,GO:0005515,GO:0005524,GO:0006468,GO:0009966,GO:0016772	Gene3D:G3DSA:1.10.510.10,Gene3D:G3DSA:1.25.40.20,Gene3D:G3DSA:3.30.200.20,InterPro:IPR000719,InterPro:IPR001245,InterPro:IPR002110,InterPro:IPR002290,InterPro:IPR008271,InterPro:IPR011009,InterPro:IPR016253,InterPro:IPR020683,PANTHER:PTHR23257,PANTHER:PTHR23257:SF89,PIRSF:PIRSF000654,PRINTS:PR00109,Pfam:PF07714,Pfam:PF12796,ProSitePatterns:PS00108,ProSiteProfiles:PS50011,ProSiteProfiles:PS50088,P…
Bras_G09159	Bras_G09159	BraspberryS0057:60807-65921	251.413	-0.197221	-1.14649	0.0554546	0.22223	273.182	258.314	282.945	238.031	245.651	210.353		Similar to Snrnp48: U11/U12 small nuclear ribonucleoprotein 48 kDa protein (Mus musculus)
Bras_G27228	Bras_G27228	BraspberryS0960:40472-40963	344.067	-0.197018	-1.14633	0.0398736	0.182032	354.333	410.812	348.924	294.65	334.699	320.982		Similar to Os07g0555200: Eukaryotic translation initiation factor 4G (Oryza sativa subsp. japonica)	GO:0003677,GO:0003723,GO:0005488,GO:0005515,GO:0016070	Coils:Coil,Gene3D:G3DSA:1.25.40.180,InterPro:IPR003890,InterPro:IPR016021,InterPro:IPR016024,PANTHER:PTHR23253,PANTHER:PTHR23253:SF7,Pfam:PF02854,SMART:SM00543,SUPERFAMILY:SSF48371
Bras_G03644	Bras_G03644	BraspberryS0012:866222-869511	4726.88	-0.197003	-1.14631	7.46198e-05	0.00170941	5012.88	5044.9	5127.28	4393.17	4121.82	4661.26		Similar to preA: NAD-dependent dihydropyrimidine dehydrogenase subunit PreA (Escherichia coli (strain K12))	GO:0003824,GO:0004152,GO:0004158,GO:0005737,GO:0006222,GO:0055114	Gene3D:G3DSA:3.20.20.70,InterPro:IPR005720,InterPro:IPR012135,InterPro:IPR013785,PANTHER:PTHR11938,PANTHER:PTHR11938:SF13,PIRSF:PIRSF000164,Pfam:PF01180,SUPERFAMILY:SSF51395,TIGRFAM:TIGR01037
Bras_G03738	Bras_G03738	BraspberryS0013:119007-136259	6405.18	-0.196946	-1.14627	0.000109271	0.00236297	7063.35	6649.77	6861.74	5839.84	5616.19	6400.17		Similar to MAN2B1: Lysosomal alpha-mannosidase (Cavia porcellus)	GO:0003824,GO:0004553,GO:0004559,GO:0005975,GO:0006013,GO:0008270,GO:0015923,GO:0030246	Gene3D:G3DSA:1.20.1270.50,Gene3D:G3DSA:2.60.40.1180,Gene3D:G3DSA:2.60.40.1360,Gene3D:G3DSA:2.70.98.30,Gene3D:G3DSA:3.20.110.10,InterPro:IPR000602,InterPro:IPR011013,InterPro:IPR011330,InterPro:IPR011682,InterPro:IPR013780,InterPro:IPR015341,InterPro:IPR027291,PANTHER:PTHR11607,PANTHER:PTHR11607:SF3,Pfam:PF01074,Pfam:PF07748,Pfam:PF09261,Phobius:NON_CYTOPLASMIC_DOMAIN,Phobius:SIGNAL_PEPTIDE,Phobiu…
Bras_G06488	Bras_G06488	BraspberryS0031:294012-305187	2189.96	-0.196892	-1.14623	0.000555329	0.00866816	2424.09	2358.02	2252.14	2124.94	1905.84	2074.7		Similar to MED16: Mediator of RNA polymerase II transcription subunit 16 (Arabidopsis thaliana)
XLOC_019591			47.7647	-0.196729	-1.1461	0.161577	0.416011	58.6537	38.384	64.7095	50.8415	35.8241	38.1751
Bras_G08478	Bras_G08478	BraspberryS0049:689106-689573	3533.18	-0.196664	-1.14605	0.000461784	0.00745468	3824.54	3861.22	3657.99	3545.04	3283.53	3026.74		Similar to RHA2B: Probable E3 ubiquitin-protein ligase RHA2B (Arabidopsis thaliana)	GO:0005515,GO:0008270	Gene3D:G3DSA:3.30.40.10,InterPro:IPR001841,InterPro:IPR011016,InterPro:IPR013083,PANTHER:PTHR22937,Pfam:PF13639,Phobius:CYTOPLASMIC_DOMAIN,Phobius:NON_CYTOPLASMIC_DOMAIN,Phobius:TRANSMEMBRANE,ProSiteProfiles:PS50089,SMART:SM00184,SMART:SM00744,SUPERFAMILY:SSF57850
Bras_G12552	Bras_G12552	BraspberryS0101:435070-437403	112.01	-0.196592	-1.14599	0.124481	0.3592	121.325	114.115	134.494	98.2166	83.9307	119.979		Similar to At2g02150: Putative pentatricopeptide repeat-containing protein At2g02150 (Arabidopsis thaliana)	GO:0005515	Gene3D:G3DSA:1.25.40.10,InterPro:IPR002885,InterPro:IPR011990,PANTHER:PTHR24015,PANTHER:PTHR24015:SF40,Pfam:PF01535,Pfam:PF12854,Pfam:PF13041,Phobius:CYTOPLASMIC_DOMAIN,Phobius:NON_CYTOPLASMIC_DOMAIN,Phobius:TRANSMEMBRANE,ProSiteProfiles:PS51375,SUPERFAMILY:SSF81901,TIGRFAM:TIGR00756
Bras_G05670	Bras_G05670	BraspberryS0024:544512-546783	40.2613	-0.196492	-1.14591	0.160415	0.414524	65.0815	35.2718	36.7956	43.9086	34.8005	25.7098		Similar to abh1: Alpha-ketoglutarate-dependent dioxygenase abh1 (Schizosaccharomyces pombe (strain 972 / ATCC 24843))	GO:0016491,GO:0016706,GO:0055114	Gene3D:G3DSA:2.60.120.590,InterPro:IPR005123,InterPro:IPR027450,PANTHER:PTHR16557,PANTHER:PTHR16557:SF0,Pfam:PF13532,ProSiteProfiles:PS51257,ProSiteProfiles:PS51471,SUPERFAMILY:SSF51197
Bras_G16523	Bras_G16523	BraspberryS0182:271310-288446	1629.6	-0.196471	-1.14589	0.00284989	0.0296319	1827.91	1692.01	1724.32	1454.76	1417.61	1661.01		Similar to SEC8: Exocyst complex component SEC8 (Arabidopsis thaliana)	GO:0000145,GO:0006904,GO:0015031	InterPro:IPR007191,PANTHER:PTHR14146,Pfam:PF04048
Bras_G01299	Bras_G01299	BraspberryS0003:2310908-2314519	1048.2	-0.196458	-1.14588	0.00289728	0.0300149	1130.49	1126.62	1111.48	1030.7	951.897	938.017		Similar to Serine/threonine-protein kinase SRPK (Physarum polycephalum)	GO:0004672,GO:0004674,GO:0005524,GO:0006468,GO:0016772	Gene3D:G3DSA:1.10.510.10,Gene3D:G3DSA:3.30.200.20,InterPro:IPR000719,InterPro:IPR002290,InterPro:IPR008271,InterPro:IPR011009,InterPro:IPR017441,PANTHER:PTHR24055,PANTHER:PTHR24055:SF0,Pfam:PF00069,ProSitePatterns:PS00107,ProSitePatterns:PS00108,ProSiteProfiles:PS50011,SMART:SM00220,SUPERFAMILY:SSF56112
Bras_G01114	Bras_G01114	BraspberryS0003:1240299-1243893	48.2285	-0.196375	-1.14582	0.161849	0.416594	61.0641	53.9451	46.9461	55.4635	33.777	38.1751		Similar to FOLT1: Folate transporter 1,chloroplastic (Arabidopsis thaliana)		Gene3D:G3DSA:1.50.40.10,InterPro:IPR018108,InterPro:IPR023395,PANTHER:PTHR24089,PANTHER:PTHR24089:SF67,Pfam:PF00153,ProSiteProfiles:PS50920,SUPERFAMILY:SSF103506
Bras_G09024	Bras_G09024	BraspberryS0055:489889-492073	3223.62	-0.196309	-1.14576	0.0599783	0.232695	3286.21	3625.73	3543.8	3040.09	3338.81	2507.09		Similar to CCH: Copper transport protein CCH (Arabidopsis thaliana)	GO:0030001,GO:0046872	Gene3D:G3DSA:3.30.70.100,InterPro:IPR006121,PANTHER:PTHR22814,PANTHER:PTHR22814:SF51,Pfam:PF00403,ProSiteProfiles:PS50846,SUPERFAMILY:SSF55008
Bras_G03843	Bras_G03843	BraspberryS0013:689388-693260	482.937	-0.196023	-1.14554	0.0204385	0.117837	536.722	484.468	537.977	436.775	435.007	466.671		Similar to setd3: Histone-lysine N-methyltransferase setd3 (Xenopus tropicalis)		Gene3D:G3DSA:3.90.1410.10,Gene3D:G3DSA:3.90.1420.10,InterPro:IPR015353,PANTHER:PTHR13271,Pfam:PF09273,SUPERFAMILY:SSF81822,SUPERFAMILY:SSF82199
Bras_G00580	Bras_G00580	BraspberryS0002:596436-596912	952.144	-0.195986	-1.14551	0.025624	0.137016	1002.74	1057.12	1009.98	930.169	1000	712.862		Similar to ERF011: Ethylene-responsive transcription factor ERF011 (Arabidopsis thaliana)	GO:0003677,GO:0003700,GO:0006355	Gene3D:G3DSA:3.30.730.10,InterPro:IPR001471,InterPro:IPR016177,PANTHER:PTHR31729,PANTHER:PTHR31729:SF0,PRINTS:PR00367,Pfam:PF00847,ProSiteProfiles:PS51032,SMART:SM00380,SUPERFAMILY:SSF54171
Bras_G06735	Bras_G06735	BraspberryS0033:479750-488419	528.158	-0.195967	-1.14549	0.0232274	0.128794	555.202	542.563	610.299	482.995	444.219	533.672		Similar to rhp16: ATP-dependent helicase rhp16 (Schizosaccharomyces pombe (strain 972 / ATCC 24843))	GO:0003676,GO:0003677,GO:0004386,GO:0005515,GO:0005524,GO:0008270	Coils:Coil,Gene3D:G3DSA:3.30.40.10,Gene3D:G3DSA:3.40.50.300,InterPro:IPR000330,InterPro:IPR001650,InterPro:IPR001841,InterPro:IPR013083,InterPro:IPR014001,InterPro:IPR017907,InterPro:IPR027417,PANTHER:PTHR10799,PANTHER:PTHR10799:SF62,Pfam:PF00176,Pfam:PF00271,Pfam:PF13923,ProSitePatterns:PS00518,ProSiteProfiles:PS50089,ProSiteProfiles:PS51192,ProSiteProfiles:PS51194,SMART:SM00184,SMART:SM00487,SM…
Bras_G26584	Bras_G26584	BraspberryS0810:13309-18457	339.334	-0.195923	-1.14546	0.0434064	0.192502	383.258	364.129	347.655	318.915	343.911	278.133		Similar to rsc5: Random slug protein 5 (Dictyostelium discoideum)		Gene3D:G3DSA:1.10.8.20,Gene3D:G3DSA:3.40.525.10,InterPro:IPR001251,InterPro:IPR011074,PANTHER:PTHR10174,PANTHER:PTHR10174:SF78,Pfam:PF00650,Pfam:PF03765,ProSiteProfiles:PS50191,SMART:SM00516,SMART:SM01100,SUPERFAMILY:SSF46938,SUPERFAMILY:SSF52087
XLOC_008510			69.9972	-0.195912	-1.14545	0.152274	0.402222	89.9893	61.2069	81.2041	60.0854	70.6246	56.8731
Bras_G07311	Bras_G07311	BraspberryS0039:27493-32890	276.569	-0.195888	-1.14543	0.0915106	0.301409	296.482	292.548	314.666	263.452	182.191	310.075		Similar to Rnf14: E3 ubiquitin-protein ligase RNF14 (Mus musculus)	GO:0005515,GO:0008270	Coils:Coil,Gene3D:G3DSA:3.10.110.10,Gene3D:G3DSA:3.30.40.10,InterPro:IPR001841,InterPro:IPR002867,InterPro:IPR006575,InterPro:IPR013083,InterPro:IPR016135,InterPro:IPR017907,PANTHER:PTHR11685,PANTHER:PTHR11685:SF61,Pfam:PF01485,Pfam:PF05773,Pfam:PF13639,ProSitePatterns:PS00518,ProSiteProfiles:PS50089,ProSiteProfiles:PS50908,SMART:SM00184,SMART:SM00591,SMART:SM00647,SUPERFAMILY:SSF54495,SUPERFAMIL…
Bras_G01398	Bras_G01398	BraspberryS0004:352713-357161	1058.27	-0.195835	-1.14539	0.00277034	0.0289571	1136.11	1090.31	1178.73	982.166	954.968	1007.36		Similar to ASHR1: Histone-lysine N-methyltransferase ASHR1 (Arabidopsis thaliana)	GO:0005515,GO:0008270	Coils:Coil,Gene3D:G3DSA:2.170.270.10,InterPro:IPR001214,InterPro:IPR002893,PANTHER:PTHR12197,PANTHER:PTHR12197:SF13,Pfam:PF00856,Pfam:PF01753,Pfam:PF13424,ProSiteProfiles:PS50280,ProSiteProfiles:PS50865,SMART:SM00317,SUPERFAMILY:SSF48452,SUPERFAMILY:SSF82199
Bras_G10391	Bras_G10391	BraspberryS0070:580752-584901	603.63	-0.195781	-1.14534	0.0433189	0.192315	652.422	581.984	723.224	518.815	483.113	662.221		Similar to ALG9: Dol-P-Man:Man(6)GlcNAc(2)-PP-Dol alpha-1,2-mannosyltransferase (Arabidopsis thaliana)	GO:0006506,GO:0016757,GO:0031227	InterPro:IPR005599,PANTHER:PTHR22760,PANTHER:PTHR22760:SF0,Pfam:PF03901,Phobius:CYTOPLASMIC_DOMAIN,Phobius:NON_CYTOPLASMIC_DOMAIN,Phobius:TRANSMEMBRANE
Bras_G01039	Bras_G01039	BraspberryS0003:832005-836790	1708.34	-0.195744	-1.14531	0.00121609	0.0158866	1794.16	1806.12	1893.07	1626.93	1471.86	1657.89		Similar to PYROXD2: Pyridine nucleotide-disulfide oxidoreductase domain-containing protein 2 (Homo sapiens)		Gene3D:G3DSA:3.40.50.720,InterPro:IPR016040,PANTHER:PTHR10668,PANTHER:PTHR10668:SF4,Pfam:PF13450,Phobius:NON_CYTOPLASMIC_DOMAIN,Phobius:SIGNAL_PEPTIDE,Phobius:SIGNAL_PEPTIDE_C_REGION,Phobius:SIGNAL_PEPTIDE_H_REGION,Phobius:SIGNAL_PEPTIDE_N_REGION,SUPERFAMILY:SSF51905
Bras_G18327	Bras_G18327	BraspberryS0237:136539-137374	1105.76	-0.195604	-1.1452	0.0034144	0.0339801	1216.46	1131.81	1210.45	990.254	997.957	1087.6		Similar to EDL2: EID1-like F-box protein 2 (Arabidopsis thaliana)	GO:0005515	InterPro:IPR001810,PANTHER:PTHR31348,PANTHER:PTHR31348:SF0,SUPERFAMILY:SSF81383
Bras_G20842	Bras_G20842	BraspberryS0326:73326-76312	662.374	-0.195544	-1.14516	0.0176384	0.107106	694.203	666.014	776.514	589.3	672.469	575.743		Similar to BHLH62: Transcription factor bHLH62 (Arabidopsis thaliana)	GO:0046983	Coils:Coil,Gene3D:G3DSA:4.10.280.10,InterPro:IPR011598,PANTHER:PTHR12565,PANTHER:PTHR12565:SF7,Pfam:PF00010,ProSiteProfiles:PS50888,SMART:SM00353,SUPERFAMILY:SSF47459
Bras_G25489	Bras_G25489	BraspberryS0638:51095-59152	44.8989	-0.195534	-1.14515	0.163684	0.419317	56.2433	47.7206	48.2149	32.3537	38.8947	45.9659		Similar to PWP2: Periodic tryptophan protein 2 (Saccharomyces cerevisiae (strain ATCC 204508 / S288c))	GO:0005515	Gene3D:G3DSA:2.130.10.10,InterPro:IPR001680,InterPro:IPR015943,InterPro:IPR017986,PANTHER:PTHR22850,PANTHER:PTHR22850:SF40,ProSiteProfiles:PS50294,SMART:SM00320,SUPERFAMILY:SSF50978
Bras_G19324	Bras_G19324	BraspberryS0268:109518-118750	300.06	-0.195424	-1.14506	0.0471904	0.202446	317.373	319.521	334.967	254.208	307.064	267.226		Similar to CMTA1: Calmodulin-binding transcription activator 1 (Arabidopsis thaliana)	GO:0003677,GO:0005515,GO:0005634	Gene3D:G3DSA:1.25.40.20,Gene3D:G3DSA:2.60.40.10,InterPro:IPR000048,InterPro:IPR002110,InterPro:IPR002909,InterPro:IPR005559,InterPro:IPR013783,InterPro:IPR014756,InterPro:IPR020683,InterPro:IPR027417,PANTHER:PTHR23335,PANTHER:PTHR23335:SF0,Pfam:PF00612,Pfam:PF01833,Pfam:PF03859,Pfam:PF12796,ProSiteProfiles:PS50088,ProSiteProfiles:PS50096,ProSiteProfiles:PS50297,ProSiteProfiles:PS51437,SMART:SM000…
Bras_G08972	Bras_G08972	BraspberryS0055:174707-179800	855.213	-0.195358	-1.14501	0.0299791	0.152737	927.211	818.513	1021.39	710.626	728.764	924.772		Similar to syvn1: E3 ubiquitin-protein ligase synoviolin (Danio rerio)	GO:0005515,GO:0008270	Coils:Coil,Gene3D:G3DSA:3.30.40.10,InterPro:IPR001841,InterPro:IPR013083,PANTHER:PTHR12477,PANTHER:PTHR12477:SF10,Pfam:PF13639,Phobius:CYTOPLASMIC_DOMAIN,Phobius:NON_CYTOPLASMIC_DOMAIN,Phobius:SIGNAL_PEPTIDE,Phobius:SIGNAL_PEPTIDE_C_REGION,Phobius:SIGNAL_PEPTIDE_H_REGION,Phobius:SIGNAL_PEPTIDE_N_REGION,Phobius:TRANSMEMBRANE,ProSiteProfiles:PS50089,SMART:SM00184,SUPERFAMILY:SSF57850
Bras_G03629	Bras_G03629	BraspberryS0012:773076-777577	48.6426	-0.195329	-1.14498	0.164138	0.419903	55.4398	58.0947	52.0214	30.0427	40.9418	55.3149		Similar to TIFY6B: Protein TIFY 6B (Arabidopsis thaliana)	GO:0005515	InterPro:IPR010399,InterPro:IPR018467,Pfam:PF06200,Pfam:PF09425,ProSiteProfiles:PS51320,SMART:SM00979
Bras_G06398	Bras_G06398	BraspberryS0030:539836-548180	4227.08	-0.195311	-1.14497	6.29206e-05	0.00148687	4473.75	4597.78	4492.87	4135.5	3713.42	3949.17		Similar to At3g06400: Putative chromatin-remodeling complex ATPase chain (Arabidopsis thaliana)	GO:0003676,GO:0003677,GO:0003682,GO:0004386,GO:0005524,GO:0005634,GO:0006338,GO:0016818,GO:0031491,GO:0043044	Coils:Coil,Gene3D:G3DSA:1.10.10.60,Gene3D:G3DSA:3.40.50.300,InterPro:IPR000330,InterPro:IPR001005,InterPro:IPR001650,InterPro:IPR009057,InterPro:IPR014001,InterPro:IPR015194,InterPro:IPR015195,InterPro:IPR017884,InterPro:IPR027417,PANTHER:PTHR10799,PANTHER:PTHR10799:SF73,Pfam:PF00176,Pfam:PF00271,Pfam:PF09110,Pfam:PF09111,ProSiteProfiles:PS51192,ProSiteProfiles:PS51194,ProSiteProfiles:PS51293,SMA…
Bras_G24409	Bras_G24409	BraspberryS0534:32049-35396	1110.35	-0.195296	-1.14496	0.00680397	0.0560195	1185.13	1149.44	1243.44	1005.28	943.709	1135.12		Similar to GAUT4: Probable galacturonosyltransferase 4 (Arabidopsis thaliana)	GO:0016757	Coils:Coil,Gene3D:G3DSA:3.90.550.10,InterPro:IPR002495,PANTHER:PTHR32116,PANTHER:PTHR32116:SF7,Pfam:PF01501,Phobius:NON_CYTOPLASMIC_DOMAIN,Phobius:SIGNAL_PEPTIDE,Phobius:SIGNAL_PEPTIDE_C_REGION,Phobius:SIGNAL_PEPTIDE_H_REGION,Phobius:SIGNAL_PEPTIDE_N_REGION,SUPERFAMILY:SSF53448
Bras_G04072	Bras_G04072	BraspberryS0014:768078-777909	195.771	-0.195209	-1.14489	0.0791403	0.276269	200.065	220.967	215.698	198.744	157.626	181.526		Similar to TRIM24: Transcription intermediary factor 1-alpha (Homo sapiens)	GO:0005515,GO:0008270	Gene3D:G3DSA:3.30.40.10,Gene3D:G3DSA:3.40.630.30,InterPro:IPR001965,InterPro:IPR011011,InterPro:IPR013083,InterPro:IPR016181,InterPro:IPR019787,PANTHER:PTHR24098,PANTHER:PTHR24098:SF1,Pfam:PF00628,ProSiteProfiles:PS50016,SMART:SM00249,SUPERFAMILY:SSF57903
Bras_G26625	Bras_G26625	BraspberryS0819:34608-48090	113.832	-0.195161	-1.14485	0.126082	0.362262	130.163	101.666	142.107	99.3721	114.637	95.0482		Similar to MPH1: ATP-dependent DNA helicase MPH1 (Chaetomium globosum (strain ATCC 6205 / CBS 148.51 / DSM 1962 / NBRC 6347 / NRRL 1970))	GO:0003676,GO:0003677,GO:0004386,GO:0005524,GO:0016787	Gene3D:G3DSA:1.20.1320.20,Gene3D:G3DSA:3.40.50.300,InterPro:IPR001650,InterPro:IPR006935,InterPro:IPR014001,InterPro:IPR027417,PANTHER:PTHR14025,PANTHER:PTHR14025:SF5,Pfam:PF00271,Pfam:PF04851,ProSiteProfiles:PS51192,ProSiteProfiles:PS51194,SMART:SM00487,SMART:SM00490,SUPERFAMILY:SSF52540
Bras_G12780	Bras_G12780	BraspberryS0106:21126-28300	290.579	-0.195147	-1.14484	0.0793829	0.276535	324.604	282.174	340.042	271.54	208.803	316.308		Similar to Ado: 2-aminoethanethiol dioxygenase (Mus musculus)	GO:0047800,GO:0055114	Gene3D:G3DSA:2.60.120.10,InterPro:IPR011051,InterPro:IPR012864,InterPro:IPR014710,PANTHER:PTHR22966,Pfam:PF07847,SUPERFAMILY:SSF51182
Bras_G06168	Bras_G06168	BraspberryS0028:564004-567472	4039.54	-0.195082	-1.14479	0.00270918	0.0285809	4494.64	4101.9	4395.17	3458.38	3530.21	4256.91		Similar to RABE1A: Ras-related protein RABE1a (Arabidopsis thaliana)	GO:0003924,GO:0005525,GO:0005622,GO:0006184,GO:0006886,GO:0006913,GO:0007165,GO:0007264,GO:0015031,GO:0016020	Gene3D:G3DSA:3.40.50.300,InterPro:IPR001806,InterPro:IPR002041,InterPro:IPR003578,InterPro:IPR003579,InterPro:IPR005225,InterPro:IPR020849,InterPro:IPR024156,InterPro:IPR027417,PANTHER:PTHR24073,PANTHER:PTHR24073:SF56,PRINTS:PR00449,Pfam:PF00071,ProSiteProfiles:PS51419,SMART:SM00173,SMART:SM00174,SMART:SM00175,SMART:SM00176,SMART:SM00177,SUPERFAMILY:SSF52540,TIGRFAM:TIGR00231
Bras_G03268	Bras_G03268	BraspberryS0011:223074-224815	4580.44	-0.195055	-1.14477	0.153039	0.403324	5380.07	4261.66	5592.93	3627.08	3485.17	5135.72		Similar to SPAC16E8.02: Uncharacterized endoplasmic reticulum membrane protein C16E8.02 (Schizosaccharomyces pombe (strain 972 / ATCC 24843))		InterPro:IPR009305,Pfam:PF06127,Phobius:CYTOPLASMIC_DOMAIN,Phobius:NON_CYTOPLASMIC_DOMAIN,Phobius:TRANSMEMBRANE
Bras_G00876	Bras_G00876	BraspberryS0002:2432328-2433730	27.4213	-0.195039	-1.14476	0.150914	0.400123	40.9772	23.8603	32.9891	15.0214	17.4003	34.2797		Similar to At1g17710: Inorganic pyrophosphatase 2 (Arabidopsis thaliana)
Bras_G09631	Bras_G09631	BraspberryS0062:215955-218843	718.236	-0.195017	-1.14474	0.0166141	0.103218	751.25	756.268	812.041	640.141	604.915	744.804		Similar to GID1B: Gibberellin receptor GID1B (Arabidopsis thaliana)	GO:0008152,GO:0016787	Gene3D:G3DSA:3.40.50.1820,InterPro:IPR002168,InterPro:IPR013094,PANTHER:PTHR23024,PANTHER:PTHR23024:SF10,Pfam:PF07859,ProSitePatterns:PS01173,ProSitePatterns:PS01174,SUPERFAMILY:SSF53474
Bras_G22414	Bras_G22414	BraspberryS0399:131323-138279	1402.36	-0.194936	-1.14467	0.00232175	0.0255814	1539.46	1507.35	1457.87	1386.59	1204.71	1318.21		Similar to ABCC9: ABC transporter C family member 9 (Arabidopsis thaliana)	GO:0005524,GO:0006810,GO:0016021,GO:0042626,GO:0055085	Coils:Coil,Gene3D:G3DSA:1.20.1560.10,Gene3D:G3DSA:3.40.50.300,InterPro:IPR001140,InterPro:IPR011527,InterPro:IPR017940,InterPro:IPR027417,PANTHER:PTHR24223,PANTHER:PTHR24223:SF106,Pfam:PF00664,Phobius:CYTOPLASMIC_DOMAIN,Phobius:NON_CYTOPLASMIC_DOMAIN,Phobius:TRANSMEMBRANE,ProSiteProfiles:PS50929,SUPERFAMILY:SSF52540,SUPERFAMILY:SSF90123
Bras_G20212	Bras_G20212	BraspberryS0300:30445-37003	803.421	-0.194931	-1.14467	0.0356231	0.170824	920.783	805.026	872.944	707.159	623.339	891.272		Similar to KEA5: K(+) efflux antiporter 5 (Arabidopsis thaliana)	GO:0006812,GO:0015299,GO:0016021,GO:0055085	InterPro:IPR006153,PANTHER:PTHR16254,Pfam:PF00999,Phobius:CYTOPLASMIC_DOMAIN,Phobius:NON_CYTOPLASMIC_DOMAIN,Phobius:TRANSMEMBRANE
Bras_G11579	Bras_G11579	BraspberryS0087:229486-236107	783.182	-0.194886	-1.14463	0.0374184	0.175607	889.447	751.081	894.513	650.541	644.834	868.678		Similar to At1g67720: Probable LRR receptor-like serine/threonine-protein kinase At1g67720 (Arabidopsis thaliana)	GO:0004672,GO:0004674,GO:0005524,GO:0006468,GO:0016772	Gene3D:G3DSA:1.10.510.10,Gene3D:G3DSA:2.60.120.200,Gene3D:G3DSA:3.30.200.20,Gene3D:G3DSA:3.80.10.10,InterPro:IPR000719,InterPro:IPR001245,InterPro:IPR002290,InterPro:IPR008271,InterPro:IPR011009,InterPro:IPR013320,InterPro:IPR017441,InterPro:IPR024788,PANTHER:PTHR24420,PANTHER:PTHR24420:SF220,Pfam:PF07714,Pfam:PF12819,Pfam:PF13855,Phobius:CYTOPLASMIC_DOMAIN,Phobius:NON_CYTOPLASMIC_DOMAIN,Phobius:…
Bras_G19907	Bras_G19907	BraspberryS0288:57597-62380	2235.09	-0.194886	-1.14463	0.1502	0.398728	2575.94	2258.43	2583.3	1823.36	1617.2	2552.28		Similar to CASD1: CAS1 domain-containing protein 1 (Homo sapiens)		InterPro:IPR012419,PANTHER:PTHR13533,PANTHER:PTHR13533:SF1,Pfam:PF07779,Phobius:CYTOPLASMIC_DOMAIN,Phobius:NON_CYTOPLASMIC_DOMAIN,Phobius:TRANSMEMBRANE
Bras_G01207	Bras_G01207	BraspberryS0003:1798647-1803193	152.76	-0.194878	-1.14463	0.0939869	0.305287	158.285	179.471	159.87	142.125	141.249	135.561		Similar to RAD17: Cell cycle checkpoint protein RAD17 (Arabidopsis thaliana)	GO:0005634,GO:0006281,GO:0007049	Gene3D:G3DSA:1.10.8.60,InterPro:IPR004582,InterPro:IPR027417,PANTHER:PTHR12172,Pfam:PF03215,SUPERFAMILY:SSF52540
Bras_G10995	Bras_G10995	BraspberryS0078:78145-85158	1047.45	-0.194875	-1.14462	0.00238822	0.0260435	1142.54	1110.02	1114.02	970.611	954.968	992.553		Similar to At3g08650: Putative zinc transporter At3g08650 (Arabidopsis thaliana)	GO:0016020,GO:0030001,GO:0046873,GO:0055085	InterPro:IPR003689,PANTHER:PTHR11065,PANTHER:PTHR11065:SF5,Pfam:PF02535,Phobius:CYTOPLASMIC_DOMAIN,Phobius:NON_CYTOPLASMIC_DOMAIN,Phobius:SIGNAL_PEPTIDE,Phobius:SIGNAL_PEPTIDE_C_REGION,Phobius:SIGNAL_PEPTIDE_H_REGION,Phobius:SIGNAL_PEPTIDE_N_REGION,Phobius:TRANSMEMBRANE,SignalP_EUK:SignalP-noTM,SignalP_GRAM_NEGATIVE:SignalP-noTM,SignalP_GRAM_POSITIVE:SignalP-TM
Bras_G26225	Bras_G26225	BraspberryS0745:64922-67012	48.259	-0.194706	-1.14449	0.165441	0.421781	45.7981	80.9176	39.3332	39.2866	29.6828	54.5359		Similar to Cmc2: COX assembly mitochondrial protein 2 homolog (Mus musculus)		InterPro:IPR013892,PANTHER:PTHR22977,Pfam:PF08583
Bras_G16210	Bras_G16210	BraspberryS0176:306743-313360	5626.62	-0.194683	-1.14447	2.86097e-06	0.000111098	5938.49	6126.91	5979.92	5145.39	5290.71	5278.29		Similar to SFH8: Phosphatidylinositol/phosphatidylcholine transfer protein SFH8 (Arabidopsis thaliana)		Coils:Coil,Gene3D:G3DSA:1.10.8.20,Gene3D:G3DSA:3.40.525.10,InterPro:IPR001251,InterPro:IPR011074,PANTHER:PTHR23324,PANTHER:PTHR23324:SF5,Pfam:PF00650,Pfam:PF03765,Phobius:CYTOPLASMIC_DOMAIN,Phobius:NON_CYTOPLASMIC_DOMAIN,Phobius:TRANSMEMBRANE,ProSiteProfiles:PS50191,SMART:SM00516,SMART:SM01100,SUPERFAMILY:SSF46938,SUPERFAMILY:SSF52087
Bras_G16452	Bras_G16452	BraspberryS0181:208340-216816	12686.5	-0.194667	-1.14446	1.09474e-06	4.66343e-05	13639	13844.2	13186.8	12078.3	11862.9	11507.8		Similar to AHA11: ATPase 11,plasma membrane-type (Arabidopsis thaliana)	GO:0000166,GO:0006200,GO:0006754,GO:0006812,GO:0016021,GO:0016887,GO:0019829,GO:0046872	Gene3D:G3DSA:1.20.1110.10,Gene3D:G3DSA:2.70.150.10,Gene3D:G3DSA:3.40.1110.10,InterPro:IPR001757,InterPro:IPR004014,InterPro:IPR006534,InterPro:IPR008250,InterPro:IPR018303,InterPro:IPR023214,InterPro:IPR023298,InterPro:IPR023299,PANTHER:PTHR24093,PANTHER:PTHR24093:SF127,PRINTS:PR00119,PRINTS:PR00120,Pfam:PF00122,Pfam:PF00690,Pfam:PF00702,Phobius:CYTOPLASMIC_DOMAIN,Phobius:NON_CYTOPLASMIC_DOMAIN,P…
Bras_G16318	Bras_G16318	BraspberryS0178:337565-338365	32.4045	-0.19466	-1.14445	0.159179	0.412926	34.5494	39.4214	40.602	15.0214	23.5415	41.2914		Similar to nrxn1a: Neurexin-1a (Danio rerio)
Bras_G19672	Bras_G19672	BraspberryS0280:78017-83192	1448.57	-0.194567	-1.14438	0.00212398	0.0240365	1537.85	1607.98	1504.81	1381.97	1408.4	1250.43		Similar to PAP15: Purple acid phosphatase 15 (Arabidopsis thaliana)	GO:0003993,GO:0016787,GO:0046872	Gene3D:G3DSA:2.60.40.380,Gene3D:G3DSA:3.60.21.10,InterPro:IPR004843,InterPro:IPR008963,InterPro:IPR015914,InterPro:IPR025733,PANTHER:PTHR22953,PANTHER:PTHR22953:SF0,Pfam:PF00149,Pfam:PF14008,Phobius:CYTOPLASMIC_DOMAIN,Phobius:NON_CYTOPLASMIC_DOMAIN,Phobius:SIGNAL_PEPTIDE,Phobius:SIGNAL_PEPTIDE_C_REGION,Phobius:SIGNAL_PEPTIDE_H_REGION,Phobius:SIGNAL_PEPTIDE_N_REGION,Phobius:TRANSMEMBRANE,SUPERFAMI…
Bras_G06882	Bras_G06882	BraspberryS0034:626376-630338	4381.63	-0.19449	-1.14432	6.98271e-06	0.00023717	4709.97	4683.88	4657.81	4110.08	3988.76	4139.27		Similar to Kpnb1: Importin subunit beta-1 (Mus musculus)	GO:0005488,GO:0005643,GO:0006886,GO:0006913,GO:0008565	Gene3D:G3DSA:1.25.10.10,InterPro:IPR001494,InterPro:IPR011989,InterPro:IPR016024,InterPro:IPR027140,PANTHER:PTHR10527,PANTHER:PTHR10527:SF1,Pfam:PF03810,Pfam:PF13513,ProSiteProfiles:PS50166,SMART:SM00913,SUPERFAMILY:SSF48371
Bras_G22332	Bras_G22332	BraspberryS0395:134273-142995	453.712	-0.194453	-1.14429	0.0425321	0.189591	521.456	459.57	487.224	417.132	356.194	480.695		Similar to kap123: Probable importin subunit beta-4 (Schizosaccharomyces pombe (strain 972 / ATCC 24843))	GO:0005488,GO:0005515,GO:0005643,GO:0006886,GO:0008565	Gene3D:G3DSA:1.25.10.10,InterPro:IPR000357,InterPro:IPR001494,InterPro:IPR011989,InterPro:IPR016024,InterPro:IPR021133,PANTHER:PTHR10527,PANTHER:PTHR10527:SF6,Pfam:PF02985,Pfam:PF03810,Pfam:PF13513,ProSiteProfiles:PS50077,ProSiteProfiles:PS50166,SMART:SM00913,SUPERFAMILY:SSF48371
Bras_G18643	Bras_G18643	BraspberryS0247:49909-52990	96.0288	-0.19432	-1.14418	0.152774	0.403208	89.9893	105.815	125.613	78.5733	62.4363	113.746		Similar to Phf11l: PHD finger protein 11-like (Rattus norvegicus)		Coils:Coil
Bras_G02260	Bras_G02260	BraspberryS0007:341685-343904	389.89	-0.194118	-1.14402	0.0604877	0.234174	429.056	405.625	425.053	403.266	395.089	281.249		Similar to LOGL2: Probable cytokinin riboside 5'-monophosphate phosphoribohydrolase LOGL2 (Oryza sativa subsp. japonica)		Gene3D:G3DSA:3.40.50.450,InterPro:IPR005269,PANTHER:PTHR31223,Pfam:PF03641,SUPERFAMILY:SSF102405,TIGRFAM:TIGR00730
Bras_G20667	Bras_G20667	BraspberryS0318:88807-89172	59.279	-0.19411	-1.14402	0.164099	0.419903	54.6363	81.955	62.1719	65.8629	41.9654	49.0823		Similar to E1B protein,small T-antigen (Human adenovirus B serotype 7)		Phobius:CYTOPLASMIC_DOMAIN,Phobius:NON_CYTOPLASMIC_DOMAIN,Phobius:TRANSMEMBRANE
Bras_G18370	Bras_G18370	BraspberryS0239:436-7607	320.624	-0.194089	-1.144	0.0828989	0.284034	351.119	291.511	403.483	239.186	288.64	349.809		Similar to DTX45: MATE efflux family protein 3,chloroplastic (Arabidopsis thaliana)		PANTHER:PTHR11206,PANTHER:PTHR11206:SF47,Phobius:CYTOPLASMIC_DOMAIN,Phobius:NON_CYTOPLASMIC_DOMAIN,Phobius:TRANSMEMBRANE
Bras_G17496	Bras_G17496	BraspberryS0210:299829-302090	115.623	-0.194021	-1.14395	0.127417	0.364486	127.753	107.89	144.645	113.238	88.0249	112.188		Similar to PSKR2: Phytosulfokine receptor 2 (Arabidopsis thaliana)	GO:0004672,GO:0004674,GO:0005515,GO:0005524,GO:0006468,GO:0016772	Gene3D:G3DSA:1.10.510.10,Gene3D:G3DSA:2.60.120.200,Gene3D:G3DSA:3.30.200.20,Gene3D:G3DSA:3.80.10.10,InterPro:IPR000719,InterPro:IPR001611,InterPro:IPR002290,InterPro:IPR008271,InterPro:IPR011009,InterPro:IPR013320,InterPro:IPR017441,InterPro:IPR025875,PANTHER:PTHR24420,PANTHER:PTHR24420:SF345,Pfam:PF00069,Pfam:PF00560,Pfam:PF12799,Pfam:PF13516,Phobius:CYTOPLASMIC_DOMAIN,Phobius:NON_CYTOPLASMIC_DO…
Bras_G26770	Bras_G26770	BraspberryS0851:29568-40313	798.266	-0.193995	-1.14393	0.0100317	0.0731356	831.597	873.495	866.6	755.69	671.446	790.77		Similar to Tbc1d15: TBC1 domain family member 15 (Mus musculus)	GO:0005097,GO:0005622,GO:0032313	Gene3D:G3DSA:1.10.8.270,InterPro:IPR000195,PANTHER:PTHR22957,PANTHER:PTHR22957:SF138,Pfam:PF00566,ProSiteProfiles:PS50086,SMART:SM00164,SUPERFAMILY:SSF47923
Bras_G03664	Bras_G03664	BraspberryS0012:985767-993194	456.481	-0.193971	-1.14391	0.0238974	0.130748	494.941	515.59	459.31	426.376	439.101	403.565		Similar to NRDE2: Protein NRDE2 homolog (Homo sapiens)	GO:0005622,GO:0006396	InterPro:IPR003107,InterPro:IPR013633,PANTHER:PTHR13471,Pfam:PF08424,SMART:SM00386,SUPERFAMILY:SSF48452
Bras_G13808	Bras_G13808	BraspberryS0125:81452-86609	1700.45	-0.19388	-1.14384	0.000549484	0.00859801	1800.59	1875.63	1780.15	1598.04	1604.92	1543.36		Similar to CSLD3: Cellulose synthase-like protein D3 (Arabidopsis thaliana)	GO:0016020,GO:0016760,GO:0030244	Gene3D:G3DSA:3.30.40.10,InterPro:IPR005150,InterPro:IPR013083,PANTHER:PTHR32287,PANTHER:PTHR32287:SF8,Pfam:PF03552,Phobius:CYTOPLASMIC_DOMAIN,Phobius:NON_CYTOPLASMIC_DOMAIN,Phobius:TRANSMEMBRANE,SUPERFAMILY:SSF53448,SUPERFAMILY:SSF57850
Bras_G20119	Bras_G20119	BraspberryS0296:105022-110780	3868.02	-0.193746	-1.14373	2.33767e-05	0.000666104	4222.26	4043.81	4137.6	3628.24	3503.6	3672.6		Similar to CBR1: NADH--cytochrome b5 reductase 1 (Arabidopsis thaliana)	GO:0016491,GO:0055114	Gene3D:G3DSA:2.40.30.10,Gene3D:G3DSA:3.40.50.80,InterPro:IPR001433,InterPro:IPR001709,InterPro:IPR001834,InterPro:IPR008333,InterPro:IPR017927,InterPro:IPR017938,PANTHER:PTHR19370,PANTHER:PTHR19370:SF12,PRINTS:PR00371,PRINTS:PR00406,Pfam:PF00175,Pfam:PF00970,Phobius:CYTOPLASMIC_DOMAIN,Phobius:NON_CYTOPLASMIC_DOMAIN,Phobius:TRANSMEMBRANE,ProSiteProfiles:PS51384,SUPERFAMILY:SSF52343,SUPERFAMILY:SSF…
Bras_G07660	Bras_G07660	BraspberryS0042:296331-301767	572.563	-0.193643	-1.14365	0.0591955	0.23101	684.561	532.189	639.482	513.037	431.936	634.174		Similar to murA2: UDP-N-acetylglucosamine 1-carboxyvinyltransferase 2 (Thermoanaerobacter tengcongensis (strain DSM 15242 / JCM 11007 / NBRC 100824 / MB4))		InterPro:IPR025486,Pfam:PF14309
Bras_G25566	Bras_G25566	BraspberryS0647:29529-43519	619.731	-0.193609	-1.14362	0.0161185	0.101473	679.74	614.144	704.191	569.656	544.526	606.127		Similar to Plaa: Phospholipase A-2-activating protein (Mus musculus)	GO:0005488,GO:0005515	Gene3D:G3DSA:2.130.10.10,InterPro:IPR001680,InterPro:IPR013535,InterPro:IPR015155,InterPro:IPR015943,InterPro:IPR016024,InterPro:IPR017986,InterPro:IPR019775,InterPro:IPR020472,PANTHER:PTHR19849,PANTHER:PTHR19849:SF0,PRINTS:PR00320,Pfam:PF00400,Pfam:PF08324,Pfam:PF09070,ProSitePatterns:PS00678,ProSiteProfiles:PS50082,ProSiteProfiles:PS50294,ProSiteProfiles:PS51394,ProSiteProfiles:PS51396,SMART:SM…
Bras_G22255	Bras_G22255	BraspberryS0391:143060-150933	269.182	-0.193508	-1.14354	0.0693941	0.255575	310.945	291.511	271.526	232.253	219.039	289.819		Similar to SDAD1: Protein SDA1 homolog (Homo sapiens)	GO:0000055,GO:0005488,GO:0030036,GO:0042273	Coils:Coil,InterPro:IPR007949,InterPro:IPR012977,InterPro:IPR016024,InterPro:IPR027312,PANTHER:PTHR12730,PANTHER:PTHR12730:SF0,Pfam:PF05285,Pfam:PF08158,SUPERFAMILY:SSF48371
Bras_G09773	Bras_G09773	BraspberryS0063:369484-374439	210.376	-0.193475	-1.14351	0.0711822	0.259265	220.956	236.528	225.849	194.122	179.12	205.678		Similar to FTB: Protein farnesyltransferase subunit beta (Pisum sativum)	GO:0003824,GO:0005965,GO:0018343,GO:0042127	Gene3D:G3DSA:1.50.10.20,InterPro:IPR001330,InterPro:IPR008930,InterPro:IPR026872,PANTHER:PTHR11774,PANTHER:PTHR11774:SF6,Pfam:PF00432,SUPERFAMILY:SSF48239
Bras_G01427	Bras_G01427	BraspberryS0004:577510-598529	495.891	-0.193248	-1.14334	0.0245832	0.133044	569.664	524.927	499.913	492.238	458.548	430.054		Similar to At4g08290: WAT1-related protein At4g08290 (Arabidopsis thaliana)	GO:0016020	InterPro:IPR000620,PANTHER:PTHR31218,Pfam:PF00892,Phobius:CYTOPLASMIC_DOMAIN,Phobius:NON_CYTOPLASMIC_DOMAIN,Phobius:TRANSMEMBRANE,SUPERFAMILY:SSF103481
Bras_G19875	Bras_G19875	BraspberryS0287:46808-51161	74.3306	-0.193216	-1.14331	0.151617	0.401201	81.9545	70.5435	93.8922	65.8629	70.6246	63.1058		Similar to Traf5: TNF receptor-associated factor 5 (Mus musculus)	GO:0005515,GO:0008270	Coils:Coil,InterPro:IPR001293,InterPro:IPR008974,PANTHER:PTHR10131,Pfam:PF02176,ProSiteProfiles:PS50145,SUPERFAMILY:SSF49599
Bras_G08218	Bras_G08218	BraspberryS0047:378414-383037	4044.06	-0.193155	-1.14326	1.92874e-05	0.000568667	4268.87	4290.71	4410.4	3750.72	3675.55	3868.15		Similar to Zeta-carotene desaturase,chloroplastic/chromoplastic (Tagetes erecta)	GO:0016117,GO:0016491,GO:0016719,GO:0055114	Gene3D:G3DSA:3.40.50.720,InterPro:IPR002937,InterPro:IPR014103,InterPro:IPR016040,PANTHER:PTHR10742,PANTHER:PTHR10742:SF6,PRINTS:PR00419,Pfam:PF01593,Phobius:NON_CYTOPLASMIC_DOMAIN,Phobius:SIGNAL_PEPTIDE,Phobius:SIGNAL_PEPTIDE_C_REGION,Phobius:SIGNAL_PEPTIDE_H_REGION,Phobius:SIGNAL_PEPTIDE_N_REGION,SUPERFAMILY:SSF51905,TIGRFAM:TIGR02732
Bras_G21776	Bras_G21776	BraspberryS0368:78836-93491	290.22	-0.193063	-1.14319	0.0530587	0.216579	306.928	336.119	296.902	262.296	247.698	291.377		Similar to rhiE: Rhamnogalacturonate lyase (Dickeya dadantii (strain 3937))	GO:0003824,GO:0005975,GO:0030246	Gene3D:G3DSA:2.60.120.260,Gene3D:G3DSA:2.60.40.1120,InterPro:IPR008979,InterPro:IPR010325,InterPro:IPR011013,InterPro:IPR013784,InterPro:IPR014766,PANTHER:PTHR32018,PANTHER:PTHR32018:SF0,Pfam:PF06045,SUPERFAMILY:SSF49452,SUPERFAMILY:SSF49785,SUPERFAMILY:SSF74650
Bras_G05009	Bras_G05009	BraspberryS0020:242235-251927	207.165	-0.193052	-1.14318	0.0764253	0.271054	218.545	248.977	204.279	197.589	181.168	192.434		Similar to Acot9: Acyl-coenzyme A thioesterase 9,mitochondrial (Mus musculus)		Gene3D:G3DSA:3.10.129.10,PANTHER:PTHR12655,PANTHER:PTHR12655:SF0,Phobius:NON_CYTOPLASMIC_DOMAIN,Phobius:SIGNAL_PEPTIDE,Phobius:SIGNAL_PEPTIDE_C_REGION,Phobius:SIGNAL_PEPTIDE_H_REGION,Phobius:SIGNAL_PEPTIDE_N_REGION,SUPERFAMILY:SSF54637,SignalP_EUK:SignalP-noTM
Bras_G10435	Bras_G10435	BraspberryS0071:209436-214750	424.394	-0.192923	-1.14308	0.0381718	0.177963	453.16	427.411	493.568	358.202	374.618	439.403		Similar to At1g04910: Uncharacterized protein At1g04910 (Arabidopsis thaliana)		InterPro:IPR019378,InterPro:IPR024709,PANTHER:PTHR31818,PIRSF:PIRSF009360,Pfam:PF10250,Phobius:CYTOPLASMIC_DOMAIN,Phobius:NON_CYTOPLASMIC_DOMAIN,Phobius:TRANSMEMBRANE
Bras_G25251	Bras_G25251	BraspberryS0614:56361-59024	40.942	-0.192902	-1.14306	0.169963	0.428669	56.2433	39.4214	44.4085	31.1982	27.6357	46.745		Protein of unknown function		InterPro:IPR021319,PANTHER:PTHR31289,PANTHER:PTHR31289:SF0,Pfam:PF11145,Phobius:CYTOPLASMIC_DOMAIN,Phobius:NON_CYTOPLASMIC_DOMAIN,Phobius:SIGNAL_PEPTIDE,Phobius:SIGNAL_PEPTIDE_C_REGION,Phobius:SIGNAL_PEPTIDE_H_REGION,Phobius:SIGNAL_PEPTIDE_N_REGION,Phobius:TRANSMEMBRANE,SignalP_EUK:SignalP-noTM,SignalP_GRAM_POSITIVE:SignalP-TM
XLOC_000286			1196.97	-0.192685	-1.14289	0.129081	0.366988	1373.94	1224.14	1328.45	1043.41	884.343	1327.56
Bras_G13932	Bras_G13932	BraspberryS0127:373096-379078	336.815	-0.192609	-1.14283	0.170095	0.428669	417.004	340.269	380.644	285.406	208.803	388.763		Similar to PIGB: GPI mannosyltransferase 3 (Bos taurus)	GO:0006506,GO:0016757,GO:0031227	InterPro:IPR005599,PANTHER:PTHR22760,PANTHER:PTHR22760:SF0,Pfam:PF03901,Phobius:CYTOPLASMIC_DOMAIN,Phobius:NON_CYTOPLASMIC_DOMAIN,Phobius:TRANSMEMBRANE
Bras_G13133	Bras_G13133	BraspberryS0112:344880-352376	312.545	-0.192505	-1.14275	0.0427077	0.190066	339.87	337.157	332.429	273.851	306.04	285.924		Similar to Chd4: Chromodomain-helicase-DNA-binding protein 4 (Mus musculus)	GO:0005515,GO:0008080,GO:0008270	Gene3D:G3DSA:3.30.40.10,Gene3D:G3DSA:3.40.630.30,InterPro:IPR000182,InterPro:IPR001965,InterPro:IPR011011,InterPro:IPR013083,InterPro:IPR016181,InterPro:IPR019786,InterPro:IPR019787,PANTHER:PTHR13711,PANTHER:PTHR13711:SF97,Pfam:PF00628,ProSitePatterns:PS01359,ProSiteProfiles:PS50016,ProSiteProfiles:PS51186,SMART:SM00249,SUPERFAMILY:SSF55729,SUPERFAMILY:SSF57903
Bras_G18808	Bras_G18808	BraspberryS0252:2941-10763	1465.76	-0.192487	-1.14273	0.00639723	0.0534656	1690.51	1506.31	1514.96	1339.21	1247.7	1495.84		Similar to EIN2: Ethylene-insensitive protein 2 (Arabidopsis thaliana)	GO:0005215,GO:0006810,GO:0016020	InterPro:IPR001046,InterPro:IPR017187,PANTHER:PTHR11706,PANTHER:PTHR11706:SF4,PIRSF:PIRSF037378,PRINTS:PR00447,Pfam:PF01566,Phobius:CYTOPLASMIC_DOMAIN,Phobius:NON_CYTOPLASMIC_DOMAIN,Phobius:TRANSMEMBRANE
Bras_G14234	Bras_G14234	BraspberryS0134:33386-44174	3146.14	-0.192314	-1.14259	6.93353e-05	0.00161449	3314.34	3412.03	3357.28	3045.87	2893.56	2853.78		Similar to kif11: Kinesin-related protein 11 (Dictyostelium discoideum)	GO:0003777,GO:0005524,GO:0005875,GO:0007018	Coils:Coil,Gene3D:G3DSA:3.40.850.10,InterPro:IPR001752,InterPro:IPR019821,InterPro:IPR027417,PANTHER:PTHR24115,PANTHER:PTHR24115:SF160,PRINTS:PR00380,Pfam:PF00225,ProSitePatterns:PS00411,ProSiteProfiles:PS50067,SMART:SM00129,SUPERFAMILY:SSF52540
Bras_G16229	Bras_G16229	BraspberryS0177:90520-93088	31.03	-0.192295	-1.14258	0.1657	0.422032	32.9425	43.571	30.4515	36.9757	23.5415	18.698		Similar to At5g47070: Probable receptor-like protein kinase At5g47070 (Arabidopsis thaliana)	GO:0004672,GO:0005524,GO:0006468,GO:0016772	Gene3D:G3DSA:1.10.510.10,Gene3D:G3DSA:2.60.120.200,Gene3D:G3DSA:3.30.200.20,InterPro:IPR000719,InterPro:IPR011009,InterPro:IPR013320,InterPro:IPR017441,PANTHER:PTHR24420,PANTHER:PTHR24420:SF260,Pfam:PF00069,ProSitePatterns:PS00107,ProSiteProfiles:PS50011,SUPERFAMILY:SSF56112
Bras_G22824	Bras_G22824	BraspberryS0423:11620-18216	814.505	-0.192212	-1.14251	0.00660093	0.0546659	877.395	875.57	862.793	761.468	789.154	720.652		Similar to trpH: Protein TrpH (Haemophilus influenzae (strain ATCC 51907 / DSM 11121 / KW20 / Rd))	GO:0003677,GO:0003824,GO:0003887,GO:0006260	Gene3D:G3DSA:3.20.20.140,InterPro:IPR003141,InterPro:IPR004013,InterPro:IPR016195,PANTHER:PTHR30007,PANTHER:PTHR30007:SF0,Pfam:PF02811,SMART:SM00481,SUPERFAMILY:SSF89550
Bras_G23930	Bras_G23930	BraspberryS0494:7969-11350	44.3247	-0.192209	-1.14251	0.171303	0.429682	53.0294	47.7206	49.4837	39.2866	29.6828	46.745		Similar to MBD2: Methyl-CpG-binding domain-containing protein 2 (Arabidopsis thaliana)		PANTHER:PTHR15547,PANTHER:PTHR15547:SF6,Phobius:NON_CYTOPLASMIC_DOMAIN,Phobius:SIGNAL_PEPTIDE,Phobius:SIGNAL_PEPTIDE_C_REGION,Phobius:SIGNAL_PEPTIDE_H_REGION,Phobius:SIGNAL_PEPTIDE_N_REGION,SignalP_GRAM_POSITIVE:SignalP-TM
Bras_G16680	Bras_G16680	BraspberryS0187:267333-271855	270.183	-0.192195	-1.1425	0.0622334	0.239115	320.587	269.725	281.677	256.519	265.098	227.492		Similar to CAF1-7: Probable CCR4-associated factor 1 homolog 7 (Arabidopsis thaliana)	GO:0003676,GO:0005634	Gene3D:G3DSA:3.30.420.10,InterPro:IPR006941,InterPro:IPR012337,PANTHER:PTHR10797,Pfam:PF04857,SUPERFAMILY:SSF53098
XLOC_008709			623.621	-0.192056	-1.14239	0.0208057	0.119487	737.59	657.715	611.568	544.235	581.374	609.243
Bras_G18230	Bras_G18230	BraspberryS0234:153004-164174	1093.32	-0.191985	-1.14233	0.00274269	0.0288231	1166.65	1198.2	1143.2	1046.87	1019.45	985.541		Similar to CMTA3: Calmodulin-binding transcription activator 3 (Arabidopsis thaliana)	GO:0003677,GO:0005515,GO:0005634	Coils:Coil,Gene3D:G3DSA:1.25.40.20,Gene3D:G3DSA:2.60.40.10,InterPro:IPR000048,InterPro:IPR002110,InterPro:IPR002909,InterPro:IPR005559,InterPro:IPR013783,InterPro:IPR014756,InterPro:IPR020683,InterPro:IPR027417,PANTHER:PTHR23335,Pfam:PF00023,Pfam:PF00612,Pfam:PF01833,Pfam:PF03859,ProSiteProfiles:PS50088,ProSiteProfiles:PS50096,ProSiteProfiles:PS50297,ProSiteProfiles:PS51437,SMART:SM00015,SMART:SM…
Bras_G11388	Bras_G11388	BraspberryS0084:332041-342830	4493.19	-0.191944	-1.1423	4.8199e-05	0.00119671	4914.86	4681.81	4807.53	4137.81	4037.89	4379.23		Similar to yakA: Probable serine/threonine-protein kinase yakA (Dictyostelium discoideum)	GO:0004672,GO:0004674,GO:0005524,GO:0006468,GO:0016772	Gene3D:G3DSA:1.10.510.10,Gene3D:G3DSA:3.30.200.20,InterPro:IPR000719,InterPro:IPR002290,InterPro:IPR008271,InterPro:IPR011009,InterPro:IPR017441,PANTHER:PTHR24058,PANTHER:PTHR24058:SF17,Pfam:PF00069,ProSitePatterns:PS00107,ProSitePatterns:PS00108,ProSiteProfiles:PS50011,SMART:SM00220,SUPERFAMILY:SSF56112
Bras_G22800	Bras_G22800	BraspberryS0421:156214-159255	934.315	-0.191934	-1.14229	0.0072303	0.0585127	1083.89	968.936	947.804	841.196	875.131	888.934		Similar to MCTP1: Multiple C2 and transmembrane domain-containing protein 1 (Homo sapiens)	GO:0005515	Gene3D:G3DSA:2.60.40.150,InterPro:IPR000008,InterPro:IPR008973,InterPro:IPR013583,InterPro:IPR018029,PANTHER:PTHR10024,PANTHER:PTHR10024:SF97,Pfam:PF00168,Pfam:PF08372,Phobius:CYTOPLASMIC_DOMAIN,Phobius:NON_CYTOPLASMIC_DOMAIN,Phobius:TRANSMEMBRANE,ProSiteProfiles:PS50004,SMART:SM00239,SUPERFAMILY:SSF49562
Bras_G14741	Bras_G14741	BraspberryS0144:16057-19111	1545.46	-0.191923	-1.14229	0.00526683	0.0465535	1668.02	1508.39	1794.1	1381.97	1377.69	1542.59		Similar to ATPK2: Serine/threonine-protein kinase AtPK2/AtPK19 (Arabidopsis thaliana)	GO:0004672,GO:0004674,GO:0005524,GO:0006468,GO:0016772	Gene3D:G3DSA:1.10.510.10,Gene3D:G3DSA:3.30.200.20,InterPro:IPR000719,InterPro:IPR000961,InterPro:IPR002290,InterPro:IPR008271,InterPro:IPR011009,InterPro:IPR017441,InterPro:IPR017892,PANTHER:PTHR24354,Pfam:PF00069,Pfam:PF00433,Phobius:CYTOPLASMIC_DOMAIN,Phobius:NON_CYTOPLASMIC_DOMAIN,Phobius:TRANSMEMBRANE,ProSitePatterns:PS00107,ProSitePatterns:PS00108,ProSiteProfiles:PS50011,ProSiteProfiles:PS51…
Bras_G11366	Bras_G11366	BraspberryS0084:105109-106771	122.684	-0.191896	-1.14226	0.127874	0.365205	147.036	133.825	119.268	106.305	133.061	96.6064		Similar to Tnks2: Tankyrase-2 (Mus musculus)	GO:0005515	Gene3D:G3DSA:1.10.150.50,InterPro:IPR001660,InterPro:IPR011510,InterPro:IPR013761,Pfam:PF07647,ProSiteProfiles:PS50105,SMART:SM00454,SUPERFAMILY:SSF47769
Bras_G18490	Bras_G18490	BraspberryS0242:51430-57190	588.874	-0.191872	-1.14224	0.0181907	0.10929	638.763	623.48	635.676	537.303	503.584	594.441		Similar to UBP17: Ubiquitin carboxyl-terminal hydrolase 17 (Arabidopsis thaliana)	GO:0004221,GO:0006511,GO:0008270	Gene3D:G3DSA:2.20.210.10,InterPro:IPR001394,InterPro:IPR002893,InterPro:IPR018200,PANTHER:PTHR24006,PANTHER:PTHR24006:SF85,Pfam:PF00443,Pfam:PF01753,Phobius:NON_CYTOPLASMIC_DOMAIN,Phobius:SIGNAL_PEPTIDE,Phobius:SIGNAL_PEPTIDE_C_REGION,Phobius:SIGNAL_PEPTIDE_H_REGION,Phobius:SIGNAL_PEPTIDE_N_REGION,ProSitePatterns:PS00972,ProSiteProfiles:PS50235,ProSiteProfiles:PS50865,SUPERFAMILY:SSF144232,SUPERF…
Bras_G03453	Bras_G03453	BraspberryS0011:1281364-1285738	329.155	-0.191844	-1.14222	0.0440605	0.194184	363.171	339.231	361.612	305.049	279.428	326.436		Similar to CCR4-3: Carbon catabolite repressor protein 4 homolog 3 (Arabidopsis thaliana)		Gene3D:G3DSA:3.60.10.10,InterPro:IPR005135,PANTHER:PTHR12121,PANTHER:PTHR12121:SF9,Pfam:PF03372,SUPERFAMILY:SSF56219,SignalP_GRAM_POSITIVE:SignalP-TM
Bras_G08290	Bras_G08290	BraspberryS0048:28457-32716	67155.6	-0.191758	-1.14215	7.80198e-07	3.4868e-05	72219.6	70866.2	72016.6	62583.6	61406.6	63841.2		Similar to AVP1: Pyrophosphate-energized vacuolar membrane proton pump 1 (Arabidopsis thaliana)	GO:0004427,GO:0009678,GO:0015992,GO:0016020	Hamap:MF_01129,InterPro:IPR004131,PANTHER:PTHR31998,PANTHER:PTHR31998:SF0,PIRSF:PIRSF001265,Pfam:PF03030,Phobius:CYTOPLASMIC_DOMAIN,Phobius:NON_CYTOPLASMIC_DOMAIN,Phobius:TRANSMEMBRANE,TIGRFAM:TIGR01104
Bras_G11175	Bras_G11175	BraspberryS0081:155937-158991	412.904	-0.191732	-1.14213	0.0332469	0.1635	433.073	484.468	414.902	368.601	373.594	402.786		Protein of unknown function		Coils:Coil,Phobius:CYTOPLASMIC_DOMAIN,Phobius:NON_CYTOPLASMIC_DOMAIN,Phobius:TRANSMEMBRANE
Bras_G09335	Bras_G09335	BraspberryS0058:627216-632167	1737.95	-0.191697	-1.14211	0.00664941	0.0549958	1935.57	1770.85	1882.92	1502.14	1507.68	1828.51		Similar to At4g31480: Coatomer subunit beta-1 (Arabidopsis thaliana)	GO:0005198,GO:0005488,GO:0005737,GO:0006886,GO:0016192,GO:0030117,GO:0030126	Gene3D:G3DSA:1.25.10.10,InterPro:IPR002553,InterPro:IPR011710,InterPro:IPR011989,InterPro:IPR016024,InterPro:IPR016460,PANTHER:PTHR10635,Pfam:PF01602,Pfam:PF07718,SUPERFAMILY:SSF48371
Bras_G05311	Bras_G05311	BraspberryS0021:804334-807312	64.8851	-0.191517	-1.14196	0.163423	0.418732	72.3128	64.3191	79.9352	61.2409	46.0595	65.443		Similar to Bscl2: Seipin (Rattus norvegicus)		InterPro:IPR009617,PANTHER:PTHR21212,Pfam:PF06775,Phobius:CYTOPLASMIC_DOMAIN,Phobius:NON_CYTOPLASMIC_DOMAIN,Phobius:TRANSMEMBRANE
Bras_G01190	Bras_G01190	BraspberryS0003:1715730-1717526	179.287	-0.191395	-1.14187	0.109075	0.333322	179.175	200.219	208.085	149.058	138.179	201.004		Similar to STR18: Thiosulfate sulfurtransferase 18 (Arabidopsis thaliana)		Gene3D:G3DSA:3.40.250.10,InterPro:IPR001763,PANTHER:PTHR13253,PANTHER:PTHR13253:SF25,Pfam:PF00581,Phobius:NON_CYTOPLASMIC_DOMAIN,Phobius:SIGNAL_PEPTIDE,Phobius:SIGNAL_PEPTIDE_C_REGION,Phobius:SIGNAL_PEPTIDE_H_REGION,Phobius:SIGNAL_PEPTIDE_N_REGION,ProSiteProfiles:PS50206,SMART:SM00450,SUPERFAMILY:SSF52821,SignalP_EUK:SignalP-noTM
Bras_G24414	Bras_G24414	BraspberryS0534:56787-65273	1269.39	-0.191387	-1.14186	0.00210828	0.0239547	1371.53	1297.79	1405.85	1199.4	1144.32	1197.45		Similar to yqkD: Uncharacterized protein YqkD (Bacillus subtilis (strain 168))		Gene3D:G3DSA:3.40.50.1820,PANTHER:PTHR12277,PANTHER:PTHR12277:SF9,Pfam:PF12695,SUPERFAMILY:SSF53474
Bras_G12030	Bras_G12030	BraspberryS0094:493588-497418	589.973	-0.191351	-1.14183	0.0145428	0.0944093	613.855	662.902	621.719	556.946	528.149	556.266		Similar to ATM: Serine/threonine-protein kinase ATM (Arabidopsis thaliana)		Gene3D:G3DSA:2.30.30.160,InterPro:IPR000313,Pfam:PF00855,ProSiteProfiles:PS50812,SMART:SM00293,SUPERFAMILY:SSF63748
Bras_G05708	Bras_G05708	BraspberryS0024:855749-860762	629.556	-0.191178	-1.1417	0.0117085	0.0814038	692.596	675.351	655.977	569.656	588.539	595.22		Similar to CAD1: MACPF domain-containing protein CAD1 (Arabidopsis thaliana)		InterPro:IPR020864,PANTHER:PTHR32413,Pfam:PF01823,ProSiteProfiles:PS51412,SMART:SM00457
Bras_G13874	Bras_G13874	BraspberryS0126:174318-177855	37.619	-0.191072	-1.14161	0.174025	0.433086	39.3703	39.4214	49.4837	40.4421	26.6122	30.3843		Similar to FRS5: Protein FAR1-RELATED SEQUENCE 5 (Arabidopsis thaliana)	GO:0008270	Coils:Coil,InterPro:IPR004330,InterPro:IPR006564,InterPro:IPR007527,InterPro:IPR018289,PANTHER:PTHR31669,PANTHER:PTHR31669:SF0,Pfam:PF03101,Pfam:PF04434,Pfam:PF10551,ProSiteProfiles:PS50966,SMART:SM00575
XLOC_028323			23.9712	-0.190916	-1.14149	0.158617	0.412369	26.5147	30.0847	29.1827	13.8659	15.3532	28.8261
Bras_G20953	Bras_G20953	BraspberryS0331:64857-69194	1925.86	-0.19083	-1.14142	0.00257211	0.0275766	2153.31	1984.56	2044.06	1801.41	1639.72	1932.13		Similar to RTNLB8: Reticulon-like protein B8 (Arabidopsis thaliana)	GO:0005783	InterPro:IPR003388,PANTHER:PTHR10994,PANTHER:PTHR10994:SF27,Pfam:PF02453,Phobius:CYTOPLASMIC_DOMAIN,Phobius:NON_CYTOPLASMIC_DOMAIN,Phobius:TRANSMEMBRANE,ProSiteProfiles:PS50845
Bras_G13864	Bras_G13864	BraspberryS0126:96048-102393	575.538	-0.190733	-1.14134	0.0259207	0.138098	597.786	619.331	635.676	522.281	599.798	478.357		Similar to PPI1: Proton pump-interactor 1 (Arabidopsis thaliana)		Coils:Coil,PANTHER:PTHR32219,PANTHER:PTHR32219:SF1,Phobius:CYTOPLASMIC_DOMAIN,Phobius:NON_CYTOPLASMIC_DOMAIN,Phobius:TRANSMEMBRANE
Bras_G20536	Bras_G20536	BraspberryS0313:123079-131020	131.024	-0.190708	-1.14132	0.118407	0.348382	153.464	139.012	135.763	107.461	115.661	134.781		Similar to SRT1: NAD-dependent protein deacetylase SRT1 (Arabidopsis thaliana)	GO:0070403	Gene3D:G3DSA:3.40.50.1220,InterPro:IPR003000,InterPro:IPR026590,PANTHER:PTHR11085,Pfam:PF02146,ProSiteProfiles:PS50305,SUPERFAMILY:SSF52467
Bras_G13181	Bras_G13181	BraspberryS0113:350076-358719	1812.88	-0.190701	-1.14132	0.111798	0.337915	2058.5	1856.96	1995.84	1533.33	1431.94	2000.69		Similar to ALPHA-ADR: AP-2 complex subunit alpha-1 (Arabidopsis thaliana)	GO:0005488,GO:0006886,GO:0016192,GO:0030117	Gene3D:G3DSA:1.25.10.10,InterPro:IPR002553,InterPro:IPR011989,InterPro:IPR016024,PANTHER:PTHR22780,PANTHER:PTHR22780:SF4,Pfam:PF01602,SUPERFAMILY:SSF48371
XLOC_003724			247.74	-0.190651	-1.14128	0.0748984	0.267672	289.251	235.491	279.139	212.61	215.968	253.981
Bras_G12914	Bras_G12914	BraspberryS0108:326028-328421	42.5735	-0.190648	-1.14128	0.166884	0.423893	57.8502	25.9351	65.9783	26.5763	24.5651	54.5359		Similar to DSPTP1: Dual specificity protein phosphatase 1 (Arabidopsis thaliana)	GO:0006470,GO:0008138,GO:0016311,GO:0016791	Gene3D:G3DSA:3.90.190.10,InterPro:IPR000340,InterPro:IPR000387,InterPro:IPR003595,InterPro:IPR020422,InterPro:IPR024950,PANTHER:PTHR10159,PANTHER:PTHR10159:SF129,Pfam:PF00782,ProSiteProfiles:PS50054,ProSiteProfiles:PS50056,SMART:SM00195,SMART:SM00404,SUPERFAMILY:SSF52799
Bras_G20932	Bras_G20932	BraspberryS0330:64734-75019	157.151	-0.190603	-1.14124	0.0998552	0.316303	171.944	172.209	167.483	144.436	131.014	155.817		Similar to FMT: Clustered mitochondria protein (Arabidopsis thaliana)	GO:0005515	Gene3D:G3DSA:1.25.40.10,InterPro:IPR011990,InterPro:IPR013026,InterPro:IPR019734,InterPro:IPR023231,PANTHER:PTHR12601,PANTHER:PTHR12601:SF6,Pfam:PF12807,Pfam:PF13424,ProSiteProfiles:PS50005,ProSiteProfiles:PS50293,SMART:SM00028,SUPERFAMILY:SSF103107,SUPERFAMILY:SSF48452
Bras_G03865	Bras_G03865	BraspberryS0013:809924-815080	5017.67	-0.190582	-1.14122	9.00741e-05	0.00200978	5370.43	5238.9	5473.66	4641.6	4435.02	4946.4		Similar to ACG12: Glucose-6-phosphate 1-dehydrogenase,cytoplasmic isoform 2 (Arabidopsis thaliana)	GO:0004345,GO:0006006,GO:0050661,GO:0055114	Gene3D:G3DSA:3.30.360.10,Gene3D:G3DSA:3.40.50.720,InterPro:IPR001282,InterPro:IPR016040,InterPro:IPR019796,InterPro:IPR022674,InterPro:IPR022675,PANTHER:PTHR23429,PANTHER:PTHR23429:SF0,PIRSF:PIRSF000110,PRINTS:PR00079,Pfam:PF00479,Pfam:PF02781,ProSitePatterns:PS00069,SUPERFAMILY:SSF51735,SUPERFAMILY:SSF55347,TIGRFAM:TIGR00871
Bras_G04313	Bras_G04313	BraspberryS0016:211911-218082	268.563	-0.190456	-1.14112	0.069507	0.255742	258.719	308.109	304.515	262.296	215.968	261.772		Similar to PUB33: U-box domain-containing protein 33 (Arabidopsis thaliana)	GO:0000151,GO:0004672,GO:0004674,GO:0004842,GO:0005524,GO:0006468,GO:0016567,GO:0016772	Coils:Coil,Gene3D:G3DSA:1.10.510.10,Gene3D:G3DSA:3.30.200.20,Gene3D:G3DSA:3.30.40.10,Gene3D:G3DSA:3.40.50.620,InterPro:IPR000719,InterPro:IPR002290,InterPro:IPR003613,InterPro:IPR008271,InterPro:IPR011009,InterPro:IPR013083,InterPro:IPR014729,InterPro:IPR017441,PANTHER:PTHR24420,PANTHER:PTHR24420:SF449,Pfam:PF00069,Pfam:PF04564,ProSitePatterns:PS00107,ProSitePatterns:PS00108,ProSiteProfiles:PS500…
Bras_G27571	Bras_G27571	BraspberryS1110:13356-25442	464.359	-0.190442	-1.14111	0.0392909	0.180994	474.051	508.328	518.945	424.065	374.618	486.148		Similar to DMI1: Ion channel DMI1 (Medicago truncatula)		Coils:Coil,Gene3D:G3DSA:3.40.50.720,InterPro:IPR016040,PANTHER:PTHR31563,Phobius:CYTOPLASMIC_DOMAIN,Phobius:NON_CYTOPLASMIC_DOMAIN,Phobius:TRANSMEMBRANE,SUPERFAMILY:SSF51735,SUPERFAMILY:SSF81324
Bras_G05684	Bras_G05684	BraspberryS0024:677389-684822	832.734	-0.190407	-1.14109	0.0113087	0.079492	841.239	976.198	861.524	738.358	775.848	803.235		Similar to SCAR2: Protein SCAR2 (Arabidopsis thaliana)		PANTHER:PTHR12902,PANTHER:PTHR12902:SF0
Bras_G27418	Bras_G27418	BraspberryS1035:3661-6261	1093.88	-0.190319	-1.14102	0.00971528	0.0715007	1164.24	1106.91	1248.51	1002.96	927.332	1113.31		Similar to tig: Trigger factor (Aeromonas hydrophila subsp. hydrophila (strain ATCC 7966 / NCIB 9240))		Coils:Coil,InterPro:IPR008479,Pfam:PF05542
Bras_G11668	Bras_G11668	BraspberryS0088:350576-353649	661.791	-0.190224	-1.14094	0.021593	0.122399	704.648	660.827	768.901	552.324	620.269	663.779		Similar to ISCA: Iron-sulfur assembly protein IscA,chloroplastic (Arabidopsis thaliana)	GO:0005198,GO:0016226,GO:0051536	Gene3D:G3DSA:2.60.300.12,InterPro:IPR000361,InterPro:IPR016092,InterPro:IPR017870,PANTHER:PTHR10072,PANTHER:PTHR10072:SF31,Pfam:PF01521,ProSitePatterns:PS01152,SUPERFAMILY:SSF89360,SignalP_GRAM_POSITIVE:SignalP-TM,TIGRFAM:TIGR00049
Bras_G18313	Bras_G18313	BraspberryS0237:78632-82224	102.514	-0.189997	-1.14076	0.142533	0.387529	114.094	127.601	93.8922	105.15	80.8601	93.49		Similar to ARID2: AT-rich interactive domain-containing protein 2 (Arabidopsis thaliana)
Bras_G20801	Bras_G20801	BraspberryS0325:24335-26260	588.342	-0.189854	-1.14065	0.0249528	0.134497	617.873	691.949	582.385	529.214	593.656	514.974		Similar to argC: N-acetyl-gamma-glutamyl-phosphate reductase (Burkholderia cenocepacia (strain MC0-3))
XLOC_009437			100.423	-0.189815	-1.14062	0.160254	0.414524	127.753	90.2542	114.193	103.994	60.3892	105.955
Bras_G17332	Bras_G17332	BraspberryS0206:267188-270465	32.3348	-0.1896	-1.14045	0.17429	0.433457	42.5842	31.1222	38.0644	27.7317	19.4474	35.0588		Similar to PCMP-H35: Putative pentatricopeptide repeat-containing protein At5g09950 (Arabidopsis thaliana)	GO:0005515	Gene3D:G3DSA:1.25.40.10,InterPro:IPR002885,InterPro:IPR011990,PANTHER:PTHR24015,PANTHER:PTHR24015:SF45,Pfam:PF01535,Pfam:PF13041,Pfam:PF14432,ProSiteProfiles:PS51375,TIGRFAM:TIGR00756
Bras_G20741	Bras_G20741	BraspberryS0322:79518-86566	258.555	-0.189587	-1.14044	0.0696045	0.255859	258.719	297.735	279.139	268.074	230.298	217.364		Similar to Rad26l: Putative DNA repair and recombination protein RAD26-like (Mus musculus)	GO:0003676,GO:0003677,GO:0004386,GO:0005524	Gene3D:G3DSA:3.40.50.300,InterPro:IPR000330,InterPro:IPR001650,InterPro:IPR014001,InterPro:IPR027417,PANTHER:PTHR10799,PANTHER:PTHR10799:SF316,Pfam:PF00176,Pfam:PF00271,ProSiteProfiles:PS51192,ProSiteProfiles:PS51194,SMART:SM00487,SMART:SM00490,SUPERFAMILY:SSF52540
XLOC_005862			381.874	-0.189527	-1.14039	0.0573837	0.226916	408.969	374.503	454.235	317.76	327.535	408.24
Bras_G10351	Bras_G10351	BraspberryS0070:315479-316731	389.465	-0.189502	-1.14037	0.0348639	0.168308	434.68	385.915	433.934	367.446	357.217	357.599		Similar to Rv2623: Universal stress protein Rv2623/MT2698 (Mycobacterium tuberculosis)	GO:0005515	Gene3D:G3DSA:1.25.40.10,InterPro:IPR011990,InterPro:IPR013026,PANTHER:PTHR26312,PANTHER:PTHR26312:SF53,Pfam:PF13414,ProSiteProfiles:PS50293,SUPERFAMILY:SSF48452
Bras_G08106	Bras_G08106	BraspberryS0046:329733-333544	4744.61	-0.189387	-1.14028	5.99355e-06	0.000208579	5065.91	5082.25	5041	4405.88	4402.27	4470.38		Similar to BCDH BETA1: 2-oxoisovalerate dehydrogenase subunit beta 1,mitochondrial (Arabidopsis thaliana)	GO:0003824,GO:0008152	Gene3D:G3DSA:3.40.50.920,Gene3D:G3DSA:3.40.50.970,InterPro:IPR005475,InterPro:IPR005476,InterPro:IPR009014,InterPro:IPR015941,PANTHER:PTHR11624,PANTHER:PTHR11624:SF21,Pfam:PF02779,Pfam:PF02780,SMART:SM00861,SUPERFAMILY:SSF52518,SUPERFAMILY:SSF52922
Bras_G03353	Bras_G03353	BraspberryS0011:720552-728825	299.302	-0.189329	-1.14023	0.0572002	0.226472	331.032	285.286	350.193	284.25	282.499	262.551		Similar to Os08g0135800: Zinc finger CCCH domain-containing protein 55 (Oryza sativa subsp. japonica)	GO:0003676,GO:0003723,GO:0006396,GO:0008270	InterPro:IPR000061,InterPro:IPR000571,Pfam:PF01805,ProSiteProfiles:PS50103,SUPERFAMILY:SSF109905
Bras_G26111	Bras_G26111	BraspberryS0727:60428-63324	89.5023	-0.189285	-1.1402	0.147849	0.395788	98.024	86.1046	110.387	83.1952	79.8366	79.4665		Similar to PF230: Gametocyte surface protein P230 (Plasmodium falciparum (isolate NF54))		Phobius:CYTOPLASMIC_DOMAIN,Phobius:NON_CYTOPLASMIC_DOMAIN,Phobius:TRANSMEMBRANE
Bras_G03071	Bras_G03071	BraspberryS0009:1498591-1499172	1095.22	-0.189213	-1.14014	0.0194706	0.114179	1124.87	1228.29	1166.04	1044.56	1144.32	863.225		Similar to ATL4: E3 ubiquitin-protein ligase ATL4 (Arabidopsis thaliana)	GO:0005515,GO:0008270	Gene3D:G3DSA:3.30.40.10,InterPro:IPR001841,InterPro:IPR013083,PANTHER:PTHR22764,PANTHER:PTHR22764:SF23,Pfam:PF13639,Phobius:CYTOPLASMIC_DOMAIN,Phobius:NON_CYTOPLASMIC_DOMAIN,Phobius:TRANSMEMBRANE,ProSiteProfiles:PS50089,SMART:SM00184,SUPERFAMILY:SSF57850
Bras_G05532	Bras_G05532	BraspberryS0023:681701-693591	1883.1	-0.189189	-1.14012	0.00307059	0.0313885	2081	2012.57	1947.63	1778.3	1587.52	1891.62		Similar to vps18: Vacuolar protein sorting-associated protein 18 homolog (Danio rerio)	GO:0006886,GO:0016192	Coils:Coil,Gene3D:G3DSA:3.30.40.10,InterPro:IPR000547,InterPro:IPR007810,InterPro:IPR013083,PANTHER:PTHR23323,PANTHER:PTHR23323:SF32,Pfam:PF00637,Pfam:PF05131,SUPERFAMILY:SSF57850
Bras_G11847	Bras_G11847	BraspberryS0091:141887-146162	96.9923	-0.189072	-1.14003	0.142847	0.387941	106.059	113.077	98.9674	93.5946	76.7659	93.49		Similar to Transcription factor HBP-1a (Triticum aestivum)	GO:0003700,GO:0006355,GO:0043565	Coils:Coil,Gene3D:G3DSA:1.20.5.170,InterPro:IPR004827,Pfam:PF00170,ProSiteProfiles:PS50217,SMART:SM00338,SUPERFAMILY:SSF57959,SignalP_GRAM_POSITIVE:SignalP-TM
Bras_G03574	Bras_G03574	BraspberryS0012:464860-467824	291.165	-0.18902	-1.13999	0.0890184	0.297478	326.211	287.361	333.698	242.653	225.18	331.89		Similar to MOS4: Pre-mRNA-splicing factor SPF27 homolog (Arabidopsis thaliana)	GO:0006397	Coils:Coil,InterPro:IPR008409,PANTHER:PTHR13296,PANTHER:PTHR13296:SF0,Pfam:PF05700
Bras_G10437	Bras_G10437	BraspberryS0071:219853-226678	334.949	-0.18901	-1.13998	0.0517547	0.213735	369.599	342.344	370.494	314.293	273.287	339.68		Similar to At1g76280: Pentatricopeptide repeat-containing protein At1g76280 (Arabidopsis thaliana)		InterPro:IPR002885,PANTHER:PTHR24015,PANTHER:PTHR24015:SF0,Pfam:PF01535,Pfam:PF13041,ProSiteProfiles:PS51375,TIGRFAM:TIGR00756
Bras_G07547	Bras_G07547	BraspberryS0041:322262-327252	577.191	-0.1889	-1.13989	0.0221116	0.124196	617.069	592.358	650.901	502.638	515.867	584.313		Similar to ACAN: Aggrecan core protein (Gallus gallus)		Coils:Coil,Gene3D:G3DSA:3.30.530.20,InterPro:IPR023393,SUPERFAMILY:SSF55961
Bras_G04675	Bras_G04675	BraspberryS0018:410186-412685	687.401	-0.188871	-1.13987	0.0185507	0.110397	708.665	792.577	706.729	700.227	606.963	609.243		Similar to TCEA3: Transcription elongation factor A protein 3 (Bos taurus)	GO:0003676,GO:0003677,GO:0005634,GO:0006351,GO:0006355,GO:0006357,GO:0008270,GO:0032784	Coils:Coil,Gene3D:G3DSA:1.10.472.30,Gene3D:G3DSA:1.20.930.10,Gene3D:G3DSA:2.20.25.10,InterPro:IPR001222,InterPro:IPR003617,InterPro:IPR003618,InterPro:IPR006289,InterPro:IPR016492,InterPro:IPR017890,InterPro:IPR017923,PANTHER:PTHR11477,PIRSF:PIRSF006704,Pfam:PF01096,Pfam:PF07500,Pfam:PF08711,ProSitePatterns:PS00466,ProSiteProfiles:PS51133,ProSiteProfiles:PS51319,ProSiteProfiles:PS51321,SMART:SM00…
Bras_G07993	Bras_G07993	BraspberryS0045:211259-229677	349.68	-0.188869	-1.13987	0.0848908	0.288334	411.379	351.68	371.762	315.449	252.816	394.995		Similar to NUP188: Nucleoporin NUP188 homolog (Homo sapiens)		Phobius:CYTOPLASMIC_DOMAIN,Phobius:NON_CYTOPLASMIC_DOMAIN,Phobius:TRANSMEMBRANE
XLOC_009733			573.931	-0.188743	-1.13977	0.179355	0.439994	746.429	462.683	744.793	372.068	566.021	551.591
Bras_G11895	Bras_G11895	BraspberryS0092:24166-26222	49.4324	-0.188584	-1.13964	0.178767	0.439031	68.2954	49.7954	52.0214	30.0427	28.6593	67.7803		Similar to CAX5: Vacuolar cation/proton exchanger 5 (Arabidopsis thaliana)	GO:0016021,GO:0055085	InterPro:IPR004837,PANTHER:PTHR31503,Pfam:PF01699,Phobius:CYTOPLASMIC_DOMAIN,Phobius:NON_CYTOPLASMIC_DOMAIN,Phobius:SIGNAL_PEPTIDE,Phobius:SIGNAL_PEPTIDE_C_REGION,Phobius:SIGNAL_PEPTIDE_H_REGION,Phobius:SIGNAL_PEPTIDE_N_REGION,Phobius:TRANSMEMBRANE
Bras_G00734	Bras_G00734	BraspberryS0002:1575881-1581998	1279.36	-0.188514	-1.13959	0.00930053	0.069601	1373.94	1313.35	1426.15	1108.11	1117.71	1336.91		Similar to BETAA-AD: Beta-adaptin-like protein A (Arabidopsis thaliana)	GO:0005488,GO:0006886,GO:0008565,GO:0015031,GO:0016192,GO:0030117,GO:0030131	Gene3D:G3DSA:1.25.10.10,Gene3D:G3DSA:3.30.310.10,InterPro:IPR002553,InterPro:IPR011989,InterPro:IPR012295,InterPro:IPR015151,InterPro:IPR016024,InterPro:IPR016342,InterPro:IPR026739,PANTHER:PTHR11134,PANTHER:PTHR11134:SF4,PIRSF:PIRSF002291,Pfam:PF01602,Pfam:PF09066,SMART:SM01020,SUPERFAMILY:SSF48371
Bras_G02925	Bras_G02925	BraspberryS0009:594226-598658	1811.59	-0.188511	-1.13959	0.00195544	0.0226217	1981.37	1786.41	2041.52	1711.28	1626.41	1722.55		Similar to At4g26100: Casein kinase I isoform delta-like (Arabidopsis thaliana)	GO:0004672,GO:0004674,GO:0005524,GO:0006468,GO:0016772	Gene3D:G3DSA:1.10.510.10,Gene3D:G3DSA:3.30.200.20,InterPro:IPR000719,InterPro:IPR002290,InterPro:IPR008271,InterPro:IPR011009,InterPro:IPR017441,PANTHER:PTHR11909,PANTHER:PTHR11909:SF18,Pfam:PF00069,ProSitePatterns:PS00107,ProSitePatterns:PS00108,ProSiteProfiles:PS50011,SMART:SM00220,SUPERFAMILY:SSF56112
Bras_G10772	Bras_G10772	BraspberryS0075:179951-186372	1082.03	-0.188491	-1.13957	0.00936807	0.069983	1201.2	1141.15	1134.32	964.834	933.474	1117.21		Similar to CG3714: Nicotinate phosphoribosyltransferase (Drosophila melanogaster)	GO:0004514,GO:0004516,GO:0005737,GO:0009435,GO:0019358	Gene3D:G3DSA:3.20.140.10,InterPro:IPR002638,InterPro:IPR006405,InterPro:IPR007229,InterPro:IPR015977,PANTHER:PTHR11098,PANTHER:PTHR11098:SF1,PIRSF:PIRSF000484,Pfam:PF04095,SUPERFAMILY:SSF51690,SUPERFAMILY:SSF54675,TIGRFAM:TIGR01513
Bras_G20279	Bras_G20279	BraspberryS0302:16830-21609	1661.38	-0.188462	-1.13955	0.0182609	0.109454	1876.92	1545.73	1922.25	1462.85	1411.47	1749.04		Similar to CAP1: Cyclase-associated protein 1 (Arabidopsis thaliana)	GO:0000902,GO:0003779,GO:0007010	Gene3D:G3DSA:2.160.20.70,InterPro:IPR001837,InterPro:IPR006599,InterPro:IPR013912,InterPro:IPR013992,InterPro:IPR016098,InterPro:IPR017901,InterPro:IPR018106,PANTHER:PTHR10652,PANTHER:PTHR10652:SF0,Pfam:PF01213,Pfam:PF08603,ProSitePatterns:PS01088,ProSiteProfiles:PS51329,SMART:SM00673,SUPERFAMILY:SSF101278,SUPERFAMILY:SSF69340
Bras_G20982	Bras_G20982	BraspberryS0332:120395-122591	66.2275	-0.188439	-1.13953	0.171466	0.429913	91.5962	58.0947	69.7847	55.4635	62.4363	59.9894		Similar to GRXS15: Monothiol glutaredoxin-S15,mitochondrial (Arabidopsis thaliana)	GO:0009055,GO:0015035,GO:0045454	Gene3D:G3DSA:3.40.30.10,InterPro:IPR002109,InterPro:IPR004480,InterPro:IPR012336,PANTHER:PTHR10293,Pfam:PF00462,ProSiteProfiles:PS51354,SUPERFAMILY:SSF52833,SignalP_GRAM_POSITIVE:SignalP-TM,TIGRFAM:TIGR00365
Bras_G06447	Bras_G06447	BraspberryS0031:19128-23727	1959.14	-0.18836	-1.13947	0.000578992	0.00894552	2047.26	2087.26	2146.83	1782.92	1794.28	1896.29		Similar to Myg1: UPF0160 protein MYG1,mitochondrial (Mus musculus)		InterPro:IPR007877,PANTHER:PTHR31210,PANTHER:PTHR31210:SF0,Pfam:PF05212,Phobius:CYTOPLASMIC_DOMAIN,Phobius:NON_CYTOPLASMIC_DOMAIN,Phobius:TRANSMEMBRANE
Bras_G22658	Bras_G22658	BraspberryS0413:21900-23880	114.285	-0.188346	-1.13946	0.149992	0.398422	134.18	111.002	131.957	92.4392	82.9072	133.223		Similar to DPE2: 4-alpha-glucanotransferase DPE2 (Arabidopsis thaliana)	GO:0030246,GO:2001070	Gene3D:G3DSA:2.60.40.10,InterPro:IPR002044,InterPro:IPR013783,InterPro:IPR013784,PANTHER:PTHR32518,PANTHER:PTHR32518:SF0,Pfam:PF00686,ProSiteProfiles:PS51166,SMART:SM01065,SUPERFAMILY:SSF49452
Bras_G09269	Bras_G09269	BraspberryS0057:650685-664400	789.232	-0.188334	-1.13945	0.00875864	0.0666421	842.042	802.952	889.438	747.602	725.694	727.664		Similar to FRA3: Type II inositol 1,4,5-trisphosphate 5-phosphatase FRA3 (Arabidopsis thaliana)	GO:0003824,GO:0005515,GO:0006633,GO:0008152,GO:0016020,GO:0016747,GO:0046856	Gene3D:G3DSA:2.130.10.10,Gene3D:G3DSA:3.40.47.10,Gene3D:G3DSA:3.60.10.10,InterPro:IPR000300,InterPro:IPR001680,InterPro:IPR005135,InterPro:IPR013601,InterPro:IPR015943,InterPro:IPR016038,InterPro:IPR017986,PANTHER:PTHR11200,PANTHER:PTHR11200:SF24,Pfam:PF03372,Pfam:PF08392,SMART:SM00128,SMART:SM00320,SUPERFAMILY:SSF50978,SUPERFAMILY:SSF56219
Bras_G19769	Bras_G19769	BraspberryS0283:226620-231697	29.2414	-0.188333	-1.13945	0.172186	0.430352	23.3008	38.384	40.602	21.9543	31.7299	19.4771		Similar to PARG1: Poly(ADP-ribose) glycohydrolase 1 (Arabidopsis thaliana)	GO:0004649,GO:0005975	InterPro:IPR007724,PANTHER:PTHR12837,Pfam:PF05028
Bras_G18433	Bras_G18433	BraspberryS0240:176184-189867	1916.42	-0.188265	-1.13939	0.000535984	0.00841779	2019.94	2121.49	1995.84	1818.74	1777.9	1764.62		Similar to OCA5: Oxidant-induced cell-cycle arrest protein 5 (Komagataella pastoris (strain GS115 / ATCC 20864))		Coils:Coil,InterPro:IPR008395,InterPro:IPR014002,Pfam:PF05641,SMART:SM00743
Bras_G11962	Bras_G11962	BraspberryS0093:389997-398618	21.6458	-0.188212	-1.13935	0.163162	0.418485	30.5321	21.7855	24.1075	19.6433	14.3296	19.4771		Similar to MPK19: Mitogen-activated protein kinase 19 (Arabidopsis thaliana)	GO:0004672,GO:0004707,GO:0005524,GO:0006468,GO:0016772,GO:0043531	Gene3D:G3DSA:1.10.510.10,Gene3D:G3DSA:3.30.200.20,Gene3D:G3DSA:3.80.10.10,InterPro:IPR000719,InterPro:IPR002182,InterPro:IPR002290,InterPro:IPR003527,InterPro:IPR011009,InterPro:IPR017441,InterPro:IPR025875,PANTHER:PTHR24055,PANTHER:PTHR24055:SF51,Pfam:PF00069,Pfam:PF00931,Pfam:PF12799,ProSitePatterns:PS00107,ProSitePatterns:PS01351,ProSiteProfiles:PS50011,SMART:SM00220,SUPERFAMILY:SSF52058,SUPER…
Bras_G06303	Bras_G06303	BraspberryS0029:688112-691807	1106.09	-0.188198	-1.13934	0.00716602	0.0582134	1219.68	1097.57	1229.48	1098.87	1022.52	968.401		Similar to BGLU12: Beta-glucosidase 12 (Oryza sativa subsp. japonica)	GO:0003824,GO:0004553,GO:0005975	Gene3D:G3DSA:3.20.20.80,InterPro:IPR001360,InterPro:IPR013781,InterPro:IPR017853,PANTHER:PTHR10353,PRINTS:PR00131,Pfam:PF00232,Phobius:NON_CYTOPLASMIC_DOMAIN,Phobius:SIGNAL_PEPTIDE,Phobius:SIGNAL_PEPTIDE_C_REGION,Phobius:SIGNAL_PEPTIDE_H_REGION,Phobius:SIGNAL_PEPTIDE_N_REGION,SUPERFAMILY:SSF51445,SignalP_GRAM_POSITIVE:SignalP-TM
Bras_G26261	Bras_G26261	BraspberryS0751:54645-57980	34.4599	-0.188147	-1.1393	0.178182	0.438297	26.5147	51.8703	40.602	30.0427	29.6828	28.047		Similar to GA2OX2: Gibberellin 2-beta-dioxygenase 2 (Pisum sativum)	GO:0005506,GO:0016491,GO:0016706,GO:0055114	Gene3D:G3DSA:2.60.120.330,InterPro:IPR002283,InterPro:IPR005123,InterPro:IPR026992,InterPro:IPR027443,PANTHER:PTHR10209,PANTHER:PTHR10209:SF55,PRINTS:PR00682,Pfam:PF03171,Pfam:PF14226,ProSiteProfiles:PS51471,SUPERFAMILY:SSF51197
Bras_G14654	Bras_G14654	BraspberryS0142:79988-83216	3529.14	-0.188139	-1.13929	0.00174933	0.0208626	3945.87	3595.65	3772.18	3287.37	2993.87	3579.89		Similar to CBL3: Calcineurin B-like protein 3 (Arabidopsis thaliana)	GO:0005509	Gene3D:G3DSA:1.10.238.10,InterPro:IPR001125,InterPro:IPR002048,InterPro:IPR011992,PANTHER:PTHR23056,PANTHER:PTHR23056:SF3,PRINTS:PR00450,Pfam:PF13499,Pfam:PF13833,ProSiteProfiles:PS50222,SMART:SM00054,SUPERFAMILY:SSF47473
Bras_G15735	Bras_G15735	BraspberryS0166:87050-91855	812.556	-0.188036	-1.13921	0.018428	0.110093	911.141	857.934	843.761	752.224	670.422	839.852		Similar to BOR1: Boron transporter 1 (Arabidopsis thaliana)	GO:0005452,GO:0006820,GO:0016020,GO:0016021	Gene3D:G3DSA:1.10.287.570,InterPro:IPR003020,InterPro:IPR011531,PANTHER:PTHR11453,PANTHER:PTHR11453:SF6,Pfam:PF00955,Phobius:CYTOPLASMIC_DOMAIN,Phobius:NON_CYTOPLASMIC_DOMAIN,Phobius:TRANSMEMBRANE
Bras_G04391	Bras_G04391	BraspberryS0016:1031425-1038377	699.48	-0.187943	-1.13914	0.0187594	0.11129	745.625	741.745	765.095	588.144	635.622	720.652		Similar to GC4: Golgin candidate 4 (Arabidopsis thaliana)		Coils:Coil
Bras_G16329	Bras_G16329	BraspberryS0179:57773-61173	692.577	-0.18794	-1.13914	0.0156119	0.0992752	753.66	726.184	742.256	660.94	685.776	586.65		Similar to ADO: 2-aminoethanethiol dioxygenase (Homo sapiens)	GO:0047800,GO:0055114	Gene3D:G3DSA:2.60.120.10,InterPro:IPR011051,InterPro:IPR012864,InterPro:IPR014710,PANTHER:PTHR22966,Pfam:PF07847,SUPERFAMILY:SSF51182
Bras_G14392	Bras_G14392	BraspberryS0137:62043-71960	579.568	-0.187832	-1.13905	0.0320513	0.159281	618.676	616.219	633.138	546.546	460.595	602.232		Similar to SYMPK: Symplekin (Homo sapiens)	GO:0005488	Gene3D:G3DSA:1.25.10.10,InterPro:IPR011989,InterPro:IPR016024,InterPro:IPR021850,InterPro:IPR022075,PANTHER:PTHR15245,PANTHER:PTHR15245:SF10,Pfam:PF11935,Pfam:PF12295,Phobius:CYTOPLASMIC_DOMAIN,Phobius:NON_CYTOPLASMIC_DOMAIN,Phobius:SIGNAL_PEPTIDE,Phobius:SIGNAL_PEPTIDE_C_REGION,Phobius:SIGNAL_PEPTIDE_H_REGION,Phobius:SIGNAL_PEPTIDE_N_REGION,Phobius:TRANSMEMBRANE,SUPERFAMILY:SSF48371
Bras_G19335	Bras_G19335	BraspberryS0268:181976-186434	684.6	-0.187811	-1.13903	0.034548	0.167442	727.949	768.717	710.536	614.72	545.55	740.129		Similar to YTHDF2: YTH domain-containing family protein 2 (Bos taurus)		Coils:Coil,InterPro:IPR007275,PANTHER:PTHR12357,PANTHER:PTHR12357:SF6,Pfam:PF04146,ProSiteProfiles:PS50882
Bras_G04805	Bras_G04805	BraspberryS0018:1097223-1100179	486.42	-0.187555	-1.13883	0.0552905	0.221946	568.861	475.132	526.558	455.263	374.618	518.091		Similar to ctdspl2: CTD small phosphatase-like protein 2 (Dictyostelium discoideum)	GO:0005515,GO:0016791	Gene3D:G3DSA:3.40.50.1000,InterPro:IPR004274,InterPro:IPR011948,InterPro:IPR023214,PANTHER:PTHR12210,PANTHER:PTHR12210:SF5,Pfam:PF03031,Phobius:CYTOPLASMIC_DOMAIN,Phobius:NON_CYTOPLASMIC_DOMAIN,Phobius:TRANSMEMBRANE,ProSiteProfiles:PS50969,SMART:SM00577,SUPERFAMILY:SSF56784,TIGRFAM:TIGR02251
Bras_G01186	Bras_G01186	BraspberryS0003:1699204-1701538	150.736	-0.187534	-1.13882	0.127918	0.36523	152.66	151.461	190.322	131.726	114.637	163.608		Similar to Camkmt: Calmodulin-lysine N-methyltransferase (Rattus norvegicus)		Gene3D:G3DSA:3.40.50.150,InterPro:IPR019410,PANTHER:PTHR13539,Pfam:PF10294
Bras_G15211	Bras_G15211	BraspberryS0153:368108-378999	194.943	-0.187496	-1.13879	0.105107	0.326207	207.297	188.808	239.806	146.747	188.332	198.666		Similar to ATX2: Histone-lysine N-methyltransferase ATX2 (Arabidopsis thaliana)	GO:0005515,GO:0005634	Gene3D:G3DSA:2.130.10.10,InterPro:IPR003888,InterPro:IPR003889,InterPro:IPR015943,InterPro:IPR017986,Pfam:PF05965,ProSiteProfiles:PS51542,ProSiteProfiles:PS51543,SUPERFAMILY:SSF50978
Bras_G03727	Bras_G03727	BraspberryS0013:77604-81820	150.719	-0.187406	-1.13871	0.131403	0.370528	147.036	168.06	180.172	107.461	134.084	167.503		Similar to At1g30570: Probable receptor-like protein kinase At1g30570 (Arabidopsis thaliana)	GO:0004672,GO:0004674,GO:0005524,GO:0006468,GO:0016772	Gene3D:G3DSA:1.10.510.10,Gene3D:G3DSA:3.30.200.20,InterPro:IPR000719,InterPro:IPR001245,InterPro:IPR008271,InterPro:IPR011009,InterPro:IPR017441,PANTHER:PTHR24420,PANTHER:PTHR24420:SF275,Pfam:PF07714,Phobius:CYTOPLASMIC_DOMAIN,Phobius:NON_CYTOPLASMIC_DOMAIN,Phobius:TRANSMEMBRANE,ProSitePatterns:PS00107,ProSitePatterns:PS00108,ProSiteProfiles:PS50011,SUPERFAMILY:SSF56112
Bras_G02897	Bras_G02897	BraspberryS0009:442414-446398	377.448	-0.187383	-1.1387	0.0409561	0.185182	424.235	367.241	423.784	359.357	344.935	345.134		Similar to At5g56900: Zinc finger CCCH domain-containing protein 64 (Arabidopsis thaliana)	GO:0003676,GO:0003824,GO:0008270	Gene3D:G3DSA:3.30.428.10,Gene3D:G3DSA:4.10.1000.10,InterPro:IPR000571,InterPro:IPR006767,InterPro:IPR006768,InterPro:IPR011146,PANTHER:PTHR12072,Pfam:PF04676,Pfam:PF04677,ProSiteProfiles:PS50103,SMART:SM00356,SUPERFAMILY:SSF54197,SUPERFAMILY:SSF90229
Bras_G03563	Bras_G03563	BraspberryS0012:413928-418129	283.121	-0.187346	-1.13867	0.0583594	0.229082	322.997	291.511	299.44	253.052	252.816	278.912		Similar to CDKD-1: Cyclin-dependent kinase D-1 (Oryza sativa subsp. japonica)	GO:0004672,GO:0004674,GO:0005524,GO:0006468,GO:0016772	Gene3D:G3DSA:1.10.510.10,Gene3D:G3DSA:3.30.200.20,InterPro:IPR000719,InterPro:IPR002290,InterPro:IPR008271,InterPro:IPR011009,InterPro:IPR017441,PANTHER:PTHR24056,PANTHER:PTHR24056:SF0,Pfam:PF00069,ProSitePatterns:PS00107,ProSitePatterns:PS00108,ProSiteProfiles:PS50011,SMART:SM00220,SUPERFAMILY:SSF56112
Bras_G06797	Bras_G06797	BraspberryS0034:78508-83430	893.434	-0.187309	-1.13864	0.012853	0.0873783	961.76	898.393	1012.51	808.843	773.8	905.295		Similar to myoD: Myosin ID heavy chain (Dictyostelium discoideum)	GO:0003774,GO:0016459	InterPro:IPR010926,Pfam:PF06017
Bras_G24947	Bras_G24947	BraspberryS0582:74036-76368	173.186	-0.187288	-1.13862	0.0977941	0.311791	203.279	182.583	175.096	159.458	153.532	165.166		Similar to mshD: Mycothiol acetyltransferase (Arthrobacter aurescens (strain TC1))	GO:0008080	Gene3D:G3DSA:3.40.630.30,InterPro:IPR000182,InterPro:IPR016181,PANTHER:PTHR23091,PANTHER:PTHR23091:SF11,Pfam:PF00583,ProSiteProfiles:PS51186,SUPERFAMILY:SSF55729
Bras_G00455	Bras_G00455	BraspberryS0001:2608483-2614936	1240.84	-0.187174	-1.13853	0.0103602	0.0748062	1345.02	1286.38	1356.36	1056.12	1099.29	1301.85		Similar to smarcad1b: SWI/SNF-related matrix-associated actin-dependent regulator of chromatin subfamily A containing DEAD/H box 1B (Danio rerio)	GO:0003676,GO:0003677,GO:0004386,GO:0005524	Coils:Coil,Gene3D:G3DSA:3.40.50.300,InterPro:IPR000330,InterPro:IPR001650,InterPro:IPR014001,InterPro:IPR027417,PANTHER:PTHR10799,PANTHER:PTHR10799:SF271,Pfam:PF00176,Pfam:PF00271,ProSiteProfiles:PS51192,ProSiteProfiles:PS51194,SMART:SM00487,SMART:SM00490,SUPERFAMILY:SSF52540
Bras_G06261	Bras_G06261	BraspberryS0029:355491-361185	408.139	-0.187172	-1.13853	0.0585865	0.229464	432.27	439.86	445.354	426.376	302.969	402.007		Similar to N4BP2: NEDD4-binding protein 2 (Homo sapiens)	GO:0005515	InterPro:IPR002625,InterPro:IPR009060,InterPro:IPR013899,PANTHER:PTHR13308,Pfam:PF01713,Pfam:PF08590,ProSiteProfiles:PS50828,SMART:SM00463,SUPERFAMILY:SSF160443,SUPERFAMILY:SSF46934,SignalP_GRAM_POSITIVE:SignalP-TM
Bras_G00128	Bras_G00128	BraspberryS0001:690387-692724	69.8385	-0.187158	-1.13852	0.169724	0.428414	79.5441	77.8054	74.86	53.1525	57.3186	76.3502		Similar to HAT5: Homeobox-leucine zipper protein HAT5 (Arabidopsis thaliana)	GO:0000976,GO:0003677,GO:0003700,GO:0005634,GO:0006355,GO:0043565	Coils:Coil,Gene3D:G3DSA:1.10.10.60,InterPro:IPR000047,InterPro:IPR001356,InterPro:IPR003106,InterPro:IPR009057,InterPro:IPR017970,PANTHER:PTHR24326,PANTHER:PTHR24326:SF63,PRINTS:PR00031,Pfam:PF00046,Pfam:PF02183,ProSitePatterns:PS00027,ProSiteProfiles:PS50071,SMART:SM00389,SUPERFAMILY:SSF46689
Bras_G24757	Bras_G24757	BraspberryS0564:16171-33258	2118.28	-0.187121	-1.13849	0.000667562	0.0100032	2193.49	2229.38	2366.34	1956.24	1919.15	2045.09		Similar to ABCC1: ABC transporter D family member 1 (Arabidopsis thaliana)	GO:0000166,GO:0005524,GO:0006810,GO:0016020,GO:0016021,GO:0016887,GO:0017111,GO:0042626,GO:0055085	Gene3D:G3DSA:1.20.1560.10,Gene3D:G3DSA:3.40.50.300,InterPro:IPR003439,InterPro:IPR003593,InterPro:IPR010509,InterPro:IPR011527,InterPro:IPR017871,InterPro:IPR017940,InterPro:IPR027417,PANTHER:PTHR11384,PANTHER:PTHR11384:SF4,Pfam:PF00005,Pfam:PF06472,Phobius:CYTOPLASMIC_DOMAIN,Phobius:NON_CYTOPLASMIC_DOMAIN,Phobius:TRANSMEMBRANE,ProSitePatterns:PS00211,ProSiteProfiles:PS50893,ProSiteProfiles:PS509…
Bras_G15977	Bras_G15977	BraspberryS0171:171511-191506	1434.45	-0.187096	-1.13847	0.00123423	0.0160014	1551.51	1517.72	1525.11	1350.77	1312.19	1349.37		Similar to SYMPK: Symplekin (Homo sapiens)	GO:0005488	Gene3D:G3DSA:1.25.10.10,InterPro:IPR011989,InterPro:IPR016024,InterPro:IPR021850,InterPro:IPR022075,PANTHER:PTHR15245,PANTHER:PTHR15245:SF6,Pfam:PF11935,Pfam:PF12295,SUPERFAMILY:SSF48371
Bras_G07592	Bras_G07592	BraspberryS0041:702514-706498	2279.18	-0.187069	-1.13845	0.000574638	0.00891494	2431.32	2549.94	2313.05	2186.19	2094.17	2100.41		Similar to TMK1: Probable receptor protein kinase TMK1 (Arabidopsis thaliana)	GO:0004672,GO:0004674,GO:0005515,GO:0005524,GO:0006468,GO:0016772	Gene3D:G3DSA:1.10.510.10,Gene3D:G3DSA:2.60.120.200,Gene3D:G3DSA:3.30.200.20,Gene3D:G3DSA:3.80.10.10,InterPro:IPR000719,InterPro:IPR001611,InterPro:IPR002290,InterPro:IPR003591,InterPro:IPR008271,InterPro:IPR011009,InterPro:IPR013210,InterPro:IPR013320,InterPro:IPR017441,PANTHER:PTHR24420,PANTHER:PTHR24420:SF231,Pfam:PF00069,Pfam:PF00560,Pfam:PF08263,Phobius:CYTOPLASMIC_DOMAIN,Phobius:NON_CYTOPLAS…
Bras_G05765	Bras_G05765	BraspberryS0025:223210-225448	324.266	-0.187028	-1.13842	0.0452757	0.197368	351.119	357.905	334.967	299.272	307.064	295.273		Similar to At1g79260: UPF0678 fatty acid-binding protein-like protein At1g79260 (Arabidopsis thaliana)		Hamap:MF_01297,InterPro:IPR011038,InterPro:IPR014878,InterPro:IPR022939,PANTHER:PTHR15854,PANTHER:PTHR15854:SF0,Pfam:PF08768,SUPERFAMILY:SSF50814
Bras_G06668	Bras_G06668	BraspberryS0033:55945-61872	369.539	-0.187002	-1.1384	0.0855794	0.289966	412.986	330.932	455.504	325.848	287.616	404.344		Similar to ZW10: Centromere/kinetochore protein zw10 homolog (Arabidopsis thaliana)	GO:0000775,GO:0005634,GO:0007067	InterPro:IPR009361,PANTHER:PTHR12205,PANTHER:PTHR12205:SF0,Pfam:PF06248
Bras_G09707	Bras_G09707	BraspberryS0063:88-999	61.929	-0.186905	-1.13832	0.17581	0.435495	73.1163	56.0199	77.3976	46.2196	60.3892	58.4313		Similar to Sec13: Protein SEC13 homolog (Mus musculus)	GO:0005515	Gene3D:G3DSA:2.130.10.10,InterPro:IPR001680,InterPro:IPR015943,InterPro:IPR017986,PANTHER:PTHR11024,Pfam:PF00400,ProSiteProfiles:PS50082,ProSiteProfiles:PS50294,SMART:SM00320,SUPERFAMILY:SSF50978
Bras_G20296	Bras_G20296	BraspberryS0302:158543-168572	465.022	-0.186763	-1.13821	0.0371519	0.175066	531.901	485.506	479.611	433.309	386.9	472.904		Similar to DRP3A: Dynamin-related protein 3A (Arabidopsis thaliana)	GO:0003924,GO:0005525	Gene3D:G3DSA:3.40.50.300,InterPro:IPR000375,InterPro:IPR001401,InterPro:IPR003130,InterPro:IPR022812,InterPro:IPR027417,PANTHER:PTHR11566,PANTHER:PTHR11566:SF12,PRINTS:PR00195,Pfam:PF00350,Pfam:PF01031,Pfam:PF02212,SMART:SM00053,SMART:SM00302,SUPERFAMILY:SSF52540
Bras_G13542	Bras_G13542	BraspberryS0120:153676-162096	1050.36	-0.186625	-1.1381	0.00519878	0.0463379	1134.51	1090.31	1145.74	948.657	946.78	1036.18		Similar to YDA: Mitogen-activated protein kinase kinase kinase YODA (Arabidopsis thaliana)	GO:0004672,GO:0004674,GO:0005515,GO:0005524,GO:0006468,GO:0016772	Gene3D:G3DSA:1.10.510.10,Gene3D:G3DSA:3.30.200.20,Gene3D:G3DSA:3.80.10.10,InterPro:IPR000719,InterPro:IPR001611,InterPro:IPR002290,InterPro:IPR003591,InterPro:IPR008271,InterPro:IPR011009,InterPro:IPR025875,InterPro:IPR026840,PANTHER:PTHR24359,PANTHER:PTHR24359:SF1,PRINTS:PR00019,Pfam:PF00069,Pfam:PF12799,Pfam:PF14381,ProSitePatterns:PS00108,ProSiteProfiles:PS50011,ProSiteProfiles:PS51450,SMART:S…
Bras_G12066	Bras_G12066	BraspberryS0095:220512-221932	242.186	-0.18651	-1.13801	0.0915399	0.301409	247.47	243.79	296.902	201.055	203.686	260.214		Similar to CML21: Probable calcium-binding protein CML21 (Arabidopsis thaliana)	GO:0005509	Gene3D:G3DSA:1.10.238.10,InterPro:IPR002048,InterPro:IPR011992,InterPro:IPR018247,PANTHER:PTHR10891,PANTHER:PTHR10891:SF8,Pfam:PF13499,ProSitePatterns:PS00018,ProSiteProfiles:PS50222,SMART:SM00054,SUPERFAMILY:SSF47473
Bras_G03439	Bras_G03439	BraspberryS0011:1187945-1200143	982.935	-0.186375	-1.1379	0.00924208	0.0692324	986.668	1050.89	1121.63	878.172	886.39	973.855		Similar to TAF2: Transcription initiation factor TFIID subunit 2 (Arabidopsis thaliana)	GO:0005488,GO:0008237,GO:0008270	Coils:Coil,Gene3D:G3DSA:1.10.390.10,InterPro:IPR014782,InterPro:IPR016024,PANTHER:PTHR15137,Pfam:PF01433,Phobius:NON_CYTOPLASMIC_DOMAIN,Phobius:SIGNAL_PEPTIDE,Phobius:SIGNAL_PEPTIDE_C_REGION,Phobius:SIGNAL_PEPTIDE_H_REGION,Phobius:SIGNAL_PEPTIDE_N_REGION,SUPERFAMILY:SSF48371,SUPERFAMILY:SSF55486,SUPERFAMILY:SSF63737
Bras_G02034	Bras_G02034	BraspberryS0006:331443-335677	2752.45	-0.186239	-1.13779	0.000265293	0.00478618	2870.01	2942.08	2999.48	2626.43	2447.3	2629.41		Similar to RABE1C: Ras-related protein RABE1c (Arabidopsis thaliana)	GO:0003924,GO:0005525,GO:0005622,GO:0006184,GO:0006886,GO:0006913,GO:0007165,GO:0007264,GO:0015031,GO:0016020	Gene3D:G3DSA:3.40.50.300,InterPro:IPR001806,InterPro:IPR002041,InterPro:IPR003578,InterPro:IPR003579,InterPro:IPR005225,InterPro:IPR020849,InterPro:IPR024156,InterPro:IPR027417,PANTHER:PTHR24073,PANTHER:PTHR24073:SF56,PRINTS:PR00449,Pfam:PF00071,ProSiteProfiles:PS51419,SMART:SM00173,SMART:SM00174,SMART:SM00175,SMART:SM00176,SMART:SM00177,SUPERFAMILY:SSF52540,TIGRFAM:TIGR00231
Bras_G08624	Bras_G08624	BraspberryS0051:395933-400261	626.296	-0.186105	-1.13769	0.0190115	0.112158	638.763	718.922	653.439	613.565	555.785	577.301		Similar to At4g18975: Pentatricopeptide repeat-containing protein At4g18975,chloroplastic (Arabidopsis thaliana)
Bras_G13168	Bras_G13168	BraspberryS0113:238604-243779	36.1289	-0.186044	-1.13764	0.185352	0.448145	34.5494	38.384	50.7525	33.5092	27.6357	31.9424		Similar to saal1: Protein saal1 (Xenopus laevis)	GO:0005488	InterPro:IPR016024,Phobius:CYTOPLASMIC_DOMAIN,Phobius:NON_CYTOPLASMIC_DOMAIN,Phobius:TRANSMEMBRANE,SUPERFAMILY:SSF48371
[truncated: 10,419 more rows]

## Sheet: Overexpressed controls
ID	name	locus	baseMean	log2FoldChange	FoldChange	pvalue	padj	Control-fruit-1	Control-fruit-2	Control-fruit-3	L81-fruit-1	L81-fruit-2	L81-fruit-3	description	Note	Ontology_term	Dbxref
[truncated: 595 more rows]

[truncated: 1 more sheets: Overexpressed QV15]
